# Supplementary material for: RS-SNP: a random-set method for genome-wide association studies
Source: BMC Genomics. 2011 Mar 30;12:166. doi: 10.1186/1471-2164-12-166 (PMC3079664; doi:10.1186/1471-2164-12-166)
Supplement: Additional file 3 — RS-SNP package. The proposed RS-SNP software is contained in this compressed file, together with: • the help documentation, • example files with the SNP-gene mapping and gene-pathway mapping; • example of input files. [file 1471-2164-12-166-S3.ZIP]

Archive with 37 entries (32 files):
- daddabbo_bmc_genomics_af3_rev1/additive_armitage_trend_test.m
- daddabbo_bmc_genomics_af3_rev1/allele_A_B_det_count.m
- daddabbo_bmc_genomics_af3_rev1/associative_test_comp.m
- daddabbo_bmc_genomics_af3_rev1/chi2_indtest.m
- daddabbo_bmc_genomics_af3_rev1/combine_rs.m
- daddabbo_bmc_genomics_af3_rev1/compute_association.m
- daddabbo_bmc_genomics_af3_rev1/compute_FDR_FWER.m
- daddabbo_bmc_genomics_af3_rev1/compute_marker_quality_controls.m
- daddabbo_bmc_genomics_af3_rev1/compute_rs.m
- daddabbo_bmc_genomics_af3_rev1/compute_sample_nocall_rate.m
- daddabbo_bmc_genomics_af3_rev1/compute_sample_quality_controls.m
- daddabbo_bmc_genomics_af3_rev1/configuration_count.m
- daddabbo_bmc_genomics_af3_rev1/find_null_genotype.m
- daddabbo_bmc_genomics_af3_rev1/fisher_indtest.m
- daddabbo_bmc_genomics_af3_rev1/help_doc/
- daddabbo_bmc_genomics_af3_rev1/help_doc/compute_association.doc
- daddabbo_bmc_genomics_af3_rev1/help_doc/compute_association.pdf
- daddabbo_bmc_genomics_af3_rev1/help_doc/compute_rs.doc
- daddabbo_bmc_genomics_af3_rev1/help_doc/compute_rs.pdf
- daddabbo_bmc_genomics_af3_rev1/HW_exact_test.m
- daddabbo_bmc_genomics_af3_rev1/indicator_stat_comp.m
- daddabbo_bmc_genomics_af3_rev1/input_data/
- daddabbo_bmc_genomics_af3_rev1/input_data/gt_file_25hc_25cd.txt
- daddabbo_bmc_genomics_af3_rev1/input_data/sample_header_25hc_25cd.txt
- daddabbo_bmc_genomics_af3_rev1/maf_comp.m
- daddabbo_bmc_genomics_af3_rev1/mapping_file/
- daddabbo_bmc_genomics_af3_rev1/mapping_file/c2[1].cp.v2.5.symbols.gmt
- daddabbo_bmc_genomics_af3_rev1/mapping_file/c5[1].all.v2.5.symbols.gmt
- daddabbo_bmc_genomics_af3_rev1/mapping_file/snp_gene_mapping_5kb.gmt
- daddabbo_bmc_genomics_af3_rev1/minor_allele_comp.m
- daddabbo_bmc_genomics_af3_rev1/output_data/
- daddabbo_bmc_genomics_af3_rev1/perm_index_det.m
- daddabbo_bmc_genomics_af3_rev1/random_set.m
- daddabbo_bmc_genomics_af3_rev1/read_gmt_file.m
- daddabbo_bmc_genomics_af3_rev1/read_gwa_result_file.m
- daddabbo_bmc_genomics_af3_rev1/read_sample_list.m
- daddabbo_bmc_genomics_af3_rev1/
