# Supplementary material for: RS-SNP: a random-set method for genome-wide association studies
Source: BMC Genomics. 2011 Mar 30;12:166. doi: 10.1186/1471-2164-12-166 (PMC3079664; doi:10.1186/1471-2164-12-166)
Supplement: Additional file 3 — RS-SNP package. The proposed RS-SNP software is contained in this compressed file, together with: • the help documentation, • example files with the SNP-gene mapping and gene-pathway mapping; • example of input files. [file 1471-2164-12-166-S3.ZIP › daddabbo_bmc_genomics_af3_rev1/additive_armitage_trend_test.m]

function [armitage_statistic_value,pvalue]=additive_armitage_trend_test(X,Y)

%PURPOSE: this function computes the Cochran-Armitage trend test for association (Armitage P., 
%	  "Tests for linear trends in proportions and frequencies", Biometrics, vol.11, no.3, 
%	  pp.375-386, 1955).
%
%INPUT: X and Y vectors containg the variables between which the association is tested.
%
%OUTPUT: statistic and p values.


genotypic_score = [0 1 2];
genotypic_score_matrix = repmat(genotypic_score,size(X,1),1);

N = X + Y; 

T = sum(X+Y,2);  

b_den = T.* sum((N.*genotypic_score_matrix.^2),2) - sum((N.*genotypic_score_matrix),2).^2;
b_num = T.* sum(Y.*genotypic_score_matrix,2) - sum(Y,2).*sum((N.*genotypic_score_matrix),2);

b = b_num./b_den;

V_b = (sum(Y,2).*(T - sum(Y,2)))./(T.*b_den);

armitage_statistic_value = (b.^2)./ V_b;

pvalue = 1 - chi2cdf(armitage_statistic_value,1);
