# Supplementary material for: RS-SNP: a random-set method for genome-wide association studies
Source: BMC Genomics. 2011 Mar 30;12:166. doi: 10.1186/1471-2164-12-166 (PMC3079664; doi:10.1186/1471-2164-12-166)
Supplement: Additional file 3 — RS-SNP package. The proposed RS-SNP software is contained in this compressed file, together with: • the help documentation, • example files with the SNP-gene mapping and gene-pathway mapping; • example of input files. [file 1471-2164-12-166-S3.ZIP › daddabbo_bmc_genomics_af3_rev1/allele_A_B_det_count.m]

function [n_allele,allele_A,allele_B]=allele_A_B_det_count(hc_genotype,cases_genotype)

%PURPOSE: this function computes the number of different alleles, the number of 'A' allele and
%	  the number of 'B' allele for a single marker
%
%INPUT:	genotypes of healty controls; genotypes of cases samples for a single marker.
%
%OUTPUT: the number of different alleles, the number of 'A' allele and
%	 the number of 'B' allele for a single marker.


str_conf = {'A';'B';'C';'G';'T';'NC';'N C'};

hc_number_of_conf=zeros(1,size(str_conf,1));
cases_number_of_conf=zeros(1,size(str_conf,1));

for i=1:size(str_conf,1)   
    hc_number_of_conf(1,i)=size(cell2mat(strfind(hc_genotype,str_conf{i,:})),2);
    cases_number_of_conf(1,i)=size(cell2mat(strfind(cases_genotype,str_conf{i,:})),2);   
end

if((hc_number_of_conf(1,6)~=0 || hc_number_of_conf(1,7)~=0) && hc_number_of_conf(1,3)~=0)
    hc_number_of_conf(1,3)=hc_number_of_conf(1,3)-(hc_number_of_conf(1,6)+ hc_number_of_conf(1,7));
end

if((cases_number_of_conf(1,6)~=0 || cases_number_of_conf(1,7)~=0) && cases_number_of_conf(1,3)~=0)
    cases_number_of_conf(1,3)=cases_number_of_conf(1,3)-(cases_number_of_conf(1,6)+ cases_number_of_conf(1,7));
end

hc_ind = find(hc_number_of_conf(1,1:5));
cases_ind = find(cases_number_of_conf(1,1:5));

[allele]=unique(vertcat(str_conf(hc_ind,1),str_conf(cases_ind,1)));
n_allele = size(allele,1);

if(size(allele,1)==1)
    allele_A = allele;
    allele_B = [];
elseif(size(allele,1)==2)    
    allele_A = allele(1,1);
    allele_B = allele(2,1);
elseif(size(allele,1)>2 || size(allele,1)<1)
    allele_A = [];
    allele_B = [];
end
