# Supplementary material for: RS-SNP: a random-set method for genome-wide association studies
Source: BMC Genomics. 2011 Mar 30;12:166. doi: 10.1186/1471-2164-12-166 (PMC3079664; doi:10.1186/1471-2164-12-166)
Supplement: Additional file 3 — RS-SNP package. The proposed RS-SNP software is contained in this compressed file, together with: • the help documentation, • example files with the SNP-gene mapping and gene-pathway mapping; • example of input files. [file 1471-2164-12-166-S3.ZIP › daddabbo_bmc_genomics_af3_rev1/associative_test_comp.m]

function [statistic_value,p_value]=associative_test_comp(hc_genotypic_numbers,cases_genotypic_numbers,stat_flag)

%PURPOSE: this function tests the association of binary phenotypes for a given locus
%	  by choosing between five different models, each one corresponding to a 
%	  different test: genotypic association test (2df chi2 test), allelic 
%	  association test, Cochran-Armitage trend test, dominant model association
%	  test and recessive model association test.
%
%INPUT:	  the numbers of AA, AB and BB configurations for healty control samples;
%	  the numbers of AA, AB and BB configurations for case samples; the flag 
%	  indicating the test that has to be executed.
%
%OUTPUT:  statostic and p values.

statistic_value = [];
p_value = [];

if(strcmp('full_genotypic',stat_flag) || strcmp('all',stat_flag))
    [stat_value_full_gen_test,pvalue_full_gen_test] = chi2_indtest(hc_genotypic_numbers,cases_genotypic_numbers);

    statistic_value = [statistic_value stat_value_full_gen_test];
    p_value = [p_value pvalue_full_gen_test];
end
if(strcmp('allelic',stat_flag) || strcmp('all',stat_flag))
    %computing hc allelic configuration
    hc_number_A = (2*hc_genotypic_numbers(:,1) + hc_genotypic_numbers(:,2));
    hc_number_B = (2* hc_genotypic_numbers(:,3) + hc_genotypic_numbers(:,2));

    %computing cases allelic configuration
    cases_number_A = (2*cases_genotypic_numbers(:,1) + cases_genotypic_numbers(:,2));
    cases_number_B = (2* cases_genotypic_numbers(:,3) + cases_genotypic_numbers(:,2));
    
    [stat_value_allelic_test,pvalue_allelic_test] = chi2_indtest([hc_number_A hc_number_B],[cases_number_A cases_number_B]);
        
    %determination of entries to be tested by Fisher exact test
    fisher_flag(find(min([hc_number_A hc_number_B cases_number_A cases_number_B],[],2)<=5)) = 1;

    if(isempty(fisher_flag)==0)
        [stat_value_allelic_test(find(fisher_flag == 1)),pvalue_allelic_test(find(fisher_flag == 1))] =...
            fisher_indtest([hc_number_A(find(fisher_flag == 1)) hc_number_B(find(fisher_flag == 1))],...
            [cases_number_A(find(fisher_flag == 1)) cases_number_B(find(fisher_flag == 1))]);
    end

    statistic_value = [statistic_value stat_value_allelic_test];
    p_value = [p_value pvalue_allelic_test];
end
if(strcmp('dominant',stat_flag) || strcmp('all',stat_flag))
    %determination of entries of contingency table
    hc_dominant_entries = [hc_genotypic_numbers(:,1) sum(hc_genotypic_numbers(:,2:3),2)];
    cases_dominant_entries = [cases_genotypic_numbers(:,1) sum(cases_genotypic_numbers(:,2:3),2)];
    
    [stat_value_dominant_test,pvalue_dominant_test] = chi2_indtest(hc_dominant_entries,cases_dominant_entries);
    
    %determination of entries to be tested by Fisher exact test
    fisher_flag(find(min([hc_dominant_entries cases_dominant_entries],[],2)<=5)) = 1;

    if(isempty(fisher_flag)==0)
        [stat_value_dominant_test(find(fisher_flag == 1)),pvalue_dominant_test(find(fisher_flag == 1))] =...
            fisher_indtest(hc_dominant_entries(find(fisher_flag == 1),:),cases_dominant_entries(find(fisher_flag == 1),:));
    end

    statistic_value = [statistic_value stat_value_dominant_test];
    p_value = [p_value pvalue_dominant_test];
end
if(strcmp('recessive',stat_flag) || strcmp('all',stat_flag))
    %determination of entries of contingency table
    hc_recessive_entries = [sum(hc_genotypic_numbers(:,1:2),2) hc_genotypic_numbers(:,3)];
    cases_recessive_entries = [sum(cases_genotypic_numbers(:,1:2),2) cases_genotypic_numbers(:,3)];
    
    [stat_value_recessive_test,pvalue_recessive_test] = chi2_indtest(hc_recessive_entries,cases_recessive_entries);

    %determination of entries to be tested by Fisher exact test
    fisher_flag(find(min([hc_recessive_entries cases_recessive_entries],[],2)<=5)) = 1;

    if(isempty(fisher_flag)==0)
    [stat_value_recessive_test(find(fisher_flag == 1)),pvalue_recessive_test(find(fisher_flag == 1))] =...
        fisher_indtest(hc_recessive_entries(find(fisher_flag == 1),:),cases_recessive_entries(find(fisher_flag == 1),:));
    end
    
    
    statistic_value = [statistic_value stat_value_recessive_test];
    p_value = [p_value pvalue_recessive_test];
end
if(strcmp('trend',stat_flag) || strcmp('all',stat_flag))
    [stat_value_additive_trend_test,pvalue_additive_trend_test] = additive_armitage_trend_test(hc_genotypic_numbers,cases_genotypic_numbers);

    statistic_value = [statistic_value stat_value_additive_trend_test];
    p_value = [p_value pvalue_additive_trend_test];
end
