# Supplementary material for: RS-SNP: a random-set method for genome-wide association studies
Source: BMC Genomics. 2011 Mar 30;12:166. doi: 10.1186/1471-2164-12-166 (PMC3079664; doi:10.1186/1471-2164-12-166)
Supplement: Additional file 3 — RS-SNP package. The proposed RS-SNP software is contained in this compressed file, together with: • the help documentation, • example files with the SNP-gene mapping and gene-pathway mapping; • example of input files. [file 1471-2164-12-166-S3.ZIP › daddabbo_bmc_genomics_af3_rev1/chi2_indtest.m]

function [chi2_value,pvalue]=chi2_indtest(X,Y)

%PURPOSE: this function computes the chi2 test.
%
%INPUT: X and Y vectors containg the variables between which the association is tested.
%
%OUTPUT: statistic and p values.

O = [X Y];
O_marginal_row = X + Y; 
O_marginal_col = [sum(X,2) sum(Y,2)];

Tot = sum(X+Y,2); 

E = [(O_marginal_row.*repmat(O_marginal_col(:,1),1,size(O_marginal_row,2)))./...
    repmat(Tot,1,size(O_marginal_row,2)) (O_marginal_row.*repmat(O_marginal_col(:,2),1,size(O_marginal_row,2)))./...
    repmat(Tot,1,size(O_marginal_row,2))]; 
    
gdl = (size(X,2) -1)*(size(O_marginal_col,2)-1); 

E_den = E; 
E_den(find(E==0))=1;

chi2_value =  sum((((O - E).^2)./E_den),2);

pvalue = 1 - chi2cdf(chi2_value,gdl);
