# Supplementary material for: RS-SNP: a random-set method for genome-wide association studies
Source: BMC Genomics. 2011 Mar 30;12:166. doi: 10.1186/1471-2164-12-166 (PMC3079664; doi:10.1186/1471-2164-12-166)
Supplement: Additional file 3 — RS-SNP package. The proposed RS-SNP software is contained in this compressed file, together with: • the help documentation, • example files with the SNP-gene mapping and gene-pathway mapping; • example of input files. [file 1471-2164-12-166-S3.ZIP › daddabbo_bmc_genomics_af3_rev1/combine_rs.m]

function combine_rs(number_of_rs_computed)

%PURPOSE: this function combines result files obtained by different running of 
%	  'compute_rs.m'
%
%INPUT:	  number of .mat files to combine
%
%OUTPUT:  'combined_RS_analysis_results.txt' file.

stat_rp=[];

for i=1:number_of_rs_computed-1
    
    mat_filename=strcat('rs_rp_stat_',num2str(i),'.mat');
    load(mat_filename,'restand_stat_rp');
    stat_rp=[stat_rp restand_stat_rp];
    
end

mat_filename=strcat('rs_rp_stat_',num2str(number_of_rs_computed),'.mat');
load(mat_filename);
stat_rp=[stat_rp restand_stat_rp];

[pvalue,FDR,FWER]=compute_FDR_FWER(restand_stat,stat_rp);

output_filename = 'combined_RS_analysis_results.txt';
output_file_pnt = fopen(output_filename,'wt');
fprintf(output_file_pnt,'Total_number_of_SNP = %g\n',total_number_element);
fprintf(output_file_pnt,'Number_of_associated_SNP = %g\n',number_element_under_th);
fprintf(output_file_pnt,'Pathway name\tpathway size\tstat value stand\tpvalue\tFDR\tFWER\n');

for i = 1:size(pathway_name_list,1)
   fprintf(output_file_pnt,'%s\t%g\t%g\t%g\t%g\t%g\n',pathway_name_list{i,1},actual_pathway_size(i,1),restand_stat(i,1),pvalue(i,1),FDR(i,1),FWER(i,1));
end
fclose(output_file_pnt);
