# Supplementary material for: RS-SNP: a random-set method for genome-wide association studies
Source: BMC Genomics. 2011 Mar 30;12:166. doi: 10.1186/1471-2164-12-166 (PMC3079664; doi:10.1186/1471-2164-12-166)
Supplement: Additional file 3 — RS-SNP package. The proposed RS-SNP software is contained in this compressed file, together with: • the help documentation, • example files with the SNP-gene mapping and gene-pathway mapping; • example of input files. [file 1471-2164-12-166-S3.ZIP › daddabbo_bmc_genomics_af3_rev1/compute_association.m]

function compute_association(sample_header_filename,GT_filename,varargin)

%PURPOSE: this function performs case-control analysis.
%
%INPUT: Nine input arguments can be set.
%	The first two input arguments are required, that are the names of the two input files: 
%	a sample header file and a genotype file.
%	The other seven input arguments have default values.
% 	Order of facultative input variables {perm_flag,number_rand_perm,stat_flag,sample_nocall_rate_th,marker_nocall_rate_th,MAF_th,HWE_th}
%
%OUTPUT:Removed sample list file, removed marker list file,case-control association test result file.


if nargin < 3, perm_flag = 1; else perm_flag = varargin{1,1}; end
if nargin < 4, number_rand_perm = 100; else number_rand_perm = varargin{1,2}; end
if nargin < 5,
    if(perm_flag == 1)
        stat_flag = 'trend';
    else
        stat_flag = 'all';
    end
else
    stat_flag = varargin(1,3);
end
if nargin < 6, sample_nocall_rate_th = 0.1; else sample_nocall_rate_th = varargin{1,4}; end
if nargin < 7, marker_nocall_rate_th = 0.1; else marker_nocall_rate_th = varargin{1,5}; end
if nargin < 8, MAF_th = 0.01; else MAF_th = varargin{1,6}; end
if nargin < 9, HWE_th = 0.001; else HWE_th = varargin{1,7}; end

%compute quality controls on samples and write removed sample list file
[sample_name,sample_sex,sample_phenotype,number_of_samples]=read_sample_list(sample_header_filename); 
[removed_sample_index] = compute_sample_quality_controls(sample_name,sample_sex,sample_phenotype,number_of_samples,...
    GT_filename,sample_nocall_rate_th);

%compute quality controls on marker or compute associative test
sample_index = 1:1:number_of_samples;
not_removed_sample_index = setdiff(sample_index,removed_sample_index);
not_removed_sample_sex = sample_sex(not_removed_sample_index,1);
not_removed_sample_phenotype = sample_phenotype(not_removed_sample_index,1);

%separating hc and cases
healty_control_index = find(not_removed_sample_phenotype == 1);
hc_sex = not_removed_sample_sex(healty_control_index,1);
cases_index = find(not_removed_sample_phenotype == 2);
cases_sex = not_removed_sample_sex(cases_index,1);

removed_marker_list_filename='output_data/removed_marker_list.txt';
fid2 = fopen(removed_marker_list_filename,'wt');
fprintf(fid2,'Removed marker name\tRemoved marker code\tRemoved marker value\n');
associative_stat_filename = 'output_data/gwa_results.txt';
fid3 = fopen(associative_stat_filename,'wt');

if(perm_flag ==1)
    if(strcmp('all',stat_flag))
        stat_flag='trend';
    end
    perm_index = perm_index_det(size(not_removed_sample_index,2),number_rand_perm);
    fprintf(fid3,'Marker name\tChr\tPosition\tA:B\t%s chi2\t%s P\tPerm chi2\tPerm P\n',char(stat_flag),char(stat_flag));
    str_format_tmp = [];
    for i = 1:number_rand_perm
        str_format_tmp = [str_format_tmp  ',%g'];
    end
    str_format = ['%g\t%g\t' str_format_tmp '\t' str_format_tmp '\n'];
else
    if(strcmpi(stat_flag, 'all')==0)
        fprintf(fid3,'Marker name\tChr\tPosition\tA:B\t%s chi2\t%s P\n',char(stat_flag),char(stat_flag));
        str_format = '%g\t%g\n';
    else
        fprintf(fid3,...
            'Marker name\tChr\tPosition\tA:B\tfull_genotypic chi2\tfull_genotypic P\t allelic chi2\tallelic P\tdominant chi2\tdominant P\trecessive chi2\trecessive P\ttrend chi2\ttrend P\n');
        str_format = '%g\t%g\t%g\t%g\t%g\t%g\t%g\t%g\t%g\t%g\n';
    end
end

fid=fopen(GT_filename,'rt');
tline = fgetl(fid); %to skip the first line
tline = fgetl(fid);

while (tline ~= -1)
    
    str = strread(tline,'%s',number_of_samples+3,'delimiter','\t');
    marker = str(1,1);
    chr = str(2,1);
    position = str(3,1);
    genotype = str(4:number_of_samples+3,1)';
    
    %skipping genotype of removed samples
    genotype = genotype(1,not_removed_sample_index);

    %separating hc genotype and cases genotype
    hc_genotype = genotype(1,healty_control_index);   
    cases_genotype = genotype(1,cases_index);
    
    %determination of allele A and allele B
    [n_allele,allele_A,allele_B]=allele_A_B_det_count(hc_genotype,cases_genotype);

    %computing quality controls on markers
    [removed_marker_code,removed_marker_value] = compute_marker_quality_controls(hc_genotype,hc_sex,cases_genotype,...
        n_allele,allele_A,allele_B,chr,marker_nocall_rate_th,MAF_th,HWE_th);

    %writing removed marker list file or compute associative test
    if(isempty(removed_marker_code)==0)
        fprintf(fid2,'%s\t%s\t%g\n',marker{1,1},removed_marker_code{1,1},removed_marker_value);
    elseif(perm_flag ==1)
        genotype_rp = genotype(perm_index);        
        if(strcmp('X',chr)==0 || (strcmp('X',chr) && strcmp('allelic',stat_flag)))
            hc_genotype_rp = [hc_genotype; genotype_rp(:,healty_control_index)];
            cases_genotype_rp = [cases_genotype;genotype_rp(:,cases_index)];
        else
            hc_genotype_rp = [hc_genotype(find(hc_sex==2)); genotype_rp(:,(find(hc_sex==2)))];
            cases_genotype_rp = [cases_genotype(find(cases_sex==2));genotype_rp(:,(find(cases_sex==2)))];
        end            
        %computing hc and cases n_AA,n_AB and n_BB
        [hc_genotypic_numbers_rp]=configuration_count(hc_genotype_rp,allele_A,allele_B);
        [cases_genotypic_numbers_rp]=configuration_count(cases_genotype_rp,allele_A,allele_B);
        %computing associative test with permutations
        [statistic_value,p_value]=associative_test_comp(hc_genotypic_numbers_rp,cases_genotypic_numbers_rp,stat_flag);
        fprintf(fid3,'%s\t%s\t%s\t%s:%s\t',marker{1,1},chr{1,1},position{1,1},allele_A{1,1},allele_B{1,1});
        output_array=num2cell([statistic_value(1,1); p_value(1,1);statistic_value(2:end,1); p_value(2:end,1);])';
        fprintf(fid3,str_format,output_array{:,:});
    else
        %computing hc and cases n_AA,n_AB and n_BB
        if(strcmp('X',chr) && (strcmp('allelic',stat_flag)==0))
            [hc_genotypic_numbers]=configuration_count(hc_genotype(find(hc_sex==2)),allele_A,allele_B);
            [cases_genotypic_numbers]=configuration_count(cases_genotype(find(cases_sex==2)),allele_A,allele_B);
        else
            [hc_genotypic_numbers]=configuration_count(hc_genotype,allele_A,allele_B);
            [cases_genotypic_numbers]=configuration_count(cases_genotype,allele_A,allele_B);
        end
        %computing associative test without permutations
        [statistic_value,p_value]=associative_test_comp(hc_genotypic_numbers,cases_genotypic_numbers,stat_flag);
        if(strcmp('X',chr) && strcmp('all',stat_flag))
            [hc_genotypic_numbers]=configuration_count(hc_genotype,allele_A,allele_B);
            [cases_genotypic_numbers]=configuration_count(cases_genotype,allele_A,allele_B);
            stat_flag_tmp = 'allelic';
            [statistic_value(1,2),p_value(1,2)]=associative_test_comp(hc_genotypic_numbers,cases_genotypic_numbers,stat_flag_tmp);
        end
        fprintf(fid3,'%s\t%s\t%s\t%s:%s\t',marker{1,1},chr{1,1},position{1,1},allele_A{1,1},allele_B{1,1});
        for i=1:size(statistic_value,2)
         fprintf(fid3,'%g\t%g\t',statistic_value(1,i),p_value(1,i));
        end
        fprintf(fid3,'\n');
    end
    tline = fgetl(fid);
end

fclose(fid);
fclose(fid2);
fclose(fid3);
