# Supplementary material for: RS-SNP: a random-set method for genome-wide association studies
Source: BMC Genomics. 2011 Mar 30;12:166. doi: 10.1186/1471-2164-12-166 (PMC3079664; doi:10.1186/1471-2164-12-166)
Supplement: Additional file 3 — RS-SNP package. The proposed RS-SNP software is contained in this compressed file, together with: • the help documentation, • example files with the SNP-gene mapping and gene-pathway mapping; • example of input files. [file 1471-2164-12-166-S3.ZIP › daddabbo_bmc_genomics_af3_rev1/compute_FDR_FWER.m]

function [Pvalue,FDR,FWER]=compute_FDR_FWER(restand_stat,restand_stat_rp)

%PURPOSE: this function computes pvalue, FDR and FWER for each pathway involved in a
%	  pathway-based association test.
%
%INPUT:   a vector indicating restandardized statistical values
%         for each pathway  and a matrix contating restandardized statistical values
%	  obtained by phenotypic label permutations
%
%OUTPUT:  pvalue, FDR and FWER for each pathway

number_of_hypothesis_tested = size(restand_stat,1);
number_of_rand_perm = size(restand_stat_rp,2);

for i =1:number_of_hypothesis_tested  
    %computing P value
    Pvalue(i,1) = size(find(restand_stat(i,1)<=restand_stat_rp(i,:)),2)/number_of_rand_perm;
    
    %finding S element greater than actual score
    [r,c]=find(restand_stat_rp>=restand_stat(i,1));
    clear r
    
    %counting number and percentage of S elements greater than actual score
    number_of_stat_under_H0 = size(c,1);
    percentage_of_stat_under_H0 = number_of_stat_under_H0/(number_of_hypothesis_tested*number_of_rand_perm);
    
    %computing ranking of actual score in the whole set of hypothesis
    %tested
    rank_of_actual_stat = size(find(restand_stat>=restand_stat(i,1)),1);
    perc_of_rank_actual_stat = rank_of_actual_stat/number_of_hypothesis_tested;
    
    %computing FDR
    FDR(i,1) = percentage_of_stat_under_H0/perc_of_rank_actual_stat;
    
    if(FDR(i,1) > 1)
        FDR(i,1) = 1;
    end
    
    %counting number and percentage of S elements greater than actual score
    % in each random permutation
    number_of_stat_under_HO_for_each_perm = histc(c,1:1:number_of_rand_perm);
    number_of_rand_perm_gt_actual_score = size(find(number_of_stat_under_HO_for_each_perm),1);
    
    FWER(i,1) = number_of_rand_perm_gt_actual_score/number_of_rand_perm;
end
