# Supplementary material for: RS-SNP: a random-set method for genome-wide association studies
Source: BMC Genomics. 2011 Mar 30;12:166. doi: 10.1186/1471-2164-12-166 (PMC3079664; doi:10.1186/1471-2164-12-166)
Supplement: Additional file 3 — RS-SNP package. The proposed RS-SNP software is contained in this compressed file, together with: • the help documentation, • example files with the SNP-gene mapping and gene-pathway mapping; • example of input files. [file 1471-2164-12-166-S3.ZIP › daddabbo_bmc_genomics_af3_rev1/compute_marker_quality_controls.m]

function [removed_marker_code,removed_marker_value] = compute_marker_quality_controls(hc_genotype,hc_sex,cases_genotype,...
    n_allele,allele_A,allele_B,chr,nocall_rate_th,MAF_th,HWE_th)

%PURPOSE: this function verifies if a given marker has to be removed from the association analysis.
%
%INPUT: genotypes of healty control samples for the given marker; sex of healty control samples;
%	genotypes of cases samples for the given marker; the number of different alleles, the number of 'A' allele and
%	the number of 'B' allele for the given marker; the chromosome harbouring the given marker; the threshold values
%	of marker no call rate, MAF and pvalue of exact test for HW equilibrium;
%
%OUTPUT: the removed marker code, i.e. the reason of removal, and its corresponding value if the given marker has to be 
%	 removed.


removed_marker_code = [];
removed_marker_value =[];

if(strcmp('Y',chr))
    %chr Y
    removed_marker_code = {'chr Y'};
else
    %finding missing genotype
    not_removed_sample_number = size(hc_genotype,2)+size(cases_genotype,2);
    hc_null_genotype_index = find_null_genotype(hc_genotype);
    cases_null_genotype_index = find_null_genotype(cases_genotype);
    nocall_rate = (size(hc_null_genotype_index,1)+size(cases_null_genotype_index,1))/not_removed_sample_number;
    if(nocall_rate >= nocall_rate_th)
        removed_marker_code = {'call_rate'};
        removed_marker_value = nocall_rate;
    else
        %finding and REMOVING markers having more than 2 alleles or
        %MAF<=MAF_th
        if(n_allele==1)
            removed_marker_code = {'maf'};
            removed_marker_value = 0;
        elseif(n_allele>2)
            removed_marker_code = {'allele_number'};
            removed_marker_value = n_allele;
        elseif(n_allele==2)
            [hc_genotypic_numbers]=configuration_count(hc_genotype,allele_A,allele_B);
            [cases_genotypic_numbers]=configuration_count(cases_genotype,allele_A,allele_B);
            %computing allelic configuration
            hc_n_A = 2*hc_genotypic_numbers(:,1) + hc_genotypic_numbers(:,2);
            hc_n_B = 2* hc_genotypic_numbers(:,3) + hc_genotypic_numbers(:,2);
            n_A = hc_n_A+(2*cases_genotypic_numbers(:,1) + cases_genotypic_numbers(:,2));
            n_B = hc_n_B+(2* cases_genotypic_numbers(:,3) + cases_genotypic_numbers(:,2));
            %minor_allele_determination
            minor_allele = minor_allele_comp(allele_A,allele_B,hc_n_A,hc_n_B);
            % MAF computation
            MAF=maf_comp(minor_allele,allele_A,n_A,n_B);
            if(MAF<=MAF_th)
                removed_marker_code = {'maf'};
                removed_marker_value = MAF;
            else
                %finding and REMOVING markers having HWE<=HWE_th
                if(strcmp('X',chr))
                    %chr X
                    female_index = find(hc_sex == 2);
                    hc_genotype = hc_genotype(1,female_index);
                    [hc_genotypic_numbers]=configuration_count(hc_genotype,allele_A,allele_B);
                end
                [HW_pvalue] = HW_exact_test(hc_genotypic_numbers);
                if(HW_pvalue<=HWE_th)
                    removed_marker_code = {'hwe'};
                    removed_marker_value = HW_pvalue;
                end
            end
        end
    end
end
