# Supplementary material for: RS-SNP: a random-set method for genome-wide association studies
Source: BMC Genomics. 2011 Mar 30;12:166. doi: 10.1186/1471-2164-12-166 (PMC3079664; doi:10.1186/1471-2164-12-166)
Supplement: Additional file 3 — RS-SNP package. The proposed RS-SNP software is contained in this compressed file, together with: • the help documentation, • example files with the SNP-gene mapping and gene-pathway mapping; • example of input files. [file 1471-2164-12-166-S3.ZIP › daddabbo_bmc_genomics_af3_rev1/compute_rs.m]

function compute_rs(gwa_result_filename,snp_gene_mapping_file_name,pathway_filename,varargin)

%PURPOSE: this function performs pathway-based GWA tests on high density SNP genotyping data.
%
%INPUT: Six input arguments can be set.
%	The first three input arguments are required, that are the names of the three input files: 
%	GW association results file, a SNP-to-gene mapping file and a pathway annotation file.
%	The other three input arguments have default values.
% 	Order of facultative input variables {rs_parameter_th,combine_flag,stat_flag}
%
%OUTPUT: 'RS_analysis_results.txt' file and 'RS_analysis_results.mat' file, containing the statistical
%	  value, pvalue, FDR and FWER for each pathway.


if nargin < 4, rs_parameter_th = 0.01; else rs_parameter_th = varargin{1,1}; end
if nargin < 5, combine_flag = 0; else combine_flag = varargin{1,2}; end
if nargin < 6, stat_flag = 'trend'; else stat_flag = varargin{1,3}; end

%--------------------------------------------------------------------------
% reading input files

%reading gwa result file
[marker_list,chi2,P,rand_perm_chi2,rand_perm_P]=read_gwa_result_file(gwa_result_filename,stat_flag);

%reading snp gene mapping file
[gene_name_list, synonymous, gene_size, snp_in_each_gene] = read_gmt_file(snp_gene_mapping_file_name);
snp_in_each_gene = snp_in_each_gene';

%reading pathway file
[pathway_name_list, synonymous, pathway_size, gene_in_each_pathway] = read_gmt_file(pathway_filename);
gene_in_each_pathway = gene_in_each_pathway';

clear synonymous

%--------------------------------------------------------------------------
%determination of snp_in_each_pathway
for i=1:size(gene_in_each_pathway,1)
    [mapped_gene_in_each_pathway{i,1},index,index_in_gene_name_list]= intersect(gene_in_each_pathway{i,1},gene_name_list);
    snp_in_each_pathway{i,1} = {};
    for j = 1:size(mapped_gene_in_each_pathway{i,1},2)
        snp_in_each_pathway{i,1} = union(snp_in_each_pathway{i,1},snp_in_each_gene{index_in_gene_name_list(j),1});
    end  
    [actual_snp_in_each_patway{i,1},index,index_pathway_snp_in_marker_list{i,1}]=...
        intersect(snp_in_each_pathway{i,1},marker_list);
end

%--------------------------------------------------------------------------
%computation of random set for the indicator function for each pathway
[actual_pathway_size,restand_stat,stat,total_number_element,number_element_under_th]=...
    random_set(index_pathway_snp_in_marker_list,P,rs_parameter_th);

%--------------------------------------------------------------------------
%computation of random set under H0 and statistical significance

number_rand_perm = size(rand_perm_chi2,2);

if(number_rand_perm==0)
    number_rand_perm=1000;
    number_of_marker=size(marker_list,1);
    perm_index = perm_index_det(number_of_marker,number_rand_perm);
    rand_perm_P = P(perm_index');
end

[actual_pathway_size,restand_stat_rp,stat_rp,total_number_element,number_element_under_th_rp]=...
    random_set(index_pathway_snp_in_marker_list,rand_perm_P,rs_parameter_th);

[pvalue,FDR,FWER]=compute_FDR_FWER(restand_stat,restand_stat_rp);

%--------------------------------------------------------------------------
if(combine_flag == 0)
    output_filename = 'output_data/RS_analysis_results.txt';
else
    output_filename = strcat('output_data/RS_analysis_results_',num2str(combine_flag),'.txt');
    mat_filename = strcat('output_data/rs_rp_stat_',num2str(combine_flag),'.mat');
    save(mat_filename, 'restand_stat_rp', 'restand_stat', 'pathway_name_list', 'actual_pathway_size','total_number_element','number_element_under_th');
end

%writing output files
output_file_pnt = fopen(output_filename,'wt');
fprintf(output_file_pnt,'Total_number_of_SNP = %g\n',total_number_element);
fprintf(output_file_pnt,'Number_of_associated_SNP = %g\n',number_element_under_th);
fprintf(output_file_pnt,'Pathway name\tpathway size\tstat value\tstat value stand\tpvalue\tFDR\tFWER\n');

for i = 1:size(pathway_name_list,1)
   fprintf(output_file_pnt,'%s\t%g\t%g\t%g\t%g\t%g\t%g\n',pathway_name_list{i,1},actual_pathway_size(i,1),stat(i,1),restand_stat(i,1),pvalue(i,1),FDR(i,1),FWER(i,1));
end
fclose(output_file_pnt);
