# Supplementary material for: RS-SNP: a random-set method for genome-wide association studies
Source: BMC Genomics. 2011 Mar 30;12:166. doi: 10.1186/1471-2164-12-166 (PMC3079664; doi:10.1186/1471-2164-12-166)
Supplement: Additional file 3 — RS-SNP package. The proposed RS-SNP software is contained in this compressed file, together with: • the help documentation, • example files with the SNP-gene mapping and gene-pathway mapping; • example of input files. [file 1471-2164-12-166-S3.ZIP › daddabbo_bmc_genomics_af3_rev1/compute_sample_nocall_rate.m]

function [sample_nocall_rate]=compute_sample_nocall_rate(GT_filename,number_of_samples)

%PURPOSE: this function computes the no call rate of each sample.
%
%INPUT: the number of samples; the name of the genotype file.
%
%OUTPUT: no call rate value for each sample.

nocall_count=zeros(1,number_of_samples);

fid=fopen(GT_filename,'rt');
tline = fgetl(fid); %to skip the first line
tline = fgetl(fid);
number_of_markers=0;

while (tline ~= -1)
    str = strread(tline,'%s',number_of_samples+3,'delimiter','\t');
    genotype = str(4:end,1)';
    null_genotype_index = find_null_genotype(genotype);
    nocall_count(1,null_genotype_index) = nocall_count(1,null_genotype_index) +1;
    number_of_markers=number_of_markers+1;
    tline = fgetl(fid);
end

fclose(fid);

sample_nocall_rate = nocall_count/number_of_markers;
