# Supplementary material for: RS-SNP: a random-set method for genome-wide association studies
Source: BMC Genomics. 2011 Mar 30;12:166. doi: 10.1186/1471-2164-12-166 (PMC3079664; doi:10.1186/1471-2164-12-166)
Supplement: Additional file 3 — RS-SNP package. The proposed RS-SNP software is contained in this compressed file, together with: • the help documentation, • example files with the SNP-gene mapping and gene-pathway mapping; • example of input files. [file 1471-2164-12-166-S3.ZIP › daddabbo_bmc_genomics_af3_rev1/compute_sample_quality_controls.m]

function [removed_sample_index]=compute_sample_quality_controls(sample_name,sample_sex,sample_phenotype,number_of_samples,...
    GT_filename,sample_nocall_rate_th) 
    
%PURPOSE: this function finds the samples that have to be removed from the association analysis
%
%INPUT:	name, sex, phenotype of each sample and the number of samples; 
%	the name of the genotype file; 
%	the value of nocall rate threshold.
%
%OUTPUT: 'removed_sample_list.txt' file, indeces of removed samples.

removed_sample_list_filename='removed_sample_list.txt';

%computing the sample nocall rate
[sample_nocall_rate]=compute_sample_nocall_rate(GT_filename,number_of_samples);

%identifing sample to be removed
removed_sample_index = find(sample_nocall_rate >= sample_nocall_rate_th);
removed_sample_name = sample_name(removed_sample_index);
removed_sample_sex = sample_sex(removed_sample_index);
removed_sample_phenotype = sample_phenotype(removed_sample_index);
removed_sample_nocall_rate = sample_nocall_rate(removed_sample_index);

%writing removed sample list file
if(isempty(removed_sample_index)==0)
    fid1 = fopen(removed_sample_list_filename,'wt');
    fprintf(fid1,'Removed sample name\tsex\tphenotypic status\tnocall rate\n');
    for i = 1:size(removed_sample_index,2)
        fprintf(fid1,'%s\t%d\t%d\t%g\n',removed_sample_name{i,1},removed_sample_sex(i,1),...
            removed_sample_phenotype(i,1),removed_sample_nocall_rate(1,i));
    end
    fclose(fid1);
end

%online message
fprintf(1,'%g samples have been removed having nocall rate >= %g\n',size(removed_sample_index,2),sample_nocall_rate_th);
