# Supplementary material for: RS-SNP: a random-set method for genome-wide association studies
Source: BMC Genomics. 2011 Mar 30;12:166. doi: 10.1186/1471-2164-12-166 (PMC3079664; doi:10.1186/1471-2164-12-166)
Supplement: Additional file 3 — RS-SNP package. The proposed RS-SNP software is contained in this compressed file, together with: • the help documentation, • example files with the SNP-gene mapping and gene-pathway mapping; • example of input files. [file 1471-2164-12-166-S3.ZIP › daddabbo_bmc_genomics_af3_rev1/configuration_count.m]

function [genotype_numbers]=configuration_count(genotype,allele_A,allele_B)

%PURPOSE: this function computes the number of AA, AB and BB configurations in a 
%	  given string containg the genotypes of sample involved in the association 
%	  study.
%
%INPUT: a genotype string, 'A' and 'B' alleles of a given marker.
%
%OUTPUT: the numbers of AA, AB and BB configurations for a given marker in the 
%	 association study.


str_conf_AA = {horzcat(allele_A{1,1},allele_A{1,1});horzcat(allele_A{1,1},' ',allele_A{1,1})};
str_conf_AB = {horzcat(allele_A{1,1},allele_B{1,1});horzcat(allele_A{1,1},' ',allele_B{1,1});...
    horzcat(allele_B{1,1},allele_A{1,1});horzcat(allele_B{1,1},' ',allele_A{1,1})};
str_conf_BB = {horzcat(allele_B{1,1},allele_B{1,1});horzcat(allele_B{1,1},' ',allele_B{1,1})};

for i = 1:size(genotype,1)
    n_AA(i,1) = size(strmatch(str_conf_AA(1,1),genotype(i,:)),1)+ size(strmatch(str_conf_AA(2,1),genotype(i,:)),1);
    n_AB(i,1) = size(strmatch(str_conf_AB(1,1),genotype(i,:)),1)+ size(strmatch(str_conf_AB(2,1),genotype(i,:)),1)+...
        size(strmatch(str_conf_AB(3,1),genotype(i,:)),1)+ size(strmatch(str_conf_AB(4,1),genotype(i,:)),1);
    n_BB(i,1) = size(strmatch(str_conf_BB(1,1),genotype(i,:)),1)+ size(strmatch(str_conf_BB(2,1),genotype(i,:)),1);
end

genotype_numbers = [n_AA n_AB n_BB];
