# Supplementary material for: RS-SNP: a random-set method for genome-wide association studies
Source: BMC Genomics. 2011 Mar 30;12:166. doi: 10.1186/1471-2164-12-166 (PMC3079664; doi:10.1186/1471-2164-12-166)
Supplement: Additional file 3 — RS-SNP package. The proposed RS-SNP software is contained in this compressed file, together with: • the help documentation, • example files with the SNP-gene mapping and gene-pathway mapping; • example of input files. [file 1471-2164-12-166-S3.ZIP › daddabbo_bmc_genomics_af3_rev1/find_null_genotype.m]

function null_genotype_index = find_null_genotype(genotype)

%PURPOSE: this function finds missing values in a given string containg 
%	  the genotypes of sample involved in the association study.
%
%INPUT: a genotype string corresponding to a given marker.
%
%OUTPUT: the indeces of missing values in a genotype string.


null_genotype_string = {'NC';'N C';'--';'- -';'00';'0 0';'0';'NN';'N N'};
null_pos =zeros(size(genotype));

for i = 1:size(null_genotype_string,1)
    index = strfind(genotype,null_genotype_string{i,1});
    not_null_pos = cellfun('isempty', index);
    null_pos = null_pos + (not_null_pos==0);
end

null_genotype_index=find(null_pos');
