# Supplementary material for: RS-SNP: a random-set method for genome-wide association studies
Source: BMC Genomics. 2011 Mar 30;12:166. doi: 10.1186/1471-2164-12-166 (PMC3079664; doi:10.1186/1471-2164-12-166)
Supplement: Additional file 3 — RS-SNP package. The proposed RS-SNP software is contained in this compressed file, together with: • the help documentation, • example files with the SNP-gene mapping and gene-pathway mapping; • example of input files. [file 1471-2164-12-166-S3.ZIP › daddabbo_bmc_genomics_af3_rev1/fisher_indtest.m]

function [p_observed,pvalue]=fisher_indtest(X,Y)

%PURPOSE: this function computes the fisher exact test (Hollander-Wolfe pp.473-475).
%
%INPUT: X and Y vectors containg the variables between which the association is tested.
%
%OUTPUT: statistic and p values.

O = [X Y]; 
O_marginal_row = X + Y; 
O_marginal_col = [sum(X,2) sum(Y,2)];

[O_min,indmin] = min(O,[],2);

Tot = sum(X+Y,2); 

marginal_row(find(indmin==1 | indmin==3),1) = O_marginal_row(find(indmin==1 | indmin==3),1);
marginal_row(find(indmin==2 | indmin==4),1) = O_marginal_row(find(indmin==2 | indmin==4),2);

marginal_col(find(indmin==1 | indmin==2),1) =O_marginal_col(find(indmin==1 | indmin==2),1);
marginal_col(find(indmin==3 | indmin==4),1) =O_marginal_col(find(indmin==3 | indmin==4),2);

p_observed=hygepdf(O_min,Tot,marginal_col,marginal_row);

for i=1:size(O,1)
    
    p=hygepdf(0:min(marginal_col(i),marginal_row(i)),Tot(i),marginal_col(i),marginal_row(i));
    
    pvalue(i)=sum(p(p<=p_observed(i)))';
    
end
