# Supplementary material for: RS-SNP: a random-set method for genome-wide association studies
Source: BMC Genomics. 2011 Mar 30;12:166. doi: 10.1186/1471-2164-12-166 (PMC3079664; doi:10.1186/1471-2164-12-166)
Supplement: Additional file 3 — RS-SNP package. The proposed RS-SNP software is contained in this compressed file, together with: • the help documentation, • example files with the SNP-gene mapping and gene-pathway mapping; • example of input files. [file 1471-2164-12-166-S3.ZIP › daddabbo_bmc_genomics_af3_rev1/HW_exact_test.m]

function [p_value]=HW_exact_test(genotypic_numbers)

%PURPOSE: this function tests if a population is in the Hardy Weinberg Proportion 
%	  (HWP) for the observed locus. The conditional probability, under the 
%	  Hardy-Weinberg equilibrium, to obtain the sample X is compute as described 
%	  by Howard Levene - "On a matching problem arising in genetics". Annals of 
%	  Mathematical Statistics. 1949; 20:91-94.
%
%INPUT: genotypic_numbers. For a biallelic locus, genotypic_numbers(i,:) is
%       a vector [n_AA n_AB n_BB].
%
%OUTPUT: the probability that the population is in HWP


N=sum(genotypic_numbers); %Total Genotypes
allelic_numbers = [(2*genotypic_numbers(1,1)+genotypic_numbers(1,2)) (genotypic_numbers(1,2)+2*genotypic_numbers(1,3))];%Alleles 
R=min(allelic_numbers); %Rare Allele 

if(R ~= 0)
    H=mod(R,2):2:R; %all possible heterozygotes
    RR=(R-H)/2; %all possible Rare allele homozygotes
    CC=(2*N-R-H)/2; %all possible Common allele homozygotes
    %Considering that X!=gamma(X+1) and log(X!)=gammaln(X+1) it
    %is possible vectorizing all the test using the gammaln Matlab function.
    %This is about 400x faster than for...end loop
    %Moreover the properties of logarithms must be taken in account:
    %Log(a*b)=log(a)+log(b) and Log(a/b)=log(a)-log(b)
    %Constant factor: (N!C!R!)/[(2N)!]
    KF=(sum(gammaln([N allelic_numbers]+ones(1,3)))-gammaln(2*N+1));
    %Costant array: 2.^H. Considering the properties of logarithms
    %log(2.^H)=H.*log(2)
    KA=(H.*log(2));
    %Construct the matrix of all possible combination of genotypes
    tbs=[CC; H; RR;];
    %Compute the log(x!) by the gammaln function and sum them
    tbsfac=sum(gammaln(tbs+ones(size(tbs))));
    %Finally compute the probability of each combinations
    pg=exp(KF+KA-tbsfac);
    %Sum all pg less or equal than p of the observed table
    p_value=sum(pg(pg<=pg(H==genotypic_numbers(1,2))));    
else
    p_value = 1;
end
