# Supplementary material for: RS-SNP: a random-set method for genome-wide association studies
Source: BMC Genomics. 2011 Mar 30;12:166. doi: 10.1186/1471-2164-12-166 (PMC3079664; doi:10.1186/1471-2164-12-166)
Supplement: Additional file 3 — RS-SNP package. The proposed RS-SNP software is contained in this compressed file, together with: • the help documentation, • example files with the SNP-gene mapping and gene-pathway mapping; • example of input files. [file 1471-2164-12-166-S3.ZIP › daddabbo_bmc_genomics_af3_rev1/indicator_stat_comp.m]

function [set_stat, mu, var] =indicator_stat_comp(element_in_each_set,set_size,tot_number_of_element,element_under_stat_th,number_element_under_stat_th) 

%PURPOSE: this function applies a Random Set method based on the indicator function.
%
%INPUT:   a vector containing markers belonging to each considered pathway;
%	  size of pathways ; total number of analysed loci; a vector containg markers
% 	  having statistical value under the parameter regulating the RS 
%	  computation; number of loci having statistical value under the parameter 
%	  regulating the RS computation;
%
%OUTPUT:   statistical value for each pathway, mean and variance value

for i=1:size(element_in_each_set,1)
    for j=1:size(number_element_under_stat_th,1);
    
    set_stat(i,j) = size(intersect(element_under_stat_th{j,1},element_in_each_set{i,1}),2); % x in hygecdf
    
    mu(i,j) = (1/tot_number_of_element) * (set_size(i,1) * number_element_under_stat_th(j,1));

    var(i,j) =  mu(i,j) * (1-(number_element_under_stat_th(j,1)/tot_number_of_element)) * ((tot_number_of_element - set_size(i,1))/(tot_number_of_element - 1));
   
    end
end
