# Supplementary material for: RS-SNP: a random-set method for genome-wide association studies
Source: BMC Genomics. 2011 Mar 30;12:166. doi: 10.1186/1471-2164-12-166 (PMC3079664; doi:10.1186/1471-2164-12-166)
Supplement: Additional file 3 — RS-SNP package. The proposed RS-SNP software is contained in this compressed file, together with: • the help documentation, • example files with the SNP-gene mapping and gene-pathway mapping; • example of input files. [file 1471-2164-12-166-S3.ZIP › daddabbo_bmc_genomics_af3_rev1/input_data/sample_header_25hc_25cd.txt]

HC_1	2	1
HC_2	2	1
HC_3	2	1
HC_4	2	1
HC_5	2	1
HC_6	2	1
HC_7	2	1
HC_8	2	1
HC_9	2	1
HC_10	2	1
HC_11	2	1
HC_12	2	1
HC_13	2	1
HC_14	2	1
HC_15	2	1
HC_16	2	1
HC_17	2	1
HC_18	2	1
HC_19	2	1
HC_20	2	1
HC_21	2	1
HC_22	2	1
HC_23	2	1
HC_24	2	1
HC_25	2	1
CD_1	2	2
CD_2	2	2
CD_3	2	2
CD_4	2	2
CD_5	2	2
CD_6	2	2
CD_7	2	2
CD_8	2	2
CD_9	2	2
CD_10	2	2
CD_11	2	2
CD_12	2	2
CD_13	2	2
CD_14	2	2
CD_15	2	2
CD_16	2	2
CD_17	2	2
CD_18	2	2
CD_19	2	2
CD_20	2	2
CD_21	2	2
CD_22	2	2
CD_23	2	2
CD_24	2	2
CD_25	2	2
