# Supplementary material for: RS-SNP: a random-set method for genome-wide association studies
Source: BMC Genomics. 2011 Mar 30;12:166. doi: 10.1186/1471-2164-12-166 (PMC3079664; doi:10.1186/1471-2164-12-166)
Supplement: Additional file 3 — RS-SNP package. The proposed RS-SNP software is contained in this compressed file, together with: • the help documentation, • example files with the SNP-gene mapping and gene-pathway mapping; • example of input files. [file 1471-2164-12-166-S3.ZIP › daddabbo_bmc_genomics_af3_rev1/mapping_file/c2[1].cp.v2.5.symbols.gmt]

1_2_DICHLOROETHANE_DEGRADATION		ALDH1A1	ALDH1A2	ALDH1A3	ALDH1B1	ALDH2	ALDH3A1	ALDH3A2	ALDH9A1
1_AND_2_METHYLNAPHTHALENE_DEGRADATION		ADH1A	ADH1A /// ADH1B /// ADH1C	ADH1B	ADH1C	ADH4	ADH6	ADH7	ADHFE1
41BBPATHWAY	TNF-type receptor 4-1BB is bound by TRAF1 to activate the MAP kinase pathway in activated T cells.	ATF2	CHUK	IFNG	IKBKB	IL2	IL4	JUN	MAP3K1	MAP3K5	MAP4K5	MAPK14	MAPK8	NFKB1	NFKBIA	RELA	TNFRSF9	TNFSF9	TRAF2
ACE2PATHWAY	Angiotensin-converting enzyme 2 (ACE2) digests the blood-pressure regulator angiotensin II (AGT) ultimately to the vasodilator AGT1-7.	ACE2	AGT	AGTR1	AGTR2	CMA1	COL4A1	COL4A2	COL4A3	COL4A4	COL4A5	COL4A6	REN
ACE_INHIBITOR_PATHWAY_PHARMGKB		ACE	AGT	AGTR1	AGTR2	BDKRB2	KNG1	NOS3	REN
ACETAMINOPHENPATHWAY	Acetaminophen selectively inhibits Cox-3, which is localized to the brain, and yields the toxic metabolite NAPQI when processed by CAR in the liver.	CYP1A2	CYP2E1	CYP3A	NR1I3	PTGS1	PTGS2
ACETYLCHOLINE_SYNTHESIS		ACHE	CHAT	CHKA	PCYT1A	PDHA1	PDHA2	PEMT	SLC18A3
ACHPATHWAY	Nicotinic acetylcholine receptors are ligand-gated ion channels that primarily mediate neuromuscular signaling and may inhibit neuronal apoptosis via the AKT pathway.	AKT1	BAD	CHRNB1	CHRNG	FOXO3A	MUSK	PIK3CA	PIK3R1	PTK2	PTK2B	RAPSN	SRC	TERT	TNFSF6	YWHAH
ACTINYPATHWAY	The Arp 2/3 complex localizes to the Y-junction of polymerizing actin fibers that enable lamellipod extension and consequent cell motility.	ABI-2	ACTA1	ACTR2	ACTR3	ARPC1A	ARPC1B	ARPC2	ARPC3	ARPC4	NCK1	NCKAP1	NTRK1	PIR	PSMA7	RAC1	WASF1	WASF2	WASF3	WASL
AGPCRPATHWAY	G-protein coupled receptors (GPCRs) transduce extracellular signals across the plasma membrane; attenuation occurs by signal molecule degradation or receptor-mediated endocytosis.	ARRB1	GNAS	GNB1	GNGT1	GPRK2L	PRKACB	PRKACG	PRKAR1A	PRKAR1B	PRKAR2A	PRKAR2B	PRKCA	PRKCB1
AHSPPATHWAY	Alpha-hemoglobin stabilizing protein (AHSP) prevents precitipation of hemoglobin alpha-subunits.	ALAD	ALAS1	ALAS2	CPO	ERAF	FECH	GATA1	HBA1	HBA2	HBB	HMBS	UROD	UROS
AKAP13PATHWAY	A-kinase anchor protein 13 (AKAP13) localizes protein kinase A holoenzyme and is a nucleotide exchange factor for Rho/Rac.	AKAP13	ARHA	EDG2	EDG4	EDG7	GNA12	PRKACB	PRKACG	PRKAG1	PRKAR2A	PRKAR2B
AKAPCENTROSOMEPATHWAY	Protein Kinase A at the Centrosome	AKAP9	ARHA	CDC2	MAP2	PCNT1	PCNT2	PPP1CA	PPP2CA	PRKACB	PRKACG	PRKAG1	PRKAR2A	PRKAR2B	PRKCE	PRKCL1
AKTPATHWAY	Second messenger PIP3 promotes cell survival by activating the anti-apoptotic kinase AKT.	AKT1	BAD	CASP9	CHUK	FOXO1A	FOXO3A	GH1	GHR	HSPCA	MLLT7	NFKB1	NFKBIA	PDPK1	PIK3CA	PIK3R1	PPP2CA	RELA	TNFSF6	YWHAH
ALANINE_AND_ASPARTATE_METABOLISM		AARS	ABAT	ADSL	ADSS	AGXT	AGXT2	ASL	ASNS	ASPA	ASS	CAD	CRAT	DARS	DDO	GAD1	GAD2	GOT1	GOT2	GPT	GPT2	NARS	PC
ALKALOID_BIOSYNTHESIS_II		ABP1	AOC2	AOC3	CES1	ESD
ALKPATHWAY	Activin receptor-like kinase 3 (ALK3) is required during gestation for cardiac muscle development.	ACVR1	APC	ATF2	AXIN1	BMP10	BMP2	BMP4	BMP5	BMP7	BMPR1A	BMPR2	CHRD	CTNNB1	DVL1	FZD1	GATA4	GSK3B	MADH1	MADH4	MADH5	MADH6	MAP3K7	MEF2C	MYL2	NKX2-5	NOG	NPPA	NPPB	RFC1	TCF1	TGFB1	TGFB2	TGFB3	TGFBR1	TGFBR2	TGFBR3	WNT1
ALTERNATIVEPATHWAY	The alternative complement pathway is an antibody-independent mechanism of immune activation that results in cell lysis via the membrane attack complex.	BF	C3	C5	C6	C7	C8A	C9	DF	PFC
AMINOACYL_TRNA_BIOSYNTHESIS		AARS	CARS	DARS	EPRS	FARS2	FARSLB	GARS	HARS	HARSL	IARS	KARS	LARS	LARS2	MARS	MARS2	NARS	QARS	RARS	SARS	TARS	WARS	WARS2	YARS
AMINOSUGARS_METABOLISM		CMAS	CYB5R3	GCK	GFPT1	GNE	GNPDA1	GNPDA2	HEXA	HEXB	HK1	HK2	HK3	PGM3	RENBP	UAP1
AMIPATHWAY	Endogenous anti-thrombosis pathways are overwhelmed in plaque-narrowed blood vessels, resulting in potentially lethal myocardial infarction.	ADCY1	CD3D	CD3E	CD3G	CD3Z	CD4	CREBBP	CSK	GNAS	GNB1	GNGT1	HLA-DRA	HLA-DRB1	LCK	PRKACB	PRKACG	PRKAR1A	PRKAR1B	PRKAR2A	PRKAR2B	PTPRC	TRA@	TRB@	ZAP70
ANDROGEN_AND_ESTROGEN_METABOLISM		AKR1C4	AKR1D1	ARSB	ARSD	ARSE	CYP11B1	CYP11B2	HSD11B1	HSD11B2	HSD17B2	HSD17B3	HSD17B8	HSD3B1	HSD3B2	SRD5A1	SRD5A2	STS	SULT1E1	SULT2A1	UGT1A10	UGT1A10 /// UGT1A8 /// UGT1A7 /// UGT1A6 /// UGT1A5 /// UGT1A9 /// UGT1A4 /// UGT1A1 /// UGT1A3	UGT1A6	UGT1A8 /// UGT1A9	UGT2B15	UGT2B4
APOPTOSIS		APAF1	BAD	BAK1_///_BCL2L7P1	BAX	BCL2	BCL2L1	BCL2L11	BID	BIRC2	BIRC3	BIRC4	BIRC5	BNIP3L	CASP1	CASP10	CASP1_///_COPl	CASP2	CASP3	CASP4	CASP6	CASP7	CASP8	CASP9	CHUK	CYCS	DFFA	DFFB	FADD	FAS	FASLG	GZMB	HELLS	HRK	IKBKB	IKBKG	IRF1	IRF2	IRF3	IRF4	IRF5	IRF6	IRF7	JUN	LTA	MAP2K4	MAP3K1	MAPK10	MDM2	MYC	NFKB1	NFKBIA	NFKBIB	NFKBIE	PRF1	RELA	RIPK1	TNF	TNFRSF10B	TNFRSF1A	TNFRSF1B	TNFRSF21	TNFRSF25	TNFRSF25_///_PLEKHG5	TNFSF10	TP53	TP73	TRADD	TRAF1	TRAF2	TRAF3
APOPTOSIS_GENMAPP		APAF1	BAK1 /// BCL2L7P1	BAX	BCL2	BCL2L1	BID	BIRC2	BIRC3	BIRC4	CASP2	CASP3	CASP6	CASP7	CASP8	CASP9	CYCS	FADD	FAS	FASLG	GZMB	IKBKG	JUN	MAP2K4	MAP3K1	MAP3K14	MAPK10	MCL1	MDM2	MYC	NFKB1	NFKBIA	PARP1	PRF1	RELA	RIPK1	TNF	TNFRSF1A	TNFRSF1B	TNFSF10	TP53	TRADD	TRAF1	TRAF2
APOPTOSIS_KEGG		APAF1	BAD	BAX	BCL2	BCL2A1	BCL2L1	BCL2L2	BOK	CASP1	CASP1 /// COPl	CASP10	CASP2	CASP3	CASP4	CASP6	CASP7	CASP8	CASP9	CD40	CD40LG	CRADD	CYCS	DAXX	DFFA	DFFB	FADD	FAS	FASLG	HRK	IKBKE	LTA	MCL1	NFKB1	NFKBIA	NGFB	NGFR	NR3C1	NTRK1	PTPN13	RIPK1	SFRS2IP	TFG	TNF	TNFRSF1A	TNFRSF1B	TRADD	TRAF1	TRAF2	TRAF3	TRAF6
ARAPPATHWAY	ADP-ribosylation factors (ARFs), members of the Ras superfamily, regulate eukaryotic vesicular trafficking and activate phospholipase D's.	ARF1	ARFGAP1	ARFGAP3	ARFGEF2	BIG1	CENTD1	CENTD2	CLTA	CLTB	COP	COPA	DDEF1	DDEF2	GBF1	GPLD1	KDELR1	KDELR2	KDELR3	PSCD1	PSCD2	PSCD3	PSCD4
ARENRF2PATHWAY	Nrf1 and nrf2 are transcription factors that bind to antioxidant response elements (AREs), promoters of genes involved in oxidative damage control.	CREB1	FOS	FXYD2	JUN	KEAP1	MAFF	MAFG	MAFK	MAPK1	MAPK14	MAPK8	NFE2L2	PRKCA	PRKCB1
ARFPATHWAY	Cyclin-dependent kinase inhibitor 2A is a tumor suppressor that induces G1 arrest and can activate the p53 pathway, leading to G2/M arrest.	ABL1	CDKN2A	E2F1	MDM2	MYC	PIK3CA	PIK3R1	POLR1A	POLR1B	POLR1C	POLR1D	RAC1	RB1	TBX2	TP53	TWIST1
ARGININE_AND_PROLINE_METABOLISM		ABP1	AGMAT	ALDH1A1	ALDH1A2	ALDH1A3	ALDH1B1	ALDH2	ALDH3A1	ALDH3A2	ALDH4A1	ALDH9A1	AMD1	AOC2	AOC3	ARG1	ARG2	ASL	ASS	CKB	CKM	CKMT1	CKMT1B_///_CKMT1A	CKMT2	CPS1	DAO	GAMT	GATM	GLUD1	GOT1	GOT2	MAOA	MAOB	NOS1	NOS2A	NOS3	OAT	ODC1	OTC	P4HA1	P4HA2	P4HA3	P4HB	PYCR1	RARS	SAT	SMS
ARGININECPATHWAY	Related catabolic pathways process arginine, histidine, glutamine, and proline through glutamate to alpha-ketoglutamate, which feeds into the citric acid cycle.	ALDH4A1	ARG1	GLS	GLUD1	OAT	PRODH
ASBCELLPATHWAY	B cells require interaction with helper T cells to produce antigen-specific immunoglobulins as a key element of the human immune response.	CD28	CD4	CD80	HLA-DRA	HLA-DRB1	IL10	IL2	IL4	TNFRSF5	TNFRSF6	TNFSF5	TNFSF6
ASCORBATE_AND_ALDARATE_METABOLISM		ALDH1A1	ALDH1A2	ALDH1A3	ALDH1B1	ALDH2	ALDH3A1	ALDH3A2	ALDH9A1
AT1RPATHWAY	Binding of angiotensin II to AT1-R activates Ca2+ signaling and the JNK pathway.	AGT	AGTR1	ATF2	CALM1	CALM2	CALM3	EGFR	ELK1	GNAQ	GRB2	HRAS	JUN	MAP2K1	MAP2K2	MAP2K4	MAP3K1	MAPK1	MAPK3	MAPK8	MEF2A	MEF2B	MEF2C	MEF2D	PAK1	PRKCA	PRKCB1	PTK2	PTK2B	RAC1	RAF1	SHC1	SOS1	SRC	SYT1
ATMPATHWAY	The tumor-suppressing protein kinase ATM responds to radiation-induced DNA damage by blocking cell-cycle progression and activating DNA repair.	ABL1	ATM	BRCA1	CDKN1A	CHEK1	CHEK2	GADD45A	JUN	MAPK8	MDM2	MRE11A	NBS1	NFKB1	NFKBIA	RAD50	RAD51	RBBP8	RELA	TP53	TP73
ATP_SYNTHESIS		ATP5E	ATP5O	ATP6AP1	ATP6V0A1	ATP6V0A4	ATP6V0B	ATP6V0C	ATP6V0C_///_SHMT1	ATP6V0D1	ATP6V0E	ATP6V1A	ATP6V1B1	ATP6V1B2	ATP6V1C1	ATP6V1C2	ATP6V1D	ATP6V1E1	ATP6V1F	ATP6V1G1	ATP6V1G2	ATP6V1G3	ATP6V1H
ATRBRCAPATHWAY	BRCA1 and 2 block cell cycle progression in response to DNA damage and promote double-stranded break repair; mutations induce breast cancer susceptibility.	ATM	ATR	BRCA1	BRCA2	CHEK1	CHEK2	FANCA	FANCC	FANCD2	FANCE	FANCF	FANCG	HUS1	MRE11A	NBS1	RAD1	RAD17	RAD50	RAD51	RAD9A	TP53	TREX1
BADPATHWAY	When phosphorylated, BAD is inhibited by sequestration; when non-phosphorylated, it promotes apoptosis by inactivating pro-survival BCL-XL and BCL-2.	ADCY1	AKT1	BAD	BAX	BCL2	BCL2L1	CSF2RB	IGF1	IGF1R	IL3	IL3RA	KIT	KITLG	PIK3CA	PIK3R1	PRKACB	PRKACG	PRKAR1A	PRKAR1B	PRKAR2A	PRKAR2B	YWHAH
BBCELLPATHWAY	Fas ligand expression by T cells induces apoptosis in Fas-expressing, inactive B cells.	CD28	CD4	HLA-DRA	HLA-DRB1	TNFRSF5	TNFRSF6	TNFSF5	TNFSF6
BCRPATHWAY	B cell antigen receptors (BCRs) activate tyrosine kinases and transiently increase tyrosine phosphorylation on binding to antigen.	BLNK	BTK	CALM1	CALM2	CALM3	CD79A	CD79B	ELK1	FOS	GRB2	HRAS	JUN	LYN	MAP2K1	MAP3K1	MAPK14	MAPK3	MAPK8	NFATC1	NFATC2	NFATC3	NFATC4	PLCG1	PPP3CA	PPP3CB	PPP3CC	PRKCA	PRKCB1	RAC1	RAF1	SHC1	SOS1	SYK	SYT1	VAV1
BENZOATE_DEGRADATION_VIA_COA_LIGATION		ACAT1	ACAT2	ACYP1	ACYP2	ECHS1	EHHADH	GCDH	HADHA	SDHB	SDS
BETA_ALANINE_METABOLISM		ABAT	ABP1	ACADL	ACADM	ACADSB	ALDH1A1	ALDH1A2	ALDH1A3	ALDH1B1	ALDH2	ALDH3A1	ALDH3A2	ALDH9A1	AOC2	AOC3	CNDP1	DPYD	DPYS	ECHS1	EHHADH	GAD1	GAD2	HADHA	MLYCD	SDS	SMS	UPB1
BETAOXIDATIONPATHWAY	Beta-Oxidation of Fatty Acids	ACADL	ACADM	ACADS	ACAT1	ECHS1	HADHA
BILE_ACID_BIOSYNTHESIS		ACAA1	ACAA2	ADH1A	ADH1A_///_ADH1B_///_ADH1C	ADH1B	ADH1C	ADH4	ADH6	ADH7	ADHFE1	AKR1C4	AKR1D1	ALDH1A1	ALDH1A2	ALDH1A3	ALDH1B1	ALDH2	ALDH3A1	ALDH3A2	ALDH9A1	BAAT	CEL	CYP27A1	CYP7A1	HADHB	SOAT2	SRD5A1	SRD5A2
BIOGENIC_AMINE_SYNTHESIS		AANAT	ACHE	CHAT	COMT	DBH	DDC	DXYS155E	GAD1	GAD2	HDC	MAOA	PAH	PNMT	SLC18A3	TH	TPH1
BIOPEPTIDESPATHWAY	Extracellular signaling peptides exert biological effects via G-protein coupled receptors (GPCRs), which activate intracellular GTPases.	AGT	AGTR2	BDK	CALM1	CALM2	CALM3	CAMK2A	CAMK2B	CAMK2D	CAMK2G	CDK5	F2	FYN	GNA11	GNAI1	GNB1	GNGT1	GRB2	HRAS	JAK2	MAP2K1	MAP2K2	MAPK1	MAPK14	MAPK3	MAPK8	MAPT	MYLK	PLCG1	PRKCA	PRKCB1	PTK2B	RAF1	SHC1	SOS1	STAT1	STAT3	STAT5A	SYT1
BIOSYNTHESIS_OF_STEROIDS		DHCR7	FDFT1	FDPS	FDPS /// LOC402397	HMGCR	IDI1	LSS	MVD	MVK	NQO1	NQO2	PMVK	SC5DL	SQLE	VKORC1
BLOOD_CLOTTING_CASCADE		F10	F11	F12	F13B	F2	F5	F7	F8	F8A1	F9	FGA	FGB	FGG	LPA_///_PLG	PLAT	PLAU	PLG	SERPINB2	SERPINE1	SERPINF2	VWF
BLOOD_GROUP_GLYCOLIPID_BIOSYNTHESIS_LACTOSERIES		ABO	FUT1	FUT2	FUT3	FUT5	FUT6	SIAT6	ST3GAL3
BLOOD_GROUP_GLYCOLIPID_BIOSYNTHESIS_NEOLACTOSERIES		ABO	B3GNT1	FUT1	FUT2	FUT9	GCNT2	ST8SIA1
BLYMPHOCYTEPATHWAY	B cells express the major histocompatibility complex (class II MHC), immunoglobulins, adhesion proteins, and other factors on their cell surface.	CD80	CR1	CR2	FCGR2B	HLA-DRA	HLA-DRB1	ICAM1	ITGAL	ITGB2	PTPRC	TNFRSF5
BOTULINPATHWAY	Blockade of Neurotransmitter Relase by Botulinum Toxin	CHRM1	CHRNA1	SNAP25	STX1A	VAMP2
BREAST_CANCER_ESTROGEN_SIGNALING	Genes preferentially expressed in breast cancers, especially those involved in estrogen-receptor-dependent signal transduction.	ACTB	AR	ATF2	AZGP1	BAD	BAG1	BCL2	BCL2L2	BPAG1	C3	CCNA1	CCNA2	CCND1	CCNE1	CCNE2	CD44	CDH1	CDKN1A	CDKN1B	CDKN2A	CLDN7	CLU	COL6A1	CTNNB1	CTSB	CTSD	CYP19A1	DLC1	EGFR	ERBB2	ESR1	ESR2	F3	FGF1	FHL5	FLRT1	FOSL1	GABRP	GAPD	GATA3	GNAS	GSN	HMGB1	HSPB1	ID2	IGFBP2	IL2RA	IL6	IL6R	IL6ST	ITGA6	ITGB4	JUN	KIT	KLF5	KLK5	KRT18	KRT19	KRTHB6	MAP2K7	MKI67	MLP	MT3	MUC1	NFYB	NGFB	NGFR	NME1	PAPPA	PGR	PLAU	PPIA	PPP1R15A	PTEN	PTGS2	RAC2	RPL13A	RPL27	S100A2	SCGB1D2	SCGB2A1	SCGB2A2	SERPINA3	SERPINB5	SERPINE1	SLC7A5	SPRR1B	STC2	TFF1	TFF3	TGFA	THBS1	THBS2	THBS4	TIE	TNFAIP2	TNFRSF6	TNFSF6	TOP2A	TP53	VEGF
BUTANOATE_METABOLISM		AACS	ABAT	ACADS	ACAT1	ACAT2	ALDH1A1	ALDH1A2	ALDH1A3	ALDH1B1	ALDH2	ALDH3A1	ALDH3A2	ALDH5A1	ALDH9A1	BDH	BUCS1	ECHS1	EHHADH	GAD1	GAD2	HADHA	HMGCL	L2HGDH	OXCT1	PDHA1	PDHA2	PDHB	SDHB	SDS
C21_STEROID_HORMONE_METABOLISM		AKR1C4	AKR1D1	CYP11A1	CYP11B1	CYP11B2	CYP17A1	CYP21A2	HSD11B1	HSD11B2	HSD3B1	HSD3B2
CACAMPATHWAY	Calcium functions as a second messenger activating the calcium/calmodulin-dependent kinases, which phosphorylate targets such as CREB.	CALM1	CALM2	CALM3	CAMK1	CAMK1G	CAMK2A	CAMK2B	CAMK2D	CAMK2G	CAMK4	CAMKK1	CAMKK2	CREB1	SYT1
CALCINEURIN_NF_AT_SIGNALING	Mouse genes associated with signal transduction through calcium, calcineurin, and NF-AT.	ACTB	BAD	BCL2	CABIN1	CALM1	CALM2	CALM3	CAMK2B	CAMK4	CD3E	CD3G	CD3Z	CD69	CDKN1A	CEBPB	CNR1	CREBBP	CSF2	CSNK2A1	CSNK2B	CTLA4	EGR2	EGR3	EP300	FCER1A	FCGR3A	FKBP1B	FLJ14639	FOS	FOSL1	GAPD	GATA3	GATA4	GRLF1	GSK3A	GSK3B	HRAS	ICOS	IFNA1	IFNB1	IFNG	IL10	IL13	IL1B	IL2	IL2RA	IL3	IL4	IL6	IL8	IL8RA	ITK	JUNB	KPNA5	KPNB3	MAP2K7	MAPK14	MAPK8	MAPK9	MEF2A	MEF2B	MEF2D	MYF5	NCK2	NFAT5	NFATC1	NFATC2	NFATC3	NFATC4	NFKB2	NFKBIB	NFKBIE	NPPB	NUP214	OPRD1	P2RX7	PAK1	PIN1	PPIA	PPP3CB	PPP3CC	PPP3R1	PTPRC	RELA	RPL13A	SFN	SLA	SP1	SP3	TGFB1	TNF	TNFSF5	TNFSF6	TRAF2	TRPV6	VAV1	VAV2	VAV3	VEGF	XPO5
CALCINEURINPATHWAY	Increased intracellular calcium activates the phosphatase calcineurin in differentiating keratinocytes.	CALM1	CALM2	CALM3	CDKN1A	GNAQ	MARCKS	NFATC1	NFATC2	NFATC3	NFATC4	PLCG1	PPP3CA	PPP3CB	PPP3CC	PRKCA	PRKCB1	SP1	SP3	SYT1
CALCIUM_REGULATION_IN_CARDIAC_CELLS		ADCY1	ADCY2	ADCY3	ADCY4	ADCY5	ADCY6	ADCY7	ADCY8	ADCY9	ADRA1A	ADRA1B	ADRA1D	ADRB1	ADRB2	ADRB3	ANXA6	ARRB1	ARRB2	ATP1A4	ATP1B1	ATP1B2	ATP1B3	ATP2A2	ATP2A3	ATP2B1	ATP2B2	ATP2B3	CACNA1A	CACNA1B	CACNA1C	CACNA1D	CACNA1E	CACNA1S	CACNB1	CACNB3	CALM1	CALM2	CALM3	CALR	CAMK1	CAMK2A	CAMK2B	CAMK2D	CAMK2G	CAMK4	CASQ1	CASQ2	CHRM1	CHRM2	CHRM3	CHRM4	CHRM5	FXYD2	GJA1	GJA12	GJA4	GJA5	GJB1	GJB2	GJB3	GJB4	GJB5	GJB6	GNA11	GNAI2	GNAI3	GNAO1	GNAQ	GNAZ	GNB1	GNB2	GNB3	GNB4	GNB5	GNG12	GNG13	GNG2	GNG3	GNG4	GNG5	GNG7	GNGT1	GRK4	GRK5	GRK6	ITPR1	ITPR2	ITPR3	KCNB1	KCNJ3	KCNJ5	MGC11266	MYCBP	NME7	PEA15	PKIA	PKIB	PKIG	PLCB3	PLN	PRKACA	PRKACB	PRKAR1A	PRKAR1B	PRKAR2A	PRKAR2B	PRKCA	PRKCB1	PRKCD	PRKCE	PRKCG	PRKCH	PRKCQ	PRKCZ	PRKD1	RGS1	RGS10	RGS11	RGS14	RGS16	RGS17	RGS18	RGS19	RGS2	RGS20	RGS3	RGS4	RGS5	RGS6	RGS7	RGS9	RYR1	RYR2	RYR3	SARA1	SFN	SLC8A1	SLC8A3	USP5	YWHAB	YWHAH	YWHAQ	YWHAQ /// MIB1
CAPROLACTAM_DEGRADATION		AKR1A1	ECHS1	EHHADH	HADHA	SDS
CARBON_FIXATION		ALDOA	ALDOB	ALDOC	FBP1	FBP2	GOT1	GOT2	GPT	GPT2	MDH1	MDH2	ME1	ME2	ME3	PGK1	PKLR	PKM2	RPE	RPE /// LOC440001	RPIA	TKT	TPI1
CARDIACEGFPATHWAY	Cardiac hypertrophy, a response to high blood pressure, is stimulated by GPCR ligands such as angiotensin II that activate the EGF pathway.	ADAM12	AGT	AGTR2	ARHA	EDN1	EDNRA	EDNRB	EGF	EGFR	FOS	HRAS	JUN	MYC	NFKB1	PLCG1	PRKCA	PRKCB1	RELA
CARM1PATHWAY	The methyltransferase CARM1 interacts with transcription factors such as CBP/p300 and methylates histones H3 and H4.	CARM1	CREB1	CREBBP	EP300	NCOA3	PRKACB	PRKACG	PRKAR1A	PRKAR1B	PRKAR2A	PRKAR2B	RARA	RXRA
CARM_ERPATHWAY	Methyltransferase CARM1 methylates CBP and co-activates estrogen receptors via Grip1.	BRCA1	CARM1	CCND1	CREBBP	EP300	ERCC3	ESR1	GRIP1	GTF2A1	GTF2E1	GTF2F1	HDAC1	HDAC2	HDAC3	HDAC4	HDAC5	HDAC6	HIST2H3C	MEF2C	NCOR2	NR0B1	NRIP1	PELP1	POLR2A	PPARBP	PPARGC1	REA	SHARP	SRA1	TBP
CASPASEPATHWAY	Caspases are cysteine proteases active in apoptosis; caspase-8 and 9 cleave and activate other caspases, while 3, 6, and 7 cleave cellular targets.	ADPRT	APAF1	ARHGDIB	BIRC2	BIRC3	BIRC4	CASP1	CASP10	CASP2	CASP3	CASP4	CASP6	CASP7	CASP8	CASP9	CYCS	DFFA	DFFB	GZMB	LMNA	LMNB1	LMNB2	PRF1
CBLPATHWAY	Activated EGF receptors undergo endocytosis into clathrin-coated vesicles, where they are recycled to the membrane or ubiquitinated by Cbl.	CBL	CSF1R	EGF	EGFR	GRB2	MET	PDGFRA	PRKCA	PRKCB1	SH3GLB1	SH3GLB2	SH3KBP1	SRC
CCR3PATHWAY	CCR3 is a G-protein coupled receptor that recruits eosinophils to inflammation sites via chemokine ligands.	ARHA	CCL11	CCR3	CFL1	GNAQ	GNAS	GNB1	GNGT1	HRAS	LIMK1	MAP2K1	MAPK1	MAPK3	MYL2	NOX1	PIK3C2G	PLCB1	PPP1R12B	PRKCA	PRKCB1	PTK2	RAF1	ROCK2
CCR5PATHWAY	CCR5 is a G-protein coupled receptor expressed in macrophages that recognizes chemokine ligands and is targeted by the HIV envelope protein GP120.	CALM1	CALM2	CALM3	CCL2	CCL4	CCR5	CXCL12	CXCR4	FOS	GNAQ	JUN	MAPK14	MAPK8	PLCG1	PRKCA	PRKCB1	PTK2B	SYT1
CD40PATHWAY	The CD40 receptor is a TNF-type receptor that regulates immunoglobulin expression in B cells and moderates T cell activation via T-cell expression of its ligand.	CHUK	DUSP1	IKBKAP	IKBKB	IKBKG	MAP3K1	MAP3K14	NFKB1	NFKBIA	RELA	TNFAIP3	TNFRSF5	TNFSF5	TRAF3	TRAF6
CDC25PATHWAY	The protein phosphatase Cdc25 is phosphorylated by Chk1 and activates Cdc2 to stimulate eukaryotic cells into M phase.	ATM	CDC2	CDC25A	CDC25B	CDC25C	CHEK1	MYT1	WEE1	YWHAH
CDC42RACPATHWAY	PI3 kinase stimulates cell migration by activating cdc42, which activates ARP2/3, which in turn promotes formation of new actin fibers.	ACTR2	ACTR3	ARHA	ARPC1A	ARPC1B	ARPC2	ARPC3	ARPC4	CDC42	PAK1	PDGFRA	PIK3CA	PIK3R1	RAC1	WASL
CDK5PATHWAY	Cdk5, a regulatory kinase implicated in neuronal development, represses Mek1, which downregulates the MAP kinase pathway.	CDK5	CDK5R1	DPM2	EGR1	HRAS	KLK2	MAP2K1	MAP2K2	MAPK1	MAPK3	NGFB	NGFR	RAF1
CDMACPATHWAY	Cadmium 2+ promotes cell proliferation in cultured macrophages by entering the cell via calcium channels and activating the MAP kinase pathway.	CUZD1	FOS	HRAS	JUN	MAP2K1	MAPK1	MAPK3	MYC	NFKB1	NFKBIA	PLCB1	PRKCA	PRKCB1	RAF1	RELA	TNF
CELL2CELLPATHWAY	Epithelial cell adhesion proteins such as cadherins transduce signals into the cell via catenins, which alter cell shape and motility.	ACTN1	ACTN2	ACTN3	BCAR1	CSK	CTNNA1	CTNNA2	CTNNB1	PECAM1	PTK2	PXN	SRC	VCL
CELL_CYCLE_KEGG		ABL1	ASK	ATM	BUB1	BUB1B	BUB3	CCNA1	CCNA2	CCNB1	CCNB2	CCNB3	CCND2	CCND3	CCNE1	CCNE2	CCNH	CDAN1	CDC14A	CDC14B	CDC14B_///_CDC14C	CDC2	CDC20	CDC25A	CDC25B	CDC25C	CDC45L	CDC6	CDC7	CDH1	CDK2	CDK4	CDKN1A	CDKN2A	CHEK1	CHEK2	DTX4	E2F1	E2F2	E2F3	E2F4	E2F5	E2F6	EP300	ESPL1	FLJ14001	GADD45A	GSK3B	HDAC1	HDAC2	HDAC3	HDAC4	HDAC5	HDAC6	HDAC7A	HDAC8	MAD1L1	MAD2L1	MAD2L2	MCM2	MCM3	MCM4	MCM5	MCM6	MCM7	MDM2	MPEG1	MPL	ORC1L	ORC2L	ORC3L	ORC4L	ORC5L	ORC6L	PCNA	PLK1	PRKDC	PTPRA	PTTG1	PTTG2	PTTG3	RB1	RBL1	SKP2	SMAD4	SMC1L1	TBC1D8	TFDP1	TGFB1	TP53	WEE1
CELLCYCLEPATHWAY	Cyclins interact with cyclin-dependent kinases to form active kinase complexes that regulate progression through the cell cycle.	CCNA1	CCNB1	CCND1	CCND2	CCND3	CCNE1	CCNH	CDC2	CDC25A	CDK2	CDK4	CDK6	CDK7	CDKN1A	CDKN1B	CDKN2A	CDKN2B	CDKN2C	CDKN2D	E2F1	RB1	RBL1	TFDP1
CERAMIDEPATHWAY	Ceramide is a lipid signaling molecule that can activate proliferative or apoptotic pathways, depending on signaling context, localization, and cell type.	BAD	BAX	BCL2	CASP8	CYCS	FADD	MAP2K1	MAP2K4	MAP3K1	MAPK1	MAPK3	MAPK8	NFKB1	NSMAF	PDCD8	RAF1	RELA	RIPK1	SMPD1	TNFRSF1A	TRADD	TRAF2
CFTRPATHWAY	The cAMP-regulated chloride channel CFTR (deficient in cystic fibrosis) is regulated by the surface-localized beta-adrenergic receptor.	ADCY1	ADRB2	CFTR	GNAS	PRKACB	PRKACG	PRKAR1A	PRKAR1B	PRKAR2A	PRKAR2B	SLC9A3R1	VIL2
CHEMICALPATHWAY	DNA damage promotes Bid cleavage, which stimulates mitochondrial cytochrome c release and consequent caspase activation, resulting in apoptosis.	ADPRT	AKT1	APAF1	ATM	BAD	BAX	BCL2	BCL2L1	BID	CASP3	CASP6	CASP7	CASP9	CYCS	EIF2S1	PRKCA	PRKCB1	PTK2	PXN	STAT1	TLN1	TP53
CHOLESTEROL_BIOSYNTHESIS		C10orf110	CYP51A1	DHCR7	FDFT1	FDPS	FDPS /// LOC402397	HMGCR	HMGCS1	IDI1	LSS	MVD	MVK	NSDHL	PMVK	SC4MOL	SC5DL	SQLE
CHONDROITIN		B3GAT3	B4GALT7	HS3ST1	HS3ST2	HS3ST3A1	HS3ST3B1	XYLT1	XYLT2
CHREBPPATHWAY	Carbohydrate responsive element binding protein (chREBP) is a transcription factor inhibited by cAMP and activated by high carbohydrate levels.	ADCY1	BG1	BUCS1	GNAS	GNB1	GNGT1	PPP2CA	PRKAA1	PRKAA2	PRKAB1	PRKAB2	PRKACB	PRKACG	PRKAG1	PRKAG2	PRKAR1A	PRKAR1B	PRKAR2A	PRKAR2B	WBSCR14
CIRCADIAN_EXERCISE		ARNTL	AZIN1	BTG1	C10orf110	C1orf1	CBX3	CEBPB	CLDN5	CLOCK	CRY1	CRY2	DAZAP2	DAZAP2_///_LOC401029	DNAJA1	EIF4G2	ETV6	G0S2	GENX_3414	GFRA1	GSTM3	GSTP1	HERPUD1	HLA_DMA	HSPA8	IDI1	KLF9	MAP3K7IP2	MYF6	NCKAP1	NCOA4	NR1D2	OAZIN	PER1	PER2	PIGF	PPP1R3C	PPP2CB	PSMA4	PURA	SF3A3	SUMO3	TOB1	TUBB3	UCP3	UGP2	VAPA	ZFR
CIRCADIANPATHWAY	A heterodimer composed of Bmal1 and Clock acts as a transcription factor for proteins that regulate circadian rhythms, such as Per and Cry.	ARNTL	CLOCK	CRY1	CRY2	CSNK1E	PER1
CITRATE_CYCLE_TCA_CYCLE		ACO1	ACO2	CS	DLD	DLST /// DLSTP	FH	IDH1	IDH2	IDH3A	IDH3B	IDH3G	MDH1	MDH2	PC	PCK1	SDHA	SDHA /// SDHAL2	SDHB	SUCLA2	SUCLG1	SUCLG2
CK1PATHWAY	Caseine kinase 1 (CK1) and cdk5 phosphorylate DARPP32 in the dopamine signaling pathway.	CDK5	CDK5R1	CSNK1D	DRD1	DRD2	GRM1	PLCB1	PPP1CA	PPP1R1B	PPP2CA	PPP3CA	PRKACB	PRKACG	PRKAR1A	PRKAR1B	PRKAR2A	PRKAR2B
CLASSICPATHWAY	The classic complement pathway is initiated by antibodies and promotes phagocytosis and lysis of foreign cells as well as activating the inflammatory response.	C1QA	C1QB	C1QG	C1R	C1S	C2	C3	C4A	C4B	C5	C6	C7	C8A	C9
COMPLEMENT_ACTIVATION_CLASSICAL		C1QA	C1QB	C1QG	C1R	C1S	C2	C3	C4A /// C4B	C5	C6	C7	C8A	C8B	C9	DAF	MASP1
COMPPATHWAY	Both the classic and alternative immune complement pathways promote inflammation, foreign cell lysis, and phagocytosis.	BF	C1QA	C1QB	C1QG	C1R	C1S	C2	C3	C4A	C4B	C5	C6	C7	C8A	C9	DF	MASP1	MASP2	MBL2
CREBPATHWAY	CREB is a transcription factor that binds to cAMP-responsive elements (CREs) to activate transcription in response to extracellular signaling.	ADCY1	AKT1	CAMK2A	CAMK2B	CAMK2D	CAMK2G	CREB1	GNAS	GRB2	HRAS	MAPK1	MAPK14	MAPK3	PIK3CA	PIK3R1	PRKACB	PRKACG	PRKAR1A	PRKAR1B	PRKAR2A	PRKAR2B	PRKCA	PRKCB1	RAC1	RPS6KA1	RPS6KA5	SOS1
CREMPATHWAY	The transcription factor CREM activates a post-meiotic transcriptional cascade culminating in spermatogenesis.	ADCY1	CREM	FHL5	FSHB	FSHR	GNAS	XPO1
CSKPATHWAY	Csk inhibits T-cell activation by phosphorylating Lck; Csk is regulated by cAMP-dependent kinases and is opposed by the T-cell activator CD45.	ADCY1	CD3D	CD3E	CD3G	CD3Z	CD4	CREBBP	CSK	GNAS	GNB1	GNGT1	HLA-DRA	HLA-DRB1	LCK	PRKACB	PRKACG	PRKAR1A	PRKAR1B	PRKAR2A	PRKAR2B	PTPRC	TRA@	TRB@	ZAP70
CTLA4PATHWAY	T cell activation requires interaction with an antigen-MHC-I complex on an antigen-presenting cell (APC), as well as CD28 interaction with the APC's CD80 or 86.	CD28	CD3D	CD3E	CD3G	CD3Z	CD80	CD86	CTLA4	GRB2	HLA-DRA	HLA-DRB1	ICOS	ICOSL	IL2	ITK	LCK	PIK3CA	PIK3R1	PTPN11	TRA@	TRB@
CTLPATHWAY	Cytotoxic T lymphocytes induce apoptosis in infected cells presenting antigen-MHC-I complexes via the perforin and Fas/Fas ligand pathways.	B2M	CD3D	CD3E	CD3G	CD3Z	GZMB	HLA-A	ICAM1	ITGAL	ITGB2	PRF1	TNFRSF6	TNFSF6	TRA@	TRB@
CXCR4PATHWAY	CXCR4 is a G-protein coupled receptor that responds to the ligand SDF-1 by activating Ras and PI3 kinase to promote lymphocyte chemotaxis.	BCAR1	CRK	CXCL12	CXCR4	GNAI1	GNAQ	GNB1	GNGT1	HRAS	MAP2K1	MAPK1	MAPK3	NFKB1	PIK3C2G	PIK3CA	PIK3R1	PLCG1	PRKCA	PRKCB1	PTK2	PTK2B	PXN	RAF1	RELA
CYANOAMINO_ACID_METABOLISM		ATP6V0C /// SHMT1	GBA3	GGT1	SHMT1	SHMT2
CYSTEINE_METABOLISM		CARS	CTH	GOT1	GOT2	LDHA	LDHB	LDHC	MPST
CYTOKINEPATHWAY	Intercellular signaling in the immune system occurs via secretion of cytokines, which promote antigen-dependent B and T cell response.	IFNA1	IFNB1	IFNG	IL10	IL12A	IL12B	IL13	IL14	IL15	IL16	IL17	IL18	IL1A	IL2	IL3	IL4	IL5	IL6	IL8	IL9	LTA	TNF
D4GDIPATHWAY	D4-GDI inhibits the pro-apoptotic Rho GTPases and is cleaved by caspase-3.	ADPRT	APAF1	ARHGAP5	ARHGDIB	CASP1	CASP10	CASP3	CASP8	CASP9	CYCS	GZMB	JUN	PRF1
DCPATHWAY	Dendritic cells internalize and present antigen, after which they migrate to lymphocyte-rich tissues and induce T and B cell differentiation.	ANPEP	CD2	CD33	CD5	CD7	CSF2	IFNA1	IFNB1	IFNG	IL10	IL12A	IL12B	IL13	IL3	IL4	IL5	ITGAX	TLR2	TLR4	TLR7	TLR9	TNFRSF5
DEATHPATHWAY	Death receptors such as Fas and DR3, 4, and 5 transduce pro-apoptotic signaling by oligomerizing to activate the caspase cascade.	APAF1	BCL2	BID	BIRC2	BIRC3	BIRC4	CASP10	CASP3	CASP6	CASP7	CASP8	CASP9	CFLAR	CHUK	CYCS	DFFA	DFFB	FADD	GAS2	LMNA	MAP3K14	NFKB1	NFKBIA	RELA	RIPK1	SPTAN1	TNFRSF10A	TNFRSF10B	TNFRSF25	TNFSF10	TNFSF12	TRADD	TRAF2
DNA_POLYMERASE		POLA	POLB	POLD1	POLD2	POLE	POLG	POLL	POLQ	POLS
DNA_REPLICATION_REACTOME		ASK	CDC45L	CDC6	CDC7	CDK2	CDT1	DIAPH2	GMNN	MCM10	MCM2	MCM3	MCM4	MCM5	MCM6	MCM7	NACA	NACA_///_FKSG17	ORC1L	ORC2L	ORC3L	ORC4L	ORC5L	ORC6L	PCNA	POLA	POLA2	POLD1	POLD2	POLD3	POLD4	POLE	POLE2	PRIM1	PRIM2A	RFC1	RFC2	RFC3	RFC4	RFC5	RPA1	RPA2	RPA3	RPA4	RPS27A	RPS27A_///_LOC388720_///_LOC389425	UBA52	UBB	UBC
DNAFRAGMENTPATHWAY	DNA fragmentation during apoptosis is effected by DFF, a caspase-activated DNAse, and by endonuclease G.	CASP3	CASP7	DFFA	DFFB	ENDOG	GZMB	HMGB1	HMGB2	TOP2A	TOP2B
DREAMPATHWAY	The transcription factor DREAM blocks expression of the prodynorphin gene, which encodes the ligand of an opioid receptor that blocks pain signaling.	CREB1	CREM	CSEN	FOS	JUN	MAPK3	OPRK1	POLR2A	PRKACB	PRKACG	PRKAR1A	PRKAR1B	PRKAR2A	PRKAR2B
ECMPATHWAY	Extracellular matrix induces integrin-mediated FAK phosphorylation in epithelial cells, leading to PI3 and MAP kinase activation and actin reorganization.	ARHA	ARHGAP5	DIAPH1	FYN	GSN	HRAS	ITGA1	ITGB1	MAP2K1	MAPK1	MAPK3	MYL2	MYLK	PFN1	PIK3CA	PIK3R1	PTK2	PXN	RAF1	ROCK1	SHC1	SRC	TLN1
EDG1PATHWAY	The lipid S1P is an EDG1 ligand promoting chemotaxis via Rac1 and cell survival and proliferation via ERK activation.	ADCY1	AKT1	ARHA	ASAH1	EDG1	GNAI1	GNB1	GNGT1	ITGAV	ITGB3	MAPK1	MAPK3	PDGFA	PDGFRA	PIK3CA	PIK3R1	PLCB1	PRKCA	PRKCB1	PTK2	RAC1	SKIP	SMPD1	SMPD2	SPHK1	SRC
EEA1PATHWAY	The FYVE-finger proteins EEA1 and HRS are localized to endosome membranes and regulate sorting and ubiquitination in the vesicle transport system.	EEA1	EGF	EGFR	HGS	RAB5A	TF	TFRC
EGFPATHWAY	The epidermal growth factor (EGF) peptide stimulates the EGF receptor to promote cell proliferation via the MAP kinase and Ras pathways.	CSNK2A1	EGF	EGFR	ELK1	FOS	GRB2	HRAS	JAK1	JUN	MAP2K1	MAP2K4	MAP3K1	MAPK3	MAPK8	PIK3CA	PIK3R1	PLCG1	PRKCA	PRKCB1	RAF1	RASA1	SHC1	SOS1	SRF	STAT1	STAT3	STAT5A
EGFR_SMRTEPATHWAY	EGF receptor activation inhibits SMRT, a transcriptional co-repressor that interacts with transcription factor complexes and gene silencers.	EGF	EGFR	MAP2K1	MAP3K1	MAPK14	NCOR2	RARA	RXRA	THRA	THRB	ZNF145
EICOSANOID_SYNTHESIS		ALOX12	ALOX15	ALOX15B	ALOX5	ALOX5AP	DPEP1	GGT1	IPLA2(GAMMA)	LTA4H	LTC4S	PLA2G2A	PLA2G6	PTGDS	PTGES	PTGIS	PTGS1	PTGS2	TBXAS1
EIF2PATHWAY	Eukaryotic initiation factor 2 (EIF2) initiates translation by transferring Met-tRNA to the 40S ribosome in a GTP-dependent process.	EIF2AK3	EIF2AK4	EIF2B5	EIF2S1	EIF2S2	EIF2S3	EIF5	GSK3B	HRI	PPP1CA	PRKR
EIF4PATHWAY	The eIF-4F complex recognizes 5' mRNA caps, recruits RNA helicases, and maintains mRNA-ribosome bridging.	AKT1	EIF4A1	EIF4A2	EIF4E	EIF4EBP1	EIF4G1	EIF4G2	EIF4G3	FRAP1	GHR	IRS1	MAPK1	MAPK14	MAPK3	MKNK1	PABPC1	PDK2	PDPK1	PIK3CA	PIK3R1	PRKCA	PRKCB1	PTEN	RPS6KB1
EOSINOPHILSPATHWAY	Recruitment of eosinophils in the inflammatory response observed in asthma occurs via the chemoattractant eotaxin binding to the CCR3 receptor.	CCL11	CCL5	CCR3	CSF2	HLA-DRA	HLA-DRB1	IL3	IL5
EPHA4PATHWAY	Eph Kinases and ephrins support platelet aggregation	ACTA1	EPHA4	EPHB1	FYN	ITGA1	ITGB1	L1CAM	LYN	RAP1B	SELP
EPONFKBPATHWAY	The cytokine erythropoietin (Epo) prevents stress-induced neuronal apoptosis by stimulating anti-apoptotic pathways through JAK2 kinase and NF-kB.	ARNT	CDKN1A	EPO	EPOR	GRIN1	HIF1A	JAK2	NFKB1	NFKBIA	RELA	SOD2
EPOPATHWAY	Erythropoietin, which activates the MAPK pathway, stimulates erythrocyte production and is an effective treatment for anemia.	CSNK2A1	ELK1	EPO	EPOR	FOS	GRB2	HRAS	JAK2	JUN	MAP2K1	MAPK3	MAPK8	PLCG1	PTPN6	RAF1	SHC1	SOS1	STAT5A	STAT5B
ERBB3PATHWAY	Neuregulins bind to the receptor tyrosine kinases ErbB3 and ErbB4, surface-localized receptors whose overexpression induces tumor formation.	EGF	EGFR	ERBB3	NRG1	UBE2D1
ERBB4PATHWAY	ErbB4 (aka HER4) is a receptor tyrosine kinase that binds neuregulins as well as members of the EGF family, which also target EGF receptors.	ADAM17	ERBB4	NRG2	NRG3	PRKCA	PRKCB1	PSEN1
ERK5PATHWAY	Signaling between a tissue and its innervating axon stimulates retrograde transport via Trk receptors, which activate Erk5, which induces transcription of anti-apoptotic factors.	AKT1	CREB1	GRB2	HRAS	MAPK1	MAPK3	MAPK7	MEF2A	MEF2B	MEF2C	MEF2D	NTRK1	PIK3CA	PIK3R1	PLCG1	RPS6KA1	SHC1
ERKPATHWAY	Cell growth is promoted by Ras activation of the anti-apoptotic p44/42 MAP kinase pathway.	DPM2	EGFR	ELK1	GNAS	GNB1	GNGT1	GRB2	HRAS	IGF1R	ITGB1	KLK2	MAP2K1	MAP2K2	MAPK1	MAPK3	MKNK1	MKNK2	MYC	NGFB	NGFR	PDGFRA	PPP2CA	PTPRR	RAF1	RPS6KA1	RPS6KA5	SHC1	SOS1	SRC	STAT3
ERYTHPATHWAY	Erythropoietin selectively stimulates erythrocyte differentiation from CFU-GEMM cells in bone marrow.	CCL3	CSF2	CSF3	EPO	FLT3	IGF1	IL11	IL1A	IL3	IL6	IL9	KITLG	TGFB1	TGFB2	TGFB3
ETCPATHWAY	Energy is extracted from carbohydrates via oxidation and transferred to the mitochondrial electron transport chain, which couples ATP synthesis to the reduction of oxygen to water.	ATP5A1	CYCS	GPD2	MTCO1	NDUFA1	SDHA	SDHB	SDHC	SDHD	UQCRC1
ETSPATHWAY	The Ets transcription factors are activated by Ras and promote macrophage differentiation.	CSF1	CSF1R	DDX20	E2F1	E2F4	ETS1	ETS2	ETV3	FOS	HDAC2	HDAC5	HRAS	JUN	NCOR2	RBL1	RBL2	SIN3A	SIN3B
EXTRINSICPATHWAY	The extrinsic prothrombin activation pathway requires the release of thromboplastin from damaged tissues to activate the blood clotting cascade.	F10	F2	F2R	F3	F5	F7	FGA	FGB	FGG	PROC	PROS1	SERPINC1	TFPI
FASPATHWAY	Binding of the Fas ligand to the Fas receptor induces caspase activation and consequent apoptosis in the Fas-expressing cell.	ADPRT	ARHGDIB	CASP10	CASP3	CASP6	CASP7	CASP8	CFLAR	DAXX	DFFA	DFFB	FADD	FAF1	JUN	LMNA	LMNB1	LMNB2	MAP2K4	MAP3K1	MAP3K7	MAPK8	PAK1	PAK2	PRKDC	PTPN13	RB1	RIPK2	SPTAN1	TNFRSF6	TNFSF6
FATTY_ACID_BIOSYNTHESIS_PATH_2		ACAA1	ACAA2	ACAT1	ACAT2	ECHS1	EHHADH	HADHA	HADHB	SDS
FBW7PATHWAY	Cyclin E interacts with cell cycle checkpoint kinase cdk2 to allow transcription of genes required for S phase, including transcription of additional cyclin E.	CCNE1	CDC34	CDK2	CUL1	E2F1	FBXW7	RB1	SKP1A	TFDP1
FCER1PATHWAY	In mast cells, Fc epsilon receptor 1 activates BTK, PKC, and the MAP kinase pathway to promote degranulation and arachnidonic acid release.	BTK	CALM1	CALM2	CALM3	ELK1	FCER1A	FCER1G	FOS	GRB2	HRAS	JUN	LYN	MAP2K1	MAP2K4	MAP2K7	MAP3K1	MAPK1	MAPK3	MAPK8	NFATC1	NFATC2	NFATC3	NFATC4	PAK2	PIK3CA	PIK3R1	PLA2G4A	PLCG1	PPP3CA	PPP3CB	PPP3CC	PRKCB1	RAF1	SHC1	SOS1	SYK	SYT1	VAV1
FEEDERPATHWAY	Sugars such as mannose, galactose, and fructose are enzymatically converted to glucose via feeder pathways that lead to glycolysis.	HK1	KHK	LCT	MPI	PGM1	PYGL	PYGM	TPI1	TREH
FIBRINOLYSISPATHWAY	Thrombin cleavage of fibrinogen results in rapid formation of fibrin threads that form a mesh to capture platelets and other blood cells into a clot.	CPB2	F13A1	F2	F2R	FGA	FGB	FGG	PLAT	PLAU	PLG	SERPINB2	SERPINE1
FLAGELLAR_ASSEMBLY		ATP5E	ATP5O	ATP6AP1	ATP6V0A1	ATP6V0A4	ATP6V0B	ATP6V0C	ATP6V0C_///_SHMT1	ATP6V0D1	ATP6V0E	ATP6V1A	ATP6V1B1	ATP6V1B2	ATP6V1C1	ATP6V1C2	ATP6V1D	ATP6V1E1	ATP6V1F	ATP6V1G1	ATP6V1G2	ATP6V1G3	ATP6V1H
FLUMAZENILPATHWAY	Flumazenil is a benzodiazepine receptor antagonist that may induce protective preconditioning in ischemic cardiomyocytes.	GABRA1	GABRA2	GABRA3	GABRA4	GABRA5	GABRA6	GPX1	PRKCE	SOD1
FMLPPATHWAY	The fMLP receptor is a G-protein coupled receptor in neutrophils that recognizes formylated bacterial peptides and activates NADPH oxidase.	CALM1	CALM2	CALM3	CAMK1	CAMK1G	ELK1	FPR1	GNA15	GNB1	GNGT1	HRAS	MAP2K1	MAP2K2	MAP2K3	MAP2K6	MAP3K1	MAPK1	MAPK14	MAPK3	NCF1	NCF2	NFATC1	NFATC2	NFATC3	NFATC4	NFKB1	NFKBIA	PAK1	PIK3C2G	PLCB1	PPP3CA	PPP3CB	PPP3CC	RAC1	RAF1	RELA	SYT1
FOLATE_BIOSYNTHESIS		ALPI	ALPL	ALPP	ALPP_///_ALPPL2	ALPPL2	DHFR	FPGS	GCH1	GGH	SPR
FOSBPATHWAY	FOSB gene expression and drug abuse	CDK5	FOSB	GRIA2	JUND	PPP1R1B
FREEPATHWAY	Neutrophils release superoxide to induce lysis in invading bacteria; in neighboring endothelial cells, superoxide dismutase scavenges radicals but produces pro-apoptotic peroxides.	GPX1	GSR	GSS	IL8	NFKB1	NOX1	RELA	SOD1	TNF	XDH
FRUCTOSE_AND_MANNOSE_METABOLISM		AKR1B1	ALDOA	ALDOB	ALDOC	FBP1	FBP2	FPGT	GCK	GMDS	GMPPA	GMPPB	HK1	HK2	HK3	KHK	MPI	PFKFB1	PFKFB3	PFKFB4	PFKM	PFKP	PMM1	PMM2	SORD	TPI1
FXRPATHWAY	The nuclear receptor transcription factors FXR and LXR are activated by cholesterol metabolites and regulate cholesterol homeostasis.	FABP6	LDLR	NR0B2	NR1H3	NR1H4	RXRA
G1_TO_S_CELL_CYCLE_REACTOME		ATM	CCNA1	CCNB1	CCND1	CCND2	CCND3	CCNE1	CCNE2	CCNG2	CCNH	CDC25A	CDC45L	CDK2	CDK4	CDK7	CDKN1A	CDKN1B	CDKN1C	CDKN2A	CDKN2B	CDKN2C	CDKN2D	CREB3	CREB3L1	CREB3L3	CREB3L4	CREBL1	CREBL1 /// TNXB	E2F1	E2F2	E2F3	E2F4	E2F5	E2F6	FLJ14001	GADD45A	GBA2	MCM2	MCM3	MCM4	MCM5	MCM6	MCM7	MDM2	MNAT1	MYC	MYT1	NACA	NACA /// FKSG17	ORC1L	ORC2L	ORC3L	ORC4L	ORC5L	ORC6L	PCNA	POLA2	POLE	POLE2	PRIM1	PRIM2A	RB1	RBL1	RPA1	RPA2	RPA3	TFDP1	TFDP2	TP53	WEE1
G1PATHWAY	CDK4/6-cyclin D and CDK2-cyclin E phosphorylate Rb, which allows the transcription of genes needed for the G1/S cell cycle transition.	ABL1	ATM	ATR	CCNA1	CCND1	CCNE1	CDC2	CDC25A	CDK2	CDK4	CDK6	CDKN1A	CDKN1B	CDKN2A	CDKN2B	DHFR	E2F1	GSK3B	HDAC1	MADH3	MADH4	RB1	SKP2	TFDP1	TGFB1	TGFB2	TGFB3	TP53
G2PATHWAY	Activated Cdc2-cyclin B kinase regulates the G2/M transition; DNA damage stimulates the DNA-PK/ATM/ATR kinases, which inactivate Cdc2.	ATM	ATR	BRCA1	CCNB1	CDC2	CDC25A	CDC25B	CDC25C	CDC34	CDKN1A	CDKN2D	CHEK1	CHEK2	EP300	GADD45A	MDM2	MYT1	PLK	PRKDC	RPS6KA1	TP53	WEE1	YWHAH	YWHAQ
G_PROTEIN_SIGNALING		ADCY1	ADCY2	ADCY3	ADCY4	ADCY5	ADCY6	ADCY7	ADCY8	ADCY9	AKAP1	AKAP10	AKAP11	AKAP12	AKAP2 /// PALM2_AKAP2	AKAP3	AKAP4	AKAP5	AKAP6	AKAP7	AKAP8	AKAP9	ARHGEF1	CALM1	CALM2	CALM3	CHMP1B	GNA11	GNA12	GNA13	GNA14	GNA15	GNAI2	GNAI3	GNAL	GNAO1	GNAQ	GNAZ	GNB1	GNB2	GNB3	GNB5	GNG10	GNG10 /// LOC552891	GNG12	GNG13	GNG3	GNG4	GNG5	GNG7	GNGT1	GNGT2	HRAS	IL18BP	ITPR1	KCNJ3	KRAS	MGC11266	NRAS	PALM2 /// PALM2_AKAP2	PALM2_AKAP2	PDE1A	PDE1B	PDE1C	PDE4A	PDE4B	PDE4C	PDE4D	PDE7A	PDE7B	PDE8A	PDE8B	PLCB3	PPP3CA	PPP3CC	PRKACA	PRKACB	PRKACG	PRKAR1A	PRKAR1B	PRKAR2A	PRKAR2B	PRKCA	PRKCB1	PRKCD	PRKCE	PRKCG	PRKCH	PRKCI	PRKCQ	PRKCZ	PRKD1	PRKD3	RHOA	RRAS	SARA1	SLC9A1	USP5
GABAPATHWAY	Gamma-aminobutyric acid (GABA) is an inhibitory neurotransmitter whose receptor is regulated by Plic-1, gephyrin, and GABARAP, which promote receptor clustering.	DNM1	GABARAP	GABRA1	GABRA2	GABRA3	GABRA4	GABRA5	GABRA6	GPHN	NSF	SRC	UBQLN1
GALACTOSE_METABOLISM		AKR1B1	B4GALT1	B4GALT2	FBP2	G6PC	GAA	GALE	GALK1	GALK2	GALT	GANAB	GCK	GLA	GLB1	HK1	HK2	HK3	LALBA	LCT	MGAM	PFKM	PFKP	PGM1	PGM3
GAMMA_HEXACHLOROCYCLOHEXANE_DEGRADATION		ACP1	ACP2	ACP5	ACPP	ACPT	ALPI	ALPL	ALPP	ALPP_///_ALPPL2	ALPPL2	CYP19A1	CYP1A1	CYP1A2	CYP2A6	CYP2A6_///_CYP2A7_///_CYP2A7P1_///_CYP2A13	CYP2B6	CYP2C18	CYP2C19	CYP2C19_///_CYP2C9	CYP2C8	CYP2C9	CYP2D6	CYP2E1	CYP2F1	CYP2J2	CYP3A4	CYP3A5	CYP3A7	CYP4B1	CYP4F8	CYP51A1	PON1
GANGLIOSIDE_BIOSYNTHESIS		B3GALT4	GALGT	SIAT4A	SIAT4B	SIAT7B	SIAT7D	SIAT9	ST3GAL1	ST3GAL2	ST3GAL4	ST3GAL5	ST6GALNAC2	ST6GALNAC4	ST8SIA1
GATA3PATHWAY	GATA-3 is a transcription factor that promotes differentiation of helper T cells into Th2 cells, which secrete cytokines IL4, IL5, and IL13.	GATA3	IL13	IL4	IL5	JUNB	MAF	MAP2K3	MAPK14	NFATC1	NFATC2	PRKACB	PRKACG	PRKAR1A	PRKAR1B	PRKAR2A	PRKAR2B
GCRPATHWAY	Corticosteroids activate the glucocorticoid receptor (GR), which inhibits NF-kB and activates Annexin-1, thus inhibiting the inflammatory response.	ADRB2	AKT1	ANXA1	CALM1	CALM2	CALM3	CRN	GNAS	GNB1	GNGT1	HSPCA	NFKB1	NOS3	NPPA	NR3C1	PIK3CA	PIK3R1	RELA	SYT1
GHPATHWAY	Growth hormone receptors dimerize on ligand binding and activate the JAK2 protein kinase.	GH1	GHR	GRB2	HRAS	INS	INSR	IRS1	JAK2	MAP2K1	MAPK1	MAPK3	PIK3CA	PIK3R1	PLCG1	PRKCA	PRKCB1	PTPN6	RAF1	RPS6KA1	SHC1	SLC2A4	SOCS1	SOS1	SRF	STAT5A	STAT5B	TCF1
GLEEVECPATHWAY	The drug Gleevec specifically targets the abnormal bcr-abl protein, an apoptosis inhibitor present in chronic myeloid leukemia.	AKT1	BCL2	BCR	CRKL	FOS	GRB2	HRAS	JAK2	JUN	MAP2K1	MAP2K4	MAP3K1	MAPK3	MAPK8	MYC	PIK3CA	PIK3R1	RAF1	SOS1	STAT1	STAT5A	STAT5B
GLOBOSIDE_METABOLISM		A4GALT	FUT1	FUT2	FUT9	GBGT1	GLA	HEXA	HEXB	NAGA	SIAT4A	SIAT4B	ST3GAL1	ST3GAL2	ST3GAL4	ST8SIA1
GLUCOCORTICOID_MINERALOCORTICOID_METABOLISM		CPN2	CYP11A1	CYP11B2	CYP17A1	HSD11B1	HSD11B2	HSD3B1	HSD3B2
GLUCONEOGENESIS		ACYP1	ACYP2	ADH1A	ADH1A_///_ADH1B_///_ADH1C	ADH1B	ADH1C	ADH4	ADH6	ADH7	ADHFE1	AKR1A1	ALDH1A1	ALDH1A2	ALDH1A3	ALDH1B1	ALDH2	ALDH3A1	ALDH3A2	ALDH3B1	ALDH3B2	ALDH9A1	ALDOA	ALDOB	ALDOC	BPGM	DLAT	DLD	ENO1	ENO2	ENO3	FBP1	FBP2	G6PC	GAPDH	GCK	GPI	HK1	HK2	HK3	LDHA	LDHB	LDHC	PDHA1	PDHA2	PDHB	PFKM	PFKP	PGAM1	PGK1	PGM1	PGM3	PKLR	PKM2	TPI1
GLUTAMATE_METABOLISM		ABAT	ALDH4A1	ALDH5A1	CAD	CPS1	EPRS	GAD1	GAD2	GCLC	GCLM	GFPT1	GLS	GLS2	GLUD1	GLUL	GMPS	GOT1	GOT2	GPT	GPT2	GSS	NADSYN1	PPAT	QARS
GLUTATHIONE_METABOLISM		ANPEP	G6PD	GCLC	GCLM	GGT1	GPX1	GPX2	GPX3	GPX4	GPX5	GSS	GSTA1	GSTA2	GSTA3	GSTA4	GSTM1	GSTM2	GSTM3	GSTM4	GSTM5	GSTO2	GSTP1	GSTT1	GSTT2	GSTZ1	IDH1	IDH2	MGST1	MGST2	MGST3	PGD
GLYCEROLIPID_METABOLISM		ADH1A	ADH1A_///_ADH1B_///_ADH1C	ADH1B	ADH1C	ADH4	ADH6	ADH7	ADHFE1	AGPAT1	AGPAT2	AGPAT3	AGPAT4	AKR1A1	AKR1B1	ALDH1A1	ALDH1A2	ALDH1A3	ALDH1B1	ALDH2	ALDH3A1	ALDH3A2	ALDH9A1	CEL	DGAT1	DGKA	DGKB	DGKD	DGKE	DGKG	DGKH	DGKQ	DGKZ	GK	GLA	GLB1	LCT	LIPC	LIPF	LIPG	LPL	PNLIP	PNLIPRP1	PNLIPRP2	PPAP2A	PPAP2B	PPAP2C
GLYCEROPHOSPHOLIPID_METABOLISM		ACHE	AGPAT1	AGPAT2	AGPAT3	AGPAT4	AGPS	CDIPT	CDS1	CDS2	CHAT	CHKA	CHKB	CHKB /// CPT1B	CLC	DGKA	DGKB	DGKD	DGKE	DGKG	DGKH	DGKQ	DGKZ	ETNK1	GNPAT	GPD1	GPD2	LCAT	LGALS13	LYPLA1	LYPLA2	LYPLA2 /// LYPLA2P1 /// LOC388499	LYPLA3	PAFAH1B1	PAFAH2	PCYT1A	PCYT1B	PEMT	PISD	PLA2G1B	PLA2G2A	PLA2G2E	PLA2G3	PLA2G4A	PLA2G5	PLA2G6	PLCB2	PLCG1	PLCG2	PPAP2A	PPAP2B	PPAP2C
GLYCINE_SERINE_AND_THREONINE_METABOLISM		ABP1	AGXT	AGXT2	ALAS1	ALAS2	AMT	AOC2	AOC3	ATP6V0C /// SHMT1	BHMT	CBS	CHDH	CHKA	CHKB	CHKB /// CPT1B	CTH	DAO	DLD	DMGDH	GAMT	GARS	GATM	GCAT	GLDC	MAOA	MAOB	PEMT	PISD	PLCB2	PLCG1	PLCG2	PSPH	SARDH	SARS	SHMT1	SHMT2	TARS
GLYCOLYSIS		ACYP1	ACYP2	ADH1A	ADH1A /// ADH1B /// ADH1C	ADH1B	ADH1C	ADH4	ADH6	ADH7	ADHFE1	AKR1A1	ALDH1A1	ALDH1A2	ALDH1A3	ALDH1B1	ALDH2	ALDH3A1	ALDH3A2	ALDH3B1	ALDH3B2	ALDH9A1	ALDOA	ALDOB	ALDOC	BPGM	DLAT	DLD	ENO1	ENO2	ENO3	FBP1	FBP2	G6PC	GAPDH	GCK	GPI	HK1	HK2	HK3	LDHA	LDHB	LDHC	PDHA1	PDHA2	PDHB	PFKM	PFKP	PGAM1	PGK1	PGM1	PGM3	PKLR	PKM2	TPI1
GLYCOLYSIS_AND_GLUCONEOGENESIS	Genes involved in glycolysis and gluconeogenesis	ALDOA	ALDOB	ALDOC	DLAT	DLD	ENO1	ENO2	ENO3	FBP1	FBP2	G6PC	GAPDH	GAPDHS	GAPDS	GCK	GOT1	GOT2	GPI	HK1	HK2	HK3	LDHA	LDHAL6B	LDHB	LDHC	MDH1	MDH2	PC	PCK1	PDHA1	PDHA2	PDHB	PDHX	PFKL	PFKM	PFKP	PGAM1	PGAM2	PGK1	PGK2	PKLR	PKM2	TNFAIP1	TPI1
GLYCOLYSISPATHWAY	Glycolysis is an evolutionarily conserved pathway by which one glucose molecule is converted to two pyruvate molecules for a gain of 2 ATP.	ALDOB	ENO1	GAPD	GPI	HK1	PFKL	PGAM1	PGK1	PKLR	TPI1
GLYCOSAMINOGLYCAN_DEGRADATION		ARSB	GALNS	GLB1	GNS	GUSB	HEXA	HEXB	IDS	IDUA	LCT	NAGLU
GLYCOSPHINGOLIPID_METABOLISM		ARSA	ARSB	ARSD	ARSE	ASAH1	GAL3ST1	GALC	GBA /// GBAP	GLA	GLB1	LCT	NEU1	NEU2	NEU3	NEU4	PPAP2A	PPAP2B	PPAP2C	SMPD1	SMPD2	SPTLC1	SPTLC2	UGCG
GLYOXYLATE_AND_DICARBOXYLATE_METABOLISM		ACO1	ACO2	CS	GRHPR	HAO1	HAO2	HYI	MDH1	MDH2	MTHFD1	MTHFD1L	MTHFD2
GPCRDB_CLASS_A_RHODOPSIN_LIKE		ADORA1	ADORA2A	ADORA2B	ADORA3	ADRA1A	ADRA1B	ADRA1D	ADRA2A	ADRA2C	ADRB1	ADRB2	ADRB3	AGTR1	AGTR2	AGTRL1	AVPR1A	AVPR1B	AVPR2	BDKRB1	BDKRB2	BLR1	BRS3	C3AR1	C5R1	CCBP2	CCKAR	CCKBR	CCR1	CCR10	CCR2	CCR3	CCR4	CCR5	CCR6	CCR7	CCR8	CCR9	CCRL1	CCRL2	CHML	CHRM1	CHRM2	CHRM3	CHRM4	CHRM5	CMKLR1	CMKOR1	CNR1	CNR2	CX3CR1	CXCR3	CXCR4	DRD1	DRD2	DRD3	DRD4	DRD5	EDNRA	EDNRB	ELA3A	F2R	F2RL1	F2RL2	F2RL3	FPR1	FPRL1	FPRL2	FSHR	GALR1	GALR2	GALR3	GALT	GHSR	GNB2L1	GPR10	GPR147	GPR17	GPR173	GPR174	GPR23	GPR24	GPR27	GPR3	GPR30	GPR35	GPR37	GPR37L1	GPR4	GPR44	GPR50	GPR6	GPR63	GPR74	GPR77	GPR83	GPR85	GPR87	GPR92	GRPR	HCRTR1	HCRTR2	HRH1	HRH2	HRH3	HTR1A	HTR1B	HTR1D	HTR1E	HTR1F	HTR2A	HTR2B	HTR2C	HTR4	HTR5A	HTR6	HTR7	HTR7 /// LOC93164	IL8RA	IL8RB	LHCGR	LTB4R	MAS1	MC1R	MC3R	MC4R	MC5R	MLNR	MTNR1A	MTNR1B	NMBR	NMUR1	NMUR2	NPY1R	NPY2R	NPY5R	NPY6R	NTSR1	NTSR2	OPN1SW	OPN3	OPRD1	OPRK1	OPRL1	OPRM1	OR10A5	OR11A1	OR12D3	OR1C1	OR1F1	OR1Q1	OR2H1	OR5V1	OR5V1 /// OR12D3	OR7A5	OR7C1	OR8B8	OXTR	P2RY1	P2RY10	P2RY11	P2RY12	P2RY13	P2RY14	P2RY2	P2RY5	P2RY6	PPYR1	PTAFR	PTGDR	PTGER1	PTGER2	PTGER4	PTGFR	PTGIR	Rgr	RGR	RHO	RRH	SSTR1	SSTR2	SSTR3	SSTR4	SUCNR1	TBXA2R	TRHR
GPCRDB_CLASS_A_RHODOPSIN_LIKE2		CYSLTR1	CYSLTR2	GPR109B	GPR161	GPR171	GPR18	GPR34	GPR39	GPR41 /// GPR42	GPR45	GPR65	GPR68	GPR75	GPR81	LYPDC1
GPCRDB_CLASS_B_SECRETIN_LIKE		ADCYAP1R1	CALCR	CALCRL	CD97	CRHR1	CRHR2	ELTD1	EMR1	EMR2	GCGR	GHRHR	GIPR	GLP1R	GLP2R	GPR64	LPHN1	LPHN2	LPHN3	PTHR1	PTHR2	SCTR	VIPR1	VIPR2
GPCRDB_CLASS_C_METABOTROPIC_GLUTAMATE_PHEROMONE		CASR	GABBR1	GPCR5A	GPR51	GPRC5A	GPRC5B	GPRC5C	GPRC5D	GRM1	GRM2	GRM3	GRM4	GRM5	GRM7	GRM8
GPCRDB_OTHER		ADORA3	ALG6	C5R1	CCKBR	CCR2	CCR3	CCR5	CELSR1	CELSR2	CELSR3	CHRM2	CHRM3	CIDEB	CXCR3	DRD4	EBI2	EDG1	EDNRA	ELA3A	EMR2	EMR3	F2R	FSHR	FY	GHRHR	GNRHR	GPR	GPR116	GPR132	GPR133	GPR135	GPR143	GPR145	GPR17	GPR18	GPR55	GPR56	GPR61	GPR73L1	GPR77	GPR84	GPR88	GRCA	GRM1	GRPR	HRH4	IL8RA	IL8RB	LGR6	LGR7	LPHN2	LPHN3	LTB4R2	MASS1	NTSR1	OR2A9P	OR2M4	OR5E1P	OR7E19P	OR7E47P /// OR7E37P /// OR7E18P /// OR7E35P /// LOC441453	OR8G1 /// LOC442754	OR8G2	P2RY11	P2RY13	PTGFR	RLN3R1	SMO	SSTR2	TAAR5	TSHR	VN1R1
GPCRPATHWAY	G-protein coupled receptors activate adenylyl cyclase, which converts ATP to cAMP, to activate second messenger pathways.	ADCY1	CALM1	CALM2	CALM3	CREB1	ELK1	FOS	GNAI1	GNAQ	GNAS	GNB1	GNGT1	HRAS	JUN	MAP2K1	MAPK3	NFATC1	NFATC2	NFATC3	NFATC4	PLCG1	PPP3CA	PPP3CB	PPP3CC	PRKACB	PRKACG	PRKAR1A	PRKAR1B	PRKAR2A	PRKAR2B	PRKCA	PRKCB1	RAF1	RPS6KA3	SYT1
GSK3PATHWAY	Bacterial lipopolysaccharide activates AKT to promote the survival and activation of macrophages and inhibits Gsk3-beta to promote beta-catenin accumulation in the nucleus.	AKT1	APC	AXIN1	CCND1	CD14	CTNNB1	DVL1	FZD1	GJA1	GNAI1	GSK3B	IRAK1	LBP	LEF1	LY96	MYD88	NFKB1	PDPK1	PIK3CA	PIK3R1	PPP2CA	PRKR	RELA	TIRAP	TLR4	TOLLIP	WNT1
GSPATHWAY	Activated G-protein coupled receptors stimulate cAMP production and thus activate protein kinase A, involved in a number of signal transduction pathways.	ADCY1	GNAS	GNB1	GNGT1	PRKACA	PRKAR1A
HBXPATHWAY	Hbx is a hepatitis B protein that activates a number of transcription factors, possibly by inducing calcium release from the mitochondrion to the cytoplasm.	CREB1	GRB2	HBXIP	HRAS	PTK2B	SHC1	SOS1	SRC
HCMVPATHWAY	Cytomegalovirus activates MAP kinase pathways in the host cell, inducing transcription of viral genes.	AKT1	CREB1	MAP2K1	MAP2K2	MAP2K3	MAP2K6	MAP3K1	MAPK1	MAPK14	MAPK3	NFKB1	PIK3CA	PIK3R1	RB1	RELA	SP1
HDACPATHWAY	Myocyte enhancer factor MEF2 activates transcription of genes required for muscle cell differentiation and is inhibited by histone deacetylases.	AKT1	AVP	CABIN1	CALM1	CALM2	CALM3	CAMK1	CAMK1G	HDAC5	IGF1	IGF1R	INS	INSR	MAP2K6	MAPK14	MAPK7	MEF2A	MEF2B	MEF2C	MEF2D	MYOD1	NFATC1	NFATC2	PIK3CA	PIK3R1	PPP3CA	PPP3CB	PPP3CC	SYT1	YWHAH
HEME_BIOSYNTHESIS		ALAD	ALAS1	ALAS2	CPOX	FECH	HMBS	PPOX	UROD	UROS
HEPARAN_SULFATE_BIOSYNTHESIS		B3GAT3	B4GALT7	HS3ST1	HS3ST2	HS3ST3A1	HS3ST3B1	XYLT1	XYLT2
HIFPATHWAY	Under normal conditions, hypoxia inducible factor HIF-1 is degraded; under hypoxic conditions, it activates transcription of genes controlled by hpoxic response elements (HREs).	ARNT	ASPH	COPS5	CREB1	EDN1	EP300	EPO	HIF1A	HSPCA	JUN	LDHA	NOS3	P4HB	VEGF	VHL
HISTIDINE_METABOLISM		ABP1	ALDH1A1	ALDH1A2	ALDH1A3	ALDH1B1	ALDH2	ALDH3A1	ALDH3A2	ALDH3B1	ALDH3B2	ALDH9A1	AOC2	AOC3	ASPA	CNDP1	DDC	HAL	HARS	HARSL	HDC	HNMT	MAOA	MAOB	PRPS1	PRPS2
HIVNEFPATHWAY	HIV-infected CD4 helper T cells may express Fas ligand, which binds to the Fas receptors of uninfected cells and induces apoptosis.	ACTG1	ADPRT	APAF1	ARHGDIB	BAG4	BCL2	BID	BIRC2	BIRC3	BIRC4	CASP2	CASP3	CASP6	CASP7	CASP8	CASP9	CDC2L1	CDC2L2	CFLAR	CHUK	CRADD	CYCS	DAXX	DFFA	DFFB	FADD	GSN	LMNA	LMNB1	LMNB2	MAP2K7	MAP3K1	MAP3K14	MAP3K5	MAPK8	MDM2	NFKB1	NFKBIA	NUMA1	PAK2	PRKCD	PRKDC	PSEN1	PSEN2	PTK2	RASA1	RB1	RELA	RIPK1	SPTAN1	TNF	TNFRSF1A	TNFRSF1B	TNFRSF6	TNFSF6	TRADD	TRAF1	TRAF2
HSA00010_GLYCOLYSIS_AND_GLUCONEOGENESIS	Genes involved in glycolysis and gluconeogenesis	ACSS1	ACSS2	ACYP1	ACYP2	ADH1A	ADH1B	ADH1C	ADH4	ADH5	ADH6	ADH7	ADHFE1	AKR1A1	ALDH1A3	ALDH1B1	ALDH2	ALDH3A1	ALDH3A2	ALDH3B1	ALDH3B2	ALDH7A1	ALDH9A1	ALDOA	ALDOB	ALDOC	BPGM	DLAT	DLD	ENO1	ENO2	ENO3	FBP1	FBP2	G6PC	G6PC2	GALM	GAPDH	GAPDHS	GCK	GPI	HK1	HK2	HK3	LDHA	LDHAL6A	LDHAL6B	LDHB	LDHC	PDHA1	PDHA2	PDHB	PFKL	PFKM	PFKP	PGAM1	PGAM2	PGAM4	PGK1	PGK2	PGM1	PGM3	PKLR	PKM2	TPI1
HSA00020_CITRATE_CYCLE	Genes involved in citrate cycle (TCA cycle)	ACLY	ACO1	ACO2	CLYBL	CS	DLD	DLST	FH	IDH1	IDH2	IDH3A	IDH3B	IDH3G	LOC283398	LOC441996	MDH1	MDH2	OGDH	OGDHL	PC	PCK1	PCK2	SDHA	SDHB	SDHC	SDHD	SUCLA2	SUCLG1	SUCLG2
HSA00030_PENTOSE_PHOSPHATE_PATHWAY	Genes involved in pentose phosphate pathway	ALDOA	ALDOB	ALDOC	DERA	FBP1	FBP2	G6PD	GPI	H6PD	PFKL	PFKM	PFKP	PGD	PGLS	PGM1	PGM3	PRPS1	PRPS1L1	PRPS2	RBKS	RPE	RPIA	TALDO1	TKT	TKTL1	TKTL2
HSA00031_INOSITOL_METABOLISM	Genes involved in inositol metabolism	ALDH6A1	TPI1
HSA00040_PENTOSE_AND_GLUCURONATE_INTERCONVERSIONS	Genes involved in pentose and glucuronate interconversions	AKR1B1	DCXR	GUSB	RPE	UGDH	UGP2	UGT1A1	UGT1A10	UGT1A3	UGT1A4	UGT1A5	UGT1A6	UGT1A7	UGT1A8	UGT1A9	UGT2A1	UGT2A3	UGT2B10	UGT2B11	UGT2B15	UGT2B17	UGT2B28	UGT2B4	UGT2B7	XYLB
HSA00051_FRUCTOSE_AND_MANNOSE_METABOLISM	Genes involved in fructose and mannose metabolism	AKR1B1	AKR1B10	ALDOA	ALDOB	ALDOC	FBP1	FBP2	FPGT	FUK	GMDS	GMPPA	GMPPB	HK1	HK2	HK3	HSD3B7	KHK	LHPP	MPI	MTMR1	MTMR2	MTMR6	PFKFB1	PFKFB2	PFKFB3	PFKFB4	PFKL	PFKM	PFKP	PGM2	PHPT1	PMM1	PMM2	RDH11	RDH12	RDH13	RDH14	SORD	TPI1	TSTA3	UGCGL1	UGCGL2
HSA00052_GALACTOSE_METABOLISM	Genes involved in galactose metabolism	AKR1B1	AKR1B10	B4GALT1	B4GALT2	G6PC	G6PC2	GAA	GALE	GALK1	GALK2	GALT	GANC	GCK	GLA	GLB1	HK1	HK2	HK3	HSD3B7	LALBA	LCT	MGAM	PFKL	PFKM	PFKP	PGM1	PGM3	RDH11	RDH12	RDH13	RDH14	UGP2
HSA00053_ASCORBATE_AND_ALDARATE_METABOLISM	Genes involved in ascorbate and aldarate metabolism	ALDH1A3	ALDH1B1	ALDH2	ALDH3A1	ALDH3A2	ALDH7A1	ALDH9A1	MIOX	UGDH
HSA00061_FATTY_ACID_BIOSYNTHESIS	Genes involved in fatty acid biosynthesis	ACACA	ACACB	FASN	MCAT	OLAH	OXSM
HSA00062_FATTY_ACID_ELONGATION_IN_MITOCHONDRIA	Genes involved in fatty acid elongation in mitochondria	ACAA2	ECHS1	HADH	HADHA	HADHB	HSD17B10	HSD17B4	MECR	PPT1	PPT2
HSA00071_FATTY_ACID_METABOLISM	Genes involved in fatty acid metabolism	ACAA1	ACAA2	ACADL	ACADM	ACADS	ACADSB	ACADVL	ACAT1	ACAT2	ACOX1	ACOX3	ACSL1	ACSL3	ACSL4	ACSL5	ACSL6	ADH1A	ADH1B	ADH1C	ADH4	ADH5	ADH6	ADH7	ADHFE1	ALDH1A3	ALDH1B1	ALDH2	ALDH3A1	ALDH3A2	ALDH7A1	ALDH9A1	CPT1A	CPT1B	CPT1C	CPT2	CYP4A11	CYP4A22	DCI	ECHS1	EHHADH	GCDH	HADH	HADHA	HADHB	HSD17B10	HSD17B4	PECI
HSA00072_SYNTHESIS_AND_DEGRADATION_OF_KETONE_BODIES	Genes involved in synthesis and degradation of ketone bodies	ACAT1	ACAT2	BDH1	BDH2	HMGCL	HMGCS1	HMGCS2	OXCT1	OXCT2
HSA00100_BIOSYNTHESIS_OF_STEROIDS	Genes involved in biosynthesis of steroids	CYP27B1	CYP51A1	DHCR24	DHCR7	EBP	FDFT1	FDPS	GGCX	GGPS1	HMGCR	HSD17B7	IDI1	IDI2	LSS	MVD	MVK	NQO1	NSDHL	PMVK	SC4MOL	SC5DL	SQLE	TM7SF2	VKORC1
HSA00120_BILE_ACID_BIOSYNTHESIS	Genes involved in bile acid biosynthesis	ACAA1	ACAA2	ACAD8	ACAD9	ADH1A	ADH1B	ADH1C	ADH4	ADH5	ADH6	ADH7	ADHFE1	AKR1B10	AKR1C4	AKR1D1	ALDH1A3	ALDH1B1	ALDH2	ALDH3A1	ALDH3A2	ALDH7A1	ALDH9A1	BAAT	CEL	CYP27A1	CYP7A1	HADHB	HSD3B7	LIPA	RDH11	RDH12	RDH13	RDH14	SLC27A5	SOAT1	SOAT2	SRD5A1	SRD5A2
HSA00130_UBIQUINONE_BIOSYNTHESIS	Genes involved in ubiquinone biosynthesis	COQ2	COQ3	COQ5	COQ6	COQ7	ND1	ND2	ND3	ND4	ND4L	ND5	ND6	NDUFA12	NDUFA13	NDUFB11
HSA00140_C21_STEROID_HORMONE_METABOLISM	Genes involved in C21-steroid hormone metabolism	AKR1C4	AKR1D1	CYP11A1	CYP11B1	CYP11B2	CYP17A1	CYP21A2	HSD11B1	HSD11B2	HSD3B1	HSD3B2
HSA00150_ANDROGEN_AND_ESTROGEN_METABOLISM	Genes involved in androgen and estrogen metabolism	AKR1C4	AKR1D1	ARSD	ARSE	CARM1	CYP11B1	CYP11B2	CYP19A1	HEMK1	HSD11B1	HSD11B2	HSD17B1	HSD17B12	HSD17B2	HSD17B3	HSD17B7	HSD17B8	HSD3B1	HSD3B2	LCMT1	LCMT2	METTL2B	METTL6	PRMT2	PRMT3	PRMT5	PRMT6	PRMT7	PRMT8	SRD5A1	SRD5A2	STS	SULT1E1	SULT2A1	SULT2B1	UGT1A1	UGT1A10	UGT1A3	UGT1A4	UGT1A5	UGT1A6	UGT1A7	UGT1A8	UGT1A9	UGT2A1	UGT2A3	UGT2B10	UGT2B11	UGT2B15	UGT2B17	UGT2B28	UGT2B4	UGT2B7	WBSCR22
HSA00190_OXIDATIVE_PHOSPHORYLATION	Genes involved in oxidative phosphorylation	ATP12A	ATP4A	ATP4B	ATP5A1	ATP5B	ATP5C1	ATP5D	ATP5E	ATP5F1	ATP5G1	ATP5G2	ATP5G3	ATP5H	ATP5I	ATP5J	ATP5J2	ATP5L	ATP5O	ATP6	ATP6AP1	ATP6V0A1	ATP6V0A2	ATP6V0A4	ATP6V0B	ATP6V0C	ATP6V0D1	ATP6V0D2	ATP6V0E1	ATP6V1A	ATP6V1B1	ATP6V1B2	ATP6V1C1	ATP6V1C2	ATP6V1D	ATP6V1E1	ATP6V1E2	ATP6V1F	ATP6V1G1	ATP6V1G2	ATP6V1G3	ATP6V1H	ATP8	COX1	COX10	COX15	COX17	COX2	COX3	COX4I1	COX4I2	COX5A	COX5B	COX6A1	COX6A2	COX6B1	COX6B2	COX6C	COX7A1	COX7A2	COX7B	COX7B2	COX7C	COX8A	COX8C	CYC1	CYTB	LHPP	ND1	ND2	ND3	ND4	ND4L	ND5	ND6	NDUFA1	NDUFA10	NDUFA11	NDUFA12	NDUFA13	NDUFA2	NDUFA3	NDUFA4	NDUFA4L2	NDUFA5	NDUFA6	NDUFA7	NDUFA8	NDUFA9	NDUFAB1	NDUFB1	NDUFB10	NDUFB11	NDUFB2	NDUFB3	NDUFB4	NDUFB5	NDUFB6	NDUFB7	NDUFB8	NDUFB9	NDUFC1	NDUFC2	NDUFS1	NDUFS2	NDUFS3	NDUFS4	NDUFS5	NDUFS6	NDUFS7	NDUFS8	NDUFV1	NDUFV2	NDUFV3	PPA1	PPA2	SDHA	SDHB	SDHC	SDHD	TCIRG1	UCRC	UQCR	UQCRB	UQCRC1	UQCRC2	UQCRFS1	UQCRH	UQCRQ
HSA00220_UREA_CYCLE_AND_METABOLISM_OF_AMINO_GROUPS	Genes involved in urea cycle and metabolism of amino groups	ABP1	ACY1	ADC	AGMAT	ALDH18A1	ALDH1A3	ALDH1B1	ALDH2	ALDH3A1	ALDH3A2	ALDH7A1	ALDH9A1	AMD1	AOC2	AOC3	ARG1	ARG2	ASL	ASS1	CPS1	GATM	MAOA	MAOB	NAGS	ODC1	OTC	SAT1	SAT2	SMS	SRM
HSA00230_PURINE_METABOLISM	Genes involved in purine metabolism	ADA	ADCY1	ADCY2	ADCY3	ADCY4	ADCY5	ADCY6	ADCY7	ADCY8	ADCY9	ADK	ADSL	ADSS	ADSSL1	AK1	AK2	AK3L1	AK5	AK7	ALLC	AMPD1	AMPD2	AMPD3	APRT	ATIC	CANT1	DCK	DGUOK	ECGF1	ENPP1	ENPP3	ENTPD1	ENTPD2	ENTPD3	ENTPD4	ENTPD5	ENTPD6	ENTPD8	FHIT	GART	GDA	GMPR	GMPR2	GMPS	GUCY1A2	GUCY1A3	GUCY1B3	GUCY2C	GUCY2D	GUCY2F	GUK1	HPRT1	IMPDH1	IMPDH2	ITPA	NME1	NME2	NME4	NME6	NME7	NP	NPR1	NPR2	NT5C	NT5C1A	NT5C1B	NT5C2	NT5C3	NT5E	NT5M	NUDT2	NUDT5	NUDT9	PAICS	PAPSS1	PAPSS2	PDE10A	PDE11A	PDE1A	PDE1C	PDE2A	PDE3B	PDE4A	PDE4B	PDE4C	PDE4D	PDE5A	PDE6D	PDE6G	PDE6H	PDE7A	PDE7B	PDE8A	PDE8B	PDE9A	PFAS	PKLR	PKM2	PNPT1	POLA1	POLA2	POLD1	POLD2	POLD3	POLD4	POLE	POLE2	POLE3	POLE4	POLR1A	POLR1B	POLR1C	POLR1D	POLR2A	POLR2B	POLR2C	POLR2D	POLR2E	POLR2F	POLR2G	POLR2H	POLR2I	POLR2J	POLR2K	POLR2L	POLR3A	POLR3B	POLR3G	POLR3GL	POLR3H	POLR3K	PPAT	PRIM1	PRIM2	PRPS1	PRPS1L1	PRPS2	PRUNE	RFC5	RRM1	RRM2	RRM2B	SAC	XDH	ZNRD1
HSA00232_CAFFEINE_METABOLISM	Genes involved in caffeine metabolism	CYP1A2	CYP2A13	CYP2A6	CYP2A7	NAT1	NAT2	XDH
HSA00240_PYRIMIDINE_METABOLISM	Genes involved in pyrimidine metabolism	AICDA	AK3	CAD	CANT1	CDA	CMPK	CTPS	CTPS2	DCK	DCTD	DHODH	DPYD	DPYS	DTYMK	DUT	ECGF1	ENTPD1	ENTPD3	ENTPD4	ENTPD5	ENTPD6	ENTPD8	ITPA	NME1	NME2	NME4	NME6	NME7	NP	NT5C	NT5C1A	NT5C1B	NT5C2	NT5C3	NT5E	NT5M	NUDT2	PNPT1	POLA1	POLA2	POLD1	POLD2	POLD3	POLD4	POLE	POLE2	POLE3	POLE4	POLR1A	POLR1B	POLR1C	POLR1D	POLR2A	POLR2B	POLR2C	POLR2D	POLR2E	POLR2F	POLR2G	POLR2H	POLR2I	POLR2J	POLR2K	POLR2L	POLR3A	POLR3B	POLR3G	POLR3GL	POLR3H	POLR3K	PRIM1	PRIM2	RFC5	RRM1	RRM2	RRM2B	TK1	TK2	TXNRD1	TXNRD2	TYMS	UCK1	UCK2	UMPS	UPB1	UPP1	UPP2	UPRT	ZNRD1
HSA00251_GLUTAMATE_METABOLISM	Genes involved in glutamate metabolism	ABAT	ADC	ALDH4A1	ALDH5A1	CAD	CPS1	EARS2	EPRS	GAD1	GAD2	GCLC	GCLM	GFPT1	GFPT2	GLS	GLS2	GLUD1	GLUD2	GLUL	GMPS	GNPNAT1	GOT1	GOT2	GPT	GPT2	GSR	GSS	NADSYN1	NAGK	PPAT	QARS
HSA00252_ALANINE_AND_ASPARTATE_METABOLISM	Genes involved in alanine and aspartate metabolism	AARS	AARS2	ABAT	ACY3	ADSL	ADSS	ADSSL1	AGXT	AGXT2	ASL	ASNS	ASPA	ASRGL1	ASS1	CAD	CRAT	DARS	DARS2	DDO	DLAT	DLD	GAD1	GAD2	GOT1	GOT2	GPT	GPT2	NARS	NARS2	PC	PDHA1	PDHA2	PDHB
HSA00260_GLYCINE_SERINE_AND_THREONINE_METABOLISM	Genes involved in glycine, serine and threonine metabolism	ABP1	AGXT	AGXT2	AKR1B10	ALAS1	ALAS2	AMT	AOC2	AOC3	BHMT	CBS	CHDH	CHKA	CHKB	CTH	DAO	DLD	DMGDH	GAMT	GARS	GATM	GCAT	GLDC	GNMT	HSD3B7	MAOA	MAOB	PEMT	PHGDH	PIPOX	PISD	PSAT1	PSPH	RDH11	RDH12	RDH13	RDH14	SARDH	SARS	SARS2	SDS	SHMT1	SHMT2	TARS	TARS2
HSA00271_METHIONINE_METABOLISM	Genes involved in methionine metabolism	AHCY	AMD1	BHMT	CBS	CTH	DNMT1	DNMT3A	DNMT3B	KIAA0828	MARS	MARS2	MAT1A	MAT2B	MTAP	MTFMT	MTR	SRM	TAT
HSA00272_CYSTEINE_METABOLISM	Genes involved in cysteine metabolism	CARS	CARS2	CDO1	CTH	GOT1	GOT2	LDHA	LDHAL6A	LDHAL6B	LDHB	LDHC	MPST	SDS	SULT1B1	SULT1C2	SULT1C4	SULT4A1
HSA00280_VALINE_LEUCINE_AND_ISOLEUCINE_DEGRADATION	Genes involved in valine, leucine and isoleucine degradation	ABAT	ACAA1	ACAA2	ACADM	ACADS	ACAT1	ACAT2	ALDH1A3	ALDH1B1	ALDH2	ALDH3A1	ALDH3A2	ALDH6A1	ALDH7A1	ALDH9A1	AOX1	AUH	BCAT1	BCAT2	BCKDHA	BCKDHB	DBT	DLD	ECHS1	EHHADH	HADH	HADHA	HADHB	HIBADH	HIBCH	HMGCL	HMGCS1	HMGCS2	HSD17B10	HSD17B4	IVD	MCCC1	MCCC2	MCEE	MUT	OXCT1	OXCT2	PCCA	PCCB
HSA00290_VALINE_LEUCINE_AND_ISOLEUCINE_BIOSYNTHESIS	Genes involved in valine, leucine and isoleucine biosynthesis	BCAT1	BCAT2	IARS	IARS2	ILVBL	LARS	LARS2	PDHA1	PDHA2	PDHB	VARS	VARS2
HSA00300_LYSINE_BIOSYNTHESIS	Genes involved in lysine biosynthesis	AADAT	AASDHPPT	AASS	KARS
HSA00310_LYSINE_DEGRADATION	Genes involved in lysine degradation	AADAT	AASDHPPT	AASS	ACAT1	ACAT2	AKR1B10	ALDH1A3	ALDH1B1	ALDH2	ALDH3A1	ALDH3A2	ALDH7A1	ALDH9A1	BBOX1	DLST	DOT1L	ECHS1	EHHADH	EHMT1	EHMT2	GCDH	HADH	HADHA	HSD17B10	HSD17B4	HSD3B7	NSD1	OGDH	OGDHL	PIPOX	PLOD1	PLOD2	PLOD3	RDH11	RDH12	RDH13	RDH14	SETD1A	SETD7	SETDB1	SHMT1	SHMT2	SPCS1	SPCS3	SUV39H1	SUV39H2	TMLHE
HSA00330_ARGININE_AND_PROLINE_METABOLISM	Genes involved in arginine and proline metabolism	ALDH4A1	ARG1	ARG2	ASL	ASS1	CKB	CKM	CKMT1A	CKMT1B	CKMT2	CPS1	DAO	EPRS	GAMT	GATM	GLUD1	GLUD2	GOT1	GOT2	LAP3	NOS1	NOS2A	NOS3	OAT	OTC	P4HA1	P4HA2	P4HA3	PARS2	PRODH	PYCR1	PYCR2	PYCRL	RARS	RARS2
HSA00340_HISTIDINE_METABOLISM	Genes involved in histidine metabolism	ABP1	ACY3	ALDH1A3	ALDH1B1	ALDH2	ALDH3A1	ALDH3A2	ALDH3B1	ALDH3B2	ALDH7A1	ALDH9A1	AMDHD1	AOC2	AOC3	ASPA	CARM1	CNDP1	DDC	FTCD	HAL	HARS	HARS2	HDC	HEMK1	HNMT	LCMT1	LCMT2	MAOA	MAOB	METTL2B	METTL6	PRMT2	PRMT3	PRMT5	PRMT6	PRMT7	PRMT8	PRPS1	PRPS2	UROC1	WBSCR22
HSA00350_TYROSINE_METABOLISM	Genes involved in tyrosine metabolism	ABP1	ADH1A	ADH1B	ADH1C	ADH4	ADH5	ADH6	ADH7	ADHFE1	ALDH1A3	ALDH3A1	ALDH3B1	ALDH3B2	AOC2	AOC3	AOX1	ARD1A	CARM1	COMT	DBH	DCT	DDC	ECH1	ESCO1	ESCO2	FAH	GOT1	GOT2	GSTZ1	HEMK1	HGD	HPD	LCMT1	LCMT2	LYCAT	MAOA	MAOB	METTL2B	METTL6	MIF	MYST3	MYST4	NAT5	NAT6	PNMT	PNPLA3	PRMT2	PRMT3	PRMT5	PRMT6	PRMT7	PRMT8	SH3GLB1	TAT	TH	TPO	TYR	TYRP1	WBSCR22
HSA00360_PHENYLALANINE_METABOLISM	Genes involved in phenylalanine metabolism	ABP1	ALDH1A3	ALDH3A1	ALDH3B1	ALDH3B2	AOC2	AOC3	ARD1A	DDC	EPX	ESCO1	ESCO2	GOT1	GOT2	HPD	LPO	LYCAT	MAOA	MAOB	MIF	MPO	MYST3	MYST4	NAT5	NAT6	PNPLA3	PRDX6	SH3GLB1	TAT	TPO
HSA00361_GAMMA_HEXACHLOROCYCLOHEXANE_DEGRADATION	Genes involved in gamma-hexachlorocyclohexane degradation	ACP1	ACP2	ACP5	ACP6	ACPP	ACPT	ALPI	ALPL	ALPP	ALPPL2	CMBL	CYP3A4	CYP3A43	CYP3A5	CYP3A7	DHRS1	DHRS2	DHRS3	DHRS7	DHRSX	PON1	PON2	PON3
HSA00363_BISPHENOL_A_DEGRADATION	Genes involved in bisphenol A degradation	AKR1B10	DHRS1	DHRS2	DHRS3	DHRS7	DHRSX	HSD3B7	PON1	PON2	PON3	RDH11	RDH12	RDH13	RDH14
HSA00380_TRYPTOPHAN_METABOLISM	Genes involved in tryptophan metabolism	AADAT	AANAT	ABP1	ACAT1	ACAT2	ACMSD	AFMID	ALDH1A3	ALDH1B1	ALDH2	ALDH3A1	ALDH3A2	ALDH7A1	ALDH9A1	AOC2	AOC3	AOX1	ASMT	CARM1	CAT	CYP1A1	CYP1A2	CYP1B1	DDC	ECHS1	EHHADH	GCDH	HAAO	HADH	HADHA	HEMK1	HSD17B10	HSD17B4	INDO	INDOL1	INMT	KMO	KYNU	LCMT1	LCMT2	LNX1	MAOA	MAOB	METTL2B	METTL6	NFX1	OGDH	OGDHL	PRMT2	PRMT3	PRMT5	PRMT6	PRMT7	PRMT8	TDO2	TPH1	TPH2	WARS	WARS2	WBSCR22
HSA00400_PHENYLALANINE_TYROSINE_AND_TRYPTOPHAN_BIOSYNTHESIS	Genes involved in phenylalanine, tyrosine and tryptophan biosynthesis	FARS2	FARSA	FARSB	GOT1	GOT2	PAH	TAT	YARS	YARS2
HSA00401_NOVOBIOCIN_BIOSYNTHESIS	Genes involved in novobiocin biosynthesis	GOT1	GOT2	TAT
HSA00410_BETA_ALANINE_METABOLISM	Genes involved in beta-alanine metabolism	ABAT	ABP1	ACADM	ALDH1A3	ALDH1B1	ALDH2	ALDH3A1	ALDH3A2	ALDH7A1	ALDH9A1	AOC2	AOC3	CNDP1	DPYD	DPYS	ECHS1	EHHADH	GAD1	GAD2	HADHA	HIBCH	MLYCD	SMS	SRM	UPB1
HSA00430_TAURINE_AND_HYPOTAURINE_METABOLISM	Genes involved in taurine and hypotaurine metabolism	BAAT	CDO1	CSAD	GAD1	GAD2	GGT1	GGTL3	GGTL4
HSA00440_AMINOPHOSPHONATE_METABOLISM	Genes involved in aminophosphonate metabolism	CARM1	CHPT1	HEMK1	LCMT1	LCMT2	METTL2B	METTL6	PCYT1A	PCYT1B	PRMT2	PRMT3	PRMT5	PRMT6	PRMT7	PRMT8	WBSCR22
HSA00450_SELENOAMINO_ACID_METABOLISM	Genes involved in selenoamino acid metabolism	AHCY	CARM1	CBS	CTH	GGT1	GGTL3	GGTL4	HEMK1	KIAA0828	LCMT1	LCMT2	MARS	MARS2	MAT1A	MAT2B	METTL2B	METTL6	PAPSS1	PAPSS2	PRMT2	PRMT3	PRMT5	PRMT6	PRMT7	PRMT8	SCLY	SEPHS1	SEPHS2	WBSCR22
HSA00460_CYANOAMINO_ACID_METABOLISM	Genes involved in cyanoamino acid metabolism	ASRGL1	GBA	GBA3	GGT1	GGTL3	GGTL4	SHMT1	SHMT2
HSA00471_D_GLUTAMINE_AND_D_GLUTAMATE_METABOLISM	Genes involved in D-glutamine and D-glutamate metabolism	GLS	GLS2	GLUD1	GLUD2
HSA00472_D_ARGININE_AND_D_ORNITHINE_METABOLISM	Genes involved in D-arginine and D-ornithine metabolism	DAO
HSA00480_GLUTATHIONE_METABOLISM	Genes involved in glutathione metabolism	ANPEP	G6PD	GCLC	GCLM	GGT1	GGTL3	GGTL4	GPX1	GPX2	GPX3	GPX4	GPX5	GPX6	GPX7	GSR	GSS	GSTA1	GSTA2	GSTA3	GSTA4	GSTA5	GSTK1	GSTM1	GSTM2	GSTM3	GSTM4	GSTM5	GSTO2	GSTP1	GSTT1	GSTT2	GSTZ1	IDH1	IDH2	MGST1	MGST2	MGST3	OPLAH	TXNDC12
HSA00500_STARCH_AND_SUCROSE_METABOLISM	Genes involved in starch and sucrose metabolism	AGL	AMY1A	AMY1B	AMY1C	AMY2A	AMY2B	ASCC3	ASCC3L1	ATP13A2	DDX18	DDX19A	DDX23	DDX4	DDX41	DDX47	DDX50	DDX51	DDX52	DDX54	DDX55	DDX56	DHX58	ENPP1	ENPP3	ENTPD7	EP400	ERCC2	ERCC3	G6PC	G6PC2	GAA	GANC	GBA	GBA3	GBE1	GCK	GPI	GUSB	GYS1	GYS2	HK1	HK2	HK3	IFIH1	LYZL1	MGAM	MOV10L1	NUDT5	NUDT8	PGM1	PGM3	PYGB	PYGL	PYGM	RAD54B	RAD54L	RUVBL2	SETX	SI	SKIV2L2	SMARCA2	SMARCA5	TREH	UGDH	UGP2	UGT1A1	UGT1A10	UGT1A3	UGT1A4	UGT1A5	UGT1A6	UGT1A7	UGT1A8	UGT1A9	UGT2A1	UGT2A3	UGT2B10	UGT2B11	UGT2B15	UGT2B17	UGT2B28	UGT2B4	UGT2B7	UXS1
HSA00510_N_GLYCAN_BIOSYNTHESIS	Genes involved in N-glycan biosynthesis	ALG1	ALG10	ALG10B	ALG11	ALG12	ALG13	ALG14	ALG2	ALG3	ALG5	ALG6	ALG8	ALG9	B4GALT1	B4GALT2	B4GALT3	DAD1	DDOST	DHDDS	DOLPP1	DPAGT1	DPM1	FUT8	GANAB	GCS1	MAN1A1	MAN1A2	MAN1B1	MAN1C1	MAN2A1	MGAT1	MGAT2	MGAT3	MGAT4A	MGAT4B	MGAT5	MGAT5B	RFT1	RPN1	RPN2	ST6GAL1	STT3B
HSA00511_N_GLYCAN_DEGRADATION	Genes involved in N-glycan degradation	AGA	FLJ21865	FUCA1	FUCA2	GLB1	HEXA	HEXB	LCT	MAN2B1	MAN2B2	MAN2C1	MANBA	NEU1	NEU2	NEU3	NEU4
HSA00512_O_GLYCAN_BIOSYNTHESIS	Genes involved in O-glycan biosynthesis	B3GNT6	B4GALT5	C1GALT1	C1GALT1C1	GALNT1	GALNT10	GALNT11	GALNT12	GALNT13	GALNT14	GALNT17	GALNT2	GALNT3	GALNT4	GALNT5	GALNT6	GALNT7	GALNT8	GALNT9	GALNTL1	GALNTL2	GALNTL4	GALNTL5	GCNT1	GCNT3	GCNT4	OGT	ST3GAL1	ST3GAL2	ST6GALNAC1	WBSCR17
HSA00520_NUCLEOTIDE_SUGARS_METABOLISM	Genes involved in nucleotide sugars metabolism	GALE	GALT	TGDS	UGDH	UGP2	UXS1
HSA00521_STREPTOMYCIN_BIOSYNTHESIS	Genes involved in streptomycin biosynthesis	GCK	HK1	HK2	HK3	IMPA1	IMPA2	ISYNA1	PGM1	PGM3	TGDS
HSA00530_AMINOSUGARS_METABOLISM	Genes involved in aminosugars metabolism	AMDHD2	CHIA	CHIT1	CMAS	CTBS	CYB5R1	CYB5R3	GFPT1	GFPT2	GNE	GNPDA1	GNPDA2	GNPNAT1	HEXA	HEXB	HK1	HK2	HK3	LHPP	MTMR1	MTMR2	MTMR6	NAGK	NANS	NPL	PGM3	PHPT1	RENBP	UAP1
HSA00531_GLYCOSAMINOGLYCAN_DEGRADATION	Genes involved in glycosaminoglycan degradation	ARSB	GALNS	GLB1	GNS	GUSB	HEXA	HEXB	HGSNAT	HPSE	HPSE2	HYAL1	HYAL2	IDS	IDUA	LCT	NAGLU	SPAM1
HSA00532_CHONDROITIN_SULFATE_BIOSYNTHESIS	Genes involved in chondroitin sulfate biosynthesis	B3GALT6	B3GAT1	B3GAT2	B3GAT3	B4GALT7	ChGn	CHPF	CHST11	CHST12	CHST13	CHST14	CHST3	CHST7	CHSY-2	CHSY1	CSGlcA-T	DSE	GALNAC4S-6ST	GALNACT-2	UST	XYLT1	XYLT2
HSA00533_KERATAN_SULFATE_BIOSYNTHESIS	Genes involved in keratan sulfate biosynthesis	B3GNT1	B3GNT2	B3GNT7	B4GALT1	B4GALT2	B4GALT3	B4GALT4	CHST1	CHST2	CHST4	CHST6	FUT8	ST3GAL1	ST3GAL2	ST3GAL3	ST3GAL4
HSA00534_HEPARAN_SULFATE_BIOSYNTHESIS	Genes involved in heparan sulfate biosynthesis	EXT1	EXT2	EXTL1	EXTL2	EXTL3	GLCE	HS2ST1	HS3ST1	HS3ST2	HS3ST3A1	HS3ST3B1	HS3ST5	HS6ST1	HS6ST2	HS6ST3	LOC728969	NDST1	NDST2	NDST3	NDST4
HSA00550_PEPTIDOGLYCAN_BIOSYNTHESIS	Genes involved in peptidoglycan biosynthesis	GLUL	PGLYRP2
HSA00561_GLYCEROLIPID_METABOLISM	Genes involved in glycerolipid metabolism	ADH1A	ADH1B	ADH1C	ADH4	ADH5	ADH6	ADH7	ADHFE1	AGK	AGPAT1	AGPAT2	AGPAT3	AGPAT4	AGPAT6	AKR1A1	AKR1B1	ALDH1A3	ALDH1B1	ALDH2	ALDH3A1	ALDH3A2	ALDH7A1	ALDH9A1	CEL	DAK	DGAT1	DGAT2	DGKA	DGKB	DGKD	DGKE	DGKG	DGKH	DGKI	DGKQ	DGKZ	GK	GK2	GLA	GLB1	GPAM	LCT	LIPA	LIPC	LIPF	LIPG	LPL	LYCAT	MGLL	PNLIP	PNLIPRP1	PNLIPRP2	PNPLA3	PPAP2A	PPAP2B	PPAP2C	UGCGL1	UGCGL2
HSA00562_INOSITOL_PHOSPHATE_METABOLISM	Genes involved in inositol phosphate metabolism	CARKL	FN3K	IMPA1	IMPA2	INPP1	INPP4A	INPP4B	INPP5A	INPP5B	INPP5E	INPPL1	IPMK	ISYNA1	ITGB1BP3	ITPK1	ITPKA	ITPKB	MINPP1	MIOX	OCRL	PI4KA	PI4KB	PIB5PA	PIK3C3	PIK3CA	PIK3CB	PIK3CD	PIK3CG	PIP4K2A	PIP4K2B	PIP4K2C	PIP5K1A	PIP5K1B	PIP5K1C	PIP5K3	PLCB1	PLCB2	PLCB3	PLCB4	PLCD1	PLCD3	PLCD4	PLCE1	PLCG1	PLCG2	PLCZ1	PTEN	PTPMT1	SKIP	SYNJ1	SYNJ2
HSA00563_GLYCOSYLPHOSPHATIDYLINOSITOL_ANCHOR_BIOSYNTHESIS	Genes involved in glycosylphosphatidylinositol(GPI)-anchor biosynthesis	GPAA1	GPLD1	PGAP1	PIGA	PIGB	PIGC	PIGF	PIGG	PIGH	PIGK	PIGL	PIGM	PIGN	PIGO	PIGP	PIGQ	PIGS	PIGT	PIGU	PIGV	PIGW	PIGX	PIGZ
HSA00564_GLYCEROPHOSPHOLIPID_METABOLISM	Genes involved in glycerophospholipid metabolism	ACHE	AGPAT1	AGPAT2	AGPAT3	AGPAT4	AGPAT6	ARD1A	CDIPT	CDS1	CDS2	CHAT	CHKA	CHKB	CHPT1	CRLS1	DGKA	DGKB	DGKD	DGKE	DGKG	DGKH	DGKI	DGKQ	DGKZ	ESCO1	ESCO2	ETNK1	ETNK2	GNPAT	GPAM	GPD1	GPD1L	GPD2	LCAT	LYCAT	LYPLA1	LYPLA2	LYPLA3	MYST3	MYST4	NAT5	NAT6	PCYT1A	PCYT1B	PEMT	PHOSPHO1	PISD	PLA2G10	PLA2G12A	PLA2G12B	PLA2G1B	PLA2G2A	PLA2G2D	PLA2G2E	PLA2G2F	PLA2G3	PLA2G4A	PLA2G5	PLA2G6	PLD1	PLD2	PNPLA3	PPAP2A	PPAP2B	PPAP2C	PTDSS1	PTDSS2	SH3GLB1
HSA00565_ETHER_LIPID_METABOLISM	Genes involved in ether lipid metabolism	AGPAT1	AGPAT2	AGPAT3	AGPAT4	AGPAT6	AGPS	CHPT1	ENPP2	ENPP6	LYCAT	PAFAH1B1	PAFAH1B2	PAFAH1B3	PAFAH2	PLA2G10	PLA2G12A	PLA2G12B	PLA2G1B	PLA2G2A	PLA2G2D	PLA2G2E	PLA2G2F	PLA2G3	PLA2G4A	PLA2G5	PLA2G6	PLD1	PLD2	PPAP2A	PPAP2B	PPAP2C
HSA00590_ARACHIDONIC_ACID_METABOLISM	Genes involved in arachidonic acid metabolism	AKR1C3	ALOX12	ALOX12B	ALOX15	ALOX15B	ALOX5	CBR1	CBR3	CYP2B6	CYP2C18	CYP2C19	CYP2C8	CYP2C9	CYP2E1	CYP2J2	CYP2U1	CYP4A11	CYP4A22	CYP4F2	CYP4F3	DHRS4	EPHX2	GGT1	GGTL3	GGTL4	GPX1	GPX2	GPX3	GPX4	GPX5	GPX6	GPX7	LTA4H	LTC4S	PGDS	PLA2G10	PLA2G12A	PLA2G12B	PLA2G1B	PLA2G2A	PLA2G2D	PLA2G2E	PLA2G2F	PLA2G3	PLA2G4A	PLA2G5	PLA2G6	PTGDS	PTGES	PTGES2	PTGIS	PTGS1	PTGS2	TBXAS1
HSA00591_LINOLEIC_ACID_METABOLISM	Genes involved in linoleic acid metabolism	AKR1B10	ALOX15	ALOX5	CYP1A2	CYP2C18	CYP2C19	CYP2C8	CYP2C9	CYP2E1	CYP2J2	CYP3A4	CYP3A43	CYP3A5	CYP3A7	HSD3B7	PLA2G10	PLA2G12A	PLA2G12B	PLA2G1B	PLA2G2A	PLA2G2D	PLA2G2E	PLA2G2F	PLA2G3	PLA2G4A	PLA2G5	PLA2G6	RDH11	RDH12	RDH13	RDH14
HSA00592_ALPHA_LINOLENIC_ACID_METABOLISM	Genes involved in alpha-Linolenic acid metabolism	ACOX1	ACOX3	FADS2	PLA2G10	PLA2G12A	PLA2G12B	PLA2G1B	PLA2G2A	PLA2G2D	PLA2G2E	PLA2G2F	PLA2G3	PLA2G4A	PLA2G5	PLA2G6
HSA00600_SPHINGOLIPID_METABOLISM	Genes involved in sphingolipid metabolism	ARSA	ARSD	ARSE	ASAH1	ASAH3L	B4GALT6	CERK	DEGS1	DEGS2	ENPP7	FVT1	GAL3ST1	GALC	GBA	GLA	GLB1	LCT	NEU1	NEU2	NEU3	NEU4	PHCA	PPAP2A	PPAP2B	PPAP2C	SGMS1	SGMS2	SGPP1	SGPP2	SMPD1	SMPD2	SMPD3	SMPD4	SPHK1	SPHK2	SPTLC1	SPTLC2	UGCG	UGT8
HSA00601_GLYCOSPHINGOLIPID_BIOSYNTHESIS_LACTOSERIES	Genes involved in glycosphingolipid biosynthesis - lactoseries	ABO	B3GALT1	B3GALT2	B3GALT5	B3GNT5	FUT1	FUT2	FUT3	ST3GAL3	ST3GAL4
HSA00602_GLYCOSPHINGOLIPID_BIOSYNTHESIS_NEO_LACTOSERIES	Genes involved in glycosphingolipid biosynthesis - neo-lactoseries	ABO	B3GNT1	B3GNT2	B3GNT3	B3GNT4	B3GNT5	B4GALT1	B4GALT2	B4GALT3	B4GALT4	FUT1	FUT2	FUT3	FUT4	FUT5	FUT6	FUT7	FUT9	GCNT2	ST3GAL6	ST8SIA1
HSA00603_GLYCOSPHINGOLIPID_BIOSYNTHESIS_GLOBOSERIES	Genes involved in glycosphingolipid biosynthesis - globoseries	A4GALT	B3GALNT1	B3GALT5	FUT1	FUT2	FUT9	GBGT1	GLA	HEXA	HEXB	NAGA	ST3GAL1	ST3GAL2	ST8SIA1
HSA00604_GLYCOSPHINGOLIPID_BIOSYNTHESIS_GANGLIOSERIES	Genes involved in glycosphingolipid biosynthesis - ganglioseries	B3GALT4	B4GALNT1	GLB1	HEXA	HEXB	LCT	SLC33A1	ST3GAL1	ST3GAL2	ST3GAL5	ST6GALNAC3	ST6GALNAC4	ST6GALNAC5	ST6GALNAC6	ST8SIA1	ST8SIA5
HSA00620_PYRUVATE_METABOLISM	Genes involved in pyruvate metabolism	ACACA	ACACB	ACAT1	ACAT2	ACOT12	ACSS1	ACSS2	ACYP1	ACYP2	AKR1B1	ALDH1A3	ALDH1B1	ALDH2	ALDH3A1	ALDH3A2	ALDH7A1	ALDH9A1	DLAT	DLD	GLO1	GRHPR	HAGH	HAGHL	LDHA	LDHAL6A	LDHAL6B	LDHB	LDHC	LDHD	MDH1	MDH2	ME1	ME2	ME3	PC	PCK1	PCK2	PDHA1	PDHA2	PDHB	PKLR	PKM2
HSA00624_1_AND_2_METHYLNAPHTHALENE_DEGRADATION	Genes involved in 1- and 2-methylnaphthalene degradation	ACAD8	ACAD9	ADH1A	ADH1B	ADH1C	ADH4	ADH5	ADH6	ADH7	ADHFE1	ARD1A	DHRS1	DHRS2	DHRS3	DHRS7	DHRSX	ESCO1	ESCO2	LYCAT	MYST3	MYST4	NAT5	NAT6	PNPLA3	SH3GLB1
HSA00625_TETRACHLOROETHENE_DEGRADATION	Genes involved in tetrachloroethene degradation	AKR1B10	EPHX2	HSD3B7	RDH11	RDH12	RDH13	RDH14
HSA00626_NAPHTHALENE_AND_ANTHRACENE_DEGRADATION	Genes involved in naphthalene and anthracene degradation	CARM1	DHRS1	DHRS2	DHRS3	DHRS7	DHRSX	HEMK1	LCMT1	LCMT2	METTL2B	METTL6	PRMT2	PRMT3	PRMT5	PRMT6	PRMT7	PRMT8	WBSCR22
HSA00627_1,4_DICHLOROBENZENE_DEGRADATION	Genes involved in 1,4-dichlorobenzene degradation	CMBL
HSA00630_GLYOXYLATE_AND_DICARBOXYLATE_METABOLISM	Genes involved in glyoxylate and dicarboxylate metabolism	ACO1	ACO2	AFMID	CS	GRHPR	HAO1	HAO2	HYI	LOC441996	MDH1	MDH2	MTHFD1	MTHFD1L	MTHFD2
HSA00632_BENZOATE_DEGRADATION_VIA_COA_LIGATION	Genes involved in benzoate degradation via CoA ligation	ACAT1	ACAT2	ACOT11	ACYP1	ACYP2	ARD1A	CARKL	DHRS1	DHRS2	DHRS3	DHRS7	DHRSX	ECHS1	EHHADH	ESCO1	ESCO2	FN3K	GCDH	HADHA	ITGB1BP3	LYCAT	MYST3	MYST4	NAT5	NAT6	PNPLA3	SH3GLB1	YOD1
HSA00640_PROPANOATE_METABOLISM	Genes involved in propanoate metabolism	ABAT	ACACA	ACACB	ACADM	ACAT1	ACAT2	ACSS1	ACSS2	ALDH1A3	ALDH1B1	ALDH2	ALDH3A1	ALDH3A2	ALDH6A1	ALDH7A1	ALDH9A1	ECHS1	EHHADH	HADHA	HIBCH	LDHA	LDHAL6A	LDHAL6B	LDHB	LDHC	LOC283398	MCEE	MLYCD	MUT	PCCA	PCCB	SUCLA2	SUCLG1	SUCLG2
HSA00641_3_CHLOROACRYLIC_ACID_DEGRADATION	Genes involved in 3-chloroacrylic acid degradation	ADH1A	ADH1B	ADH1C	ADH4	ADH5	ADH6	ADH7	ADHFE1	ALDH1A3	ALDH1B1	ALDH2	ALDH3A1	ALDH3A2	ALDH7A1	ALDH9A1
HSA00642_ETHYLBENZENE_DEGRADATION	Genes involved in ethylbenzene degradation	ARD1A	DHRS1	DHRS2	DHRS3	DHRS7	DHRSX	ESCO1	ESCO2	LYCAT	MYST3	MYST4	NAT5	NAT6	PNPLA3	SH3GLB1
HSA00643_STYRENE_DEGRADATION	Genes involved in styrene degradation	FAH	GSTZ1	HGD
HSA00650_BUTANOATE_METABOLISM	Genes involved in butanoate metabolism	AACS	AADAC	ABAT	ACADS	ACAT1	ACAT2	ACSM1	AKR1B10	ALDH1A3	ALDH1B1	ALDH2	ALDH3A1	ALDH3A2	ALDH5A1	ALDH7A1	ALDH9A1	BDH1	BDH2	DDHD1	ECHS1	EHHADH	GAD1	GAD2	HADH	HADHA	HMGCL	HMGCS1	HMGCS2	HSD17B10	HSD17B4	HSD3B7	ILVBL	L2HGDH	OXCT1	OXCT2	PDHA1	PDHA2	PDHB	PLA1A	PPME1	PRDX6	RDH11	RDH12	RDH13	RDH14
HSA00660_C5_BRANCHED_DIBASIC_ACID_METABOLISM	Genes involved in C5-branched dibasic acid metabolism	ILVBL	SUCLA2
HSA00670_ONE_CARBON_POOL_BY_FOLATE	Genes involved in one carbon pool by folate	ALDH1L1	AMT	ATIC	DHFR	FTCD	GART	MTFMT	MTHFD1	MTHFD1L	MTHFD2	MTHFR	MTHFS	MTR	SHMT1	SHMT2	TYMS
HSA00680_METHANE_METABOLISM	Genes involved in methane metabolism	ADH5	CAT	EPX	LPO	MPO	MTHFR	PRDX6	SHMT1	SHMT2	TPO
HSA00710_CARBON_FIXATION	Genes involved in carbon fixation	ALDOA	ALDOB	ALDOC	FBP1	FBP2	GOT1	GOT2	GPT	GPT2	MDH1	MDH2	ME1	ME3	PGK1	PGK2	PKLR	PKM2	RPE	RPIA	TKT	TKTL1	TKTL2	TPI1
HSA00720_REDUCTIVE_CARBOXYLATE_CYCLE	Genes involved in reductive carboxylate cycle (CO2 fixation)	ACLY	ACO1	ACO2	ACSS1	ACSS2	FH	IDH1	IDH2	LOC441996	MDH1	MDH2	SUCLA2
HSA00730_THIAMINE_METABOLISM	Genes involved in thiamine metabolism	LHPP	MTMR1	MTMR2	MTMR6	NFS1	PHPT1	THTPA	TPK1
HSA00740_RIBOFLAVIN_METABOLISM	Genes involved in riboflavin metabolism	ACP1	ACP2	ACP5	ACP6	ACPP	ACPT	ENPP1	ENPP3	FLAD1	LHPP	MTMR1	MTMR2	MTMR6	PHPT1	RFK	TYR
HSA00750_VITAMIN_B6_METABOLISM	Genes involved in vitamin B6 metabolism	AOX1	PDXK	PDXP	PNPO	PSAT1
HSA00760_NICOTINATE_AND_NICOTINAMIDE_METABOLISM	Genes involved in nicotinate and nicotinamide metabolism	AOX1	BST1	C9orf95	CD38	ENPP1	ENPP3	NADK	NADSYN1	NMNAT1	NMNAT2	NMNAT3	NNMT	NNT	NP	NT5C	NT5C1A	NT5C1B	NT5C2	NT5C3	NT5E	NT5M	NUDT12	PBEF1	QPRT
HSA00770_PANTOTHENATE_AND_COA_BIOSYNTHESIS	Genes involved in pantothenate and CoA biosynthesis	BCAT1	BCAT2	COASY	DPYD	DPYS	ENPP1	ENPP3	ILVBL	PANK1	PANK2	PANK3	PANK4	PPCDC	PPCS	UPB1	VNN1
HSA00780_BIOTIN_METABOLISM	Genes involved in biotin metabolism	BTD	HLCS	SPCS1	SPCS3
HSA00785_LIPOIC_ACID_METABOLISM	Genes involved in lipoic acid metabolism	LIAS	LIPT1	LOC387787
HSA00790_FOLATE_BIOSYNTHESIS	Genes involved in folate biosynthesis	ALPI	ALPL	ALPP	ALPPL2	ASCC3	ASCC3L1	ATP13A2	DDX18	DDX19A	DDX23	DDX4	DDX41	DDX47	DDX50	DDX51	DDX52	DDX54	DDX55	DDX56	DHFR	DHX58	ENTPD7	EP400	ERCC2	ERCC3	FPGS	GCH1	GGH	IFIH1	MOV10L1	NUDT5	NUDT8	PTS	QDPR	RAD54B	RAD54L	RUVBL2	SETX	SKIV2L2	SMARCA2	SMARCA5	SPR
HSA00791_ATRAZINE_DEGRADATION	Genes involved in atrazine degradation	ADAR	APOBEC1	APOBEC2	APOBEC3A	APOBEC3B	APOBEC3C	APOBEC3F	APOBEC3G	APOBEC4
HSA00830_RETINOL_METABOLISM	Genes involved in retinol metabolism	ALDH1A1	ALDH1A2	BCMO1	RDH5
HSA00860_PORPHYRIN_AND_CHLOROPHYLL_METABOLISM	Genes involved in porphyrin and chlorophyll metabolism	ALAD	ALAS1	ALAS2	BLVRA	BLVRB	COX10	COX15	CP	CPOX	EARS2	EPRS	FECH	FTH1	FTMT	GUSB	HCCS	HMBS	HMOX1	HMOX2	MMAB	PPOX	UGT1A1	UGT1A10	UGT1A3	UGT1A4	UGT1A5	UGT1A6	UGT1A7	UGT1A8	UGT1A9	UGT2A1	UGT2A3	UGT2B10	UGT2B11	UGT2B15	UGT2B17	UGT2B28	UGT2B4	UGT2B7	UROD	UROS
HSA00900_TERPENOID_BIOSYNTHESIS	Genes involved in terpenoid biosynthesis	FDFT1	FDPS	GGPS1	IDI1	IDI2	SQLE
HSA00902_MONOTERPENOID_BIOSYNTHESIS	Genes involved in monoterpenoid biosynthesis	CYP2C19	CYP2C9
HSA00903_LIMONENE_AND_PINENE_DEGRADATION	Genes involved in limonene and pinene degradation	ACOT11	ALDH1A3	ALDH1B1	ALDH2	ALDH3A1	ALDH3A2	ALDH7A1	ALDH9A1	ARD1A	CYP2C19	CYP2C9	DHRS1	DHRS2	DHRS3	DHRS7	DHRSX	ECHS1	EHHADH	ESCO1	ESCO2	HADHA	LYCAT	MYST3	MYST4	NAT5	NAT6	PNPLA3	SH3GLB1	YOD1
HSA00910_NITROGEN_METABOLISM	Genes involved in nitrogen metabolism	AMT	ASNS	ASRGL1	CA1	CA12	CA13	CA14	CA2	CA3	CA4	CA5A	CA5B	CA6	CA7	CA8	CA9	CPS1	CTH	GLS	GLS2	GLUD1	GLUD2	GLUL	HAL
HSA00920_SULFUR_METABOLISM	Genes involved in sulfur metabolism	BPNT1	CHST11	CHST12	CHST13	PAPSS1	PAPSS2	SULT1A1	SULT1A2	SULT1A3	SULT1A4	SULT1E1	SULT2A1	SULT2B1	SUOX
HSA00930_CAPROLACTAM_DEGRADATION	Genes involved in caprolactam degradation	AKR1A1	ASAHL	ECHS1	EHHADH	HADH	HADHA	HSD17B10	HSD17B4	NTAN1	SIRT1	SIRT2	SIRT5	SIRT7	VNN2	VNN3
HSA00940_PHENYLPROPANOID_BIOSYNTHESIS	Genes involved in phenylpropanoid biosynthesis	EPX	GBA	GBA3	LPO	MPO	PRDX6	TPO
HSA00950_ALKALOID_BIOSYNTHESIS_I	Genes involved in alkaloid biosynthesis I	DDC	GOT1	GOT2	TAT	TYR
HSA00960_ALKALOID_BIOSYNTHESIS_II	Genes involved in alkaloid biosynthesis II	AADAC	ABP1	AOC2	AOC3	ARD1A	CES1	CES7	DDHD1	ESCO1	ESCO2	LIPA	LYCAT	MYST3	MYST4	NAT5	NAT6	PLA1A	PNPLA3	PPME1	PRDX6	SH3GLB1
HSA00970_AMINOACYL_TRNA_BIOSYNTHESIS	Genes involved in aminoacyl-tRNA biosynthesis	AARS	AARS2	CARS	CARS2	DARS	DARS2	EARS2	EPRS	FARS2	FARSA	FARSB	GARS	HARS	HARS2	IARS	IARS2	KARS	LARS	LARS2	MARS	MARS2	MTFMT	NARS	NARS2	PARS2	QARS	RARS	RARS2	SARS	SARS2	TARS	TARS2	VARS	VARS2	WARS	WARS2	YARS	YARS2
HSA00980_METABOLISM_OF_XENOBIOTICS_BY_CYTOCHROME_P450	Genes involved in metabolism of xenobiotics by cytochrome P450	ADH1A	ADH1B	ADH1C	ADH4	ADH5	ADH6	ADH7	ADHFE1	AKR1C1	AKR1C2	AKR1C3	AKR1C4	ALDH1A3	ALDH3A1	ALDH3B1	ALDH3B2	CYP1A1	CYP1A2	CYP1B1	CYP2B6	CYP2C18	CYP2C19	CYP2C8	CYP2C9	CYP2E1	CYP2F1	CYP2S1	CYP3A4	CYP3A43	CYP3A5	CYP3A7	DHDH	EPHX1	GSTA1	GSTA2	GSTA3	GSTA4	GSTA5	GSTK1	GSTM1	GSTM2	GSTM3	GSTM4	GSTM5	GSTO2	GSTP1	GSTT1	GSTT2	GSTZ1	MGST1	MGST2	MGST3	UGT1A1	UGT1A10	UGT1A3	UGT1A4	UGT1A5	UGT1A6	UGT1A7	UGT1A8	UGT1A9	UGT2A1	UGT2A3	UGT2B10	UGT2B11	UGT2B15	UGT2B17	UGT2B28	UGT2B4	UGT2B7
HSA01030_GLYCAN_STRUCTURES_BIOSYNTHESIS_1	Genes involved in glycan structures - biosynthesis 1	A4GNT	ALG1	ALG10	ALG10B	ALG11	ALG12	ALG13	ALG14	ALG2	ALG3	ALG6	ALG8	ALG9	B3GALT6	B3GNT1	B3GNT2	B3GNT6	B3GNT7	B4GALT1	B4GALT2	B4GALT3	B4GALT4	B4GALT5	B4GALT7	C1GALT1	C1GALT1C1	ChGn	CHPF	CHST1	CHST11	CHST12	CHST13	CHST14	CHST2	CHST3	CHST4	CHST6	CHST7	CHSY-2	CHSY1	CSGlcA-T	DAD1	DDOST	DPAGT1	EXT1	EXT2	EXTL1	EXTL2	EXTL3	FUT11	FUT8	GALNAC4S-6ST	GALNACT-2	GALNT1	GALNT10	GALNT11	GALNT12	GALNT13	GALNT14	GALNT17	GALNT2	GALNT3	GALNT4	GALNT5	GALNT6	GALNT7	GALNT8	GALNT9	GALNTL1	GALNTL2	GALNTL4	GALNTL5	GANAB	GCNT1	GCNT3	GCNT4	GCS1	HS2ST1	HS3ST1	HS3ST2	HS3ST3A1	HS3ST3B1	HS3ST5	HS6ST1	HS6ST2	HS6ST3	LOC728969	MAN1A1	MAN1A2	MAN1B1	MAN1C1	MAN2A1	MGAT1	MGAT2	MGAT3	MGAT4A	MGAT4B	MGAT5	MGAT5B	NDST1	NDST2	NDST3	NDST4	OGT	RPN1	RPN2	ST3GAL1	ST3GAL2	ST3GAL3	ST3GAL4	ST6GAL1	ST6GALNAC1	STT3B	UST	WBSCR17	XYLT1	XYLT2
HSA01031_GLYCAN_STRUCTURES_BIOSYNTHESIS_2	Genes involved in glycan structures - biosynthesis 2	A4GALT	ABO	B3GALNT1	B3GALT1	B3GALT2	B3GALT4	B3GALT5	B3GNT1	B3GNT2	B3GNT3	B3GNT4	B3GNT5	B4GALNT1	B4GALT1	B4GALT2	B4GALT3	B4GALT4	B4GALT6	FUT1	FUT2	FUT3	FUT4	FUT5	FUT6	FUT7	FUT9	GBGT1	GCNT2	PIGA	PIGB	PIGC	PIGF	PIGG	PIGH	PIGK	PIGL	PIGM	PIGN	PIGO	PIGP	PIGQ	PIGS	PIGT	PIGU	PIGV	PIGX	PIGZ	ST3GAL1	ST3GAL2	ST3GAL3	ST3GAL4	ST3GAL5	ST3GAL6	ST6GALNAC3	ST6GALNAC4	ST6GALNAC5	ST6GALNAC6	ST8SIA1	ST8SIA5	UGCG	UGCGL1	UGCGL2
HSA01032_GLYCAN_STRUCTURES_DEGRADATION	Genes involved in degradation of glycan structures	AGA	ARSB	FLJ21865	FUCA1	FUCA2	GALNS	GBA	GLB1	GNS	GUSB	HEXA	HEXB	HGSNAT	HPSE	HPSE2	HYAL1	HYAL2	IDS	IDUA	LCT	MAN2B1	MAN2B2	MAN2C1	MANBA	NAGLU	NEU1	NEU2	NEU3	NEU4	SPAM1
HSA01040_POLYUNSATURATED_FATTY_ACID_BIOSYNTHESIS	Genes involved in polyunsaturated fatty acid biosynthesis	ACAA1	ACOX1	ACOX3	ELOVL2	ELOVL5	ELOVL6	FADS1	FADS2	FASN	GPSN2	HADHA	HSD17B12	PECR	SCD
HSA01430_CELL_COMMUNICATION	Genes involved in cell communication	ACTB	ACTG1	CHAD	COL11A1	COL11A2	COL17A1	COL1A1	COL1A2	COL2A1	COL3A1	COL4A1	COL4A2	COL4A4	COL4A6	COL5A1	COL5A2	COL5A3	COL6A1	COL6A2	COL6A3	COL6A6	COMP	DES	DSC1	DSC2	DSC3	DSG1	DSG2	DSG3	DSG4	FN1	GJA1	GJA10	GJA3	GJA4	GJA5	GJA8	GJA9	GJB1	GJB2	GJB3	GJB4	GJB5	GJB6	GJB7	GJC1	GJC2	GJC3	GJD2	GJD3	GJD4	IBSP	INA	ITGA6	ITGB4	KRT1	KRT10	KRT12	KRT13	KRT14	KRT15	KRT16	KRT17	KRT18	KRT19	KRT2	KRT20	KRT23	KRT24	KRT25	KRT27	KRT28	KRT3	KRT31	KRT32	KRT33A	KRT33B	KRT34	KRT35	KRT36	KRT37	KRT38	KRT39	KRT4	KRT40	KRT5	KRT6A	KRT6B	KRT6C	KRT7	KRT71	KRT72	KRT73	KRT74	KRT75	KRT76	KRT77	KRT78	KRT79	KRT8	KRT81	KRT82	KRT83	KRT84	KRT85	KRT86	KRT9	LAMA1	LAMA2	LAMA3	LAMA4	LAMA5	LAMB1	LAMB2	LAMB3	LAMB4	LAMC1	LAMC2	LAMC3	LMNA	LMNB1	LMNB2	LOC728760	NES	PRPH	RELN	SPP1	THBS1	THBS2	THBS3	THBS4	TNC	TNN	TNR	TNXB	VIM	VTN	VWF
HSA01510_NEURODEGENERATIVE_DISEASES	Genes involved in neurodegenerative diseases	ALS2	APBA1	APLP1	APOE	APP	ATN1	BAD	BAX	BCL2	BCL2L1	CASP1	CASP3	CASP6	CASP7	CASP8	CREBBP	EP300	GAPDH	GFAP	GRB2	HSPA5	HTT	LRRK2	MAPT	NEFH	NGFR	NR4A2	PARK2	PARK7	PINK1	PRNP	PSEN1	PSEN2	SETX	SNCA	SOD1	UCHL1	VAPB
HSA02010_ABC_TRANSPORTERS_GENERAL	Genes involved in ABC transporters - general	ABCA1	ABCA10	ABCA12	ABCA13	ABCA2	ABCA3	ABCA4	ABCA5	ABCA6	ABCA7	ABCA8	ABCA9	ABCB1	ABCB10	ABCB11	ABCB4	ABCB5	ABCB6	ABCB7	ABCB8	ABCB9	ABCC1	ABCC10	ABCC11	ABCC12	ABCC2	ABCC3	ABCC4	ABCC5	ABCC6	ABCC8	ABCC9	ABCD1	ABCD2	ABCD3	ABCD4	ABCG1	ABCG2	ABCG4	ABCG5	ABCG8	CFTR	TAP1	TAP2
HSA03010_RIBOSOME	Genes involved in ribosome	C15orf15	FAU	hCG_1644323	hCG_1984468	hCG_2041321	hCG_21078	hCG_26523	LOC283412	LOC284064	LOC284230	LOC284288	LOC284393	LOC285053	LOC342994	LOC347292	LOC388720	LOC389342	LOC390876	LOC391656	LOC400652	LOC402057	LOC439992	LOC440055	LOC440589	LOC440733	LOC440737	LOC441377	LOC441876	LOC441907	MRPL13	MRPS7	RPL10A	RPL10L	RPL11	RPL12	RPL13	RPL13A	RPL14	RPL18	RPL18A	RPL19	RPL21	RPL22L1	RPL23A	RPL23AP2	RPL24	RPL26	RPL27	RPL27A	RPL28	RPL29	RPL3	RPL30	RPL31	RPL32	RPL34	RPL35	RPL35A	RPL36A	RPL36AL	RPL37	RPL37A	RPL38	RPL39	RPL3L	RPL41	RPL6	RPL7	RPL8	RPL9	RPS10	RPS11	RPS12	RPS13	RPS15A	RPS16	RPS18	RPS2	RPS20	RPS21	RPS23	RPS24	RPS25	RPS26	RPS26P10	RPS27	RPS28	RPS29	RPS3	RPS3A	RPS4Y1	RPS5	RPS6	RPS7	RPS8	RPS9	RPSA	tcag7.23
HSA03020_RNA_POLYMERASE	Genes involved in RNA polymerase	POLR1A	POLR1B	POLR1C	POLR1D	POLR2A	POLR2B	POLR2C	POLR2D	POLR2E	POLR2F	POLR2G	POLR2H	POLR2I	POLR2J	POLR2K	POLR2L	POLR3A	POLR3B	POLR3G	POLR3GL	POLR3H	POLR3K	ZNRD1
HSA03022_BASAL_TRANSCRIPTION_FACTORS	Genes involved in basal transcription factors	GTF2A1	GTF2A1L	GTF2A2	GTF2B	GTF2E1	GTF2E2	GTF2F1	GTF2F2	GTF2H1	GTF2H2	GTF2H3	GTF2H4	GTF2I	GTF2IRD1	LOC391764	STON1	TAF1	TAF10	TAF12	TAF13	TAF1L	TAF2	TAF4	TAF4B	TAF5	TAF5L	TAF6	TAF6L	TAF7	TAF7L	TAF9	TAF9B	TBPL1	TBPL2
HSA03030_DNA_POLYMERASE	Genes involved in DNA polymerase	POLA1	POLA2	POLB	POLD1	POLD2	POLD3	POLD4	POLE	POLE2	POLE3	POLE4	POLG	POLG2	POLH	POLI	POLK	POLL	POLM	POLQ	POLS	PRIM1	PRIM2	REV1	REV3L	RFC5
HSA03050_PROTEASOME	Genes involved in proteasome	PSMA1	PSMA2	PSMA3	PSMA4	PSMA5	PSMA6	PSMA7	PSMB1	PSMB2	PSMB3	PSMB4	PSMB5	PSMB6	PSMB7	PSMC2	PSMC3	PSMD1	PSMD11	PSMD12	PSMD13	PSMD2	PSMD6
HSA03060_PROTEIN_EXPORT	Genes involved in protein export	OXA1L	SEC61A2	SRP19	SRP54	SRP68	SRP72	SRP9	SRPR
HSA03320_PPAR_SIGNALING_PATHWAY	Genes involved in PPAR signaling pathway	ACAA1	ACADL	ACADM	ACOX1	ACOX2	ACOX3	ACSL1	ACSL3	ACSL4	ACSL5	ACSL6	ADIPOQ	ANGPTL4	APOA1	APOA2	APOA5	APOC3	AQP7	CD36	CPT1A	CPT1B	CPT1C	CPT2	CYP27A1	CYP4A11	CYP4A22	CYP7A1	CYP8B1	DBI	EHHADH	FABP1	FABP2	FABP3	FABP4	FABP5	FABP5L1	FABP6	FABP7	FADS2	GK	GK2	HMGCS2	ILK	LOC642956	LPL	ME1	MMP1	NR1H3	OLR1	PCK1	PCK2	PDPK1	PLIN	PLTP	PPARA	PPARD	PPARG	RXRA	RXRB	RXRG	SCD	SCP2	SLC27A1	SLC27A2	SLC27A4	SLC27A5	SLC27A6	SORBS1	UBC	UCP1
HSA04010_MAPK_SIGNALING_PATHWAY	Genes involved in MAPK signaling pathway	ACVR1B	ACVR1C	AKT1	AKT2	AKT3	ARRB1	ARRB2	ATF2	ATF4	BDNF	BRAF	CACNA1A	CACNA1B	CACNA1C	CACNA1D	CACNA1E	CACNA1F	CACNA1G	CACNA1H	CACNA1I	CACNA1S	CACNA2D1	CACNA2D2	CACNA2D3	CACNA2D4	CACNB1	CACNB2	CACNB3	CACNB4	CACNG1	CACNG2	CACNG3	CACNG4	CACNG5	CACNG6	CACNG7	CACNG8	CASP3	CD14	CDC25B	CDC42	CHP	CHUK	CRK	CRKL	DAXX	DDIT3	DUSP1	DUSP10	DUSP14	DUSP16	DUSP2	DUSP3	DUSP4	DUSP5	DUSP6	DUSP7	DUSP8	DUSP9	ECSIT	EGF	EGFR	ELK1	ELK4	EVI1	FAS	FASLG	FGF1	FGF10	FGF11	FGF12	FGF13	FGF14	FGF16	FGF17	FGF18	FGF19	FGF2	FGF20	FGF21	FGF22	FGF23	FGF3	FGF4	FGF5	FGF6	FGF7	FGF8	FGF9	FGFR1	FGFR2	FGFR3	FGFR4	FLNA	FLNB	FLNC	FOS	GADD45A	GADD45B	GADD45G	GNA12	GNG12	GRB2	HRAS	IKBKB	IKBKG	IL1A	IL1B	IL1R1	IL1R2	JUN	JUND	KRAS	LOC653852	MAP2K1	MAP2K1IP1	MAP2K2	MAP2K3	MAP2K4	MAP2K5	MAP2K6	MAP2K7	MAP3K1	MAP3K10	MAP3K12	MAP3K13	MAP3K14	MAP3K2	MAP3K3	MAP3K4	MAP3K5	MAP3K6	MAP3K7	MAP3K7IP1	MAP3K7IP2	MAP3K8	MAP4K1	MAP4K2	MAP4K3	MAP4K4	MAPK1	MAPK10	MAPK11	MAPK12	MAPK13	MAPK14	MAPK3	MAPK7	MAPK8	MAPK8IP1	MAPK8IP2	MAPK8IP3	MAPK9	MAPKAPK2	MAPKAPK3	MAPKAPK5	MAPT	MAX	MEF2C	MKNK1	MKNK2	MOS	MRAS	MYC	NF1	NFATC2	NFATC4	NFKB1	NFKB2	NGFB	NLK	NR4A1	NRAS	NTF3	NTF5	NTRK1	NTRK2	PAK1	PAK2	PDGFA	PDGFB	PDGFRA	PDGFRB	PLA2G10	PLA2G12A	PLA2G12B	PLA2G1B	PLA2G2A	PLA2G2D	PLA2G2E	PLA2G2F	PLA2G3	PLA2G4A	PLA2G5	PLA2G6	PPM1A	PPM1B	PPP3CA	PPP3CB	PPP3CC	PPP3R1	PPP3R2	PPP5C	PRKACA	PRKACB	PRKACG	PRKCA	PRKCB1	PRKCG	PRKX	PRKY	PTPN5	PTPN7	PTPRR	RAC1	RAC2	RAC3	RAF1	RAP1A	RAP1B	RAPGEF2	RASA1	RASA2	RASGRF1	RASGRF2	RASGRP1	RASGRP2	RASGRP3	RASGRP4	RPS6KA1	RPS6KA2	RPS6KA3	RPS6KA4	RPS6KA5	RPS6KA6	RRAS	RRAS2	SOS1	SOS2	SRF	STK3	STK4	STMN1	TAOK1	TAOK2	TAOK3	TGFB1	TGFB2	TGFB3	TGFBR1	TGFBR2	TNF	TNFRSF1A	TP53	TRAF2	TRAF6	ZAK
HSA04012_ERBB_SIGNALING_PATHWAY	Genes involved in ErbB signaling pathway	ABL1	ABL2	AKT1	AKT2	AKT3	ARAF	AREG	BAD	BRAF	BTC	CAMK2A	CAMK2B	CAMK2D	CAMK2G	CBL	CBLB	CBLC	CDKN1A	CDKN1B	CRK	CRKL	EGF	EGFR	EIF4EBP1	ELK1	ERBB2	ERBB3	ERBB4	EREG	FRAP1	GAB1	GRB2	GSK3B	HBEGF	HRAS	JUN	KRAS	MAP2K1	MAP2K2	MAP2K4	MAP2K7	MAPK1	MAPK10	MAPK3	MAPK8	MAPK9	MYC	NCK1	NCK2	NRAS	NRG1	NRG2	NRG3	NRG4	PAK1	PAK2	PAK3	PAK4	PAK6	PAK7	PIK3CA	PIK3CB	PIK3CD	PIK3CG	PIK3R1	PIK3R2	PIK3R3	PIK3R5	PLCG1	PLCG2	PRKCA	PRKCB1	PRKCG	PTK2	RAF1	RPS6KB1	RPS6KB2	SHC1	SHC2	SHC3	SHC4	SOS1	SOS2	SRC	STAT5A	STAT5B	TGFA
HSA04020_CALCIUM_SIGNALING_PATHWAY	Genes involved in calcium signaling pathway	ADCY1	ADCY2	ADCY3	ADCY4	ADCY7	ADCY8	ADCY9	ADORA2A	ADORA2B	ADRA1A	ADRA1B	ADRA1D	ADRB1	ADRB2	ADRB3	AGTR1	ATP2A1	ATP2A2	ATP2A3	ATP2B1	ATP2B2	ATP2B3	ATP2B4	AVPR1A	AVPR1B	BDKRB1	BDKRB2	BST1	CACNA1A	CACNA1B	CACNA1C	CACNA1D	CACNA1E	CACNA1F	CACNA1G	CACNA1H	CACNA1I	CACNA1S	CALM1	CALM2	CALM3	CALML3	CALML6	CAMK2A	CAMK2B	CAMK2D	CAMK2G	CAMK4	CCKAR	CCKBR	CD38	CHP	CHRM1	CHRM2	CHRM3	CHRM5	CHRNA7	CYSLTR1	CYSLTR2	DRD1	EDNRA	EDNRB	EGFR	ERBB2	ERBB3	ERBB4	F2R	GNA11	GNA14	GNA15	GNAL	GNAQ	GNAS	GRIN1	GRIN2A	GRIN2C	GRIN2D	GRM1	GRM5	GRPR	HRH1	HRH2	HTR2A	HTR2B	HTR2C	HTR4	HTR5A	HTR6	HTR7	ITPKA	ITPKB	ITPR1	ITPR2	ITPR3	LHCGR	LTB4R2	MLCK	MYLK	MYLK2	NOS1	NOS2A	NOS3	NTSR1	OXTR	P2RX1	P2RX2	P2RX3	P2RX4	P2RX5	P2RX7	P2RXL1	PDE1A	PDE1B	PDE1C	PDGFRA	PDGFRB	PHKA1	PHKA2	PHKB	PHKG1	PHKG2	PLCB1	PLCB2	PLCB3	PLCB4	PLCD1	PLCD3	PLCD4	PLCE1	PLCG1	PLCG2	PLCZ1	PLN	PPID	PPP3CA	PPP3CB	PPP3CC	PPP3R1	PPP3R2	PRKACA	PRKACB	PRKACG	PRKCA	PRKCB1	PRKCG	PRKX	PRKY	PTAFR	PTGER1	PTGER3	PTGFR	PTK2B	RYR1	RYR2	RYR3	SLC25A4	SLC25A5	SLC25A6	SLC8A1	SLC8A2	SLC8A3	SPHK1	SPHK2	TACR1	TACR2	TACR3	TBXA2R	TNNC1	TNNC2	TRHR	TRPC1	VDAC1	VDAC2	VDAC3
HSA04060_CYTOKINE_CYTOKINE_RECEPTOR_INTERACTION	Genes involved in cytokine-cytokine receptor interaction	ACVR1	ACVR1B	ACVR2A	ACVR2B	AMH	AMHR2	BMP2	BMP7	BMPR1A	BMPR1B	BMPR2	CCL1	CCL11	CCL13	CCL14	CCL15	CCL16	CCL17	CCL18	CCL19	CCL2	CCL20	CCL21	CCL22	CCL23	CCL24	CCL25	CCL26	CCL27	CCL28	CCL3	CCL4	CCL5	CCL7	CCL8	CCR1	CCR2	CCR3	CCR4	CCR5	CCR6	CCR7	CCR8	CCR9	CD27	CD40	CD40LG	CD70	CLCF1	CNTF	CNTFR	CRLF2	CSF1	CSF1R	CSF2	CSF2RA	CSF2RB	CSF3	CSF3R	CTF1	CX3CL1	CX3CR1	CXCL1	CXCL10	CXCL11	CXCL12	CXCL13	CXCL14	CXCL16	CXCL2	CXCL3	CXCL5	CXCL6	CXCL9	CXCR3	CXCR4	CXCR6	EDA	EDA2R	EDAR	EGF	EGFR	EPO	EPOR	FAS	FASLG	FLJ78302	FLT1	FLT3	FLT3LG	FLT4	GDF5	GH1	GH2	GHR	HGF	IFNA1	IFNA10	IFNA13	IFNA14	IFNA16	IFNA17	IFNA2	IFNA21	IFNA4	IFNA5	IFNA6	IFNA7	IFNA8	IFNAR1	IFNAR2	IFNB1	IFNE1	IFNG	IFNGR1	IFNGR2	IFNK	IFNW1	IL10	IL10RA	IL10RB	IL11	IL11RA	IL12A	IL12B	IL12RB1	IL12RB2	IL13	IL13RA1	IL15	IL15RA	IL17A	IL17B	IL17RA	IL17RB	IL18	IL18R1	IL18RAP	IL19	IL1A	IL1B	IL1R1	IL1R2	IL1RAP	IL2	IL20	IL20RA	IL21	IL21R	IL22	IL22RA1	IL22RA2	IL23A	IL23R	IL24	IL25	IL26	IL28A	IL28B	IL28RA	IL29	IL2RA	IL2RB	IL2RG	IL3	IL3RA	IL4	IL4R	IL5	IL5RA	IL6	IL6R	IL6ST	IL7	IL7R	IL8	IL8RA	IL8RB	IL9	IL9R	INHBA	INHBB	INHBC	INHBE	KDR	KIT	KITLG	LEP	LEPR	LIF	LIFR	LOC728045	LTA	LTB	LTBR	MET	MPL	NGFR	OSM	OSMR	PDGFB	PDGFC	PDGFRA	PDGFRB	PF4	PF4V1	PLEKHO2	PPBP	PRL	PRLR	RELT	TGFB1	TGFB2	TGFB3	TGFBR1	TGFBR2	TNF	TNFRSF10A	TNFRSF10B	TNFRSF10C	TNFRSF10D	TNFRSF11A	TNFRSF11B	TNFRSF12A	TNFRSF13B	TNFRSF13C	TNFRSF14	TNFRSF17	TNFRSF18	TNFRSF19	TNFRSF1A	TNFRSF1B	TNFRSF21	TNFRSF25	TNFRSF4	TNFRSF6B	TNFRSF8	TNFRSF9	TNFSF10	TNFSF11	TNFSF12	TNFSF13	TNFSF13B	TNFSF14	TNFSF15	TNFSF18	TNFSF4	TNFSF8	TNFSF9	TPO	TSLP	VEGFA	VEGFB	VEGFC	XCL1	XCL2	XCR1
HSA04070_PHOSPHATIDYLINOSITOL_SIGNALING_SYSTEM	Genes involved in phosphatidylinositol signaling system	CALM1	CALM2	CALM3	CALML3	CALML6	CARKL	CDIPT	CDS1	CDS2	DGKA	DGKB	DGKD	DGKE	DGKG	DGKH	DGKI	DGKQ	DGKZ	FN3K	IMPA1	IMPA2	INPP1	INPP4A	INPP4B	INPP5A	INPP5B	INPP5D	INPP5E	INPPL1	ITGB1BP3	ITPK1	ITPKA	ITPKB	ITPR1	ITPR2	ITPR3	OCRL	PI4KA	PI4KB	PIB5PA	PIK3C2A	PIK3C2B	PIK3C2G	PIK3C3	PIK3CA	PIK3CB	PIK3CD	PIK3CG	PIK3R1	PIK3R2	PIK3R3	PIK3R5	PIP4K2A	PIP4K2B	PIP4K2C	PIP5K1A	PIP5K1B	PIP5K1C	PIP5K3	PLCB1	PLCB2	PLCB3	PLCB4	PLCD1	PLCD3	PLCD4	PLCE1	PLCG1	PLCG2	PLCZ1	PRKCA	PRKCB1	PRKCG	PTEN	PTPMT1	SKIP	SYNJ1	SYNJ2
HSA04080_NEUROACTIVE_LIGAND_RECEPTOR_INTERACTION	Genes involved in neuroactive ligand-receptor interaction	ADCYAP1R1	ADORA1	ADORA2A	ADORA2B	ADORA3	ADRA1A	ADRA1B	ADRA2A	ADRA2B	ADRA2C	ADRB1	ADRB2	ADRB3	AGTR1	AGTR2	AGTRL1	AVPR1A	AVPR1B	AVPR2	BDKRB1	BDKRB2	BRS3	C3AR1	C5AR1	CALCR	CALCRL	CCKAR	CCKBR	CGA	CHRM1	CHRM2	CHRM3	CHRM4	CHRM5	CNR1	CNR2	CRHR1	CRHR2	CTSG	CYSLTR1	CYSLTR2	DRD1	DRD2	DRD3	DRD4	DRD5	EDG1	EDG2	EDG3	EDG4	EDG5	EDG6	EDG7	EDG8	EDNRA	EDNRB	F2	F2R	F2RL1	F2RL2	F2RL3	FPR1	FPRL1	FPRL2	FSHB	FSHR	GABBR1	GABBR2	GABRA1	GABRA2	GABRA3	GABRA4	GABRA5	GABRA6	GABRB1	GABRB2	GABRB3	GABRD	GABRE	GABRG1	GABRG2	GABRG3	GABRP	GABRQ	GABRR1	GABRR2	GALR1	GALR2	GALR3	GCGR	GH1	GH2	GHR	GHRHR	GHSR	GIPR	GLP1R	GLP2R	GLRA1	GLRA2	GLRA3	GLRB	GNRHR	GPR156	GPR23	GPR35	GPR50	GPR63	GPR83	GRIA1	GRIA2	GRIA3	GRIA4	GRID1	GRID2	GRIK1	GRIK2	GRIK3	GRIK4	GRIK5	GRIN1	GRIN2A	GRIN2B	GRIN2C	GRIN2D	GRIN3A	GRIN3B	GRM1	GRM2	GRM3	GRM4	GRM5	GRM6	GRM7	GRM8	GRPR	GZMA	HCRTR1	HCRTR2	HRH1	HRH2	HRH3	HRH4	HTR1A	HTR1B	HTR1D	HTR1E	HTR1F	HTR2A	HTR2B	HTR2C	HTR4	HTR5A	HTR6	HTR7	KISS1R	LEP	LEPR	LHB	LHCGR	LTB4R	LTB4R2	MAS1	MC1R	MC2R	MC3R	MC4R	MC5R	MCHR1	MCHR2	MLNR	MTNR1A	MTNR1B	NMBR	NMUR1	NMUR2	NPBWR1	NPBWR2	NPFFR1	NPFFR2	NPY1R	NPY2R	NPY5R	NR3C1	NTSR1	NTSR2	OPRD1	OPRK1	OPRL1	OPRM1	OXTR	P2RX1	P2RX2	P2RX3	P2RX4	P2RX5	P2RX7	P2RXL1	P2RY1	P2RY10	P2RY11	P2RY13	P2RY14	P2RY2	P2RY4	P2RY5	P2RY6	P2RY8	PARD3	PPYR1	PRL	PRLHR	PRLR	PRSS1	PRSS2	PRSS3	PTAFR	PTGDR	PTGER1	PTGER2	PTGER3	PTGER4	PTGFR	PTGIR	PTH2R	PTHR1	RXFP1	RXFP2	SCTR	SSTR1	SSTR2	SSTR3	SSTR4	SSTR5	TAAR1	TAAR2	TAAR5	TAAR6	TAAR8	TAAR9	TACR1	TACR2	TACR3	TBXA2R	THRA	THRB	TRHR	TRPV1	TSHB	TSHR	TSPO	UTS2R	VIPR1	VIPR2
HSA04110_CELL_CYCLE	Genes involved in cell cycle	ABL1	ANAPC1	ANAPC10	ANAPC11	ANAPC2	ANAPC4	ANAPC5	ANAPC7	ATM	ATR	BUB1	BUB1B	BUB3	CCNA1	CCNA2	CCNB1	CCNB2	CCNB3	CCND1	CCND2	CCND3	CCNE1	CCNE2	CCNH	CDC14A	CDC14B	CDC16	CDC2	CDC20	CDC23	CDC25A	CDC25B	CDC25C	CDC26	CDC27	CDC45L	CDC6	CDC7	CDK2	CDK4	CDK6	CDK7	CDKN1A	CDKN1B	CDKN1C	CDKN2A	CDKN2B	CDKN2C	CDKN2D	CHEK1	CHEK2	CREBBP	CUL1	DBF4	E2F1	E2F2	E2F3	EP300	ESPL1	FZR1	GADD45A	GADD45B	GADD45G	GSK3B	hCG_1982709	HDAC1	HDAC2	LOC440917	LOC728919	MAD1L1	MAD2L1	MAD2L2	MCM2	MCM3	MCM4	MCM5	MCM6	MCM7	MDM2	ORC1L	ORC2L	ORC3L	ORC4L	ORC5L	ORC6L	PCNA	PKMYT1	PLK1	PRKDC	PTTG1	PTTG2	RB1	RBL1	RBL2	RBX1	SFN	SKP1	SKP2	SMAD2	SMAD3	SMAD4	SMC1A	SMC1B	TFDP1	TGFB1	TGFB2	TGFB3	TP53	WEE1	YWHAB	YWHAE	YWHAG	YWHAH	YWHAQ	YWHAZ
HSA04115_P53_SIGNALING_PATHWAY	Genes involved in p53 signaling pathway	APAF1	ATM	ATR	BAI1	BAX	BBC3	BID	CASP3	CASP8	CASP9	CCNB1	CCNB2	CCNB3	CCND1	CCND2	CCND3	CCNE1	CCNE2	CCNG1	CCNG2	CD82	CDC2	CDK2	CDK4	CDK6	CDKN1A	CDKN2A	CHEK1	CHEK2	CYCS	DDB2	EI24	FAS	GADD45A	GADD45B	GADD45G	GTSE1	IGF1	IGFBP3	LRDD	MDM2	MDM4	P53AIP1	PERP	PMAIP1	PPM1D	PTEN	RCHY1	RFWD2	RPRM	RRM2	RRM2B	SCOTIN	SERPINB5	SERPINE1	SESN1	SESN2	SESN3	SFN	SIAH1	STEAP3	THBS1	TNFRSF10B	TP53	TP53I3	TP73	TSC2	ZMAT3
HSA04120_UBIQUITIN_MEDIATED_PROTEOLYSIS	Genes involved in ubiquitin mediated proteolysis	ANAPC1	ANAPC10	ANAPC11	ANAPC2	ANAPC4	ANAPC5	ANAPC7	BTRC	CDC16	CDC20	CDC23	CDC26	CDC27	CUL1	CUL2	CUL3	FBXW11	FBXW7	FZR1	ITCH	LOC728919	RBX1	SKP1	SKP2	SMURF1	SMURF2	TCEB1	TCEB2	UBA1	UBE2C	UBE2D1	UBE2D2	UBE2D3	UBE2D4	UBE2E1	UBE2E2	UBE2E3	VHL	WWP1	WWP2
HSA04130_SNARE_INTERACTIONS_IN_VESICULAR_TRANSPORT	Genes involved in SNARE interactions in vesicular transport	BET1	BET1L	BNIP1	C1orf142	GOSR1	GOSR2	SEC22B	SNAP23	SNAP25	SNAP29	STX10	STX11	STX12	STX16	STX17	STX18	STX19	STX2	STX3	STX4	STX5	STX6	STX7	STX8	TSNARE1	USE1	VAMP1	VAMP2	VAMP3	VAMP4	VAMP5	VAMP7	VAMP8	VTI1A	VTI1B	YKT6
HSA04140_REGULATION_OF_AUTOPHAGY	Genes involved in regulation of autophagy	ATG12	ATG3	ATG5	ATG7	BECN1	GABARAP	GABARAPL1	IFNA1	IFNA10	IFNA13	IFNA14	IFNA16	IFNA17	IFNA2	IFNA21	IFNA4	IFNA5	IFNA6	IFNA7	IFNA8	IFNG	INS	LOC441925	PIK3C3	PIK3R4	PRKAA1	PRKAA2	ULK1	ULK2	ULK3
HSA04150_MTOR_SIGNALING_PATHWAY	Genes involved in mTOR signaling pathway	AKT1	AKT2	AKT3	BRAF	CAB39	DDIT4	EIF4B	EIF4EBP1	FIGF	FRAP1	GBL	HIF1A	IGF1	INS	KIAA1303	LYK5	MAPK1	MAPK3	PDPK1	PGF	PIK3CA	PIK3CB	PIK3CD	PIK3CG	PIK3R1	PIK3R2	PIK3R3	PIK3R5	PRKAA1	PRKAA2	RHEB	RICTOR	RPS6	RPS6KA1	RPS6KA2	RPS6KA3	RPS6KA6	RPS6KB1	RPS6KB2	STK11	TSC1	TSC2	ULK1	ULK2	ULK3	VEGFA	VEGFB	VEGFC
HSA04210_APOPTOSIS	Genes involved in apoptosis	AIFM1	AKT1	AKT2	AKT3	APAF1	ATM	BAD	BAX	BCL2	BCL2L1	BID	BIRC2	BIRC3	BIRC4	CAPN1	CAPN2	CASP10	CASP3	CASP6	CASP7	CASP8	CASP9	CFLAR	CHP	CHUK	CSF2RB	CYCS	DFFA	DFFB	ENDOG	FADD	FAS	FASLG	IKBKB	IKBKG	IL1A	IL1B	IL1R1	IL1RAP	IL3	IL3RA	IRAK1	IRAK2	IRAK3	IRAK4	MAP3K14	MYD88	NFKB1	NFKB2	NFKBIA	NGFB	NTRK1	PIK3CA	PIK3CB	PIK3CD	PIK3CG	PIK3R1	PIK3R2	PIK3R3	PIK3R5	PPP3CA	PPP3CB	PPP3CC	PPP3R1	PPP3R2	PRKACA	PRKACB	PRKACG	PRKAR1A	PRKAR1B	PRKAR2A	PRKAR2B	RELA	RIPK1	TNF	TNFRSF10A	TNFRSF10B	TNFRSF10C	TNFRSF10D	TNFRSF1A	TNFSF10	TP53	TRADD	TRAF2
HSA04310_WNT_SIGNALING_PATHWAY	Genes involved in Wnt signaling pathway	APC	APC2	AXIN1	AXIN2	BTRC	CACYBP	CAMK2A	CAMK2B	CAMK2D	CAMK2G	CCND1	CCND2	CCND3	CER1	CHD8	CHP	CREBBP	CSNK1A1	CSNK1A1L	CSNK1E	CSNK2A1	CSNK2A2	CSNK2B	CTBP1	CTBP2	CTNNB1	CTNNBIP1	CUL1	CXXC4	DAAM1	DAAM2	DKK1	DKK2	DKK4	DVL1	DVL2	DVL3	EP300	FBXW11	FOSL1	FRAT1	FRAT2	FZD1	FZD10	FZD2	FZD3	FZD4	FZD5	FZD6	FZD7	FZD8	FZD9	GSK3B	JUN	LEF1	LOC652788	LRP5	LRP6	MAP3K7	MAPK10	MAPK8	MAPK9	MMP7	MYC	NFAT5	NFATC1	NFATC2	NFATC3	NFATC4	NKD1	NKD2	NLK	PLCB1	PLCB2	PLCB3	PLCB4	PORCN	PPARD	PPP2CA	PPP2CB	PPP2R1A	PPP2R1B	PPP2R2A	PPP2R2B	PPP2R2C	PPP3CA	PPP3CB	PPP3CC	PPP3R1	PPP3R2	PRICKLE1	PRICKLE2	PRKACA	PRKACB	PRKACG	PRKCA	PRKCB1	PRKCG	PRKX	PRKY	PSEN1	RAC1	RAC2	RAC3	RBX1	RHOA	ROCK1	ROCK2	RUVBL1	SENP2	SFRP1	SFRP2	SFRP4	SFRP5	SIAH1	SKP1	SMAD2	SMAD3	SMAD4	SOX17	TBL1X	TBL1XR1	TBL1Y	TCF7	TCF7L1	TCF7L2	TP53	VANGL1	VANGL2	WIF1	WNT1	WNT10A	WNT10B	WNT11	WNT16	WNT2	WNT2B	WNT3	WNT3A	WNT4	WNT5A	WNT5B	WNT6	WNT7A	WNT7B	WNT8A	WNT8B	WNT9A	WNT9B
HSA04320_DORSO_VENTRAL_AXIS_FORMATION	Genes involved in dorso-ventral axis formation	BRAF	CPEB1	EGFR	ERBB2	ERBB4	ETS1	ETS2	ETV6	ETV7	FMN2	GRB2	KRAS	MAP2K1	MAPK1	MAPK3	NOTCH1	NOTCH2	NOTCH3	NOTCH4	PIWIL1	PIWIL2	PIWIL3	PIWIL4	RAF1	SOS1	SOS2	SPIRE1	SPIRE2
HSA04330_NOTCH_SIGNALING_PATHWAY	Genes involved in Notch signaling pathway	ADAM17	APH1A	CIR	CREBBP	CTBP1	CTBP2	DLL1	DLL3	DLL4	DTX1	DTX2	DTX3	DTX3L	DTX4	DVL1	DVL2	DVL3	EP300	GCN5L2	HDAC1	HDAC2	HES1	JAG1	JAG2	LFNG	LOC652788	MAML1	MAML2	MAML3	MFNG	NCOR2	NCSTN	NOTCH1	NOTCH2	NOTCH3	NOTCH4	NUMB	NUMBL	PCAF	PSEN1	PSEN2	PSENEN	PTCRA	RBPJ	RBPJL	RFNG	SNW1
HSA04340_HEDGEHOG_SIGNALING_PATHWAY	Genes involved in Hedgehog signaling pathway	BMP2	BMP4	BMP5	BMP6	BMP7	BMP8A	BMP8B	BTRC	CSNK1A1	CSNK1A1L	CSNK1D	CSNK1E	CSNK1G1	CSNK1G2	CSNK1G3	DHH	FBXW11	GAS1	GLI1	GLI2	GLI3	GSK3B	HHIP	IHH	LRP2	PRKACA	PRKACB	PRKACG	PRKX	PRKY	PTCH1	PTCH2	RAB23	SHH	SMO	STK36	SUFU	WNT1	WNT10A	WNT10B	WNT11	WNT16	WNT2	WNT2B	WNT3	WNT3A	WNT4	WNT5A	WNT5B	WNT6	WNT7A	WNT7B	WNT8A	WNT8B	WNT9A	WNT9B	ZIC2
HSA04350_TGF_BETA_SIGNALING_PATHWAY	Genes involved in TGF-beta signaling pathway	ACVR1	ACVR1B	ACVR1C	ACVR2A	ACVR2B	ACVRL1	AMH	AMHR2	BMP2	BMP4	BMP5	BMP6	BMP7	BMP8A	BMP8B	BMPR1A	BMPR1B	BMPR2	CDKN2B	CHRD	COMP	CREBBP	CUL1	DCN	E2F4	E2F5	EP300	FST	GDF5	GDF6	GDF7	hCG_1982709	ID1	ID2	ID3	ID4	IFNG	INHBA	INHBB	INHBC	INHBE	LEFTY1	LEFTY2	LTBP1	MAPK1	MAPK3	MYC	NODAL	NOG	PITX2	PPP2CA	PPP2CB	PPP2R1A	PPP2R1B	PPP2R2A	PPP2R2B	PPP2R2C	RBL1	RBL2	RBX1	RHOA	ROCK1	ROCK2	RPS6KB1	RPS6KB2	SKP1	SMAD1	SMAD2	SMAD3	SMAD4	SMAD5	SMAD6	SMAD7	SMAD9	SMURF1	SMURF2	SP1	TFDP1	TGFB1	TGFB2	TGFB3	TGFBR1	TGFBR2	THBS1	THBS2	THBS3	THBS4	TNF	ZFYVE16	ZFYVE9
HSA04360_AXON_GUIDANCE	Genes involved in axon guidance	ABL1	ABLIM1	ABLIM2	ABLIM3	ARHGEF12	CDC42	CDK5	CFL1	CFL2	CHP	CXCL12	CXCR4	DCC	DPYSL2	DPYSL5	EFNA1	EFNA2	EFNA3	EFNA4	EFNA5	EFNB1	EFNB2	EFNB3	EPHA1	EPHA2	EPHA3	EPHA4	EPHA5	EPHA6	EPHA7	EPHA8	EPHB1	EPHB2	EPHB3	EPHB4	EPHB6	FES	FYN	GNAI1	GNAI2	GNAI3	GSK3B	HRAS	ITGB1	KRAS	L1CAM	LIMK1	LIMK2	LRRC4C	MAPK1	MAPK3	MET	NCK1	NCK2	NFAT5	NFATC1	NFATC2	NFATC3	NFATC4	NGEF	NRAS	NRP1	NTN1	NTN2L	NTN4	NTNG1	PAK1	PAK2	PAK3	PAK4	PAK6	PAK7	PLXNA1	PLXNA2	PLXNA3	PLXNB1	PLXNB2	PLXNB3	PLXNC1	PPP3CA	PPP3CB	PPP3CC	PPP3R1	PPP3R2	PTK2	RAC1	RAC2	RAC3	RASA1	RGS3	RHOA	RHOD	RND1	ROBO1	ROBO2	ROBO3	ROCK1	ROCK2	SEMA3A	SEMA3B	SEMA3C	SEMA3D	SEMA3E	SEMA3F	SEMA3G	SEMA4A	SEMA4B	SEMA4C	SEMA4D	SEMA4F	SEMA4G	SEMA5A	SEMA5B	SEMA6A	SEMA6B	SEMA6C	SEMA6D	SEMA7A	SLIT1	SLIT2	SLIT3	SRGAP1	SRGAP2	SRGAP3	UNC5A	UNC5B	UNC5C	UNC5D
HSA04370_VEGF_SIGNALING_PATHWAY	Genes involved in VEGF signaling pathway	AKT1	AKT2	AKT3	BAD	CASP9	CDC42	CHP	HRAS	KDR	KRAS	MAP2K1	MAP2K2	MAPK1	MAPK11	MAPK12	MAPK13	MAPK14	MAPK3	MAPKAPK2	MAPKAPK3	NFAT5	NFATC1	NFATC2	NFATC3	NFATC4	NOS3	NRAS	PIK3CA	PIK3CB	PIK3CD	PIK3CG	PIK3R1	PIK3R2	PIK3R3	PIK3R5	PLA2G10	PLA2G12A	PLA2G12B	PLA2G1B	PLA2G2A	PLA2G2D	PLA2G2E	PLA2G2F	PLA2G3	PLA2G4A	PLA2G5	PLA2G6	PLCG1	PLCG2	PPP3CA	PPP3CB	PPP3CC	PPP3R1	PPP3R2	PRKCA	PRKCB1	PRKCG	PTGS2	PTK2	PXN	RAC1	RAC2	RAC3	RAF1	SH2D2A	SHC2	SPHK1	SPHK2	SRC	VEGFA
HSA04510_FOCAL_ADHESION	Genes involved in focal adhesion	ACTB	ACTG1	ACTN1	ACTN2	ACTN3	ACTN4	AKT1	AKT2	AKT3	ARHGAP5	BAD	BCAR1	BCL2	BIRC2	BIRC3	BIRC4	BRAF	CAPN2	CAV1	CAV2	CAV3	CCND1	CCND2	CCND3	CDC42	CHAD	COL11A1	COL11A2	COL1A1	COL1A2	COL2A1	COL3A1	COL4A1	COL4A2	COL4A4	COL4A6	COL5A1	COL5A2	COL5A3	COL6A1	COL6A2	COL6A3	COL6A6	COMP	CRK	CRKL	CTNNB1	DIAPH1	DOCK1	EGF	EGFR	ELK1	ERBB2	FARP2	FIGF	FLNA	FLNB	FLNC	FLT1	FN1	FYN	GRB2	GRLF1	GSK3B	HGF	HRAS	IBSP	IGF1	IGF1R	ILK	ITGA1	ITGA10	ITGA11	ITGA2	ITGA2B	ITGA3	ITGA4	ITGA5	ITGA6	ITGA7	ITGA8	ITGA9	ITGAV	ITGB1	ITGB3	ITGB4	ITGB5	ITGB6	ITGB7	ITGB8	JUN	KDR	LAMA1	LAMA2	LAMA3	LAMA4	LAMA5	LAMB1	LAMB2	LAMB3	LAMB4	LAMC1	LAMC2	LAMC3	LOC653852	MAP2K1	MAPK1	MAPK10	MAPK3	MAPK8	MAPK9	MET	MLCK	MRCL3	MRLC2	MYL2	MYL5	MYL7	MYL8P	MYL9	MYLC2PL	MYLK	MYLK2	MYLPF	PAK1	PAK2	PAK3	PAK4	PAK6	PAK7	PARVA	PARVB	PARVG	PDGFA	PDGFB	PDGFC	PDGFD	PDGFRA	PDGFRB	PDPK1	PGF	PIK3CA	PIK3CB	PIK3CD	PIK3CG	PIK3R1	PIK3R2	PIK3R3	PIK3R5	PIP5K1C	PPP1CA	PPP1CB	PPP1CC	PPP1R12A	PRKCA	PRKCB1	PRKCG	PTEN	PTK2	PXN	RAC1	RAC2	RAC3	RAF1	RAP1A	RAP1B	RAPGEF1	RELN	RHOA	ROCK1	ROCK2	SHC1	SHC2	SHC3	SHC4	SOS1	SOS2	SPP1	SRC	THBS1	THBS2	THBS3	THBS4	TLN1	TLN2	TNC	TNN	TNR	TNXB	VASP	VAV1	VAV2	VAV3	VCL	VEGFA	VEGFB	VEGFC	VTN	VWF	ZYX
HSA04512_ECM_RECEPTOR_INTERACTION	Genes involved in ECM-receptor interaction	AGRN	CD36	CD44	CD47	CHAD	COL11A1	COL11A2	COL1A1	COL1A2	COL2A1	COL3A1	COL4A1	COL4A2	COL4A4	COL4A6	COL5A1	COL5A2	COL5A3	COL6A1	COL6A2	COL6A3	COL6A6	DAG1	FN1	FNDC1	FNDC3A	FNDC4	FNDC5	GP1BA	GP1BB	GP5	GP6	GP9	HMMR	HSPG2	IBSP	ITGA1	ITGA10	ITGA11	ITGA2	ITGA2B	ITGA3	ITGA4	ITGA5	ITGA6	ITGA7	ITGA8	ITGA9	ITGAV	ITGB1	ITGB3	ITGB4	ITGB5	ITGB6	ITGB7	ITGB8	LAMA1	LAMA2	LAMA3	LAMA4	LAMA5	LAMB1	LAMB2	LAMB3	LAMB4	LAMC1	LAMC2	LAMC3	RELN	SDC1	SDC2	SDC3	SDC4	SPP1	SV2A	SV2B	SV2C	THBS1	THBS2	THBS3	THBS4	TNC	TNN	TNR	TNXB	VTN	VWF
HSA04514_CELL_ADHESION_MOLECULES	Genes involved in cell adhesion molecules (CAMs)	ALCAM	CADM1	CADM3	CD2	CD22	CD226	CD274	CD276	CD28	CD34	CD4	CD40	CD40LG	CD58	CD6	CD80	CD86	CD8A	CD8B	CD99	CDH1	CDH15	CDH2	CDH3	CDH4	CDH5	CLDN1	CLDN10	CLDN11	CLDN14	CLDN15	CLDN16	CLDN17	CLDN18	CLDN19	CLDN2	CLDN20	CLDN22	CLDN23	CLDN3	CLDN4	CLDN5	CLDN6	CLDN7	CLDN8	CLDN9	CNTN1	CNTN2	CNTNAP1	CNTNAP2	CTLA4	ESAM	F11R	GLG1	HLA-A	HLA-A29.1	HLA-B	HLA-C	HLA-DMA	HLA-DMB	HLA-DOA	HLA-DOB	HLA-DPA1	HLA-DPB1	HLA-DQA1	HLA-DQA2	HLA-DQB1	HLA-DQB2	HLA-DRA	HLA-DRB1	HLA-DRB3	HLA-DRB4	HLA-DRB5	HLA-E	HLA-F	HLA-G	ICAM1	ICAM2	ICAM3	ICOS	ICOSLG	ITGA4	ITGA6	ITGA8	ITGA9	ITGAL	ITGAM	ITGAV	ITGB1	ITGB2	ITGB7	ITGB8	JAM2	JAM3	L1CAM	MADCAM1	MAG	MPZ	MPZL1	NCAM1	NCAM2	NEGR1	NEO1	NFASC	NLGN1	NLGN2	NLGN3	NRCAM	NRXN1	NRXN2	NRXN3	OCLN	PDCD1	PDCD1LG2	PECAM1	PTPRC	PTPRF	PTPRM	PVR	PVRL1	PVRL2	PVRL3	SDC1	SDC2	SDC3	SDC4	SELE	SELL	SELP	SELPLG	SIGLEC1	SPN	VCAM1	VCAN
HSA04520_ADHERENS_JUNCTION	Genes involved in adherens junction	ACP1	ACTB	ACTG1	ACTN1	ACTN2	ACTN3	ACTN4	ACVR1B	ACVR1C	BAIAP2	CDC42	CDH1	CREBBP	CSNK2A1	CSNK2A2	CSNK2B	CTNNA1	CTNNA2	CTNNA3	CTNNB1	CTNND1	EGFR	EP300	ERBB2	FARP2	FER	FGFR1	FYN	IGF1R	INSR	IQGAP1	LEF1	LMO7	MAP3K7	MAPK1	MAPK3	MET	MLLT4	NLK	PARD3	PTPN1	PTPN6	PTPRB	PTPRF	PTPRJ	PTPRM	PVRL1	PVRL2	PVRL3	PVRL4	RAC1	RAC2	RAC3	RHOA	SMAD2	SMAD3	SMAD4	SNAI1	SNAI2	SORBS1	SRC	SSX2IP	TCF7	TCF7L1	TCF7L2	TGFBR1	TGFBR2	TJP1	VCL	WAS	WASF1	WASF2	WASF3	WASL	YES1
HSA04530_TIGHT_JUNCTION	Genes involved in tight junction	ACTB	ACTG1	ACTN1	ACTN2	ACTN3	ACTN4	AKT1	AKT2	AKT3	AMOTL1	ASH1L	CASK	CDC42	CDK4	CGN	CLDN1	CLDN10	CLDN11	CLDN14	CLDN15	CLDN16	CLDN17	CLDN18	CLDN19	CLDN2	CLDN20	CLDN22	CLDN23	CLDN3	CLDN4	CLDN5	CLDN6	CLDN7	CLDN8	CLDN9	CRB3	CSDA	CSNK2A1	CSNK2A2	CSNK2B	CTNNA1	CTNNA2	CTNNA3	CTNNB1	CTTN	EPB41	EPB41L1	EPB41L2	EPB41L3	EXOC3	EXOC4	F11R	GNAI1	GNAI2	GNAI3	HCLS1	HRAS	IGSF5	INADL	JAM2	JAM3	KRAS	LLGL1	LLGL2	MAGI1	MAGI2	MAGI3	MLLT4	MPDZ	MPP5	MRAS	MRCL3	MRLC2	MYH1	MYH10	MYH11	MYH13	MYH14	MYH15	MYH2	MYH3	MYH4	MYH6	MYH7	MYH7B	MYH8	MYH9	MYL2	MYL5	MYL7	MYL8P	MYL9	MYLC2PL	MYLPF	NRAS	OCLN	PARD3	PARD6A	PARD6B	PARD6G	PPM1J	PPP2CA	PPP2CB	PPP2R1A	PPP2R1B	PPP2R2A	PPP2R2B	PPP2R2C	PPP2R3A	PPP2R3B	PPP2R4	PRKCA	PRKCB1	PRKCD	PRKCE	PRKCG	PRKCH	PRKCI	PRKCQ	PRKCZ	PTEN	RAB13	RAB3B	RHOA	RRAS	RRAS2	SPTAN1	SRC	SYMPK	TJAP1	TJP1	TJP2	TJP3	VAPA	YES1	ZAK
HSA04540_GAP_JUNCTION	Genes involved in gap junction	ADCY1	ADCY2	ADCY3	ADCY4	ADCY5	ADCY6	ADCY7	ADCY8	ADCY9	ADRB1	CDC2	CSNK1D	DRD1	DRD2	EDG2	EGF	EGFR	GJA1	GJD2	GNA11	GNAI1	GNAI2	GNAI3	GNAQ	GNAS	GRB2	GRM1	GRM5	GUCY1A2	GUCY1A3	GUCY1B3	GUCY2C	GUCY2D	GUCY2F	HRAS	HTR2A	HTR2B	HTR2C	ITPR1	ITPR2	ITPR3	KRAS	LOC643224	LOC654264	MAP2K1	MAP2K2	MAP2K5	MAP3K2	MAPK1	MAPK3	MAPK7	NPR1	NPR2	NRAS	PDGFA	PDGFB	PDGFC	PDGFD	PDGFRA	PDGFRB	PLCB1	PLCB2	PLCB3	PLCB4	PRKACA	PRKACB	PRKACG	PRKCA	PRKCB1	PRKCG	PRKG1	PRKG2	PRKX	PRKY	RAF1	SOS1	SOS2	SRC	TJP1	TUBA1A	TUBA1B	TUBA1C	TUBA3C	TUBA3D	TUBA3E	TUBA4A	TUBA8	TUBAL3	TUBB	TUBB1	TUBB2A	TUBB2B	TUBB2C	TUBB3	TUBB4	TUBB4Q	TUBB6	TUBB8
HSA04610_COMPLEMENT_AND_COAGULATION_CASCADES	Genes involved in complement and coagulation cascades	A2M	BDKRB1	BDKRB2	C1QA	C1QB	C1QC	C1R	C1S	C2	C3	C3AR1	C4A	C4B	C4BPA	C4BPB	C5	C5AR1	C6	C7	C8A	C8B	C8G	C9	CD46	CD55	CD59	CFB	CFD	CFH	CFI	CPB2	CR1	CR2	F10	F11	F12	F13A1	F13B	F2	F2R	F3	F5	F7	F8	F9	FGA	FGB	FGG	KLKB1	KNG1	MASP1	MASP2	MBL2	PLAT	PLAU	PLAUR	PLG	PROC	PROS1	SERPINA1	SERPINA5	SERPINC1	SERPIND1	SERPINE1	SERPINF2	SERPING1	TFPI	THBD	VWF
HSA04612_ANTIGEN_PROCESSING_AND_PRESENTATION	Genes involved in antigen processing and presentation	B2M	CALR	CANX	CD4	CD74	CD8A	CD8B	CIITA	CREB1	CTSB	CTSL1	CTSS	HLA-A	HLA-A29.1	HLA-B	HLA-C	HLA-DMA	HLA-DMB	HLA-DOA	HLA-DOB	HLA-DPA1	HLA-DPB1	HLA-DQA1	HLA-DQA2	HLA-DQB1	HLA-DQB2	HLA-DRA	HLA-DRB1	HLA-DRB3	HLA-DRB4	HLA-DRB5	HLA-E	HLA-F	HLA-G	HSP90AA1	HSP90AB1	HSPA5	IFI30	IFNA1	IFNA10	IFNA13	IFNA14	IFNA16	IFNA17	IFNA2	IFNA21	IFNA4	IFNA5	IFNA6	IFNA7	IFNA8	KIR2DL1	KIR2DL2	KIR2DL3	KIR2DL4	KIR2DL5A	KIR2DS1	KIR2DS2	KIR2DS3	KIR2DS4	KIR2DS5	KIR3DL1	KIR3DL2	KIR3DL3	KLRC1	KLRC2	KLRC3	KLRC4	KLRD1	LGMN	LTA	NFYA	NFYB	NFYC	PDIA3	PSME1	PSME2	RFX5	RFXANK	RFXAP	TAP1	TAP2	TAPBP
HSA04614_RENIN_ANGIOTENSIN_SYSTEM	Genes involved in renin-angiotensin system	ACE	ACE2	AGT	AGTR1	AGTR2	ANPEP	CMA1	CPA3	CTSA	CTSG	ENPEP	LNPEP	MAS1	MME	NLN	REN	THOP1
HSA04620_TOLL_LIKE_RECEPTOR_SIGNALING_PATHWAY	Genes involved in Toll-like receptor signaling pathway	AKT1	AKT2	AKT3	CASP8	CCL3	CCL4	CCL5	CD14	CD40	CD80	CD86	CHUK	CXCL10	CXCL11	CXCL9	FADD	FOS	IFNA1	IFNA10	IFNA13	IFNA14	IFNA16	IFNA17	IFNA2	IFNA21	IFNA4	IFNA5	IFNA6	IFNA7	IFNA8	IFNAR1	IFNAR2	IFNB1	IKBKB	IKBKE	IKBKG	IL12A	IL12B	IL1B	IL6	IL8	IRAK1	IRAK4	IRF3	IRF5	IRF7	JUN	LBP	LY96	MAP2K1	MAP2K2	MAP2K3	MAP2K4	MAP2K6	MAP2K7	MAP3K7	MAP3K7IP1	MAP3K7IP2	MAP3K8	MAPK1	MAPK10	MAPK11	MAPK12	MAPK13	MAPK14	MAPK3	MAPK8	MAPK9	MYD88	NFKB1	NFKB2	NFKBIA	PIK3CA	PIK3CB	PIK3CD	PIK3CG	PIK3R1	PIK3R2	PIK3R3	PIK3R5	RAC1	RELA	RIPK1	SPP1	STAT1	TBK1	TICAM1	TICAM2	TIRAP	TLR1	TLR2	TLR3	TLR4	TLR5	TLR6	TLR7	TLR8	TLR9	TNF	TOLLIP	TRAF3	TRAF6
HSA04630_JAK_STAT_SIGNALING_PATHWAY	Genes involved in Jak-STAT signaling pathway	AKT1	AKT2	AKT3	BCL2L1	CBL	CBLB	CBLC	CCND1	CCND2	CCND3	CISH	CLCF1	CNTF	CNTFR	CREBBP	CRLF2	CSF2	CSF2RA	CSF2RB	CSF3	CSF3R	CTF1	EP300	EPO	EPOR	GH1	GH2	GHR	GRB2	IFNA1	IFNA10	IFNA13	IFNA14	IFNA16	IFNA17	IFNA2	IFNA21	IFNA4	IFNA5	IFNA6	IFNA7	IFNA8	IFNAR1	IFNAR2	IFNB1	IFNE1	IFNG	IFNGR1	IFNGR2	IFNK	IFNW1	IL10	IL10RA	IL10RB	IL11	IL11RA	IL12A	IL12B	IL12RB1	IL12RB2	IL13	IL13RA1	IL13RA2	IL15	IL15RA	IL19	IL2	IL20	IL20RA	IL21	IL21R	IL22	IL22RA1	IL22RA2	IL23A	IL23R	IL24	IL26	IL28A	IL28B	IL28RA	IL29	IL2RA	IL2RB	IL2RG	IL3	IL3RA	IL4	IL4R	IL5	IL5RA	IL6	IL6R	IL6ST	IL7	IL7R	IL9	IL9R	IRF9	JAK1	JAK2	JAK3	LEP	LEPR	LIF	LIFR	MPL	MYC	OSM	OSMR	PIAS1	PIAS2	PIAS3	PIAS4	PIK3CA	PIK3CB	PIK3CD	PIK3CG	PIK3R1	PIK3R2	PIK3R3	PIK3R5	PIM1	PRL	PRLR	PTPN11	PTPN6	SOCS1	SOCS2	SOCS3	SOCS4	SOCS5	SOCS7	SOS1	SOS2	SPRED1	SPRED2	SPRY1	SPRY2	SPRY3	SPRY4	STAM	STAM2	STAT1	STAT2	STAT3	STAT4	STAT5A	STAT5B	STAT6	TPO	TSLP	TYK2
HSA04640_HEMATOPOIETIC_CELL_LINEAGE	Genes involved in hematopoietic cell lineage	ANPEP	CD14	CD19	CD1A	CD1B	CD1C	CD1D	CD1E	CD2	CD22	CD24	CD33	CD34	CD36	CD37	CD38	CD3D	CD3E	CD3G	CD4	CD44	CD5	CD55	CD59	CD7	CD8A	CD8B	CD9	CR1	CR2	CSF1	CSF1R	CSF2	CSF2RA	CSF3	CSF3R	DNTT	EPO	EPOR	FCER2	FCGR1A	FLT3	FLT3LG	GP1BA	GP1BB	GP5	GP9	GYPA	HLA-DRA	HLA-DRB1	HLA-DRB3	HLA-DRB4	HLA-DRB5	IL11	IL11RA	IL1A	IL1B	IL1R1	IL1R2	IL2RA	IL3	IL3RA	IL4	IL4R	IL5	IL5RA	IL6	IL6R	IL7	IL7R	IL9R	ITGA1	ITGA2	ITGA2B	ITGA3	ITGA4	ITGA5	ITGA6	ITGAM	ITGB3	KIT	KITLG	MME	MS4A1	TFRC	THPO	TNF	TPO
HSA04650_NATURAL_KILLER_CELL_MEDIATED_CYTOTOXICITY	Genes involved in natural killer cell mediated cytotoxicity	ARAF	BID	BRAF	CASP3	CD244	CD247	CD48	CHP	CSF2	FAS	FASLG	FCER1G	FCGR3A	FCGR3B	FYN	GRB2	GZMB	HCST	HLA-A	HLA-B	HLA-C	HLA-E	HLA-G	HRAS	ICAM1	ICAM2	IFNA1	IFNA10	IFNA13	IFNA14	IFNA16	IFNA17	IFNA2	IFNA21	IFNA4	IFNA5	IFNA6	IFNA7	IFNA8	IFNAR1	IFNAR2	IFNB1	IFNG	IFNGR1	IFNGR2	ITGAL	ITGB2	KIR2DL1	KIR2DL2	KIR2DL3	KIR2DL4	KIR2DL5A	KIR2DS1	KIR2DS2	KIR3DL1	KIR3DL2	KLRC1	KLRC2	KLRC3	KLRD1	KLRK1	KRAS	LAT	LCK	LCP2	LOC652578	MAP2K1	MAP2K2	MAPK1	MAPK3	MICA	MICB	NCR1	NCR2	NCR3	NFAT5	NFATC1	NFATC2	NFATC3	NFATC4	NRAS	PAK1	PIK3CA	PIK3CB	PIK3CD	PIK3CG	PIK3R1	PIK3R2	PIK3R3	PIK3R5	PLCG1	PLCG2	PPP3CA	PPP3CB	PPP3CC	PPP3R1	PPP3R2	PRF1	PRKCA	PRKCB1	PRKCG	PTK2B	PTPN11	PTPN6	RAC1	RAC2	RAC3	RAF1	SH2D1A	SH2D1B	SH3BP2	SHC1	SHC2	SHC3	SHC4	SOS1	SOS2	SYK	TNF	TNFRSF10A	TNFRSF10B	TNFRSF10C	TNFRSF10D	TNFSF10	TYROBP	ULBP1	ULBP2	ULBP3	VAV1	VAV2	VAV3	ZAP70
HSA04660_T_CELL_RECEPTOR_SIGNALING_PATHWAY	Genes involved in T cell receptor signaling pathway	AKT1	AKT2	AKT3	BCL10	CARD11	CBL	CBLB	CBLC	CD247	CD28	CD3D	CD3E	CD3G	CD4	CD40LG	CD8A	CD8B	CDC42	CDK4	CHP	CHUK	CSF2	CTLA4	FOS	FYN	GRAP2	GRB2	HRAS	ICOS	IFNG	IKBKB	IKBKG	IL10	IL2	IL4	IL5	ITK	JUN	KRAS	LAT	LCK	LCP2	MALT1	MAP3K14	MAP3K8	NCK1	NCK2	NFAT5	NFATC1	NFATC2	NFATC3	NFATC4	NFKB1	NFKB2	NFKBIA	NFKBIB	NFKBIE	NRAS	PAK1	PAK2	PAK3	PAK4	PAK6	PAK7	PDCD1	PDK1	PIK3CA	PIK3CB	PIK3CD	PIK3CG	PIK3R1	PIK3R2	PIK3R3	PIK3R5	PLCG1	PPP3CA	PPP3CB	PPP3CC	PPP3R1	PPP3R2	PRKCQ	PTPN6	PTPRC	RASGRP1	RHOA	SOS1	SOS2	TEC	TNF	VAV1	VAV2	VAV3	ZAP70
HSA04662_B_CELL_RECEPTOR_SIGNALING_PATHWAY	Genes involved in B cell receptor signaling pathway	AKT1	AKT2	AKT3	BCL10	BLNK	BTK	CARD11	CD19	CD22	CD72	CD79A	CD79B	CD81	CHP	CHUK	CR2	FCGR2B	FOS	GSK3B	HRAS	IFITM1	IKBKB	IKBKG	INPP5D	JUN	KRAS	LILRB3	LYN	MALT1	NFAT5	NFATC1	NFATC2	NFATC3	NFATC4	NFKB1	NFKB2	NFKBIA	NFKBIB	NFKBIE	NRAS	PIK3CA	PIK3CB	PIK3CD	PIK3CG	PIK3R1	PIK3R2	PIK3R3	PIK3R5	PLCG2	PPP3CA	PPP3CB	PPP3CC	PPP3R1	PPP3R2	PRKCB1	PTPN6	RAC1	RAC2	RAC3	RASGRP3	SYK	VAV1	VAV2	VAV3
HSA04664_FC_EPSILON_RI_SIGNALING_PATHWAY	Genes involved in Fc epsilon RI signaling pathway	AKT1	AKT2	AKT3	BTK	CSF2	FCER1A	FCER1G	FYN	GAB2	GRB2	HRAS	IL13	IL3	IL4	IL5	INPP5D	KRAS	LAT	LCP2	LYN	MAP2K1	MAP2K2	MAP2K3	MAP2K4	MAP2K6	MAP2K7	MAPK1	MAPK10	MAPK11	MAPK12	MAPK13	MAPK14	MAPK3	MAPK8	MAPK9	MS4A2	NRAS	PDK1	PIK3CA	PIK3CB	PIK3CD	PIK3CG	PIK3R1	PIK3R2	PIK3R3	PIK3R5	PLA2G10	PLA2G12A	PLA2G12B	PLA2G1B	PLA2G2A	PLA2G2D	PLA2G2E	PLA2G2F	PLA2G3	PLA2G4A	PLA2G5	PLA2G6	PLCG1	PLCG2	PRKCA	PRKCB1	PRKCD	PRKCE	RAC1	RAC2	RAC3	RAF1	SOS1	SOS2	SYK	TNF	VAV1	VAV2	VAV3
HSA04670_LEUKOCYTE_TRANSENDOTHELIAL_MIGRATION	Genes involved in Leukocyte transendothelial migration	ACTN1	ACTN2	ACTN3	ACTN4	ARHGAP5	BCAR1	CD99	CDC42	CDH5	CLDN1	CLDN10	CLDN11	CLDN14	CLDN15	CLDN16	CLDN17	CLDN18	CLDN19	CLDN2	CLDN20	CLDN22	CLDN23	CLDN3	CLDN4	CLDN5	CLDN6	CLDN7	CLDN8	CLDN9	CTNNA1	CTNNA2	CTNNA3	CTNNB1	CTNND1	CXCL12	CXCR4	CYBA	CYBB	ESAM	EZR	F11R	GNAI1	GNAI2	GNAI3	GRLF1	ICAM1	ITGA4	ITGAL	ITGAM	ITGB1	ITGB2	ITK	JAM2	JAM3	MAPK11	MAPK12	MAPK13	MAPK14	MLLT4	MMP2	MMP9	MRCL3	MRLC2	MSN	MYL2	MYL5	MYL7	MYL8P	MYL9	MYLC2PL	MYLPF	NCF1	NCF2	NCF4	NOX1	NOX3	OCLN	PECAM1	PIK3CA	PIK3CB	PIK3CD	PIK3CG	PIK3R1	PIK3R2	PIK3R3	PIK3R5	PLCG1	PLCG2	PRKCA	PRKCB1	PRKCG	PTK2	PTK2B	PTPN11	PXN	RAC1	RAC2	RAP1A	RAP1B	RAPGEF3	RAPGEF4	RASSF5	RHOA	RHOH	ROCK1	ROCK2	SIPA1	THY1	TXK	VASP	VAV1	VAV2	VAV3	VCAM1	VCL
HSA04710_CIRCADIAN_RHYTHM	Genes involved in circadian rhythm	ARNTL	BHLHB2	BHLHB3	CLOCK	CRY1	CRY2	CSNK1D	CSNK1E	NPAS2	NR1D1	PER1	PER2	PER3
HSA04720_LONG_TERM_POTENTIATION	Genes involved in long-term potentiation	ADCY1	ADCY8	ARAF	ATF4	BRAF	CACNA1C	CALM1	CALM2	CALM3	CALML3	CALML6	CAMK2A	CAMK2B	CAMK2D	CAMK2G	CAMK4	CHP	CREBBP	EP300	GNAQ	GRIA1	GRIA2	GRIN1	GRIN2A	GRIN2B	GRIN2C	GRIN2D	GRM1	GRM5	HRAS	ITPR1	ITPR2	ITPR3	KRAS	MAP2K1	MAP2K2	MAPK1	MAPK3	NRAS	PLCB1	PLCB2	PLCB3	PLCB4	PPP1CA	PPP1CB	PPP1CC	PPP1R12A	PPP1R1A	PPP3CA	PPP3CB	PPP3CC	PPP3R1	PPP3R2	PRKACA	PRKACB	PRKACG	PRKCA	PRKCB1	PRKCG	PRKX	PRKY	RAF1	RAP1A	RAP1B	RAPGEF3	RPS6KA1	RPS6KA2	RPS6KA3	RPS6KA6
HSA04730_LONG_TERM_DEPRESSION	Genes involved in long-term depression	ARAF	BRAF	C7orf16	CACNA1A	CRH	CRHR1	GNA11	GNA12	GNA13	GNAI1	GNAI2	GNAI3	GNAO1	GNAQ	GNAS	GNAZ	GRIA1	GRIA2	GRIA3	GRID2	GRM1	GRM5	GUCY1A2	GUCY1A3	GUCY1B3	GUCY2C	GUCY2D	GUCY2F	HRAS	IGF1	IGF1R	ITPR1	ITPR2	ITPR3	KRAS	LYN	MAP2K1	MAP2K2	MAPK1	MAPK3	NOS1	NOS2A	NOS3	NPR1	NPR2	NRAS	PLA2G10	PLA2G12A	PLA2G12B	PLA2G1B	PLA2G2A	PLA2G2D	PLA2G2E	PLA2G2F	PLA2G3	PLA2G4A	PLA2G5	PLA2G6	PLCB1	PLCB2	PLCB3	PLCB4	PPP2CA	PPP2CB	PPP2R1A	PPP2R1B	PPP2R2A	PPP2R2B	PPP2R2C	PRKCA	PRKCB1	PRKCG	PRKG1	PRKG2	RAF1	RYR1
HSA04740_OLFACTORY_TRANSDUCTION	Genes involved in olfactory transduction	ADCY3	ADRBK2	ARRB2	CALM1	CALM2	CALM3	CALML3	CALML6	CAMK2A	CAMK2B	CAMK2D	CAMK2G	CLCA1	CLCA2	CLCA4	CNGA3	CNGA4	CNGB1	GNAL	GUCA1A	GUCA1B	GUCA1C	PDC	PDE1C	PRKACA	PRKACB	PRKACG	PRKG1	PRKG2	PRKX	PRKY
HSA04742_TASTE_TRANSDUCTION	Genes involved in taste transduction	ACCN1	ADCY4	ADCY6	ADCY8	CACNA1A	CACNA1B	GNAS	GNAT3	GNB1	GNB3	GNG13	GNG3	GRM4	ITPR3	KCNB1	PDE1A	PLCB2	PRKACA	PRKACB	PRKACG	PRKX	PRKY	SCNN1A	SCNN1B	SCNN1G	TAS1R1	TAS1R2	TAS1R3	TAS2R1	TAS2R10	TAS2R13	TAS2R14	TAS2R16	TAS2R3	TAS2R38	TAS2R39	TAS2R4	TAS2R40	TAS2R41	TAS2R42	TAS2R43	TAS2R44	TAS2R45	TAS2R46	TAS2R48	TAS2R49	TAS2R5	TAS2R50	TAS2R60	TAS2R7	TAS2R8	TAS2R9	TRPM5
HSA04810_REGULATION_OF_ACTIN_CYTOSKELETON	Genes involved in regulation of actin cytoskeleton	ABI2	ACTN1	ACTN2	ACTN3	ACTN4	APC	APC2	ARAF	ARHGEF1	ARHGEF12	ARHGEF4	ARHGEF6	ARHGEF7	ARPC1A	ARPC1B	ARPC2	ARPC3	ARPC4	ARPC5	ARPC5L	BAIAP2	BCAR1	BDKRB1	BDKRB2	BRAF	C3orf10	CD14	CDC42	CFL1	CFL2	CHRM1	CHRM2	CHRM3	CHRM4	CHRM5	CRK	CRKL	CSK	CYFIP1	CYFIP2	DIAPH1	DIAPH2	DIAPH3	DOCK1	EGF	EGFR	EZR	F2	F2R	FGD1	FGD3	FGF1	FGF10	FGF11	FGF12	FGF13	FGF14	FGF16	FGF17	FGF18	FGF19	FGF2	FGF20	FGF21	FGF22	FGF23	FGF3	FGF4	FGF5	FGF6	FGF7	FGF8	FGF9	FGFR1	FGFR2	FGFR3	FGFR4	FN1	GIT1	GNA12	GNA13	GNG12	GRLF1	GSN	HRAS	INS	IQGAP1	IQGAP2	IQGAP3	ITGA1	ITGA10	ITGA11	ITGA2	ITGA2B	ITGA3	ITGA4	ITGA5	ITGA6	ITGA7	ITGA8	ITGA9	ITGAD	ITGAE	ITGAL	ITGAM	ITGAV	ITGAX	ITGB1	ITGB2	ITGB3	ITGB4	ITGB5	ITGB6	ITGB7	ITGB8	KRAS	LIMK1	LIMK2	LOC200025	LOC645126	LOC653888	MAP2K1	MAP2K2	MAPK1	MAPK3	MLCK	MOS	MRAS	MRCL3	MRLC2	MSN	MYH10	MYH14	MYH9	MYL2	MYL5	MYL7	MYL8P	MYL9	MYLC2PL	MYLK	MYLK2	MYLPF	NCKAP1	NCKAP1L	NRAS	PAK1	PAK2	PAK3	PAK4	PAK6	PAK7	PDGFA	PDGFB	PDGFRA	PDGFRB	PFN1	PFN2	PFN3	PFN4	PIK3CA	PIK3CB	PIK3CD	PIK3CG	PIK3R1	PIK3R2	PIK3R3	PIK3R5	PIP4K2A	PIP4K2B	PIP4K2C	PIP5K1A	PIP5K1B	PIP5K1C	PIP5K3	PPP1CA	PPP1CB	PPP1CC	PPP1R12A	PPP1R12B	PTK2	PXN	RAC1	RAC2	RAC3	RAF1	RDX	RHOA	ROCK1	ROCK2	RRAS	RRAS2	SCIN	SLC9A1	SOS1	SOS2	SSH1	SSH2	SSH3	TIAM1	TIAM2	TMSB4X	TMSB4Y	TMSL3	VAV1	VAV2	VAV3	VCL	WAS	WASF1	WASF2	WASL
HSA04910_INSULIN_SIGNALING_PATHWAY	Genes involved in insulin signaling pathway	ACACA	ACACB	AKT1	AKT2	AKT3	ARAF	BAD	BRAF	CALM1	CALM2	CALM3	CALML3	CALML6	CBL	CBLB	CBLC	CRK	CRKL	EIF4EBP1	ELK1	EXOC7	FASN	FBP1	FBP2	FLOT1	FLOT2	FOXO1	FRAP1	G6PC	G6PC2	GCK	GRB2	GSK3B	GYS1	GYS2	HRAS	IKBKB	INPP5D	INS	INSR	IRS1	IRS2	IRS4	KIAA1303	KRAS	LIPE	MAP2K1	MAP2K2	MAPK1	MAPK10	MAPK3	MAPK8	MAPK9	MKNK1	MKNK2	NRAS	PCK1	PCK2	PDE3A	PDE3B	PDPK1	PFKL	PFKM	PFKP	PHKA1	PHKA2	PHKB	PHKG1	PHKG2	PIK3CA	PIK3CB	PIK3CD	PIK3CG	PIK3R1	PIK3R2	PIK3R3	PIK3R5	PKLR	PKM2	PPARGC1A	PPP1CA	PPP1CB	PPP1CC	PPP1R3A	PPP1R3B	PPP1R3C	PPP1R3D	PRKAA1	PRKAA2	PRKAB1	PRKAB2	PRKACA	PRKACB	PRKACG	PRKAG1	PRKAG2	PRKAG3	PRKAR1A	PRKAR1B	PRKAR2A	PRKAR2B	PRKCI	PRKCZ	PRKX	PRKY	PTPN1	PTPRF	PYGB	PYGL	PYGM	RAF1	RAPGEF1	RHEB	RHOQ	RPS6	RPS6KB1	RPS6KB2	SH2B2	SHC1	SHC2	SHC3	SHC4	SKIP	SLC2A4	SOCS1	SOCS2	SOCS3	SOCS4	SORBS1	SOS1	SOS2	SREBF1	TRIP10	TSC1	TSC2
HSA04912_GNRH_SIGNALING_PATHWAY	Genes involved in GnRH signaling pathway	ADCY1	ADCY2	ADCY3	ADCY4	ADCY5	ADCY6	ADCY7	ADCY8	ADCY9	ATF4	CACNA1C	CACNA1D	CACNA1F	CACNA1S	CALM1	CALM2	CALM3	CALML3	CALML6	CAMK2A	CAMK2B	CAMK2D	CAMK2G	CDC42	CGA	EGFR	ELK1	FSHB	GNA11	GNAQ	GNAS	GNRH1	GNRH2	GNRHR	GRB2	HBEGF	HRAS	ITPR1	ITPR2	ITPR3	JUN	KRAS	LHB	MAP2K1	MAP2K2	MAP2K3	MAP2K4	MAP2K6	MAP2K7	MAP3K1	MAP3K2	MAP3K3	MAP3K4	MAPK1	MAPK10	MAPK11	MAPK12	MAPK13	MAPK14	MAPK3	MAPK7	MAPK8	MAPK9	MMP14	MMP2	NRAS	PLA2G10	PLA2G12A	PLA2G12B	PLA2G1B	PLA2G2A	PLA2G2D	PLA2G2E	PLA2G2F	PLA2G3	PLA2G4A	PLA2G5	PLA2G6	PLCB1	PLCB2	PLCB3	PLCB4	PLD1	PLD2	PRKACA	PRKACB	PRKACG	PRKCA	PRKCB1	PRKCD	PRKX	PRKY	PTK2B	RAF1	SOS1	SOS2	SRC
HSA04916_MELANOGENESIS	Genes involved in melanogenesis	ADCY1	ADCY2	ADCY3	ADCY4	ADCY5	ADCY6	ADCY7	ADCY8	ADCY9	ASIP	CALM1	CALM2	CALM3	CALML3	CALML6	CAMK2A	CAMK2B	CAMK2D	CAMK2G	CREB1	CREB3	CREB3L1	CREB3L2	CREB3L3	CREB3L4	CREBBP	CTNNB1	DCT	DVL1	DVL2	DVL3	EDN1	EDNRB	EP300	FZD1	FZD10	FZD2	FZD3	FZD4	FZD5	FZD6	FZD7	FZD8	FZD9	GNAI1	GNAI2	GNAI3	GNAO1	GNAQ	GNAS	GSK3B	HRAS	KIT	KITLG	KRAS	LEF1	LOC652788	MAP2K1	MAP2K2	MAPK1	MAPK3	MC1R	MITF	NRAS	PLCB1	PLCB2	PLCB3	PLCB4	POMC	PRKACA	PRKACB	PRKACG	PRKCA	PRKCB1	PRKCG	PRKX	PRKY	RAF1	TCF7	TCF7L1	TCF7L2	TYR	TYRP1	WNT1	WNT10A	WNT10B	WNT11	WNT16	WNT2	WNT2B	WNT3	WNT3A	WNT4	WNT5A	WNT5B	WNT6	WNT7A	WNT7B	WNT8A	WNT8B	WNT9A	WNT9B
HSA04920_ADIPOCYTOKINE_SIGNALING_PATHWAY	Genes involved in adipocytokine signaling pathway	ACACB	ACSL1	ACSL3	ACSL4	ACSL5	ACSL6	ADIPOQ	ADIPOR1	ADIPOR2	AGRP	AKT1	AKT2	AKT3	CAMKK1	CAMKK2	CD36	CHUK	CPT1A	CPT1B	CPT1C	CPT2	FRAP1	G6PC	G6PC2	IKBKB	IKBKG	IRS1	IRS2	IRS4	JAK1	JAK2	JAK3	LEP	LEPR	MAPK10	MAPK8	MAPK9	NFKB1	NFKB2	NFKBIA	NFKBIB	NFKBIE	NPY	PCK1	PCK2	POMC	PPARA	PPARGC1A	PRKAA1	PRKAA2	PRKAB1	PRKAB2	PRKAG1	PRKAG2	PRKAG3	PRKCQ	PTPN11	RELA	RXRA	RXRB	RXRG	SLC2A1	SLC2A4	SOCS3	STAT3	STK11	TNF	TNFRSF1A	TNFRSF1B	TRADD	TRAF2	TYK2
HSA04930_TYPE_II_DIABETES_MELLITUS	Genes involved in type II diabetes mellitus	ABCC8	ADIPOQ	CACNA1A	CACNA1B	CACNA1C	CACNA1D	CACNA1E	CACNA1G	FRAP1	GCK	IKBKB	INS	INSR	IRS1	IRS2	IRS4	KCNJ11	MAFA	MAPK1	MAPK10	MAPK3	MAPK8	MAPK9	PDX1	PIK3CA	PIK3CB	PIK3CD	PIK3CG	PIK3R1	PIK3R2	PIK3R3	PIK3R5	PKLR	PKM2	PRKCD	PRKCE	PRKCZ	SLC2A2	SLC2A4	SOCS1	SOCS2	SOCS3	SOCS4	TNF
HSA04940_TYPE_I_DIABETES_MELLITUS	Genes involved in type I diabetes mellitus	CD28	CD80	CD86	CPE	FAS	FASLG	GAD1	GAD2	GZMB	HLA-A	HLA-A29.1	HLA-B	HLA-C	HLA-DMA	HLA-DMB	HLA-DOA	HLA-DOB	HLA-DPA1	HLA-DPB1	HLA-DQA1	HLA-DQA2	HLA-DQB1	HLA-DQB2	HLA-DRA	HLA-DRB1	HLA-DRB3	HLA-DRB4	HLA-DRB5	HLA-E	HLA-F	HLA-G	HSPD1	ICA1	IFNG	IL12A	IL12B	IL1A	IL1B	IL2	INS	LTA	PRF1	PTPRN	PTPRN2	TNF
HSA04950_MATURITY_ONSET_DIABETES_OF_THE_YOUNG	Genes involved in maturity onset diabetes of the young (MODY)	BHLHB8	FOXA2	FOXA3	GCK	HES1	HHEX	HNF1A	HNF1B	HNF4A	HNF4G	IAPP	INS	MAFA	MNX1	NEUROD1	NEUROG3	NKX2-2	NKX6-1	NR5A2	ONECUT1	PAX4	PAX6	PDX1	PKLR	SLC2A2
HSA05010_ALZHEIMERS_DISEASE	Genes involved in Alzheimer's disease	A2M	APBB1	APH1A	APOE	APP	BACE1	BACE2	C1QA	C1QB	C1QC	CASP3	CASP7	GAPDH	GSK3B	HSD17B10	IDE	IL1B	LPL	LRP1	MAPT	MME	NAE1	NCSTN	PSEN1	PSEN2	PSENEN	SNCA	TNF
HSA05020_PARKINSONS_DISEASE	Genes involved in Parkinson's disease	CYP2D6	GPR37	PARK2	PARK7	PINK1	SEPT5	SNCA	SNCAIP	STX1A	TH	UBA1	UBB	UBE2G2	UBE2J2	UBE2L3	UBE2L6	UCHL1
HSA05030_AMYOTROPHIC_LATERAL_SCLEROSIS	Genes involved in amyotrophic lateral sclerosis (ALS)	ALS2	BAD	BAX	BCL2	BCL2L1	CAT	CCS	GPX1	KARS	NEFH	NEFL	NEFM	PPP3CA	RAB5A	RAC1	SLC1A2	SOD1	SSR4	TP53
HSA05040_HUNTINGTONS_DISEASE	Genes involved in Huntington's disease	BAX	BDNF	CALM1	CALM2	CALM3	CALML3	CALML6	CASP1	CASP3	CASP6	CASP8	CBS	CLTA	CLTB	CLTC	CLTCL1	CREBBP	DCTN1	EP300	GAPDH	GRB2	HAP1	HIP1	HTT	IFT57	NCOR1	PLEKHA8	RASA1	TGM2	TP53	UBE2K
HSA05050_DENTATORUBROPALLIDOLUYSIAN_ATROPHY	Genes involved in dentatorubropallidoluysian atrophy (DRPLA)	ATN1	BAIAP2	CASP1	CASP3	CASP7	CASP8	GAPDH	INS	INSR	ITCH	MAGI1	MAGI2	RERE	WWP1	WWP2
HSA05060_PRION_DISEASE	Genes involved in prion disease	APLP1	BCL2	GFAP	hCG_1984468	HSPA5	HSPD1	IL6	LAMA1	LAMB1	LAMC1	NFE2L2	PRNP	RPSA	TNF
HSA05110_CHOLERA_INFECTION	Genes involved in cholera - infection	ACTG1	ACTG2	ADCY3	ADCY9	AK1	ARF1	ARF3	ARF4	ARF5	ARF6	ARL4D	ATP6V0A1	ATP6V0A2	ATP6V0A4	ATP6V0B	ATP6V0C	ATP6V0D1	ATP6V0D2	ATP6V0E1	ATP6V1A	ATP6V1C1	ATP6V1C2	ATP6V1D	ATP6V1E1	ATP6V1E2	ATP6V1F	ATP6V1G1	ATP6V1G2	ATP6V1G3	ATP6V1H	ERO1L	GNAS	PDIA4	PLCG1	PLCG2	PRKCA	SEC61A1	SEC61A2	SEC61B	SEC61G	TRIM23
HSA05120_EPITHELIAL_CELL_SIGNALING_IN_HELICOBACTER_PYLORI_INFECTION	Genes involved in epithelial cell signaling in Helicobacter pylori infection	ADAM10	ADAM17	ATP6AP1	ATP6V0A1	ATP6V0A2	ATP6V0A4	ATP6V0B	ATP6V0C	ATP6V0D1	ATP6V0D2	ATP6V0E1	ATP6V1A	ATP6V1B1	ATP6V1B2	ATP6V1C1	ATP6V1C2	ATP6V1D	ATP6V1E1	ATP6V1E2	ATP6V1F	ATP6V1G1	ATP6V1G2	ATP6V1G3	ATP6V1H	CASP3	CCL5	CDC42	CHUK	CSK	CXCL1	EGFR	F11R	GIT1	HBEGF	IGSF5	IKBKB	IKBKG	IL8	IL8RA	IL8RB	JAM2	JAM3	JUN	LYN	MAP2K4	MAP3K14	MAPK10	MAPK11	MAPK12	MAPK13	MAPK14	MAPK8	MAPK9	MET	NFKB1	NFKB2	NFKBIA	NOD1	PAK1	PLCG1	PLCG2	PTPN11	PTPRZ1	RAC1	RELA	SRC	TCIRG1	TJP1
HSA05130_PATHOGENIC_ESCHERICHIA_COLI_INFECTION_EHEC	Genes involved in pathogenic Escherichia coli infection - EHEC	ABL1	ACTB	ACTG1	ARHGEF2	ARPC5	ARPC5L	CD14	CDC42	CDH1	CLDN1	CTNNB1	CTTN	EZR	FYN	HCLS1	ITGB1	KRT18	LOC643224	LOC654264	LY96	NCK1	NCK2	NCL	OCLN	PRKCA	RHOA	ROCK1	ROCK2	TLR4	TLR5	TUBA1A	TUBA1B	TUBA1C	TUBA3C	TUBA3D	TUBA3E	TUBA4A	TUBA8	TUBAL3	TUBB	TUBB1	TUBB2A	TUBB2B	TUBB2C	TUBB3	TUBB4	TUBB4Q	TUBB6	TUBB8	WAS	WASL	YWHAQ	YWHAZ
HSA05131_PATHOGENIC_ESCHERICHIA_COLI_INFECTION_EPEC	Genes involved in pathogenic Escherichia coli infection - EPEC	ABL1	ACTB	ACTG1	ARHGEF2	ARPC5	ARPC5L	CD14	CDC42	CDH1	CLDN1	CTNNB1	CTTN	EZR	FYN	HCLS1	ITGB1	KRT18	LOC643224	LOC654264	LY96	NCK1	NCK2	NCL	OCLN	PRKCA	RHOA	ROCK1	ROCK2	TLR4	TLR5	TUBA1A	TUBA1B	TUBA1C	TUBA3C	TUBA3D	TUBA3E	TUBA4A	TUBA8	TUBAL3	TUBB	TUBB1	TUBB2A	TUBB2B	TUBB2C	TUBB3	TUBB4	TUBB4Q	TUBB6	TUBB8	WAS	WASL	YWHAQ	YWHAZ
HSA05210_COLORECTAL_CANCER	Genes involved in colorectal cancer	ACVR1B	ACVR1C	AKT1	AKT2	AKT3	APC	APC2	APPL1	ARAF	AXIN1	AXIN2	BAD	BAX	BCL2	BIRC5	BRAF	CASP3	CASP9	CCND1	CTNNB1	CYCS	DCC	DVL1	DVL2	DVL3	EGFR	FOS	FZD1	FZD10	FZD2	FZD3	FZD4	FZD5	FZD6	FZD7	FZD8	FZD9	GRB2	GSK3B	IGF1R	JUN	KRAS	LEF1	LOC652788	MAP2K1	MAPK1	MAPK10	MAPK3	MAPK8	MAPK9	MET	MLH1	MSH2	MSH3	MSH6	MYC	PDGFRA	PDGFRB	PIK3CA	PIK3CB	PIK3CD	PIK3CG	PIK3R1	PIK3R2	PIK3R3	PIK3R5	RAC1	RAC2	RAC3	RAF1	RALGDS	SMAD2	SMAD3	SMAD4	SOS1	SOS2	TCF7	TCF7L1	TCF7L2	TGFB1	TGFB2	TGFB3	TGFBR1	TGFBR2	TP53
HSA05211_RENAL_CELL_CARCINOMA	Genes involved in renal cell carcinoma	AKT1	AKT2	AKT3	ARAF	ARNT	ARNT2	BRAF	CDC42	CREBBP	CRK	CRKL	CUL2	EGLN1	EGLN3	EP300	EPAS1	ETS1	FH	FIGF	FLCN	GAB1	GRB2	HGF	HIF1A	HRAS	JUN	KRAS	MAP2K1	MAP2K2	MAPK1	MAPK3	MET	NRAS	PAK1	PAK2	PAK3	PAK4	PAK6	PAK7	PDGFB	PGF	PIK3CA	PIK3CB	PIK3CD	PIK3CG	PIK3R1	PIK3R2	PIK3R3	PIK3R5	PTPN11	RAC1	RAF1	RAP1A	RAP1B	RAPGEF1	RBX1	SLC2A1	SOS1	SOS2	TCEB1	TCEB2	TGFA	TGFB1	TGFB2	TGFB3	VEGFA	VEGFB	VEGFC	VHL
HSA05212_PANCREATIC_CANCER	Genes involved in pancreatic cancer	ACVR1B	ACVR1C	AKT1	AKT2	AKT3	ARAF	ARHGEF6	BAD	BCL2L1	BRAF	BRCA2	CASP9	CCND1	CDC42	CDK4	CDK6	CDKN2A	CHUK	E2F1	E2F2	E2F3	EGF	EGFR	ERBB2	FIGF	IKBKB	IKBKG	JAK1	KRAS	MAP2K1	MAPK1	MAPK10	MAPK3	MAPK8	MAPK9	NFKB1	NFKB2	PGF	PIK3CA	PIK3CB	PIK3CD	PIK3CG	PIK3R1	PIK3R2	PIK3R3	PIK3R5	PLD1	RAC1	RAC2	RAC3	RAD51	RAF1	RALA	RALB	RALBP1	RALGDS	RB1	RELA	SMAD2	SMAD3	SMAD4	STAT1	STAT3	TGFA	TGFB1	TGFB2	TGFB3	TGFBR1	TGFBR2	TP53	VEGFA	VEGFB	VEGFC
HSA05213_ENDOMETRIAL_CANCER	Genes involved in endometrial cancer	AKT1	AKT2	AKT3	APC	APC2	ARAF	AXIN1	AXIN2	BAD	BRAF	CASP9	CCND1	CDH1	CTNNA1	CTNNA2	CTNNA3	CTNNB1	EGF	EGFR	ELK1	ERBB2	FOXO3	GRB2	GSK3B	HRAS	ILK	KRAS	LEF1	MAP2K1	MAP2K2	MAPK1	MAPK3	MLH1	MYC	NRAS	PDPK1	PIK3CA	PIK3CB	PIK3CD	PIK3CG	PIK3R1	PIK3R2	PIK3R3	PIK3R5	PTEN	RAF1	SOS1	SOS2	TCF7	TCF7L1	TCF7L2	TP53
HSA05214_GLIOMA	Genes involved in glioma	AKT1	AKT2	AKT3	ARAF	BRAF	CALM1	CALM2	CALM3	CALML3	CALML6	CAMK2A	CAMK2B	CAMK2D	CAMK2G	CCND1	CDK4	CDK6	CDKN1A	CDKN2A	E2F1	E2F2	E2F3	EGF	EGFR	FRAP1	GRB2	HRAS	IGF1	IGF1R	KRAS	MAP2K1	MAP2K2	MAPK1	MAPK3	MDM2	NRAS	PDGFA	PDGFB	PDGFRA	PDGFRB	PIK3CA	PIK3CB	PIK3CD	PIK3CG	PIK3R1	PIK3R2	PIK3R3	PIK3R5	PLCG1	PLCG2	PRKCA	PRKCB1	PRKCG	PTEN	RAF1	RB1	SHC1	SHC2	SHC3	SHC4	SOS1	SOS2	TGFA	TP53
HSA05215_PROSTATE_CANCER	Genes involved in prostate cancer	AKT1	AKT2	AKT3	AR	ARAF	ATF4	BAD	BCL2	BRAF	CASP9	CCND1	CCNE1	CCNE2	CDK2	CDKN1A	CDKN1B	CHUK	CREB1	CREB3	CREB3L1	CREB3L2	CREB3L3	CREB3L4	CREB5	CREBBP	CTNNB1	E2F1	E2F2	E2F3	EGF	EGFR	EP300	ERBB2	FGFR1	FGFR2	FOXO1	FRAP1	GRB2	GSK3B	GSTP1	HRAS	HSP90B1	IGF1	IGF1R	IKBKB	IKBKG	INS	INSRR	KLK3	KRAS	LEF1	MAP2K1	MAP2K2	MAPK1	MAPK3	MDM2	NFKB1	NFKB2	NFKBIA	NKX3-1	NRAS	PDGFA	PDGFB	PDGFRA	PDGFRB	PDPK1	PIK3CA	PIK3CB	PIK3CD	PIK3CG	PIK3R1	PIK3R2	PIK3R3	PIK3R5	PTEN	RAF1	RB1	RELA	SOS1	SOS2	SRD5A1	SRD5A2	TCF7	TCF7L1	TCF7L2	TGFA	TP53
HSA05216_THYROID_CANCER	Genes involved in thyroid cancer	BRAF	CCDC6	CCND1	CDH1	CTNNB1	HRAS	KRAS	LEF1	MAP2K1	MAP2K2	MAPK1	MAPK3	MYC	NCOA4	NRAS	NTRK1	PAX8	PPARG	RET	RXRA	RXRB	RXRG	TCF7	TCF7L1	TCF7L2	TFG	TP53	TPM3	TPR
HSA05217_BASAL_CELL_CARCINOMA	Genes involved in basal cell carcinoma	APC	APC2	AXIN1	AXIN2	BMP2	BMP4	CTNNB1	DVL1	DVL2	DVL3	FZD1	FZD10	FZD2	FZD3	FZD4	FZD5	FZD6	FZD7	FZD8	FZD9	GLI1	GLI2	GLI3	GSK3B	HHIP	LEF1	LOC652788	PTCH1	PTCH2	SHH	SMO	STK36	SUFU	TCF7	TCF7L1	TCF7L2	TP53	WNT1	WNT10A	WNT10B	WNT11	WNT16	WNT2	WNT2B	WNT3	WNT3A	WNT4	WNT5A	WNT5B	WNT6	WNT7A	WNT7B	WNT8A	WNT8B	WNT9A	WNT9B
HSA05218_MELANOMA	Genes involved in melanoma	AKT1	AKT2	AKT3	ARAF	BAD	BRAF	CCND1	CDH1	CDK4	CDK6	CDKN1A	CDKN2A	E2F1	E2F2	E2F3	EGF	EGFR	FGF1	FGF10	FGF11	FGF12	FGF13	FGF14	FGF16	FGF17	FGF18	FGF19	FGF2	FGF20	FGF21	FGF22	FGF23	FGF3	FGF4	FGF5	FGF6	FGF7	FGF8	FGF9	FGFR1	HGF	HRAS	IGF1	IGF1R	KRAS	MAP2K1	MAP2K2	MAPK1	MAPK3	MDM2	MET	MITF	NRAS	PDGFA	PDGFB	PDGFC	PDGFD	PDGFRA	PDGFRB	PIK3CA	PIK3CB	PIK3CD	PIK3CG	PIK3R1	PIK3R2	PIK3R3	PIK3R5	PTEN	RAF1	RB1	TP53
HSA05219_BLADDER_CANCER	Genes involved in bladder cancer	ARAF	BRAF	CCND1	CDH1	CDK4	CDKN1A	CDKN2A	DAPK1	DAPK2	DAPK3	E2F1	E2F2	E2F3	ECGF1	EGF	EGFR	ERBB2	FGFR3	FIGF	HRAS	IL8	KRAS	MAP2K1	MAP2K2	MAPK1	MAPK3	MDM2	MMP1	MMP2	MMP9	MYC	NRAS	PGF	RAF1	RASSF1	RB1	RPS6KA5	THBS1	TP53	VEGFA	VEGFB	VEGFC
HSA05220_CHRONIC_MYELOID_LEUKEMIA	Genes involved in chronic myeloid leukemia	ABL1	ACVR1B	ACVR1C	AKT1	AKT2	AKT3	ARAF	BAD	BCL2L1	BCR	BRAF	CBL	CBLB	CBLC	CCND1	CDK4	CDK6	CDKN1A	CDKN1B	CDKN2A	CHUK	CRK	CRKL	CTBP1	CTBP2	E2F1	E2F2	E2F3	EVI1	GAB2	GRB2	HDAC1	HDAC2	HRAS	IKBKB	IKBKG	KRAS	MAP2K1	MAP2K2	MAPK1	MAPK3	MDM2	MYC	NFKB1	NFKB2	NFKBIA	NRAS	PIK3CA	PIK3CB	PIK3CD	PIK3CG	PIK3R1	PIK3R2	PIK3R3	PIK3R5	PTPN11	RAF1	RB1	RELA	RUNX1	SHC1	SHC2	SHC3	SHC4	SMAD3	SMAD4	SOS1	SOS2	STAT5A	STAT5B	TGFB1	TGFB2	TGFB3	TGFBR1	TGFBR2	TP53
HSA05221_ACUTE_MYELOID_LEUKEMIA	Genes involved in acute myeloid leukemia	AKT1	AKT2	AKT3	ARAF	BAD	BRAF	CCNA1	CCND1	CEBPA	CHUK	EIF4EBP1	FLT3	FRAP1	GRB2	HRAS	IKBKB	IKBKG	JUP	KIT	KRAS	LEF1	MAP2K1	MAP2K2	MAPK1	MAPK3	MYC	NFKB1	NFKB2	NRAS	PIK3CA	PIK3CB	PIK3CD	PIK3CG	PIM1	PIM2	PML	PPARD	RAF1	RARA	RELA	RPS6KB1	RPS6KB2	RUNX1	RUNX1T1	SOS1	SOS2	SPI1	STAT3	STAT5A	TCF7	TCF7L1	TCF7L2	ZBTB16
HSA05222_SMALL_CELL_LUNG_CANCER	Genes involved in small cell lung cancer	AKT1	AKT2	AKT3	APAF1	BCL2	BCL2L1	BIRC2	BIRC3	BIRC4	CASP9	CCND1	CCNE1	CCNE2	CDK2	CDK4	CDK6	CDKN1B	CDKN2B	CHUK	CKS1B	COL4A1	COL4A2	COL4A4	COL4A6	CYCS	E2F1	E2F2	E2F3	FHIT	FN1	IKBKB	IKBKG	ITGA2	ITGA2B	ITGA3	ITGA6	ITGAV	ITGB1	LAMA1	LAMA2	LAMA3	LAMA4	LAMA5	LAMB1	LAMB2	LAMB3	LAMB4	LAMC1	LAMC2	LAMC3	MAX	MYC	NFKB1	NFKB2	NFKBIA	NOS1	NOS2A	NOS3	PIAS1	PIAS2	PIAS3	PIAS4	PIK3CA	PIK3CB	PIK3CD	PIK3CG	PIK3R1	PIK3R2	PIK3R3	PIK3R5	PTEN	PTGS2	PTK2	RARB	RB1	RELA	RXRA	RXRB	RXRG	SKP2	TP53	TRAF1	TRAF2	TRAF3	TRAF4	TRAF5	TRAF6
HSA05223_NON_SMALL_CELL_LUNG_CANCER	Genes involved in non-small cell lung cancer	AKT1	AKT2	AKT3	ARAF	BAD	BRAF	CASP9	CCND1	CDK4	CDK6	CDKN2A	E2F1	E2F2	E2F3	EGF	EGFR	ERBB2	FHIT	FOXO3	GRB2	HRAS	KRAS	MAP2K1	MAP2K2	MAPK1	MAPK3	NRAS	PDPK1	PIK3CA	PIK3CB	PIK3CD	PIK3CG	PIK3R1	PIK3R2	PIK3R3	PIK3R5	PLCG1	PLCG2	PRKCA	PRKCB1	PRKCG	RAF1	RARB	RASSF1	RASSF5	RB1	RXRA	RXRB	RXRG	SOS1	SOS2	STK4	TGFA	TP53
HSP27PATHWAY	Hsp27 oligomers have molecular chaperone activity and protect heat-stressed cells against apoptosis.	ACTA1	APAF1	BCL2	CASP3	CASP9	CYCS	DAXX	FAS	FASLG	HSPB1	HSPB2	IL1A	MAPKAPK2	MAPKAPK3	TNF	TNFRSF6
HYPERTROPHY_MODEL		ADAM10	ANKRD1	ATF3	CYR61	DUSP14	EIF4E	EIF4EBP1	GDF8	HBEGF	IFNG	IFRD1	IL18	IL1A	IL1R1	JUND	MYOG	NR4A3	TCF8	VEGF	WDR1
IFNAPATHWAY	Interferon alpha, active in the immune response, binds to the IFN receptor and activates Jak1 and Tyk2, which phosphorylate Stat1 and Stat2.	IFNA1	IFNAR1	IFNAR2	IFNB1	ISGF3G	JAK1	STAT1	STAT2	TYK2
IFNGPATHWAY	IFN gamma signaling pathway	IFNG	IFNGR1	IFNGR2	JAK1	JAK2	STAT1
IGF1MTORPATHWAY	Growth factor IGF-1 activates AKT, Gsk3-beta, and mTOR to promote muscle hypertrophy.	AKT1	EIF2B5	EIF2S1	EIF2S2	EIF2S3	EIF4E	EIF4EBP1	FRAP1	GSK3B	IGF1	IGF1R	INPPL1	PDK2	PDPK1	PIK3CA	PIK3R1	PPP2CA	PTEN	RPS6	RPS6KB1
IGF1PATHWAY	Growth factor IGF-1 stimulates growth and inhibits apoptosis by activating the MAP kinase pathway in a variety of cell types.	CSNK2A1	ELK1	FOS	GRB2	HRAS	IGF1	IGF1R	IRS1	JUN	MAP2K1	MAPK3	MAPK8	PIK3CA	PIK3R1	PTPN11	RAF1	RASA1	SHC1	SOS1	SRF
IGF1RPATHWAY	Insulin-like growth factor receptor IGF-1R promotes cell growth and inhibits apoptosis on binding of ligands IGF-1 and 2 via Ras activation and the AKT pathway.	AKT1	BAD	GRB2	HRAS	IGF1R	IRS1	MAP2K1	MAPK1	MAPK3	PIK3CA	PIK3R1	RAF1	SHC1	SOS1	YWHAH
IL10PATHWAY	The cytokine IL-10 inhibits the inflammatory response by macrophages via activation of heme oxygenase 1.	BLVRA	BLVRB	HMOX1	IL10	IL10RA	IL10RB	IL1A	IL6	JAK1	STAT1	STAT3	STAT5A	TNF
IL12PATHWAY	IL12 and Stat4 Dependent Signaling Pathway in Th1 Development	CCR5	CD3D	CD3E	CD3G	CD3Z	CXCR3	ETV5	IFNG	IL12A	IL12B	IL12RB1	IL12RB2	IL18	IL18R1	JAK2	JUN	MAP2K6	MAPK14	MAPK8	STAT4	TRA@	TRB@	TYK2
IL17PATHWAY	Activated T cells secrete IL-17, which stimulates fibroblasts and other cells to secrete inflammatory and hematopoietic cytokines.	CD2	CD34	CD3D	CD3E	CD3G	CD3Z	CD4	CD58	CD8A	CSF3	IL17	IL3	IL6	IL8	KITLG	TRA@	TRB@
IL18PATHWAY	Pro-inflammatory IL-18 is activated in macrophages by caspase-1 cleavage and, in conjunction with IL-12, stimulates Th1 cell differentiation.	CASP1	IFNG	IL12A	IL12B	IL18	IL2
IL1RPATHWAY	The cytokine IL-1 stimulates its primary receptor, IL-1R1, which induces transcription of inflammation-related genes such as interferons.	CHUK	IFNA1	IFNB1	IKBKB	IL1A	IL1B	IL1R1	IL1RAP	IL1RN	IL6	IRAK1	IRAK2	IRAK3	JUN	MAP2K3	MAP2K6	MAP3K1	MAP3K14	MAP3K7	MAP3K7IP1	MAPK14	MAPK8	MYD88	NFKB1	NFKBIA	RELA	SITPEC	TGFB1	TGFB2	TGFB3	TNF	TOLLIP	TRAF6
IL22BPPATHWAY	IL-22 is produced by T cells and induces the acute phase inflammatory response in hepatocytes.	IL10RA	IL22	IL22RA1	IL22RA2	JAK1	JAK2	JAK3	SOCS3	STAT1	STAT3	STAT5A	STAT5B	TYK2
IL2PATHWAY	IL-2 promotes proliferation via JAK and MAP kinase and has surface receptors on activated B cells, LPS-treated monocytes, and many T cells.	CSNK2A1	ELK1	FOS	GRB2	HRAS	IL2	IL2RA	IL2RB	IL2RG	JAK1	JAK3	JUN	LCK	MAP2K1	MAPK3	MAPK8	RAF1	SHC1	SOS1	STAT5A	STAT5B	SYK
IL2RBPATHWAY	The beta subunit of the IL-2 receptor is required for IL-2 and IL-15 signal recognition and activates JAK kinase on ligand binding.	AKT1	BAD	BCL2	BCL2L1	CBL	CFLAR	CRKL	E2F1	FOS	GRB2	HRAS	IL2RA	IL2RB	IL2RG	IRS1	JAK1	JAK3	MAPK1	MAPK3	MYC	NMI	PIK3CA	PIK3R1	PPIA	PTPN6	RAF1	RPS6KB1	SHC1	SOCS1	SOCS3	SOS1	STAT5A	STAT5B	SYK	TNFRSF6	TNFSF6	ZNFN1A3
IL3PATHWAY	IL-3 promotes proliferation and differentiation of hematopoietic cells via a heterodimeric receptor that activates the Stat5 and MAP kinase pathways.	CSF2RB	FOS	GRB2	HRAS	IL3	IL3RA	JAK2	MAP2K1	MAPK3	PTPN6	RAF1	SHC1	SOS1	STAT5A	STAT5B
IL4PATHWAY	IL-4 promotes Th2 cell differentiation via a heterodimeric receptor that activates Stat6/JAK and MAP kinase pathways.	AKT1	GRB2	IL2RG	IL4	IL4R	IRS1	JAK1	JAK3	RPS6KB1	SHC1	STAT6
IL5PATHWAY	Pro-inflammatory IL-5 is secretes by activated T cells, eosinophils, and mast cells, and stimulates the proliferation and activation of eosinophils in bone marrow.	CCL11	CCR3	CD4	HLA-DRA	HLA-DRB1	IL1B	IL4	IL5	IL5RA	IL6
IL6PATHWAY	IL-6 binding to its receptor activates JAK kinases and a variety of transcription factors, with effects in neuronal differentiation, bone loss, and inflammation.	CEBPB	CSNK2A1	ELK1	FOS	GRB2	HRAS	IL6	IL6R	IL6ST	JAK1	JAK2	JAK3	JUN	MAP2K1	MAPK3	PTPN11	RAF1	SHC1	SOS1	SRF	STAT3
IL7PATHWAY	IL-7 is required for B and T cell development and proliferation and may contribute to activation of VDJ recombination.	BCL2	CREBBP	EP300	FYN	IL2RG	IL7	IL7R	JAK1	JAK3	LCK	NMI	PIK3CA	PIK3R1	PTK2B	STAT5A	STAT5B
INFLAMPATHWAY	Interleukins and TNF serve as signals to coordinate the inflammatory response, in which macrophages recruit and activate neutrophils, fibroblasts, and T cells.	CD4	CSF1	CSF2	CSF3	HLA-DRA	HLA-DRB1	IFNA1	IFNB1	IFNG	IL10	IL11	IL12A	IL12B	IL13	IL15	IL1A	IL2	IL3	IL4	IL5	IL6	IL7	IL8	LTA	PDGFA	TGFB1	TGFB2	TGFB3	TNF
INOSITOL_METABOLISM		ALDH6A1	ALDOA	ALDOB	ALDOC	TPI1
INOSITOL_PHOSPHATE_METABOLISM		IMPA1	INPP1	INPP4A	INPP4B	INPP5A	INPPL1	ITPKA	ITPKB	MIOX	OCRL	PIK3C2A	PIK3C2B	PIK3C2G	PIK3CA	PIK3CB	PIK3CG	PIK4CA	PIK4CA_///_LOC220686	PIP5K2B	PLCB1	PLCB2	PLCB3	PLCB4	PLCD1	PLCG1	PLCG2
INSULINPATHWAY	Insulin regulates glucose levels via Ras-mediated transcriptional activation.	CSNK2A1	ELK1	FOS	GRB2	HRAS	INS	INSR	IRS1	JUN	MAP2K1	MAPK3	MAPK8	PIK3CA	PIK3R1	PTPN11	RAF1	RASA1	SHC1	SLC2A4	SOS1	SRF
INTEGRIN_MEDIATED_CELL_ADHESION_KEGG		AKT1	AKT3	BCAR1	CAPN1	CAPN10	CAPN11	CAPN2	CAPN3	CAPN5	CAPN6	CAPN7	CAPN9	CAPNS1	CAV1	CAV2	CAV3	CDC42	CRK	CSK	DKFZp434E1119	DOCK1	FLJ14825	FLJ40125	FYN	GIT2	GRB2	ILK	ITGA10	ITGA11	ITGA2	ITGA2B	ITGA3	ITGA4	ITGA5	ITGA6	ITGA7	ITGA8	ITGA9	ITGAD	ITGAE	ITGAL	ITGAM	ITGAV	ITGAX	ITGB1	ITGB2	ITGB3	ITGB4	ITGB5	ITGB6	ITGB7	ITGB8	LOC283874_///_PDPK1	MAP2K1	MAP2K2	MAP2K3	MAP2K6	MAPK10	MAPK12	MAPK4	MAPK6	MAPK7	MGC17301	MYLK2	PAK1	PAK2	PAK3	PAK4	PAK6	PDPK1	PIK3R2	PTK2	PXN	RAC1	RAC2	RAC3	RAP1B	RAPGEF1	RHO	ROCK1	ROCK2	SDCCAG8	SEPP1	SHC1	SHC3	SORBS1	SOS1	SRC	TLN1	TNS	TNS1	VASP	VAV2	VAV3	VCL	ZYX
INTEGRINPATHWAY	Integrins are cell surface receptors commonly present at focal adhensions that interact with the extracellular matrix and transduce extracellular signaling.	ACTA1	ACTN1	ACTN2	ACTN3	ARHA	BCAR1	BCR	CAPN1	CAPNS1	CAPNS2	CAV1	CRKL	CSK	FYN	GRB2	GRF2	HRAS	ITGA1	ITGB1	JUN	MAP2K1	MAP2K2	MAPK1	MAPK3	MAPK8	PPP1R12B	PTK2	PXN	RAF1	RAP1A	ROCK1	SHC1	SOS1	SRC	TLN1	TNS	VCL	ZYX
INTRINSICPATHWAY	The intrinsic prothrombin activation pathway is activated by traumatized blood vessels and induces clot formation.	COL4A1	COL4A2	COL4A3	COL4A4	COL4A5	COL4A6	F10	F11	F12	F2	F2R	F5	F8	F9	FGA	FGB	FGG	KLKB1	KNG	PROC	PROS1	SERPINC1	SERPING1
IONPATHWAY	Activated phospholipase C hydrolyzes the lipid PIP3 into second messengers DAG, which activates protein kinase C, and IP3, which induces calcium influx into the cytoplasm.	P2RY2	PLCG1	PRKCA	PRKCB1	PTK2B
IRINOTECAN_PATHWAY_PHARMGKB		ABCC1	ABCC2	ABCG2	BCHE	CES1	CES2	CES4	CYP3A4	CYP3A5	UGT1A10_///_UGT1A8_///_UGT1A7_///_UGT1A6_///_UGT1A5_///_UGT1A9_///_UGT1A4_///_UGT1A1_///_UGT1A3	UGT1A6
KERATAN_SULFATE_BIOSYNTHESIS		B3GNT1	B4GALT1	B4GALT2	B4GALT3	B4GALT5	FUT8	SIAT4A	SIAT4B	SIAT6	ST3GAL1	ST3GAL2	ST3GAL3	ST3GAL4
KERATINOCYTEPATHWAY	Keratinocyte differentiation, which models the differentiation of epidermal cells, requires the four main MAP kinase pathways.	BCL2	CEBPA	CHUK	DAXX	EGF	EGFR	ETS1	ETS2	FOS	HOXA7	HRAS	IKBKB	JUN	MAP2K1	MAP2K3	MAP2K4	MAP2K6	MAP2K7	MAP3K1	MAP3K14	MAP3K5	MAPK1	MAPK13	MAPK14	MAPK3	MAPK8	NFKB1	NFKBIA	PPP2CA	PRKCA	PRKCB1	PRKCD	PRKCE	PRKCG	PRKCH	PRKCQ	RAF1	RELA	RIPK1	SP1	TNF	TNFRSF1A	TNFRSF1B	TNFRSF6	TNFSF6	TRAF2
KREBPATHWAY	The Krebs (citric acid) cycle takes place in mitochondria, where it extracts energy in the form of electron carriers NADH and FADH2, which drive the electron transport chain.	ACO2	CS	FH	IDH2	MDH1	OGDH	SDHA	SUCLA2
KREBS_TCA_CYCLE		ACO2	CGI_48	CS	DLAT	DLD	DLST	DLST_///_DLSTP	FH	IDH2	IDH3A	IDH3B	IDH3G	KIAA1348	MDH1	MDH2	OGDH	PC	PDHA1	PDHA2	PDHB	PDHX	PDK1	PDK2	PDK3	PDK4	PDP2	PPM2C	SDHA	SDHA_///_SDHAL2	SDHB	SDHC	SDHD	SUCLA2	SUCLG1	SUCLG2	WDR50
LAIRPATHWAY	The local acute inflammatory response is mediated by activated macrophages and mast cells or by complement activation.	BDK	C3	C5	C6	C7	ICAM1	IL1A	IL6	IL8	ITGA4	ITGAL	ITGB1	ITGB2	SELP	SELPLG	TNF	VCAM1
LDLPATHWAY	Low density lipoproteins (LDL) are present in blood plasma, contain cholesterol and triglycerides, and contribute to atherogenic plaque formation.	ACAT1	CCL2	CSF1	IL6	LDLR	LPL
LEPTINPATHWAY	Leptin is a peptide secreted by adipose tissue that, in skeletal muscle, promotes fatty acid oxidation, decreases cells' lipid content, and promotes insulin sensitivity.	ACACA	CPT1A	LEP	LEPR	PRKAA1	PRKAA2	PRKAB1	PRKAB2	PRKAG1	PRKAG2
LIMONENE_AND_PINENE_DEGRADATION		ALDH1A1	ALDH1A2	ALDH1A3	ALDH1B1	ALDH2	ALDH3A1	ALDH3A2	ALDH9A1	ECHS1	EHHADH	HADHA	SDS
LONGEVITYPATHWAY	Caloric restriction in animals often increases lifespan, which may occur via decreased IGF receptor expression and consequent expression of stress-resistance proteins.	AKT1	CAT	FOXO3A	GH1	GHR	HRAS	IGF1	IGF1R	PIK3CA	PIK3R1	SHC1	SOD1	SOD2	SOD3
LYMPHOCYTEPATHWAY	B and T cell lymphocytes interact with other cells via transmembrane adhesion proteins such as CD44, which interacts with endothelial cells.	CD44	ICAM1	ITGA4	ITGAL	ITGB1	ITGB2	PECAM1	SELE	SELL
LYSINE_BIOSYNTHESIS		AADAT	AASDH	AASDHPPT	AASS	KARS
LYSINE_DEGRADATION		AADAT	AASDH	AASDHPPT	AASS	ACAT1	ACAT2	ALDH1A1	ALDH1A2	ALDH1A3	ALDH1B1	ALDH2	ALDH3A1	ALDH3A2	ALDH9A1	ATP6V0C /// SHMT1	BAT8	BBOX1	DLST /// DLSTP	DOT1L	ECHS1	EHHADH	EHMT1	EHMT2	GCDH	HADHA	PLOD1	PLOD2	PLOD3	SDS	SHMT1	SHMT2	TMLHE
MALATEXPATHWAY	The tricarboxylate transfer pathway shuttles acetyl groups of acetyl-CoA between mitochondria and the cytoplasm.	ACLY	CS	MDH1	ME1	PC	PDHA1	SLC25A1	SLC25A11
MAPKPATHWAY	The mitogen-activated protein (MAP) kinase pathway is a common signaling mechanism and has four main sub-pathways: Erk, JNK/SAPK, p53, and ERK5.	ARAF1	ATF2	BRAF	CEBPA	CHUK	CREB1	DAXX	ELK1	FOS	GRB2	HRAS	IKBKB	JUN	MAP2K1	MAP2K2	MAP2K3	MAP2K4	MAP2K5	MAP2K6	MAP2K7	MAP3K1	MAP3K10	MAP3K11	MAP3K12	MAP3K13	MAP3K14	MAP3K2	MAP3K3	MAP3K4	MAP3K5	MAP3K6	MAP3K7	MAP3K8	MAP3K9	MAP4K1	MAP4K2	MAP4K3	MAP4K4	MAP4K5	MAPK1	MAPK10	MAPK11	MAPK12	MAPK13	MAPK14	MAPK3	MAPK4	MAPK6	MAPK7	MAPK8	MAPK9	MAPKAPK2	MAPKAPK3	MAPKAPK5	MAX	MEF2A	MEF2B	MEF2C	MEF2D	MKNK1	MKNK2	MYC	NFKB1	NFKBIA	PAK1	PAK2	PDZGEF1	RAC1	RAF1	RELA	RIPK1	RPS6KA1	RPS6KA2	RPS6KA3	RPS6KA4	RPS6KA5	RPS6KB1	RPS6KB2	SHC1	SP1	STAT1	TGFB1	TGFB2	TGFB3	TGFBR1	TRADD	TRAF2
MCALPAINPATHWAY	In integrin-mediated cell migration, calpains digest links between the actin cytoskeleton and focal adhesion proteins.	ACTA1	CAPN1	CAPN2	CAPNS1	CAPNS2	CXCR3	EGF	EGFR	HRAS	ITGA1	ITGB1	MAPK1	MAPK3	MYL2	MYLK	PRKACB	PRKACG	PRKAR1A	PRKAR1B	PRKAR2A	PRKAR2B	PTK2	PXN	TLN1	VIL2
MEF2DPATHWAY	Mef2 transcription factors promote calcium-induced apoptosis in T cells and are regulated by MAP kinases and histone deacetylases.	CABIN1	CALM1	CALM2	CALM3	CAPN2	CAPNS1	CAPNS2	EP300	HDAC1	HDAC2	MEF2D	NFATC1	NFATC2	PPP3CA	PPP3CB	PPP3CC	PRKCA	PRKCB1	SYT1	TRA@	TRB@
METHANE_METABOLISM		ADH5	ATP6V0C /// SHMT1	CAT	EPX	LPO	MPO	PRDX1	PRDX2	PRDX5	PRDX6	SHMT1	SHMT2	TPO
METHIONINE_METABOLISM		AHCY	BHMT	CBS	CTH	DNMT1	DNMT2	DNMT3A	DNMT3B	MARS	MARS2	MAT1A	MAT2B	MTR
METHIONINEPATHWAY	Catabolic Pathways for Methionine, Isoleucine, Threonine and Valine	BCKDHB	BCKDK	CBS	CTH	MUT
METPATHWAY	The hepatocyte growth factor receptor c-Met stimulates proliferation and alters cell motility and adhesion on binding the ligand HGF.	ACTA1	CRK	CRKL	DOCK1	ELK1	FOS	GAB1	GRB2	GRF2	HGF	HRAS	ITGA1	ITGB1	JUN	MAP2K1	MAP2K2	MAP4K1	MAPK1	MAPK3	MAPK8	MET	PAK1	PIK3CA	PIK3R1	PTEN	PTK2	PTK2B	PTPN11	PXN	RAF1	RAP1A	RAP1B	RASA1	SOS1	SRC	STAT3
MITOCHONDRIAL_FATTY_ACID_BETAOXIDATION		ACADL	ACADM	ACADS	ACADVL	ACSL1	ACSL3	ACSL4	CPT1A	CPT2	DCI	EHHADH	HADHA	HADHSC	MGC5139	PECR	SCP2	SLC25A20
MITOCHONDRIAPATHWAY	Pro-apoptotic signaling induces mitochondria to release cytochrome c, which stimulates Apaf-1 to activate caspase 9.	APAF1	BAK1	BAX	BCL2	BCL2L1	BID	BIK	BIRC2	BIRC3	BIRC4	CASP3	CASP6	CASP7	CASP8	CASP9	CYCS	DFFA	DFFB	DIABLO	ENDOG	PDCD8
MITRPATHWAY	The MyoD/MEF2 transcription factors induce muscle cell differentiation and are repressed by the transcriptional repressor MITR.	CAMK1	CAMK1G	HDAC9	MEF2A	MEF2B	MEF2C	MEF2D	MYOD1	YWHAH
MONOAMINE_GPCRS		ADRA1A	ADRA1B	ADRA1D	ADRA2A	ADRA2C	ADRB1	ADRB2	ADRB3	CHRM1	CHRM2	CHRM3	CHRM4	CHRM5	DRD1	DRD2	DRD3	DRD4	DRD5	HRH1	HRH2	HTR1A	HTR1B	HTR1D	HTR1E	HTR1F	HTR2A	HTR2B	HTR2C	HTR4	HTR5A	HTR6	HTR7	HTR7 /// LOC93164
MONOCYTEPATHWAY	Monocytes are a class of immune phagocytes that can develop into macrophages and express LFA-1, CD44, and other surface signaling proteins.	CD44	ICAM1	ITGA4	ITGAL	ITGAM	ITGB1	ITGB2	PECAM1	SELE	SELL	SELP
MPRPATHWAY	Progesterone binding to its intracellular receptor activates the MAPK pathway and induces oocyte maturation; binding to membrane receptor inhibits adenylyl cyclase.	ACTA1	ADCY1	CAP1	CCNB1	CDC2	CDC25C	GNAI1	GNAS	GNB1	GNGT1	HRAS	MAPK1	MAPK3	MYT1	PIN1	PRKACB	PRKACG	PRKAR1A	PRKAR1B	PRKAR2A	PRKAR2B	RPS6KA1	SRC
MRNA_PROCESSING_REACTOME		BRUNOL4	C10orf9	C20orf14	CD2BP2	CDC40	CLK2	CLK3	CLK4	COL2A1	CPSF1	CPSF2	CPSF3	CPSF4	CSTF1	CSTF2	CSTF2T	CSTF3	CUGBP1	CUGBP2	DDIT3	DDX1	DDX20	DHX15	DHX16	DHX38	DHX8	DHX9	DICER1	DNAJC8	FLJ10748	FNBP3	FUS	FUSIP1	GIPC1	HEAB	HNRPA2B1	HNRPA3	HNRPA3P1 /// HNRPA3 /// LOC387933	HNRPA3P1 /// HNRPA3 /// LOC389395	HNRPAB	HNRPC	HNRPC /// HNRPCL1 /// LOC390615 /// LOC440563	HNRPD	HNRPH1	HNRPH2	HNRPL	HNRPR	HNRPU	HRMT1L2	LSM2	LSM7	METTL3	NCBP1	NCBP2	NONO	NUDT21	NXF1	PABPN1	PAPOLA	PHF5A	POLR2A	PPM1G	PRPF18	PRPF3	PRPF4	PRPF4B	PRPF8	PSKH1	PTBP1	PTBP2	RBM17	RBM5	RNGTT	RNMT	RNPC2	RNPS1	SF3A1	SF3A2	SF3A3	SF3B1	SF3B2	SF3B4	SF3B5	SF4	SFRS10	SFRS12	SFRS14	SFRS16	SFRS2	SFRS4	SFRS5	SFRS6	SFRS7	SFRS8	SFRS9	SMC1L1	SNRP70	SNRPA	SNRPA1	SNRPB	SNRPB2	SNRPD1	SNRPD2	SNRPD3	SNRPE	SNRPF	SNRPG	SNRPN	SNRPN /// PAR1	SNRPN /// SNURF	SPOP	SRPK1	SRPK2	SRRM1	SUPT5H	TMP21	TXNL4A	U2AF1	U2AF2	WDR57	XRN2
MRPPATHWAY	Cancer cells resistant to numerous drugs are called multidrug-resistant (MDR) and express ATP-binding cassette transporter proteins that pump the drugs out of cells.	ABCB1	ABCB11	ABCB4	ABCC1	ABCC3	GSTP1
MSPPATHWAY	Macrophage stimulating protein is synthesized as pro-MSP by the liver and, on proteolysis, binds to monocyte receptor kinase RON to induce macrophage development.	CCL2	CSF1	IL1B	MST1	MST1R	TNF
MTA3PATHWAY	The estrogen receptor regulates proliferation in mammary epithelia via MTA3 activation; loss of either protein is implicated in breast cancer.	ALDOA	CTSD	ESR1	GAPD	GREB1	HSPB1	HSPB2	MTA1	MTA3	PDZK1	TUBA1	TUBA2	TUBA3	TUBA4	TUBA6	TUBA8
MTORPATHWAY	Mammalian target of rapamycin (mTOR) senses mitogenic factors and nutrients, including ATP, and induces cell proliferation.	AKT1	EIF3S10	EIF4A1	EIF4A2	EIF4B	EIF4E	EIF4EBP1	EIF4G1	EIF4G2	EIF4G3	FKBP1A	FRAP1	MKNK1	PDK2	PDPK1	PIK3CA	PIK3R1	PPP2CA	PTEN	RPS6	RPS6KB1	TSC1	TSC2
MYOSINPATHWAY	Myosin light chain kinase phosphorylates myosin and promotes muscle contraction and platelet formation; myosin phosphatase antagonizes these processes.	ARHGAP5	ARHGEF1	GNA12	GNA13	GNAQ	GNB1	GNGT1	MYL2	MYLK	PLCB1	PPP1R12B	PRKCA	PRKCB1	PRKCL1	ROCK1
N_GLYCAN_BIOSYNTHESIS		ALG3	ALG5	B4GALT1	B4GALT2	B4GALT3	B4GALT5	DDOST	DPAGT1	DPM1	FUT8	GCS1	MAN1A1	MAN1B1	MGAT1	MGAT2	MGAT3	MGAT4A	MGAT4B	MGAT5	RPN1	RPN2	ST6GAL1
N_GLYCAN_DEGRADATION		AGA	FLJ21865	FUCA1	FUCA2	GLB1	HEXA	HEXB	LCT	MAN2C1	MANBA	NEU1	NEU2	NEU3	NEU4
NDKDYNAMINPATHWAY	Endocytotic role of NDK, Phosphins and Dynamin	AMPH	AP2A1	AP2M1	BIN1	CALM1	CALM2	CALM3	DNM1	EPN1	EPS15	NME1	NME2	PICALM	PPP3CA	PPP3CB	PPP3CC	SYNJ1	SYNJ2	SYT1
NEUROTRANSMITTERSPATHWAY	Biosynthesis of neurotransmitters	DBH	GAD1	HDC	PNMT	TH	TPH1
NEUTROPHILPATHWAY	Neutrophils are phagocytotic leukocytes that destroy foreign cells with reactive oxygen species or enzymatic digestion and express CD11 and CD18.	CD44	ICAM1	ITGAL	ITGAM	ITGB2	PECAM1	SELE	SELL
NFATPATHWAY	Cardiac hypertrophy is induced by NF-ATc4 and GATA4, which are stimulated through calcineurin activated by CaMK.	ACTA1	AGT	AKT1	CALM1	CALM2	CALM3	CALR	CAMK1	CAMK1G	CAMK4	CREBBP	CSNK1A1	CTF1	DTR	EDN1	ELSPBP1	F2	FGF2	FKBP1A	GATA4	GSK3B	HAND1	HAND2	HRAS	IGF1	LIF	MAP2K1	MAPK1	MAPK14	MAPK3	MAPK8	MEF2C	MYH2	NFATC1	NFATC2	NFATC3	NFATC4	NKX2-5	NPPA	PIK3CA	PIK3R1	PPP3CA	PPP3CB	PPP3CC	PRKACB	PRKACG	PRKAR1A	PRKAR1B	PRKAR2A	PRKAR2B	RAF1	RPS6KB1	SYT1
NFKBPATHWAY	Inactive nuclear factor kB (NF-kB) is inhibited by the IkB family in the cytoplasm; active NF-kB is localized in the nucleus and regulates transcription of a variety of genes.	CHUK	FADD	IKBKB	IKBKG	IL1A	IL1R1	IRAK1	MAP3K1	MAP3K14	MAP3K7	MAP3K7IP1	MYD88	NFKB1	NFKBIA	RELA	RIPK1	TLR4	TNF	TNFAIP3	TNFRSF1A	TNFRSF1B	TRADD	TRAF6
NGFPATHWAY	Nerve growth factor (NGF) stimulates neural survival and proliferation via the TrkA and p75 receptors, which induce DAG and IP3 production and activate Ras.	CSNK2A1	DPM2	ELK1	FOS	GRB2	HRAS	JUN	KLK2	MAP2K1	MAPK3	MAPK8	NGFB	NGFR	PIK3CA	PIK3R1	PLCG1	RAF1	SHC1	SOS1
NICOTINATE_AND_NICOTINAMIDE_METABOLISM		AOX1	CD38	ENPP1	ENPP3	NADSYN1	NMNAT1	NMNAT2	NNMT	NNT	NP	NT5C	NT5E	NT5M	QPRT
NITROGEN_METABOLISM		AMT	ASNS	CA1	CA12	CA14	CA2	CA3	CA4	CA5A	CA5B	CA6	CA7	CA8	CA9	CPS1	CTH	GLS	GLS2	GLUD1	GLUL	HAL
NKCELLSPATHWAY	Natural killer (NK) lymphocytes are inhibited by MHC and activated by surface glycoproteins on tumor or virus-infected cells, which undergo perforin-mediated lysis.	B2M	HLA-A	IL18	ITGB1	KLRC1	KLRC2	KLRC3	KLRC4	KLRD1	LAT	MAP2K1	MAPK3	PAK1	PIK3CA	PIK3R1	PTK2B	PTPN6	RAC1	SYK	VAV1
NKTPATHWAY	T cell differentiation into Th1 and Th2 cells occurs by differential chemokine receptor expression, which mediates tissue localization and immune response.	CCL3	CCL4	CCR1	CCR2	CCR3	CCR4	CCR5	CCR7	CD28	CD4	CSF2	CXCR3	CXCR4	IFNG	IFNGR1	IFNGR2	IL12A	IL12B	IL12RB1	IL12RB2	IL18R1	IL2	IL4	IL4R	IL5	TGFB1	TGFB2	TGFB3	TNFSF5
NO1PATHWAY	Shear stress in endothelial cells increases cytoplasmic calcium, which activates nitric oxide synthase III to release NO, which in turn regulates cardiac contractions.	ACTA1	AKT1	BDK	BDKRB2	CALM1	CALM2	CALM3	CAV1	CHRM1	CHRNA1	FLT1	FLT4	HSPCA	KDR	NOS3	PDE2A	PDE3A	PDE3B	PRKACB	PRKACG	PRKAR1A	PRKAR1B	PRKAR2A	PRKAR2B	PRKG1	PRKG2	RYR2	SLC7A1	SYT1	TNNI1	VEGF
NO2IL12PATHWAY	Macrophages activate NK cells by releasing IL-12, which induces NK cytotoxic activity in coordination with NO produced by inducible nitric oxide synthase II.	CCR5	CD2	CD3D	CD3E	CD3G	CD3Z	CD4	CXCR3	IFNG	IL12A	IL12B	IL12RB1	IL12RB2	JAK2	NOS2A	STAT4	TYK2
NOS1PATHWAY	Glutamate stimulates NMDA-mediates calcium influx, which promotes nitric oxide synthesis from arginine by neuronal nitric oxide synthase, activating guanylate cyclase.	CALM1	CALM2	CALM3	DLG4	GRIN1	GRIN2A	GRIN2B	GRIN2C	GRIN2D	NOS1	PPP3CA	PPP3CB	PPP3CC	PRKACB	PRKACG	PRKAR1A	PRKAR1B	PRKAR2A	PRKAR2B	PRKCA	PRKCB1	SYT1
NOTCHPATHWAY	Proteolysis and Signaling Pathway of Notch	ADAM17	DLL1	FURIN	NOTCH1	PSEN1	RBPSUH
NTHIPATHWAY	Hemophilus influenzae infections activate NF-kB via several pathways, inducing the inflammatory response.	CHUK	CREBBP	DUSP1	EP300	IKBKB	IL1B	IL8	MADH3	MADH4	MAP2K3	MAP2K6	MAP3K14	MAP3K7	MAPK11	MAPK14	MYD88	NFKB1	NFKBIA	NR3C1	RELA	TGFBR1	TGFBR2	TLR2	TNF
NUCLEAR_RECEPTORS		ALK	AR	ESR1	ESR2	ESRRA	HNF4A	NPM1	NR0B1	NR1D2	NR1H2	NR1H3	NR1I2	NR1I3	NR2C2	NR2E1	NR2F1	NR2F2	NR2F6	NR3C1	NR4A1	NR4A2	NR5A1	NR5A2	PGR	PPARA	PPARD	PPARG	RARA	RARB	RARG	ROR1	RORA	RORC	RXRA	RXRB	RXRG	THRA	THRA /// NR1D1	THRB	VDR
NUCLEOTIDE_GPCRS		ADORA1	ADORA2A	ADORA2B	ADORA3	GPR23	LTB4R	P2RY1	P2RY2	P2RY5	P2RY6
NUCLEOTIDE_METABOLISM		ADSL	ADSS	DHFR	HPRT1	IMPDH1	MTHFD2	NME2	OAZ1	POLA	POLB	POLD1	POLG	PRPS2	RRM1	SAT	SRM
NUCLEOTIDE_SUGARS_METABOLISM		GALE	GALT	TGDS	UGDH	UXS1
O_GLYCAN_BIOSYNTHESIS		GALNT1	GALNT10	GALNT2	GALNT3	GALNT4	GALNT6	GALNT7	GALNT8	GALNT9	GCNT1	SIAT4A	SIAT4B	ST3GAL1	ST3GAL2	ST3GAL4	WBSCR17
ONE_CARBON_POOL_BY_FOLATE		ALDH1L1	AMT	ATIC	ATP6V0C /// SHMT1	DHFR	GART	MTHFD1	MTHFD1L	MTHFD2	MTHFR	MTHFS	MTR	SHMT1	SHMT2	TYMS
OVARIAN_INFERTILITY_GENES		ATM	BMPR1B	CCND2	CDK4	CDKN1B	CEBPB	DAZL	DMC1	EGR1	ESR2	FSHR	GJA4	INHA	LHCGR	MLH1	MSH5	NCOR1	NR5A1	NRIP1	PGR	PRLR	PTGER2	SMPD1	VDR	ZP2
OXIDATIVE_PHOSPHORYLATION		ATP12A	ATP4B	ATP5E	ATP5O	ATP6AP1	ATP6V0A1	ATP6V0A4	ATP6V0B	ATP6V0C	ATP6V0C_///_SHMT1	ATP6V0D1	ATP6V0E	ATP6V1A	ATP6V1B1	ATP6V1B2	ATP6V1C1	ATP6V1C2	ATP6V1D	ATP6V1E1	ATP6V1F	ATP6V1G1	ATP6V1G2	ATP6V1G3	ATP6V1H	ATP7A	ATP7B	COX10	COX4I1	COX5A	COX5B	COX6A1	COX6A2	COX6B1	COX6C	COX7A1	COX7A2	COX7B	COX7C	COX8A	NDUFA1	NDUFA10	NDUFA11	NDUFA4	NDUFA5	NDUFA8	NDUFB2	NDUFB4	NDUFB5	NDUFB6	NDUFB7	NDUFS1	NDUFS2	NDUFV1	NDUFV2	PP	PPA2	SDHA	SDHA_///_SDHAL2	SDHB	UQCRB	UQCRC1	UQCRFS1	UQCRH
P27PATHWAY	p27 blocks the G1/S transition by inhibiting the checkpoint kinase cdk2/cyclin E and is inhibited by cdk2-mediated ubiquitination.	CCNE1	CDK2	CDKN1B	CKS1B	CUL1	E2F1	NEDD8	RB1	RBX1	SKP1A	SKP2	TFDP1	UBE2M
P35ALZHEIMERSPATHWAY	p35, a neuron-specific activator of cyclin-dependent kinase 5, is cleaved to p25 in Alzheimer's disease and promotoes hyperphosphorylated tau formation and apoptosis.	APP	CAPN1	CAPNS1	CAPNS2	CDK5	CDK5R1	CSNK1A1	CSNK1D	GSK3B	MAPT	PPP2CA
P38MAPKPATHWAY	The Rho family GTPases activate the p38 MAPKs under environmental stress or in the presence of pro-inflammatory cytokines.	ATF2	CDC42	CREB1	DAXX	DDIT3	ELK1	GRB2	HMGN1	HRAS	HSPB1	HSPB2	MAP2K4	MAP2K6	MAP3K1	MAP3K5	MAP3K7	MAP3K9	MAPK14	MAPKAPK2	MAPKAPK5	MAX	MEF2A	MEF2B	MEF2C	MEF2D	MKNK1	MYC	PDZGEF1	PLA2G4A	RAC1	RIPK1	RPS6KA5	SHC1	STAT1	TGFB1	TGFB2	TGFB3	TGFBR1	TRADD	TRAF2
P53HYPOXIAPATHWAY	Hypoxia induces p53 accumulation and consequent apoptosis with p53-mediated cell cycle arrest, which is present under conditions of DNA damage.	ABCB1	AKT1	ATM	BAX	CDKN1A	CPB2	CSNK1A1	CSNK1D	FHL2	GADD45A	HIC1	HIF1A	HSPA1A	HSPCA	IGFBP3	MAPK8	MDM2	NFKBIB	NQO1	TP53
P53PATHWAY	p53 induces cell cycle arrest or apoptosis under conditions of DNA damage.	APAF1	ATM	BAX	BCL2	CCND1	CCNE1	CDK2	CDK4	CDKN1A	E2F1	GADD45A	MDM2	PCNA	RB1	TIMP3	TP53
PANTOTHENATE_AND_COA_BIOSYNTHESIS		BCAT1	COASY	DPYD	DPYS	ENPP1	ENPP3	PANK1	PANK2	PANK3	PANK4	PPCS	UPB1
PAR1PATHWAY	Activated extracellular thrombin cleaves and activates the G-protein coupled receptors PAR1 and PAR4, which activate platelets.	ADCY1	ARHA	ARHGEF1	F2	F2R	F2RL3	GNA12	GNA13	GNAI1	GNAQ	GNB1	GNGT1	MAP3K7	PIK3CA	PIK3R1	PLCB1	PPP1R12B	PRKCA	PRKCB1	PTK2B	ROCK1
PARKINPATHWAY	In Parkinson's disease, dopaminergic neurons contain Lewy bodies consisting of alpha-synuclein and parkin, an E3 ubiquitin ligase that targets glycosylated alpha-synuclein.	GPR37	PARK2	PNUTL1	SNCA	SNCAIP	UBE2E2	UBE2F	UBE2G1	UBE2G2	UBE2L3	UBE2L6	UBL1
PDGFPATHWAY	Platelet-derived growth factor (PDGF) receptor is phosphorylated on ligand binding and promotes cell proliferation.	CSNK2A1	ELK1	FOS	GRB2	HRAS	JAK1	JUN	MAP2K1	MAP2K4	MAP3K1	MAPK3	MAPK8	PDGFA	PDGFRA	PIK3CA	PIK3R1	PLCG1	PRKCA	PRKCB1	RAF1	RASA1	SHC1	SOS1	SRF	STAT1	STAT3	STAT5A
PELP1PATHWAY	Pelp1 acts downstream of activated estrogen receptor to promote cell proliferation and is overexpressed in many breast tumors.	CREBBP	EP300	ESR1	MAPK1	MAPK3	PELP1	SRC
PENTOSE_AND_GLUCURONATE_INTERCONVERSIONS		AKR1B1	DCXR	GUSB	RPE	RPE_///_LOC440001	UCHL1	UCHL3	UGDH	UGT1A10	UGT1A10_///_UGT1A8_///_UGT1A7_///_UGT1A6_///_UGT1A5_///_UGT1A9_///_UGT1A4_///_UGT1A1_///_UGT1A3	UGT1A6	UGT1A8_///_UGT1A9	UGT2B15	UGT2B4
PENTOSE_PHOSPHATE_PATHWAY		ALDOA	ALDOB	ALDOC	FBP1	FBP2	G6PD	GPI	H6PD	PFKM	PFKP	PGD	PGLS	PGM1	PGM3	PRPS1	PRPS1L1	PRPS2	RBKS	RPE	RPE_///_LOC440001	RPIA	TAL1	TALDO1	TALDO1_///_HSUP1	TKT
PEPIPATHWAY	Proepithelin (PEPI) induces epithelial cells to secrete IL-8, which promotes elastase secretion by neutrophils.	ELA1	ELA2	ELA2A	ELA2B	ELA3B	GRN	IL8	SLPI
PEPTIDE_GPCRS		AGTR1	AGTR2	ATP8A1	AVPR1A	AVPR1B	AVPR2	BDKRB1	BDKRB2	BLR1	BRS3	C3AR1	C5R1	CCKAR	CCKBR	CCR1	CCR10	CCR2	CCR3	CCR4	CCR5	CCR6	CCR7	CCR8	CX3CR1	CXCR3	CXCR4	CXCR6	EDNRA	EDNRB	ELA3A	FPR1	FPRL1	FPRL2	FSHR	FY	GALR1	GALR2	GALR3	GALT	GHSR	GNB2L1	GNRHR	GPR77	GRPR	IL8RA	IL8RB	LHCGR	MC1R	MC2R	MC3R	MC4R	MC5R	NMBR	NPY1R	NPY2R	NPY5R	NPY6R	NTSR1	NTSR2	OPRD1	OPRK1	OPRL1	OPRM1	OXTR	PPYR1	SSTR1	SSTR2	SSTR3	SSTR4	TAC4	TACR1	TACR2	TACR3	TRHR	TSHR
PGC1APATHWAY	PCG-1a is expressed in skeletal muscle, heart muscle, and brown fat, and is a coactivator for receptors such as glucocorticoid receptor and thyroid hormone receptor.	CALM1	CALM2	CALM3	CAMK1	CAMK1G	CAMK2A	CAMK2B	CAMK2D	CAMK2G	CAMK4	ESRRA	HDAC5	MEF2A	MEF2B	MEF2C	MEF2D	PPARA	PPARGC1	PPP3CA	PPP3CB	PPP3CC	SLC2A4	SYT1	YWHAH
PHENYLALANINE_METABOLISM		ABP1	ALDH1A3	ALDH3A1	ALDH3B1	ALDH3B2	AOC2	AOC3	DDC	EPX	GOT1	GOT2	HPD	LPO	MAOA	MAOB	MPO	PRDX1	PRDX2	PRDX5	PRDX6	TAT	TPO
PHENYLALANINE_TYROSINE_AND_TRYPTOPHAN_BIOSYNTHESIS		ENO1	ENO2	ENO3	FARS2	FARSLB	GOT1	GOT2	PAH	TAT	YARS
PHOSPHATIDYLINOSITOL_SIGNALING_SYSTEM		ACVR1	ACVR1B	ACVRL1	AKT1	AURKB	BMPR1A	BMPR2	BUB1	CDC2L5	CDIPT	CDKL1	CDKL2	CDS1	CDS2	CLK1	CLK2	CLK4	COL4A3BP	CSNK2A1	CSNK2A1 /// CSNK2A1P	CSNK2A2	CSNK2B	DGKA	DGKB	DGKD	DGKE	DGKG	DGKH	DGKQ	DGKZ	IMPA1	INPP1	INPP4A	INPP4B	INPP5A	INPPL1	ITPKA	ITPKB	MAP3K10	MOS	NEK1	NEK3	OCRL	PAK4	PCTK1	PCTK2	PIK3C2A	PIK3C2B	PIK3C2G	PIK3CA	PIK3CB	PIK3CG	PIK4CA	PIK4CA /// LOC220686	PIM2	PIP5K2B	PLCB1	PLCB2	PLCB3	PLCB4	PLCD1	PLCG1	PLCG2	PLK3	PRKACA	PRKACB	PRKACG	PRKAR1A	PRKAR1B	PRKAR2A	PRKAR2B	PRKCA	PRKCB1	PRKCD	PRKCE	PRKCG	PRKCH	PRKCQ	PRKCZ	PRKD1	PRKG1	RAF1	RPS6KA1	RPS6KA2	RPS6KA3	RPS6KA4	RPS6KB1	STK11	TGFBR1	VRK1
PHOTOSYNTHESIS		ATP5E	ATP5O	ATP6AP1	ATP6V0A1	ATP6V0A4	ATP6V0B	ATP6V0C	ATP6V0C /// SHMT1	ATP6V0D1	ATP6V0E	ATP6V1A	ATP6V1B1	ATP6V1B2	ATP6V1C1	ATP6V1C2	ATP6V1D	ATP6V1E1	ATP6V1F	ATP6V1G1	ATP6V1G2	ATP6V1G3	ATP6V1H	FDXR
PITX2PATHWAY	The bicoid-related transcription factor Pitx2 is activated by Wnt binding to the Frizzled receptor and induces tissue-specific cell proliferation.	APC	AXIN1	CREBBP	CTNNB1	DVL1	EP300	FZD1	GSK3B	HDAC1	HTATIP	LDB1	LEF1	PITX2	PPARBP	TRRAP	WNT1
PKCPATHWAY	Gq-coupled receptors promote hydrolysis of PIP2 to DAG and IP3, which causes calcium influx and activates protein kinase C.	GNAQ	NFKB1	NFKBIA	PLCB1	PRKCA	PRKCB1	RELA
PLCDPATHWAY	Phospholipase C (PLC-d1) hydrolyzes the membrane lipid PIP2 to DAG and IP3, which induce calcium influx and activates protein kinase C.	ADRA1B	PLCD1	PRKCA	PRKCB1	TGM2
PLCEPATHWAY	Gs-coupled receptors activate adenylyl cyclase, which activates Epac1, leading to the stimulation of PLC and subsequent DAG and IP3 production.	ADCY1	ADRB2	GNAS	PLCE1	PRKACB	PRKACG	PRKAR1A	PRKAR1B	PRKAR2A	PRKAR2B	PTGER1	RAP2B
PLCPATHWAY	Phospholipase C hydrolyzes the membrane lipid PIP2 to DAG, which activates protein kinase C, and IP3, which causes calcium influx.	AKT1	PIK3CA	PIK3R1	PLCB1	PLCG1	PRKCA	PRKCB1	VAV1
PLK3PATHWAY	Active Plk3 phosphorylates CDC25c, blocking the G2/M transition, and phosphorylates p53 to induce apoptosis.	ATM	ATR	CDC25C	CHEK1	CHEK2	CNK	TP53	YWHAH
PMLPATHWAY	Ring-shaped PML nuclear bodies regulate transcription and are required co-activators in p53- and DAXX-mediated apoptosis.	CREBBP	DAXX	HRAS	PAX3	PML	PRAM-1	RARA	RB1	SIRT1	SP100	TNF	TNFRSF1A	TNFRSF1B	TNFRSF6	TNFSF6	TP53	UBL1
PORPHYRIN_AND_CHLOROPHYLL_METABOLISM		ALAD	BLVRA	BLVRB	CP	CPOX	EPRS	FECH	GUSB	HCCS	HMBS	HMOX1	HMOX2	PPOX	UGT1A10	UGT1A10 /// UGT1A8 /// UGT1A7 /// UGT1A6 /// UGT1A5 /// UGT1A9 /// UGT1A4 /// UGT1A1 /// UGT1A3	UGT1A6	UGT1A8 /// UGT1A9	UGT2B15	UGT2B4	UROD	UROS
PPARAPATHWAY	Peroxisome proliferators regulate gene expression via PPAR/RXR heterodimers which bind to peroxisome-proliferator response elements (PPREs).	ACOX1	APOA1	APOA2	CD36	CITED2	CPT1B	CREBBP	DUSP1	DUT	EHHADH	EP300	FABP1	FAT	FRA8B	HSD17B4	HSPA1A	HSPCA	INS	JUN	LPL	MAPK1	MAPK3	ME1	MRPL11	MYC	NCOA1	NCOR1	NCOR2	NFKBIA	NOS2A	NR0B2	NR1H3	NR2F1	NRIP1	PDGFA	PIK3CA	PIK3R1	PPARA	PPARBP	PPARGC1	PRKACB	PRKACG	PRKAR1A	PRKAR1B	PRKAR2A	PRKAR2B	PRKCA	PRKCB1	PTGS2	RB1	RELA	RXRA	SP1	SRA1	STAT5A	STAT5B	TNF
PPARGPATHWAY	PPAR-gamma is a nuclear hormone receptor that is activated by fatty acids and regulates transcription through co-activations like Src-1 and Tif2.	CREBBP	EP300	LPL	NCOA1	NCOA2	PPARBP	PPARG	PPARGC1	RXRA
PROPANOATE_METABOLISM		ABAT	ACACA	ACADL	ACADM	ACADSB	ACAS2	ACAS2L	ACAT1	ACAT2	ALDH1A1	ALDH1A2	ALDH1A3	ALDH1B1	ALDH2	ALDH3A1	ALDH3A2	ALDH6A1	ALDH9A1	ECHS1	EHHADH	HADHA	LDHA	LDHB	LDHC	MCEE	MLYCD	MUT	PCCA	PCCB	SDS	SUCLA2	SUCLG1	SUCLG2
PROSTAGLANDIN_AND_LEUKOTRIENE_METABOLISM		AKR1C3	ALOX12	ALOX15	ALOX5	CBR1	CBR3	CYP4F2	CYP4F3	CYP4F3 /// CYP4F2	EPX	GGT1	LPO	LTA4H	MPO	PGDS	PLA2G1B	PLA2G2A	PLA2G2E	PLA2G3	PLA2G4A	PLA2G5	PLA2G6	PRDX1	PRDX2	PRDX5	PRDX6	PTGDS	PTGES2	PTGIS	PTGS1	PTGS2	TBXAS1	TPO
PROSTAGLANDIN_SYNTHESIS_REGULATION		ANXA1	ANXA2	ANXA3	ANXA4	ANXA5	ANXA6	ANXA8	CYP11A1	EDN1	EDNRA	EDNRB	HPGD	HSD11B1	HSD11B2	PLA2G4A	PRL	PTGDR	PTGDS	PTGER1	PTGER2	PTGER4	PTGFR	PTGIR	PTGIS	PTGS1	PTGS2	S100A6	SCGB1A1	TBXAS1
PROTEASOME		PSMA1	PSMA2	PSMA3	PSMA4	PSMA5	PSMA6	PSMA7	PSMB1	PSMB10	PSMB2	PSMB3	PSMB4	PSMB5	PSMB6	PSMB7	PSMB8	PSMB9
PROTEASOMEPATHWAY	Ubiquitinated proteins are targeted for proteolytic degradation by the proteasome, where they are unfolded and degraded to small peptides in an ATP-dependent process.	PSMA1	PSMA2	PSMA3	PSMA4	PSMA5	PSMA6	PSMA7	PSMB1	PSMB2	PSMB3	PSMB4	PSMB5	PSMB6	PSMB7	PSMC3	PSMD14	RPN1	RPN2	UBE1	UBE2A	UBE3A
PS1PATHWAY	Presenilin is required for gamma-secretase activity to activate Notch signaling; presenilin also inhibits beta-catenin in the Wnt/Frizzled pathway.	ADAM17	APC	AXIN1	BTRC	CTNNB1	DLL1	DVL1	FZD1	GSK3B	NOTCH1	PSEN1	RBPSUH	TCF1	WNT1
PTC1PATHWAY	The binding of extracellular signaling protein Sonic hedgehog to the Patched receptor (Ptc1) allows progression through G1 and may inhibit the G2/M transition.	CCNB1	CCNH	CDC2	CDC25A	CDC25B	CDC25C	CDK7	MNAT1	PTCH	SHH	XPO1
PTDINSPATHWAY	Phosphoinositide 3 kinase (PI3K) phosphorylate inositol rings of phosphoinositide lipids, influencing vesicle trafficking, cell proliferation, and migration.	AKT1	AP2A1	AP2M1	ARF1	BAD	BTK	EEA1	GRASP	GSK3A	GSK3B	LYN	PDPK1	PFKL	PFKM	PFKP	PFKX	PLCG1	PRKCE	PRKCZ	RAB5A	RAC1	RPS6KB1	VAV2
PTENPATHWAY	PTEN suppresses AKT-induced cell proliferation and antagonizes the action of PI3K.	AKT1	BCAR1	CDKN1B	FOXO3A	GRB2	ILK	ITGB1	MAPK1	MAPK3	PDK2	PDPK1	PIK3CA	PIK3R1	PTEN	PTK2	SHC1	SOS1	TNFSF6
PURINE_METABOLISM		1_Sep	ADA	ADCY1	ADCY2	ADCY3	ADCY4	ADCY5	ADCY6	ADCY7	ADCY8	ADK	ADSL	ADSS	AK1	AK2	AK5	ALLC	AMPD1	AMPD2	AMPD3	APRT	ATIC	ATP1B1	ATP5A1	ATP5B	ATP5C1	ATP5D	ATP5F1	ATP5G1	ATP5G2	ATP5G3	ATP5H	ATP5I	ATP5J	ATP5J2	CANT1	DCK	DGUOK	ECGF1	ENPP1	ENPP3	ENTPD1	ENTPD2	FHIT	GART	GDA	GMPS	GUCY1A2	GUCY1A3	GUCY1B2	GUCY1B3	GUCY2C	GUCY2D	GUCY2F	GUK1	HPRT1	IMPDH1	IMPDH2	ITPA	NME1	NME2	NP	NPR1	NPR2	NT5C	NT5E	NT5M	NUDT2	PAICS	PAPSS1	PAPSS2	PDE1A	PDE4A	PDE4B	PDE4C	PDE4D	PDE5A	PDE6B	PDE6C	PDE6G	PDE7B	PDE8A	PDE9A	PFAS	PKLR	PKM2	POLA	POLB	POLD1	POLD2	POLE	POLG	POLL	POLQ	POLR1B	POLR2A	POLR2B	POLR2C	POLR2D	POLR2E	POLR2F	POLR2G	POLR2H	POLR2I	POLR2J	POLR2K	POLR2L	POLRMT	POLS	PPAT	PRPS1	PRPS1L1	PRPS2	PRUNE	RRM1	RRM2	SAC
PYK2PATHWAY	Pyk2 and Rac1 stimulate the JNK cascade and activate MKK3, which activates p38.	BCAR1	CALM1	CALM2	CALM3	CRKL	GNAQ	GRB2	HRAS	JUN	MAP2K1	MAP2K2	MAP2K3	MAP2K4	MAP3K1	MAPK1	MAPK14	MAPK3	MAPK8	PAK1	PLCG1	PRKCA	PRKCB1	PTK2B	RAC1	RAF1	SHC1	SOS1	SRC	SYT1
PYRIMIDINE_METABOLISM		AK3	AK3L1	AK3L1 /// AK3L2	CAD	CANT1	CDA	CMPK	CTPS	CTPS2	DCK	DCTD	DHODH	DPYD	DPYS	DTYMK	DUT	ECGF1	ENTPD1	ITPA	NME1	NME2	NP	NT5C	NT5E	NT5M	NUDT2	POLA	POLB	POLD1	POLD2	POLE	POLG	POLL	POLQ	POLR1B	POLR2A	POLR2B	POLR2C	POLR2D	POLR2E	POLR2F	POLR2G	POLR2H	POLR2I	POLR2J	POLR2K	POLR2L	POLRMT	POLS	RRM1	RRM2	TK1	TK2	TXNRD1	TYMS	UCK1	UCK2	UMPS	UNG	UPB1	UPP1
PYRUVATE_METABOLISM		ACACA	ACAS2	ACAS2L	ACAT1	ACAT2	ACYP1	ACYP2	ADH5	AKR1B1	ALDH1A1	ALDH1A2	ALDH1A3	ALDH1B1	ALDH2	ALDH3A1	ALDH3A2	ALDH9A1	CACH_1	DLAT	DLD	GLO1	GRHPR	HAGH	HAGHL	LDHA	LDHB	LDHC	LDHD	MDH1	MDH2	ME1	ME2	ME3	PC	PCK1	PDHA1	PDHA2	PDHB	PKLR	PKM2
RABPATHWAY	Rab family GTPases regulate vesicle transport, endocytosis and exocytosis, and vesicle docking via interactions with the rabphilins.	ACTA1	MEL	RAB11A	RAB1A	RAB2	RAB27A	RAB3A	RAB4A	RAB5A	RAB6A	RAB7	RAB9A
RAC1PATHWAY	Rac-1 is a Rho family G protein that stimulates formation of actin-dependent structures such as filopodia and lamellopodia.	ARFIP2	CDK5	CDK5R1	CFL1	CHN1	LIMK1	MAP3K1	MYL2	MYLK	NCF2	PAK1	PDGFRA	PIK3CA	PIK3R1	PLD1	PPP1R12B	RAC1	RALBP1	RPS6KB1	TRIO	VAV1	WASF1
RACCYCDPATHWAY	Ras, Rac, and Rho coordinate to induce cyclin D1 expression and activate cdk2 to promote the G1/S transition.	AKT1	ARHA	CCND1	CCNE1	CDK2	CDK4	CDK6	CDKN1A	CDKN1B	E2F1	HRAS	MAPK1	MAPK3	NFKB1	NFKBIA	PAK1	PIK3CA	PIK3R1	RAC1	RAF1	RB1	RELA	TFDP1
RANKLPATHWAY	RANK is a TNF-type receptor that promotes osteoclast differentiation and consequent bone resorbtion on binding RANK ligand produced by osteoblasts.	FOS	FOSL1	FOSL2	IFNAR1	IFNAR2	IFNB1	ISGF3G	MAPK8	NFKB1	PRKR	RELA	TNFRSF11A	TNFSF11	TRAF6
RANPATHWAY	RanGEF (aka RCC1) and RanGFP regulate the GTP- or GDP-bound state of Ran, creating a Ran gradient across the nuclear membrane that is used in nuclear import.	CHC1	RAN	RANBP1	RANBP2	RANGAP1
RARRXRPATHWAY	RXR and RAR suppress transcription in the absence of ligand and, on binding trans- or 9-cis-retinoic acid, are ubiquitinated to allow transcription to proceed.	ERCC3	GTF2A1	GTF2B	GTF2E1	GTF2F1	HDAC3	NCOA1	NCOA2	NCOA3	NCOR2	PCAF	POLR2A	RARA	RXRA	TBP
RASPATHWAY	Ras activation stimulates many signaling cascades, including PI3K/AKT activation to inhibit apoptosis.	AKT1	ARHA	BAD	BCL2L1	CASP9	CDC42	CHUK	ELK1	H2AFX	HRAS	MAP2K1	MAPK3	MLLT7	NFKB1	PIK3CA	PIK3R1	RAC1	RAF1	RALA	RALBP1	RALGDS	RELA	RHOA
RBPATHWAY	The ATM protein kinase recognizes DNA damage and blocks cell cycle progression by phosphorylating chk1 and p53, which normally inhibits Rb to allow G1/S transitions.	ATM	CDC2	CDC25A	CDC25B	CDC25C	CDK2	CDK4	CHEK1	MYT1	RB1	TP53	WEE1	YWHAH
RECKPATHWAY	RECK is a membrane-anchored inhibitor of matrix metalloproteinases, which are expressed by tumor cells and promote metastasis.	HRAS	MMP14	MMP2	MMP9	RECK	TIMP1	TIMP2	TIMP3	TIMP4
REDUCTIVE_CARBOXYLATE_CYCLE_CO2_FIXATION		ACO1	ACO2	FH	IDH1	IDH2	MDH1	MDH2	SDHB	SUCLA2
REELINPATHWAY	Reelin is secreted by neurons and recognized by receptors including cadherin related neuronal receptors, which promote phosphorylation of Dab1.	CDK5	CDK5R1	DAB1	FYN	LRP8	RELN	VLDLR
RELAPATHWAY	Acetylated NF-kB proteins are immune to IkB regulation and promote transcription until the histone deacetylase HDAC3 deacetylates the RelA subunit of NF-kB.	CHUK	CREBBP	EP300	FADD	HDAC3	IKBKB	IKBKG	NFKB1	NFKBIA	RELA	RIPK1	TNF	TNFRSF1A	TNFRSF1B	TRADD	TRAF6
RHOPATHWAY	RhoA is a G protein whose active form stabilizes actin structures such as focal adhesions and activates Rock1, which phosphorylates myosin light chains.	ACTR2	ACTR3	ARHA	ARHGAP1	ARHGAP4	ARHGAP5	ARHGAP6	ARHGEF1	ARHGEF11	ARHGEF5	ARPC1A	ARPC1B	ARPC2	ARPC3	ARPC4	BAIAP2	CFL1	DIAPH1	GSN	LIMK1	MYL2	MYLK	OPHN1	PFN1	PIP5K1A	PIP5K1B	PPP1R12B	ROCK1	SRC	TLN1	VCL
RIBOFLAVIN_METABOLISM		ACP1	ACP2	ACP5	ACPP	ACPT	ENPP1	ENPP3	FLAD1	RFK	TYR
RIBOSOMAL_PROTEINS		ANK2	APG10L /// RPS23	B3GALT4	CDR1	DGKI	FAU	IL6ST	KIAA1394	LOC133957	MRPL19	NET_5	PIGK	RPL10	RPL11	RPL12	RPL13	RPL13 /// LOC388344	RPL13A	RPL13A /// LOC283340 /// LOC387930	RPL14	RPL14 /// RPL14L	RPL15	RPL15 /// LOC136321 /// LOC402694	RPL17	RPL17 /// dJ612B15.1	RPL18	RPL18A /// LOC285053 /// LOC347544 /// LOC390354	RPL18A /// LOC390354	RPL19	RPL21	RPL21 /// LOC387753 /// LOC388143 /// LOC388532 /// LOC388621 /// LOC389156 /// LOC390488 /// LOC402336 /// LOC440487 /// LOC440575	RPL21 /// LOC387753 /// LOC388143 /// LOC388532 /// LOC388621 /// LOC389156 /// LOC390488 /// LOC440487 /// LOC440575	RPL22	RPL23	RPL24	RPL24 /// SLC36A2	RPL26 /// LOC391126 /// LOC392501 /// LOC400055 /// LOC441073 /// LOC441533	RPL27	RPL27A	RPL27A /// LOC389435	RPL28	RPL29	RPL29 /// LOC283412 /// LOC284064 /// LOC389655 /// LOC391738 /// LOC401911	RPL3	RPL30	RPL31	RPL32	RPL34 /// LOC342994	RPL35	RPL35A	RPL36	RPL37	RPL38	RPL39	RPL3L	RPL4	RPL41	RPL5	RPL5 /// LOC388907	RPL5 /// RNU66 /// LOC388907	RPL6	RPL7	RPL7 /// LOC389305	RPL7 /// LOC90193 /// LOC388401 /// LOC389305 /// LOC392550 /// LOC439954	RPL7A	RPL7A /// LOC133748 /// LOC388474	RPL7A /// RNU36B /// LOC133748 /// LOC388474	RPL8	RPL9	RPLP0	RPLP0 /// RPLP0_like	RPLP1	RPLP2	RPS10	RPS10 /// LOC158104 /// LOC388885 /// LOC389127 /// LOC390842 /// LOC401817	RPS10 /// LOC388885	RPS11	RPS12	RPS13	RPS14	RPS15	RPS16	RPS16 /// LOC441876	RPS17	RPS17 /// LOC402057	RPS18	RPS19	RPS2	RPS2 /// LOC91561 /// LOC148430 /// LOC286444 /// LOC400963 /// LOC440589	RPS20	RPS21	RPS23	RPS24	RPS25	RPS26 /// RPS26L /// LOC440440	RPS27	RPS27A	RPS27A /// LOC388720 /// LOC389425	RPS28	RPS29	RPS3	RPS3A	RPS3A /// LOC146053 /// LOC400652 /// LOC401016 /// LOC439992	RPS4X	RPS4Y1	RPS5	RPS6	RPS6KA1	RPS6KA2	RPS6KA3	RPS6KA6	RPS6KB1	RPS6KB2	RPS7	RPS8	RPS9	RPSA /// LOC388524 /// LOC388654	SCDR10	TBC1D10C	TSPAN9	UBA52	UBB	UBC
RNA_POLYMERASE		POLR1B	POLR2A	POLR2B	POLR2C	POLR2D	POLR2E	POLR2F	POLR2G	POLR2H	POLR2I	POLR2J	POLR2K	POLR2L	POLRMT
RNA_TRANSCRIPTION_REACTOME		CCNH	CDK7	ERCC3	GTF2A2	GTF2B	GTF2E1	GTF2E2	GTF2F2	GTF2H1	GTF2H2	GTF2H4	ILK	MGC9850	MNAT1	POLR1A	POLR1B	POLR2A	POLR2B	POLR2C	POLR2E	POLR2F	POLR2G	POLR2H	POLR2I	POLR2J	POLR2K	POLR3B	POLR3D	POLR3E	POLR3H	POLR3K	TAF12	TAF13	TAF5	TAF6	TAF7	TAF9	TBP	VARS2L
RNAPATHWAY	dsRNA-activated protein kinase phosphorylates elF2a, which generally inhibits translation, and activates NF-kB to provoke inflammation.	CHUK	DNAJC3	EIF2S1	EIF2S2	MAP3K14	NFKB1	NFKBIA	PRKR	RELA	TP53
S1PPATHWAY	At low cholesterol concentrations, sterol-regulatory element binding proteins (SREBPs) act as transcription factors to promote cholesterol uptake and biosynthesis.	EPLIN	HMGCS1	LDLR	MBTPS1	MBTPS2	SCAP	SREBF1	SREBF2
SA_B_CELL_RECEPTOR_COMPLEXES	Antigen binding to B cell receptors activates protein tyrosine kinases, such as the Src family, which ultimate activate MAP kinases.	ATF2	BCR	BLNK	ELK1	FOS	GRB2	HRAS	JUN	LYN	MAP2K1	MAP3K1	MAPK1	MAPK3	MAPK8IP3	PAPPA	RAC1	RPS6KA1	RPS6KA3	SHC1	SOS1	SYK	VAV1	VAV2	VAV3
SA_BONE_MORPHOGENETIC	Bone morphogenetic protein binds to its receptor to induce ectopic bone formation and promote development of the viscera.	BMP1	BMPR1A	BMPR1B	BMPR2	MADH1	MADH4	MADH6
SA_CASPASE_CASCADE	Apoptosis is mediated by caspases, cysteine proteases arranged in a proteolytic cascade.	ADPRT	APAF1	BIRC2	BIRC3	BIRC4	CASP10	CASP3	CASP7	CASP8	CASP9	DFFA	DFFB	GZMB	PRF1	SCAP	SREBF1	SREBF2	TNFRSF6	TNFSF6
SA_DIACYLGLYCEROL_SIGNALING	DAG (diacylglycerol) signaling activity	ESR1	ESR2	ITPKA	PDE1A	PDE1B	PLCB1	PLCB2	PRL	TRH	VIP
SA_FAS_SIGNALING	The TNF-type receptor Fas induces apoptosis on ligand binding.	BCL2	CASP3	CASP8	CFL1	CFLAR	P11	PDE6D	TNFRSF6	TNFSF6
SA_G1_AND_S_PHASES	Cdk2, 4, and 6 bind cyclin D in G1, while cdk2/cyclin E promotes the G1/S transition.	ARF1	ARF3	CCND1	CDK2	CDK4	CDKN1A	CDKN1B	CDKN2A	CFL1	E2F1	E2F2	MDM2	NXT1	PRB1	TP53
SA_G2_AND_M_PHASES	Cdc25 activates the cdc2/cyclin B complex to induce the G2/M transition.	CDC2	CDC25A	CDC25B	CDK7	CDKN1A	CHEK1	NEK1	WEE1
SA_MMP_CYTOKINE_CONNECTION	Cytokines can induce activation of matrix metalloproteinases, which degrade extracellular matrix.	ACE	CD44	CSF1	FCGR3A	IL1B	IL6R	SELL	SPN	TGFB1	TGFB2	TNF	TNFRSF1A	TNFRSF1B	TNFRSF8	TNFSF8
SA_PROGRAMMED_CELL_DEATH	Programmed cell death, or apoptosis, eliminates damaged or unneeded cells.	APAF1	BAD	BAK1	BAX	BCL10	BCL2	BCL2L1	BCL2L11	BID	CASP8AP2	CASP9	CES1
SA_PTEN_PATHWAY	PTEN is a tumor suppressor that dephosphorylates the lipid messenger phosphatidylinositol triphosphate.	AKT1	AKT2	AKT3	BPNT1	GRB2	ILK	MAPK1	MAPK3	PDK1	PIK3CA	PIK3CD	PIP3-E	PTEN	PTK2B	RBL2	SHC1	SOS1
SA_REG_CASCADE_OF_CYCLIN_EXPR	Expression of cyclins regulates progression through the cell cycle by activating cyclin-dependent kinases.	CCNA1	CCNA2	CCND1	CCNE1	CCNE2	CDK2	CDK4	CDKN1B	CDKN2A	E2F1	E2F2	E2F4	PRB1
SA_TRKA_RECEPTOR	The TrkA receptor binds nerve growth factor to activate MAP kinase pathways and promote cell growth.	AKT1	AKT2	AKT3	ARHA	CDKN1A	ELK1	GRB2	HRAS	MAP2K1	MAP2K2	NGFB	NGFR	NTRK1	PIK3CA	PIK3CD	SHC1	SOS1
SALMONELLAPATHWAY	Salmonella induces membrane ruffling in infected cells via bacterial proteins including SipA, SipC, and SopE, which alter actin structure.	ACTA1	ACTR2	ACTR3	ARPC1A	ARPC1B	ARPC2	ARPC3	ARPC4	CDC42	RAC1	WASF1	WASL
SARSPATHWAY	The SARS coronavirus has a 30kb RNA genome containing rep, a large gene encoding viral protease Mpro.	ANPEP	CKM	EIF4E	FBL	GPT	LDHA	LDHB	LDHC	MAPK14	NCL
SELENOAMINO_ACID_METABOLISM		AHCY	CBS	CTH	GGT1	MARS	MARS2	MAT1A	MAT2B	PAPSS1	PAPSS2	SCLY	SEPHS1
SETPATHWAY	Cytotoxic T cells release perforin, which to allow entry into target cells of granzyme B, which activates caspases, and granzyme A, which induces caspase-independent apoptosis.	ANP32A	APEX1	CREBBP	DFFA	DFFB	GZMA	GZMB	HMGB2	NME1	PRF1	SET
SHHPATHWAY	Sonic hedgehog (Shh) signaling in the developing CNS induces neuronal proliferation via interaction with the patched (Ptc-1) and smoothened receptors.	DYRK1A	DYRK1B	GLI	GLI2	GLI3	GSK3B	PRKACB	PRKACG	PRKAR1A	PRKAR1B	PRKAR2A	PRKAR2B	PTCH	SHH	SMO	SUFU
SIG_BCR_SIGNALING_PATHWAY	Members of the BCR signaling pathway	AKT1	AKT2	AKT3	BAD	BCL2	BCR	BLNK	BTK	CD19	CD22	CD81	CR2	CSK	DAG1	FLOT1	FLOT2	GRB2	GSK3A	GSK3B	INPP5D	ITPR1	ITPR2	ITPR3	LYN	MAP4K1	MAPK1	MAPK3	NFATC1	NFATC2	NR0B2	PDK1	PIK3CA	PIK3CD	PIK3R1	PLCG2	PPP1R13B	PPP3CA	PPP3CB	PPP3CC	PTPRC	RAF1	SHC1	SOS1	SOS2	SYK	VAV1
SIG_CD40PATHWAYMAP	Genes related to CD40 signaling	DUSP1	GORASP1	IKBKG	MAP2K4	MAP2K7	MAPK1	MAPK10	MAPK11	MAPK12	MAPK13	MAPK14	MAPK3	MAPK8	MAPK8IP1	MAPK8IP2	MAPK8IP3	MAPK9	MAPKAPK5	NFKB1	NFKB2	NFKBIA	NFKBIB	NFKBIE	NFKBIL1	NFKBIL2	PIK3CA	PIK3CD	PIK3R1	SYT1	TNFRSF5	TRAF2	TRAF3	TRAF5	TRAF6
SIG_CHEMOTAXIS	Genes related to chemotaxis	ACTR2	ACTR3	AKT1	AKT2	AKT3	ANGPTL2	ARHGAP1	ARHGAP4	ARHGEF11	BTK	CDC42	CFL1	CFL2	GDI1	GDI2	INPPL1	ITPR1	ITPR2	ITPR3	LIMK1	MYLK	MYLK2	P101-PI3K	PAK1	PAK2	PAK3	PAK4	PAK6	PAK7	PDK1	PIK3CA	PIK3CD	PIK3CG	PIK3R1	PITX2	PPP1R13B	PTEN	RACGAP1	RHO	ROCK1	ROCK2	RPS4X	SAG	WASF1	WASL
SIG_IL4RECEPTOR_IN_B_LYPHOCYTES	Genes related to IL4 rceptor signaling in B lymphocytes	AKT1	AKT2	AKT3	BAD	BCL2	GRB2	GSK3A	GSK3B	IL4R	IRS1	IRS2	JAK1	JAK3	MAP4K1	MAPK1	MAPK3	PDK1	PIK3CA	PIK3CD	PIK3R1	PPP1R13B	RAF1	SHC1	SOCS1	SOS1	SOS2	STAT6
SIG_INSULIN_RECEPTOR_PATHWAY_IN_CARDIAC_MYOCYTES	Genes related to the insulin receptor pathway	AKT1	AKT2	AKT3	BRD4	CAP1	CBL	CDC42	CDKN2A	F2RL2	FLOT1	FLOT2	FOXO1A	GRB2	GSK3A	GSK3B	IGFBP1	INPPL1	IRS1	IRS2	IRS4	LNPEP	MAPK1	MAPK3	PARD3	PARD6A	PDK1	PIK3CA	PIK3CD	PIK3R1	PPYR1	PSCD3	PTEN	PTPN1	RAF1	RPS6KA1	RPS6KA2	RPS6KA3	RPS6KB1	SERPINB6	SFN	SHC1	SLC2A4	SORBS1	SOS1	SOS2	YWHAB	YWHAE	YWHAG	YWHAH	YWHAQ	YWHAZ
SIG_PIP3_SIGNALING_IN_B_LYMPHOCYTES	Genes related to PIP3 signaling in B lymphocytes	AKT1	AKT2	AKT3	BCR	BTK	CD19	CDKN2A	DAPP1	FLOT1	FLOT2	FOXO3A	GAB1	ITPR1	ITPR2	ITPR3	LYN	NR0B2	P101-PI3K	PDK1	PHF11	PIK3CA	PITX2	PLCG2	PPP1R13B	PREX1	PSCD3	PTEN	PTPRC	RPS6KA1	RPS6KA2	RPS6KA3	RPS6KB1	SAG	SYK	TEC	VAV1
SIG_PIP3_SIGNALING_IN_CARDIAC_MYOCTES	Genes related to PIP3 signaling in cardiac myocytes	AKT1	AKT2	AKT3	BAD	BCL2L1	CDC42	CDK2	CDKN1B	CDKN2A	CREB1	CREB3	CREB5	EBP	ERBB4	F2RL2	FOXO3A	FRAP1	GAB1	GADD45A	GRB2	GSK3A	GSK3B	IFI27	IGF1	IGFBP1	INPPL1	IRS1	IRS2	IRS4	MET	MYC	NOLC1	P101-PI3K	PAK1	PAK2	PAK3	PAK4	PAK6	PAK7	PARD3	PARD6A	PDK1	PIK3CA	PIK3CD	PPP1R13B	PREX1	PSCD3	PTEN	PTK2	PTPN1	RPS6KA1	RPS6KA2	RPS6KA3	RPS6KB1	SFN	SHC1	SLC2A4	SOS1	SOS2	TSC1	TSC2	YWHAB	YWHAE	YWHAG	YWHAH	YWHAQ	YWHAZ
SIG_REGULATION_OF_THE_ACTIN_CYTOSKELETON_BY_RHO_GTPASES	Genes related to regulation of the actin cytoskeleton	ACTG1	ACTG2	ACTR2	ACTR3	AKT1	ANGPTL2	CDC42	CFL1	CFL2	FLNA	FLNC	FSCN1	FSCN2	FSCN3	GDI1	GDI2	LIMK1	MYH2	MYLK	MYLK2	PAK1	PAK2	PAK3	PAK4	PAK6	PAK7	PFN1	PFN2	RHO	ROCK1	ROCK2	RPS4X	VASP	WASF1	WASL
SKP2E2FPATHWAY	E2F-1, a transcription factor that promotes the G1/S transition, is repressed by Rb and activated by cdk2/cyclin E.	CCNA1	CCNE1	CDC34	CDK2	CUL1	E2F1	RB1	SKP1A	SKP2	TFDP1
SLRPPATHWAY	Small leucine-rich proteoglycans (SLRPs) interact with and reorganize collagen fibers in the extracellular matrix.	BGN	DCN	DSPG3	FMOD	KERA	LUM
SMALL_LIGAND_GPCRS		C9orf47	CNR1	CNR2	DNMT1	EDG1	EDG2	EDG5	EDG6	MTNR1A	MTNR1B	PTAFR	PTGDR	PTGER1	PTGER2	PTGER4	PTGFR	PTGIR	TBXA2R
SMOOTH_MUSCLE_CONTRACTION		ACTA1	ACTA2	ACTC	ADCY1	ADCY2	ADCY3	ADCY4	ADCY5	ADCY6	ADCY7	ADCY8	ADCY9	ADM	ADMR	ARRB1	ARRB2	ATF1	ATF2	ATF3	ATF4	ATF5	ATP2A2	ATP2A3	CACNB3	CALCA	CALM1	CALM2	CALM3	CAMK2A	CAMK2B	CAMK2D	CAMK2G	CMKOR1	CNN1	CNN2	CORIN	CREB3	CREBL1	CREBL1 /// TNXB	CRH	CRHR1	DGKZ	EDG2	ETS2	FOS	GABPA	GABPB2	GBA2	GJA1	GNAQ	GNB1	GNB2	GNB3	GNB4	GNB5	GNG12	GNG13	GNG2	GNG3	GNG4	GNG5	GNG7	GNGT1	GRK4	GRK5	GRK6	GSTO1	GUCA2A	GUCA2B	GUCY1A3	HEAB	IGFBP1	IGFBP2	IGFBP3	IGFBP4	IGFBP6	IL1B	IL6	ITPR1	ITPR2	ITPR3	JUN	LGR7	LGR8	MAFF	MGC11266	MYL2	MYL4	MYLK2	NFKB1	NOS1	NOS3	OXT	OXTR	PDE4B	PDE4D	PKIA	PKIB	PKIG	PLCB3	PLCD1	PLCG1	PLCG2	PRKACA	PRKACB	PRKAR1A	PRKAR1B	PRKAR2A	PRKAR2B	PRKCA	PRKCB1	PRKCD	PRKCE	PRKCH	PRKCQ	PRKCZ	PRKD1	RAMP1	RAMP2	RAMP3	RCP9	RGS1	RGS10	RGS11	RGS14	RGS16	RGS17	RGS18	RGS19	RGS2	RGS20	RGS3	RGS4	RGS5	RGS6	RGS7	RGS9	RLN1	RYR1	RYR2	RYR3	SARA1	SFN	SLC8A1	SP1	USP5	YWHAB	YWHAH	YWHAQ	YWHAQ /// MIB1
SODDPATHWAY	Some members of the tumor necrosis factor receptor family have cytoplasmic death domains that promote apoptosis when active and are repressed by silencers called SODDs.	BAG4	BIRC3	CASP8	FADD	RIPK1	TNF	TNFRSF1A	TNFRSF1B	TRADD	TRAF2
SPPAPATHWAY	Thrombin cleaves protease-activated receptors PAR1 and PAR4 to induce calcium influx and activate platelet aggregation, a process inhibited by aspirin.	F2	F2R	F2RL3	GNAI1	GNB1	GNGT1	HRAS	ITGA1	ITGB1	MAP2K1	MAPK1	MAPK3	PLA2G4A	PLCB1	PRKCA	PRKCB1	PTGS1	PTK2	RAF1	SRC	SYK	TBXAS1
SPRYPATHWAY	Four members of the Sprouty protein family block proliferative EGF signals by binding Grb-2, preventing Ras and MAP kinase activation.	CBL	EGF	EGFR	GRB2	HRAS	MAP2K1	MAPK1	MAPK3	PTPRB	RAF1	RASA1	SHC1	SOS1	SPRY1	SPRY2	SPRY3	SPRY4	SRC
SRCRPTPPATHWAY	Activation of Src by Protein-tyrosine phosphatase alpha	CCNB1	CDC2	CDC25A	CDC25B	CDC25C	CSK	GRB2	PRKCA	PRKCB1	PTPRA	SRC
ST_ADRENERGIC	Adrenergic receptors respond to epinephrine and norepinephrine signaling.	AKT1	APC	AR	ASAH1	BF	BRAF	CAMP	CCL13	CCL15	CCL16	DAG1	EGFR	GAS	GNA11	GNA15	GNAI1	GNAQ	ITPKA	ITPKB	ITPR1	ITPR2	ITPR3	KCNJ3	KCNJ5	KCNJ9	MAPK1	MAPK10	MAPK14	PHKA2	PIK3CA	PIK3CD	PIK3R1	PITX2	PTX1	PTX3	RAF1	SRC
ST_B_CELL_ANTIGEN_RECEPTOR	B cell receptors bind antigens and promote B cell activation.	AKT1	AKT2	AKT3	BAD	BCR	BLNK	BTK	CD19	CSK	DAG1	EPHB2	GRB2	ITPKA	ITPKB	LYN	MAP2K1	MAP2K2	MAPK1	NFAT5	NFKB1	NFKB2	NFKBIA	NFKBIB	NFKBIE	NFKBIL1	NFKBIL2	PAG	PI3	PIK3CA	PIK3CD	PIK3R1	PLCG2	PPP1R13B	RAF1	SERPINA4	SHC1	SOS1	SOS2	SYK	VAV1
ST_DICTYOSTELIUM_DISCOIDEUM_CAMP_CHEMOTAXIS_PATHWAY	The fungus Dictyostelium discoideum is a model system for cytoskeletal organization during chemotaxis.	ACTR2	ACTR3	AKT1	ANGPTL2	BF	DAG1	DGKA	ETFA	GCA	ITGA9	ITPKA	ITPKB	ITPR1	ITPR2	ITPR3	MAP2K1	MAPK1	MAPK3	NR1I3	PAK1	PDE3A	PDE3B	PI3	PIK3C2G	PIK3CA	PIK3CD	PIK3R1	PLDN	PSME1	RIPK3	RPS4X	SGCB	VASP
ST_DIFFERENTIATION_PATHWAY_IN_PC12_CELLS	Rat-derived PC12 cells respond to nerve growth factor (NGF) and PACAP to differentiate into neuronal cells.	AKT1	ASAH1	ATF1	BRAF	CAMP	CREB1	CREB3	CREB5	CREBBP	CRKL	DAG1	EGR1	EGR2	EGR3	EGR4	ELK1	FRS2	GAS	GNAQ	GRF2	JUN	MAP1B	MAP2K4	MAP2K7	MAPK1	MAPK10	MAPK3	MAPK8	MAPK8IP1	MAPK8IP2	MAPK8IP3	MAPK9	NTRK1	OPN1LW	PACAP	PIK3C2G	PIK3CA	PIK3CD	PIK3R1	PTPN11	RPS6KA3	SH2B	SHC1	SRC	TERF2IP	TH	TUBA3
ST_ERK1_ERK2_MAPK_PATHWAY	The Erk1 and Erk2 MAP kinase pathways are regulated by Raf, Mos, and Tpl-2.	ARAF1	ATF1	BAD	BRAF	COPEB	CREB1	CREB3	CREB5	DUSP4	DUSP6	DUSP9	EEF2K	EIF4E	GRB2	HTATIP	MAP2K1	MAP2K2	MAP3K8	MAPK1	MAPK3	MKNK1	MKNK2	MOS	NFKB1	RAP1A	RPS6KA1	RPS6KA2	RPS6KA3	SHC1	SOS1	SOS2	TRAF3
ST_FAS_SIGNALING_PATHWAY	The Fas receptor induces apoptosis and NF-kB activation when bound to Fas ligand.	ADPRT	ALG2	BAK1	BAX	BFAR	BIRC4	BTK	CAD	CASP10	CASP3	CASP8	CASP8AP2	CD7	CDK2AP1	CSNK1A1	DAXX	DEDD	DEDD2	DFFA	DIABLO	EGFR	EPHB2	FADD	FAF1	FAIM2	FREQ	HRB	HSPB1	IL1A	IL8	MAP2K4	MAP2K7	MAP3K1	MAP3K5	MAPK1	MAPK10	MAPK8	MAPK8IP1	MAPK8IP2	MAPK8IP3	MAPK9	MCP	MET	NFAT5	NFKB1	NFKB2	NFKBIA	NFKBIB	NFKBIE	NFKBIL1	NFKBIL2	NR0B2	PFN1	PFN2	PTPN13	RALBP1	RIPK1	ROCK1	SMPD1	TNFRSF6	TNFRSF6B	TP53	TPX2	TRAF2	TUFM	VIL2
ST_G_ALPHA_I_PATHWAY	Gi and Go proteins are members of the same family that transduce cellular signals through both their alpha and beta subunits.	AKT1	AKT2	AKT3	ASAH1	BF	BRAF	DAG1	DRD2	EGFR	EPHB2	GRB2	ITPKA	ITPKB	ITPR1	ITPR2	ITPR3	KCNJ3	KCNJ5	KCNJ9	MAPK1	PI3	PIK3CB	PITX2	PLCB1	PLCB2	PLCB3	PLCB4	RAF1	RAP1GA1	RGS20	SHC1	SOS1	SOS2	SRC	STAT3	TERF2IP
ST_G_ALPHA_S_PATHWAY	The G-alpha-s protein activates adenylyl cyclases, which catalyze cAMP formation.	ASAH1	BF	BFAR	BRAF	CAMP	CREB1	CREB3	CREB5	EPAC	GAS	GRF2	MAPK1	RAF1	SNX13	SRC	TERF2IP
ST_GA12_PATHWAY	G-alpha-12 promotes cell survival and proliferation, is involved in the stress response, and activates JNK.	BF	BTK	DLG4	EPHB2	F2	F2RL1	F2RL2	F2RL3	JUN	MAP2K5	MAPK1	MAPK7	MAPK8	MYEF2	PLD1	PLD2	PLD3	PTK2	RAF1	RASAL1	SRC	TEC	VAV1
ST_GA13_PATHWAY	G-alpha-13 influences the actin cytoskeleton and activates protein kinase D, PI3K, and Pyk2.	AKT1	AKT2	AKT3	ARHGEF11	BCL2	BF	CDC42	DLG4	GNA13	IKBKG	LPA	MAP2K4	MAP3K1	MAP3K5	MAPK8	NFKB1	NFKB2	NFKBIA	NFKBIB	NFKBIE	NFKBIL1	NFKBIL2	PDK1	PHKA2	PI3	PIK3CB	PLD1	PLD2	PLD3	PRKCM	PTK2	RDX	ROCK1	ROCK2	SERPINA4	SRF	TBXA2R
ST_GAQ_PATHWAY	G-alpha-q activates phospholipase C, resulting in calcium influx and increasing protein kinase C activity.	ADRBK1	AKT1	AKT2	AKT3	BF	DAG1	GNAQ	IKBKG	ITPKA	ITPKB	ITPR1	ITPR2	ITPR3	NFKB1	NFKB2	NFKBIA	NFKBIB	NFKBIE	NFKBIL1	NFKBIL2	PDK1	PHKA2	PIK3CB	PITX2	PLD1	PLD2	PLD3	VN1R1
ST_GRANULE_CELL_SURVIVAL_PATHWAY	The survival and differentiation of granule cells in the brain is controlled by pro-growth PACAP and pro-apoptotic ceramides.	ADPRT	APC	ASAH1	CAMP	CASP3	CERK	CREB1	CREB3	CREB5	CXCL2	DAG1	EPHB2	FOS	GNAQ	IL8RB	ITPKA	ITPKB	JUN	MAP2K4	MAP2K7	MAPK1	MAPK10	MAPK8	MAPK8IP1	MAPK8IP2	MAPK8IP3	MAPK9	PACAP
ST_IL_13_PATHWAY	Like IL-4, IL-13 is produced by Th2 cells on activation of the T cell antigen receptor, and by mast and basophil cells on activation of the IgE receptor.	IL13	IL13RA1	IL13RA2	IL4R	JAK1	JAK2	TYK2
ST_INTEGRIN_SIGNALING_PATHWAY	Integrins are transmembrane receptors that mediate cell growth, survival, and migration by binding to ligands in the extracellular matrix.	ABL1	ACK1	ACTN1	ACTR2	ACTR3	AKT1	AKT2	AKT3	ANGPTL2	ARHGEF6	ARHGEF7	BCAR1	BRAF	CAV1	CDC42	CDKN2A	CRK	CSE1L	DDEF1	DOCK1	EPHB2	FYN	GRAF	GRB2	GRB7	GRF2	GRLF1	ILK	ITGA1	ITGA10	ITGA11	ITGA2	ITGA3	ITGA4	ITGA5	ITGA6	ITGA7	ITGA8	ITGA9	ITGB3BP	MAP2K4	MAP2K7	MAP3K11	MAPK1	MAPK10	MAPK8	MAPK8IP1	MAPK8IP2	MAPK8IP3	MAPK9	MRAS	MYLK	MYLK2	P4HB	PAK1	PAK2	PAK3	PAK4	PAK6	PAK7	PIK3CA	PIK3CB	PKLR	PLCG1	PLCG2	PTEN	PTK2	RAF1	RALA	RHO	ROCK1	ROCK2	SHC1	SOS1	SOS2	SRC	TERF2IP	TLN1	TLN2	VASP	WAS	ZYX
ST_INTERFERON_GAMMA_PATHWAY	The interferon gamma pathway resembles the JAK-STAT pathway and activates STAT transcription factors.	CISH	IFNG	IFNGR1	JAK1	JAK2	PLA2G2A	PTPRU	REG1A	STAT1	STATIP1
ST_INTERLEUKIN_13_PATHWAY	IL-13 is produced by Th2 cells on activation of the T cell antigen receptor, and by mast and basophil cells on activation of the IgE receptor.	IL13	IL13RA1	IL13RA2	IL4R	JAK1	JAK2	TYK2
ST_INTERLEUKIN_4_PATHWAY	Like IL-13, IL-4 is produced by Th2 cells on activation of the T cell antigen receptor, and by mast and basophil cells on activation of the IgE receptor.	AKT1	AKT2	AKT3	CISH	GRB2	IARS	IL13RA1	IL2RG	IL4	IL4R	INPP5D	JAK1	JAK2	JAK3	NR0B2	PI3	PIK3CA	PPP1R13B	RPS6KB1	SERPINA4	SHC1	SOS1	SOS2	SRC	STAT6	TYK2
ST_JAK_STAT_PATHWAY	The Janus kinase-signal transducer and activator of transcription (JAK-STAT) pathway transduces extracellular signals to promote gene activation.	CISH	JAK1	JAK2	JAK3	PIAS1	PIAS3	PTPRU	REG1A	SOAT1
ST_JNK_MAPK_PATHWAY	JNKs are MAP kinases regulated by several levels of kinases (MAPKK, MAPKKK) and phosphorylate transcription factors and regulatory proteins.	AKT1	ATF2	CDC42	DLD	DUSP10	DUSP4	DUSP8	GAB1	GADD45A	GCK	IL1R1	JUN	MAP2K4	MAP2K5	MAP2K7	MAP3K1	MAP3K10	MAP3K11	MAP3K12	MAP3K13	MAP3K2	MAP3K3	MAP3K4	MAP3K5	MAP3K7	MAP3K7IP1	MAP3K7IP2	MAP3K9	MAPK10	MAPK7	MAPK8	MAPK9	MYEF2	NFATC3	NR2C2	PAPPA	SHC1	TP53	TRAF6	ZAK
ST_MYOCYTE_AD_PATHWAY	Cardiac myocytes have a variety of adrenergic receptors that induce subtype-specific signaling effects.	ADRB1	AKT1	APC	ASAH1	BF	CAMP	CAV3	DAG1	DLG4	EPHB2	GAS	GNAI1	GNAQ	HTATIP	ITPR1	ITPR2	ITPR3	KCNJ3	KCNJ5	KCNJ9	MAPK1	PITX2	PLB	PTX1	PTX3	RAC1	RHO	RYR1
ST_P38_MAPK_PATHWAY	p38 is a MAP kinase regulated by cytokines and cellular stress.	AKT1	ATF1	CDC42	CREB1	CREB3	CREB5	DUSP1	DUSP10	EEF2K	EIF4E	ELK1	GADD45A	HSPB1	IL1R1	MAP2K3	MAP2K4	MAP2K6	MAP3K10	MAP3K4	MAP3K5	MAP3K7	MAP3K7IP1	MAP3K7IP2	MAPK1	MAPK11	MAPK12	MAPK13	MAPK14	MAPKAPK2	MAPKAPK5	MKNK1	MKNK2	MYEF2	NFKB1	NR2C2	SRF	TRAF6
ST_PAC1_RECEPTOR_PATHWAY	The signaling peptide PACAP binds to its receptor, PAC1R, which activates adenylyl cyclase and phospholipase C.	ASAH1	CAMP	DAG1	GAS	GNAQ	ITPKA	ITPKB	PACAP
ST_PHOSPHOINOSITIDE_3_KINASE_PATHWAY	The phosphoinositide-3 kinase pathway produces the lipid second messenger PIP3 and regulates cell growth, survival, and movement.	A1BG	AKT1	AKT2	AKT3	BAD	BTK	CDKN2A	CSL4	DAF	DAPP1	FOXO1A	GRB2	GSK3A	GSK3B	IARS	IGFBP1	INPP5D	P14	PDK1	PIK3CA	PPP1R13B	PSCD3	PTEN	RPS6KA1	RPS6KA2	RPS6KA3	RPS6KB1	SFN	SHC1	SOS1	SOS2	TEC	YWHAB	YWHAE	YWHAG	YWHAH	YWHAQ	YWHAZ
ST_STAT3_PATHWAY	The transcription factor STAT3 is involved in cell growth regulation and is commonly upregulated in tumors.	CISH	IL6	IL6R	JAK1	JAK2	JAK3	PIAS3	PTPRU	REG1A	SRC	STAT3
ST_T_CELL_SIGNAL_TRANSDUCTION	On activation of the T cell receptor, phospholipase C is activated to produce second messengers DAG and PIP3, both required for T cell activation.	CBL	CD28	CD3D	CSK	CTLA4	DAG1	DTYMK	EPHB2	FBXW7	GRAP2	GRB2	ITK	ITPKA	ITPKB	LAT	LCK	LCP2	MAPK1	NCK1	NFAT5	NFKB1	NFKB2	NFKBIA	NFKBIB	NFKBIE	NFKBIL1	NFKBIL2	PAG	PAK1	PAK2	PAK3	PAK4	PAK6	PAK7	PLCG1	PTPRC	RAF1	RASGRP1	RASGRP2	RASGRP3	RASGRP4	SOS1	SOS2	VAV1	ZAP70
ST_TUMOR_NECROSIS_FACTOR_PATHWAY	Tumor necrosis factor is a pro-inflammatory cytokine that activates NF-kB and c-Jun.	BAG4	BIRC2	BIRC3	CASP3	CASP8	CFLAR	FADD	HRB	IKBKG	JUN	MAP2K4	MAP3K3	MAP3K7	NFKB1	NFKB2	NFKBIA	NFKBIB	NFKBIE	NFKBIL1	NFKBIL2	NR2C2	RALBP1	RIPK1	TNF	TNFAIP3	TNFRSF1A	TNFRSF1B	TRADD	TRAF2
ST_TYPE_I_INTERFERON_PATHWAY	Type I interferon is an antiviral cytokine that induces a JAK-STAT type pathway leading to ISGF3 activation and a cellular antiviral response.	IFNAR1	IFNB1	ISGF3G	JAK1	PTPRU	REG1A	STAT1	STAT2	TYK2
ST_WNT_BETA_CATENIN_PATHWAY	Beta-catenin is degraded in the absence of Wnt signaling; when extracellular Wnt binds Frizzled receptors, beta-catenin accumulates in the nucleus and may promote cell survival.	AKT1	AKT2	AKT3	ANKRD6	APC	AXIN1	AXIN2	C22orf2	CER1	CSNK1A1	CTNNB1	DACT1	DKK1	DKK2	DKK3	DKK4	DVL1	FRAT1	FSTL1	GSK3A	GSK3B	IDAX	LAMR1	LRP1	MVP	NKD1	NKD2	PIN1	PSEN1	PTPRA	SENP2	SFRP1	TSHB	WIF1
ST_WNT_CA2_CYCLIC_GMP_PATHWAY	Some Wnt glycoprotein/Frizzled receptor interactions increase intracellular calcium and decrease cGMP.	BF	CAMK2A	CAMK2B	CAMK2D	CAMK2G	DAG1	ITPKA	ITPKB	ITPR1	ITPR2	ITPR3	NFAT5	PDE6A	PDE6B	PDE6C	PDE6D	PDE6G	PDE6H	SLC6A13	TF
STARCH_AND_SUCROSE_METABOLISM		AGL	AMY1A /// AMY1B /// AMY1C /// AMY2A /// AMY2B	AMY2B /// RNPC3	ENPP1	ENPP3	G6PC	GAA	GANAB	GBA3	GBE1	GCK	GPI	GUSB	GYS1	GYS2	HK1	HK2	HK3	MGAM	PGM1	PGM3	PYGB	PYGL	PYGM	SI	UCHL1	UCHL3	UGDH	UGT1A10	UGT1A10 /// UGT1A8 /// UGT1A7 /// UGT1A6 /// UGT1A5 /// UGT1A9 /// UGT1A4 /// UGT1A1 /// UGT1A3	UGT1A6	UGT1A8 /// UGT1A9	UGT2B15	UGT2B4	UXS1
STAT3PATHWAY	The STAT transcription factors are phosphorylated and activated by JAK kinases in response to cytokine signaling.	FRAP1	JAK1	JAK2	JAK3	MAPK1	MAPK3	STAT3	TYK2
STATIN_PATHWAY_PHARMGKB		ABCA1	APOA1	APOA1 /// LOC440837	APOA4	APOC1	APOC2	APOC3	APOC3 /// LOC440838	APOE	CETP	CYP7A1	DGAT1	HMGCR	LCAT	LDLR	LIPC	LPL	LRP1	SCARB1	SOAT1
STEMPATHWAY	In the absence of infection, bone marrow stromal cells release hematopoietic cytokines; activated macrophages and Th cells induce hematopoiesis during infection.	CD4	CD8A	CSF1	CSF2	CSF3	EPO	IL11	IL2	IL3	IL4	IL5	IL6	IL7	IL8	IL9
STEROID_BIOSYNTHESIS		CYP17A1	F13B	HSD17B1	HSD17B2	HSD17B3	HSD17B4	HSD17B7	HSD3B1	HSD3B2
STILBENE_COUMARINE_AND_LIGNIN_BIOSYNTHESIS		EPX	GBA3	LPO	MPO	PRDX1	PRDX2	PRDX5	PRDX6	TPO	TYR
STREPTOMYCIN_BIOSYNTHESIS		GCK	HK1	HK2	HK3	IMPA1	PGM1	PGM3	TGDS
STRESSPATHWAY	Tumor necrosis factor receptor TNFR1 promotes apoptosis and activates the pro-inflammatory NF-kB, while TNFR2 activates stress-activated protein kinases (SAPKs).	ATF1	CASP2	CHUK	CRADD	IKBKB	IKBKG	JUN	LTA	MAP2K3	MAP2K4	MAP2K6	MAP3K1	MAP3K14	MAP4K2	MAPK14	MAPK8	NFKB1	NFKBIA	RELA	RIPK1	TANK	TNF	TNFRSF1A	TRADD	TRAF2
STRIATED_MUSCLE_CONTRACTION		ACTA1	ACTA2	ACTC	ACTN2	ACTN3	ACTN4	C9orf97	DES	DES /// FAM48A	DMD	MYBPC1	MYBPC2	MYBPC3	MYH3	MYH6	MYH6 /// MYH7	MYH8	MYL1	MYL2	MYL3	MYL4	MYL9	MYOM1	NEB	TCAP	TMOD1	TNNC2	TNNI1	TNNI2	TNNI3	TNNT1	TNNT2	TNNT3	TPM1	TPM2	TPM3 /// TPM4	TPM4	TTN	VIM
SULFUR_METABOLISM		BPNT1	PAPSS1	PAPSS2	SULT1A2	SULT1A3	SULT1A3 /// SULT1A4	SULT1E1	SULT2A1	SUOX
SYNTHESIS_AND_DEGRADATION_OF_KETONE_BODIES		ACAT1	ACAT2	BDH	HMGCL	OXCT1
TALL1PATHWAY	APRIL and BAFF bind to BCMA and TACI receptors on B cell surfaces, promoting immunoglobulin production and cell proliferation.	CHUK	MAP3K14	MAPK14	MAPK8	NFKB1	RELA	TNFRSF13B	TNFRSF13C	TNFRSF17	TNFSF13	TNFSF13B	TRAF2	TRAF3	TRAF5	TRAF6
TCAPOPTOSISPATHWAY	HIV infection upregulates Fas ligand in macrophages and CD4 in helper T cells, leading to widespread Fas-induced T cell apoptosis.	CCR5	CD28	CD3D	CD3E	CD3G	CD3Z	CD4	TNFRSF6	TNFSF6	TRA@	TRB@
TCRAPATHWAY	The kinases Lck and Fyn phosphorylate and activate the T cell receptor, which recognizes antigen-bound MHCII and leads to T cell activation.	CD3D	CD3E	CD3G	CD3Z	CD4	FYN	HLA-DRA	HLA-DRB1	LCK	PTPRC	TRA@	TRB@	ZAP70
TCRMOLECULE	T Cell Receptor and CD3 Complex	CD3D	CD3E	CD3G	CD3Z	TRA@	TRB@
TCRPATHWAY	T cell receptors bind to foreign peptides presented by MHC molecules and induce T cell activation.	CALM1	CALM2	CALM3	CD3D	CD3E	CD3G	CD3Z	ELK1	FOS	FYN	GRB2	HRAS	JUN	LAT	LCK	MAP2K1	MAP2K4	MAP3K1	MAPK3	MAPK8	NFATC1	NFATC2	NFATC3	NFATC4	NFKB1	NFKBIA	PIK3CA	PIK3R1	PLCG1	PPP3CA	PPP3CB	PPP3CC	PRKCA	PRKCB1	PTPN7	RAC1	RAF1	RASA1	RELA	SHC1	SOS1	SYT1	TRA@	TRB@	VAV1	ZAP70
TCYTOTOXICPATHWAY	Cytotoxic T cells release perforin and granzyme to lyse foreign cell targets and express Fas ligand to promote Fas-induced apoptosis.	CD2	CD28	CD3D	CD3E	CD3G	CD3Z	CD8A	ICAM1	ITGAL	ITGB2	PTPRC	THY1	TRA@	TRB@
TELPATHWAY	Telomerase is a ribonucleotide protein that adds telomeric repeats to the 3' ends of chromosomes.	AKT1	BCL2	EGFR	G22P1	HSPCA	IGF1R	KRAS2	MYC	POLR2A	PPP2CA	PRKCA	RB1	TEP1	TERF1	TERT	TNKS	TP53	XRCC5
TERCPATHWAY	hTERC, the RNA subunit of telomerase, and hTERT, the catalytic protein subunit, are required for telomerase activity and are overexpressed in many cancers.	NFYA	NFYB	NFYC	RB1	SP1	SP3
TERPENOID_BIOSYNTHESIS		FDFT1	FDPS	FDPS_///_LOC402397	IDI1	SQLE
TERTPATHWAY	hTERC, the RNA subunit of telomerase, and hTERT, the catalytic protein subunit, are required for telomerase activity and are overexpressed in many cancers.	HDAC1	MAX	MYC	SP1	SP3	TP53	WT1	ZNF42
TGFBPATHWAY	The TGF-beta receptor responds to ligand binding by activating the SMAD family of transcriptional regulations, commonly blocking cell growth.	APC	CDH1	CREBBP	EP300	MADH2	MADH3	MADH4	MADH7	MADHIP	MAP2K1	MAP3K7	MAP3K7IP1	MAPK3	SKIL	TGFB1	TGFB2	TGFB3	TGFBR1	TGFBR2
TH1TH2PATHWAY	Helper T subtype Th1 produces pro-inflammatory cytokines that stimulate phagocytosis, while Th2 cells promote antibody production and activate eosinophils.	CD28	CD86	HLA-DRA	HLA-DRB1	IFNG	IFNGR1	IFNGR2	IL12A	IL12B	IL12RB1	IL12RB2	IL18	IL18R1	IL2	IL2RA	IL4	IL4R	TNFRSF5	TNFSF5
THELPERPATHWAY	Helper T cells coordinate the actions of B cells, macrophages, and other immune cells via surface molecules such as T cell receptor/CD3 and their characteristic marker CD4.	CD2	CD28	CD3D	CD3E	CD3G	CD3Z	CD4	ICAM1	ITGAL	ITGB2	PTPRC	THY1	TRA@	TRB@
TIDPATHWAY	On ligand binding, interferon gamma receptors stimulate JAK2 kinase to phosphorylate STAT transcription factors, which promote expression of interferon responsive genes.	DNAJA3	HSPA1A	IFNG	IFNGR1	IFNGR2	IKBKB	JAK2	LIN7A	NFKB1	NFKBIA	RB1	RELA	TIP-1	TNF	TNFRSF1A	TNFRSF1B	TP53	USH1C	WT1
TNFR1PATHWAY	Tumor necrosis factor alpha binds to its receptor TNFR1 and induces caspase-dependent apoptosis.	ADPRT	ARHGDIB	BAG4	CASP2	CASP3	CASP8	CRADD	DFFA	DFFB	FADD	JUN	LMNA	LMNB1	LMNB2	MADD	MAP2K4	MAP3K1	MAP3K7	MAPK8	PAK1	PAK2	PRKDC	RB1	RIPK1	SPTAN1	TNF	TNFRSF1A	TRADD	TRAF2
TNFR2PATHWAY	Tumor necrosis factor beta, produced by activated lymphocytes, binds to its receptor TNFR2 to induce activation in immune cells and apoptosis in many other cells.	CHUK	DUSP1	IKBKAP	IKBKB	IKBKG	LTA	MAP3K1	MAP3K14	NFKB1	NFKBIA	RELA	RIPK1	TANK	TNFAIP3	TNFRSF1B	TRAF1	TRAF2	TRAF3
TOB1PATHWAY	TGF-beta signaling activates SMADs, which interact with intracellular Tob to maintain unstimulated T cells by repressing IL-2 expression.	CD28	CD3D	CD3E	CD3G	CD3Z	IFNG	IL2	IL2RA	IL4	MADH3	MADH4	TGFB1	TGFB2	TGFB3	TGFBR1	TGFBR2	TGFBR3	TOB1	TOB2	TRA@	TRB@
TOLLPATHWAY	Toll-like receptors are activated by bacterial lipoproteins, lipopolysaccharides, and other surface molecules, and activate pro-inflammatory factors such as NF-kB.	CD14	CHUK	ELK1	FOS	IKBKB	IKBKG	IRAK1	JUN	LY96	MAP2K3	MAP2K4	MAP2K6	MAP3K1	MAP3K14	MAP3K7	MAP3K7IP1	MAP3K7IP2	MAPK14	MAPK8	MYD88	NFKB1	NFKBIA	PGLYRP	PPARA	PRKR	RELA	SITPEC	TIRAP	TLR10	TLR2	TLR3	TLR4	TLR6	TLR7	TLR9	TOLLIP	TRAF6
TPOPATHWAY	Thrombopoietin binds to its receptor and activates cell growth through the Erk and JNK MAP kinase pathways, protein kinase C, and JAK/STAT activation.	CSNK2A1	FOS	GRB2	HRAS	JAK2	JUN	MAP2K1	MAPK3	MPL	PIK3CA	PIK3R1	PLCG1	PRKCA	PRKCB1	RAF1	RASA1	SHC1	SOS1	STAT1	STAT3	STAT5A	STAT5B	THPO
TRANSLATION_FACTORS		ANKHD1	ANKHD1_///_MASK_BP3	EEF1A2	EEF1B2	EEF1D	EEF1G	EEF2	EEF2K	EIF1AX	EIF1AY	EIF2AK1	EIF2AK2	EIF2AK3	EIF2B1	EIF2B2	EIF2B3	EIF2B4	EIF2B5	EIF2S1	EIF2S2	EIF2S3	EIF3S1	EIF3S10	EIF3S2	EIF3S3	EIF3S4	EIF3S5	EIF3S6	EIF3S7	EIF3S8	EIF3S9	EIF4A1	EIF4A2	EIF4E	EIF4EBP1	EIF4EBP2	EIF4G1	EIF4G3	EIF5	EIF5A	EIF5B	ETF1	GSPT2	ITGB4BP	KIAA0664	PABPC1	PABPC3_///_PABPC1_///_LOC341315	PAIP1	PAIP1_///_LOC388345	SLC35A4	SUI1	WBSCR1
TRKAPATHWAY	Nerve growth factor (NGF) promotes neuronal survival and proliferation by binding its receptor TrkA, which activates PI3K/AKT, Ras, and the MAP kinase pathway.	AKT1	DPM2	GRB2	HRAS	KLK2	NGFB	NTRK1	PIK3CA	PIK3R1	PLCG1	PRKCA	PRKCB1	SHC1	SOS1
TRYPTOPHAN_METABOLISM		AANAT	ABP1	ACAT1	ACAT2	ACMSD	ALDH1A1	ALDH1A2	ALDH1A3	ALDH1B1	ALDH2	ALDH3A1	ALDH3A2	ALDH9A1	AOC2	AOC3	AOX1	ASMT	CAT	CYP19A1	CYP1A1	CYP1A2	CYP2A6	CYP2A6 /// CYP2A7 /// CYP2A7P1 /// CYP2A13	CYP2B6	CYP2C18	CYP2C19	CYP2C19 /// CYP2C9	CYP2C8	CYP2C9	CYP2D6	CYP2E1	CYP2F1	CYP2J2	CYP3A4	CYP3A5	CYP3A7	CYP4B1	CYP4F8	CYP51A1	DDC	ECHS1	EHHADH	GCDH	HAAO	HADHA	INDO	KMO	KYNU	MAOA	MAOB	SDS	TDO2	TPH1	WARS	WARS2
TSP1PATHWAY	Thrombospondin-1 (TSP-1) inhibits angiogenesis by inducing caspase-dependent apoptosis in microvascular endothelial cells.	CASP3	CD36	FOS	FYN	JUN	MAPK14	THBS1
TUBBYPATHWAY	Tubby is activated by phospholipase C activity and hydrolysis of PIP2, after which it enters the nucleus and regulates transcription.	CHRM1	GNAQ	GNB1	GNGT1	HTR2C	PLCB1	TUB
TYPE_III_SECRETION_SYSTEM		ATP5E	ATP5O	ATP6AP1	ATP6V0A1	ATP6V0A4	ATP6V0B	ATP6V0C	ATP6V0C /// SHMT1	ATP6V0D1	ATP6V0E	ATP6V1A	ATP6V1B1	ATP6V1B2	ATP6V1C1	ATP6V1C2	ATP6V1D	ATP6V1E1	ATP6V1F	ATP6V1G1	ATP6V1G2	ATP6V1G3	ATP6V1H
TYROSINE_METABOLISM		ABP1	ADH1A	ADH1A /// ADH1B /// ADH1C	ADH1B	ADH1C	ADH4	ADH6	ADH7	ADHFE1	ALDH1A3	ALDH3A1	ALDH3B1	ALDH3B2	AOC2	AOC3	AOX1	COMT	DBH	DCT	DDC	FAH	GOT1	GOT2	GSTZ1	HGD	HPD	MAOA	MAOB	PNMT	TAT	TH	TPO	TYR
UBIQUINONE_BIOSYNTHESIS		NDUFA1	NDUFA10	NDUFA11	NDUFA4	NDUFA5	NDUFA8	NDUFB2	NDUFB4	NDUFB5	NDUFB6	NDUFB7	NDUFS1	NDUFS2	NDUFV1	NDUFV2
UBIQUITIN_MEDIATED_PROTEOLYSIS		CDC34	HIP2	NRF1	UBE1	UBE2A	UBE2B	UBE2C	UBE2D1	UBE2D2	UBE2D3	UBE2E1	UBE2E3	UBE2G1	UBE2G2	UBE2G2_///_TAX1BP3	UBE2H	UBE2I	UBE2J1	UBE2J2	UBE2L3	UBE2L6	UBE2M	UBE2N	UBE2S	UBE3A
UCALPAINPATHWAY	Calpains promote formation of integrin adhesion clusters which recruit Rac to enable the formation of mature focal adhesions that do not contain calpain.	ACTA1	ACTN1	ACTN2	ACTN3	ARHA	CAPN1	CAPNS1	CAPNS2	ITGA1	ITGB1	ITGB3	PTK2	PXN	RAC1	SPTAN1	SRC	TLN1	VIL2
UREA_CYCLE_AND_METABOLISM_OF_AMINO_GROUPS		ACY1	ALDH18A1	ARG1	ARG2	ASL	ASS	CKB	CKM	CKMT1	CKMT1B_///_CKMT1A	CKMT2	CPS1	GAMT	GATM	GLUD1	NAGS	OAT	ODC1	OTC	PYCR1	SMS
UREACYCLEPATHWAY	Ammonia released from amino acid deamination is used to produce carbamoyl phosphate, which is used to convert ornithine to citrulline, from which urea is eventually formed.	ARG1	ASL	ASS	CPS1	GLS	GLUD1	GOT1
VALINE_LEUCINE_AND_ISOLEUCINE_BIOSYNTHESIS		BCAT1	IARS	LARS	LARS2	PDHA1	PDHA2	PDHB
VALINE_LEUCINE_AND_ISOLEUCINE_DEGRADATION		ACAA1	ACAA2	ACADL	ACADM	ACADS	ACADSB	ACAT1	ACAT2	ALDH1A1	ALDH1A2	ALDH1A3	ALDH1B1	ALDH2	ALDH3A1	ALDH3A2	ALDH6A1	ALDH9A1	AOX1	BCAT1	BCKDHA	BCKDHB	ECHS1	EHHADH	HADHA	HADHB	HIBADH	HMGCL	IVD	MCCC1	MCCC2	MCEE	MUT	OXCT1	PCCA	PCCB	SDS
VEGFPATHWAY	Vascular endothelial growth factor (VEGF) is upregulated by hypoxic conditions and promotes normal blood vessel formation and angiogenesis related to tumor growth or cardiac disease.	ARNT	EIF1	EIF1A	EIF2B1	EIF2B2	EIF2B3	EIF2B4	EIF2B5	EIF2S1	EIF2S2	EIF2S3	ELAVL1	FLT1	FLT4	HIF1A	HRAS	KDR	NOS3	PIK3CA	PIK3R1	PLCG1	PRKCA	PRKCB1	PTK2	PXN	SHC1	VEGF	VHL
VIPPATHWAY	Apoptosis of activated T cells is inhibited by vasoactive intestinal peptide (VIP) and its relative PACAP.	CALM1	CALM2	CALM3	CHUK	EGR2	EGR3	GNAQ	MAP3K1	MYC	NFATC1	NFATC2	NFKB1	NFKBIA	PLCG1	PPP3CA	PPP3CB	PPP3CC	PRKACB	PRKACG	PRKAR1A	PRKAR1B	PRKAR2A	PRKAR2B	RELA	SYT1	VIP	VIPR2
VITCBPATHWAY	Vitamin C (ascorbic acid), in addition to its role in collagen modification, serves as an antioxidant and is imported into cells by Svct2 in the brain and Svct1 in intestinal epithelium.	COL4A1	COL4A2	COL4A3	COL4A4	COL4A5	COL4A6	P4HB	SLC23A1	SLC23A2	SLC2A1	SLC2A3
VOBESITYPATHWAY	The adipose tissue of obese individuals overexpresses a key glucocorticoid-metabolizing enzyme, activating inactive circulating corticosteroids and inducing insulin resistance.	APM1	HSD11B1	LPL	NR3C1	PPARG	RETN	RXRA	TNF
WNT_SIGNALING	Wnt signaling genes	APC	ARHA	AXIN1	C2orf31	CCND1	CCND2	CCND3	CSNK1E	CSNK1E /// LOC400927	CTNNB1	DIPA	DVL1	DVL2	DVL3	FBXW2	FOSL1	FRAT1	FZD1	FZD10	FZD2	FZD3	FZD5	FZD6	FZD7	FZD8	FZD9	GSK3B	JUN	LDLR	MAPK10	MAPK9	MYC	PAFAH1B1	PLAU	PPP2R5C	PPP2R5E	PRKCA	PRKCB1	PRKCD	PRKCE	PRKCG	PRKCH	PRKCI	PRKCM	PRKCQ	PRKCZ	PRKD1	RAC1	RHOA	SFRP4	TCF7	WNT1	WNT10A	WNT10B	WNT11	WNT16	WNT2	WNT2B	WNT3	WNT4	WNT5A	WNT5B	WNT6	WNT7A	WNT7B
WNTPATHWAY	The Wnt glycoprotein binds to membrane-bound receptors such as Frizzled to activate a number of signaling pathways, including that of beta-catenin.	APC	AXIN1	BTRC	CCND1	CREBBP	CSNK1A1	CSNK1D	CSNK2A1	CTBP1	CTNNB1	DVL1	FRAT1	FZD1	GSK3B	HDAC1	MADH4	MAP3K7	MAP3K7IP1	MYC	NLK	PPARD	PPP2CA	TCF1	TLE1	WIF1	WNT1
