# Supplementary material for: RS-SNP: a random-set method for genome-wide association studies
Source: BMC Genomics. 2011 Mar 30;12:166. doi: 10.1186/1471-2164-12-166 (PMC3079664; doi:10.1186/1471-2164-12-166)
Supplement: Additional file 3 — RS-SNP package. The proposed RS-SNP software is contained in this compressed file, together with: • the help documentation, • example files with the SNP-gene mapping and gene-pathway mapping; • example of input files. [file 1471-2164-12-166-S3.ZIP › daddabbo_bmc_genomics_af3_rev1/mapping_file/c5[1].all.v2.5.symbols.gmt]

NUCLEOPLASM	na	HNRPK	XRCC6	INTS1	INTS2	MED23	MED22	ZNF638	INTS3	HDAC7A	MED21	ISG20	INTS9	EPC1	INTS8	INTS5	INTS4	MED26	INTS7	FOXF1	INTS6	FOXF2	U2AF1	GIT2	PITX2	IKBKAP	MCRS1	POLI	POLH	PTBP1	MED12	MED11	MED14	MED13	TAF6L	PPARGC1A	HTATIP	PPARGC1B	SFRS2	MED16	MED17	MED18	LRCH4	SUDS3	CPSF3L	MRE11A	FIGLA	CHEK2	COIL	NKX2-1	NUP54	WDHD1	POLQ	NKX2-5	YEATS4	SUB1	RTCD1	PHB	TP53BP1	SMAD4	NXF3	SMAD2	C19orf2	PMF1	HNRNPA1	JAZF1	SRrp35	CHAF1A	CHAF1B	NUAK2	ELF4	EZH2	NAP1L1	BNIP3	NAP1L3	NAP1L2	NAP1L4	RPS19BP1	ZNF350	ASH2L	ZNF148	TOP2B	CCNO	TOP2A	ZNF281	TFIP11	PRPF31	SYMPK	RBBP5	SNAPC4	PTF1A	GTF2H4	TP53	APTX	NDUFA13	TTF2	GTF2H1	MED6	TAF11	TAF10	MED7	MED4	TAF13	TAF12	MED8	RUVBL2	RBM39	RUVBL1	CLOCK	MED1	POLR2E	POLR2L	POLR2J	SHFM1	POLA1	PML	NUFIP1	ZBTB16	POLR2D	POLR2B	POLR2A	GATAD2A	ACTL6B	ACTL6A	POLR3G	POLR3H	POLR3K	HCLS1	TRIM27	PHF12	APPL1	POLR3C	APPL2	NARG1	PHF21A	MPHOSPH1	OGG1	RBM14	CIR	FOXE3	C1orf124	NCBP1	XPO1	LMO4	TBP	CBX1	SETX	TOP1	CDKN2A	SMARCD2	OIP5	SMARCD3	SMARCD1	EED	CIB1	MLL2	MYO6	RELA	FMR1	HDAC10	TOPBP1	ARID1A	HDAC11	ARID1B	ARNTL	HES6	SP140	ELL2	SUZ12	RPAIN	HIF1A	SMARCE1	SMARCA5	EDF1	SLU7	SMARCA2	SMARCA4	TRRAP	HNRNPL	SMARCB1	TAF9	ASF1A	TAF2	TAF1	TAF4	TAF6	EPAS1	TAF5	TAF8	SPTBN4	TAF7	SAP18	INTS12	WRN	INTS10	HDAC5	ATF6	HDAC4	HDAC3	HDAC2	PPIG	GCM1	HDAC1	CDKN2AIP	SMARCC1	GTF2F1	SMARCC2	DYRK1A	MYO16	WDR4	TDG	HDAC9	HDAC8	HDAC6	RSF1	ARID4A	NR6A1	MKI67IP	TIMM50	MEN1	SAP30	MCM7	DKC1	NARG1L	PAX8	ELP4	ELP3	ELP2	SP100	CDK8	CDK9	UBE2I	RB1	IFI16	TOPORS	NCR1	HMGA1	CD3EAP	CCDC55	HIPK2	NCOA6	CPSF6	MDM2	CPSF3	KPNA2	CPSF1	FUSIP1	NUP98	ING2	GLIS2	NFYC	NFYB	NFYA	IVNS1ABP	RPA1	ERCC5	NPAS2	ERCC6	NUDT21	GTF3C6	GTF3C5	SFRS2IP	ERCC3	GTF3C2	GEMIN6	GTF3C1	GEMIN7	GTF3C4	ERCC2	GTF3C3	GEMIN5	ACTB	ATXN1	PPP1R9B	MPG	ATXN3	MED30	THRAP3	PRM1	PRM2
EXTRINSIC_TO_PLASMA_MEMBRANE	na	GNA14	APC2	GNAI1	SCUBE1	RGS19	EEA1	ARRB1	TDGF1	SYTL4	TGM3	SYTL2	GNAS	SYTL1
ORGANELLE_PART	na	HNRPK	OXA1L	SGMS2	HNRPF	MED23	MED22	SGMS1	OGDH	WTAP	MED21	HNRPM	ISG20	EPC1	RAE1	MED26	INCENP	FOXF1	FOXF2	STAG3	INA	IKBKAP	MCRS1	GATM	KIF5B	KIF5A	ZNF506	VPS45	PTBP1	KIF5C	JARID1A	MED12	MED11	MED14	MYH7	ESPL1	MED13	LIG4	MYH6	MYH9	MARK4	NPC1	MED16	ZWINT	JUN	MED17	MED18	ARL8A	ARL8B	MYBBP1A	CPSF3L	KIF4A	SDAD1	MTX2	RER1	ZCRB1	RCC1	ARFGEF2	SLC29A2	ALDH4A1	DHX8	YEATS4	GUCY2F	KIF3B	NXF3	GAS2	NDC80	C19orf2	VDAC2	GAS8	VDAC3	KIF3C	SEPT11	VDAC1	GUCY2D	PKP1	NOLC1	LASP1	POP1	TSGA14	PARP1	POP7	BCKDK	GFAP	HTATIP2	NUAK2	ELF4	AP2S1	EZH2	TCOF1	BNIP3	NBEA	CUZD1	ZNF346	ZNF350	MAP1LC3C	TYR	MAP1LC3A	ZNF148	MAP1LC3B	SRPR	AIFM3	AIFM2	TP53	PI4KA	TTF2	MYCN	KLHDC3	TAF11	EPB41L2	TAF10	TAF13	TAF12	BNIP1	BNIP2	LRMP	FOXC1	NUP107	DOLPP1	SRP9	RABGAP1	NUFIP1	NECAB3	SF3B4	SF3B3	SF3B2	SORBS1	DHCR7	DDX19B	DHX15	MARS2	AP1GBP1	ETFB	ETFA	UPF1	RNF19A	CS	TRIM27	KIAA1967	PHF12	MID1	SF3A2	TRIM23	APPL1	SF3A1	APPL2	SF3A3	CYLC1	ATRX	SDHA	SDHD	AMOT	AP4B1	OGG1	FOXE3	TXNL4A	RALY	NCBP1	PRC1	SNRPD3	LMO4	SNRPD1	KNTC1	NDUFAB1	SNRPD2	IMP3	CDKN2A	EED	TUBG1	IMP4	API5	CIB1	MYO3A	SLC33A1	RELA	FMR1	STIM1	TOPBP1	PNPLA8	HIF1A	TIMELESS	SMARCA5	VAMP4	EDF1	SMARCA2	SMARCA4	NEU4	SPTB	ARPC4	ABCA2	ARPC5	ZNF330	ARPC3	ARPC2	SMARCB1	TUBE1	ASF1A	DNAJA3	HELLS	MYO1A	ABCB8	MYO1C	MPHOSPH10	BFSP2	ABCB7	ABCB6	FURIN	HDAC5	ATF6	ATP7A	HDAC4	HDAC3	LAMP2	HDAC2	LAMP3	DNAJB9	HDAC1	SMARCC1	SMARCC2	DYRK1A	TUBD1	MYO16	HDAC9	ABL1	HDAC8	ATP7B	HDAC6	PTGES3	KIF23	KIF22	KIF25	RSF1	LYAR	KIF2C	NDE1	DKC1	CASP7	PAX8	PTGER3	ACADM	KIF11	CYCS	KIF15	TBCE	DHRS9	IFI16	TIMM23	NEK11	HOXC10	KIF1B	UQCRH	TBCD	TBCC	ERN1	MAPRE1	DMC1	CASQ1	UQCRB	FUSIP1	HS3ST1	TIMM10	UPP2	TIMM13	TMED2	PRPF8	GTF3C6	GTF3C5	APPBP2	GTF3C2	GTF3C1	NSUN2	GTF3C4	GTF3C3	MAF	SCRN1	RAF1	BCS1L	SC65	PEX11A	ZBED1	HSP90B1	MED30	RPL13A	BAX	RCN1	HMGN1	RPP38	AURKC	AURKA	DDX11	KIFAP3	CEP290	RPP30	ERAP1	ERAP2	GLE1	TMEM29	ANAPC5	RAN	ANAPC4	AP4M1	DCTN3	DCTN4	PPARGC1A	PPARGC1B	DCTN1	DCTN2	TXNDC4	TXNDC1	KRT19	KRT18	KRT17	ATP2C1	KRT15	ATP5C1	RAB14	LRCH4	AMFR	EXT1	EXT2	SUDS3	PNMA1	ACR	GLG1	CLCN3	LMNB1	NEK2	MYO9B	OCRL	CALR	COIL	ACD	SAC3D1	TMED10	FBXO5	SUPV3L1	WDHD1	STX10	MSTO1	RTCD1	TP53BP1	ALMS1	KRT31	CD63	HNRNPA1	CEP27	HNRNPA0	OASL	CHAF1A	RBPJ	CHAF1B	RPP40	ATP5D	ATP5E	ZMAT5	ATP5B	MYO7A	TERF2IP	SPINK5	CEP250	ATP5O	COX18	GOLGA5	GOLGA4	CCNO	GOLGA3	DEDD2	COX15	ATP5J	RBBP5	CCNH	DSN1	SNUPN	APTX	RAD50	RAD51	SENP2	RAB11FIP5	EFHC1	STEAP2	MAP3K11	BET1	CETN3	CETN1	KLC2	ZBTB16	KIN	EDEM1	STT3B	DNALI1	STT3A	PEX19	KLC1	BCL2	PEX16	PEX14	BCL6	PEX13	PEX12	THAP2	ZWILCH	FAM32A	BCKDHA	IMMT	HCLS1	BCKDHB	BIRC5	CP110	COG3	COG4	COG5	RAB30	COG6	COG7	UBTF	COG8	CAPG	ATP5A1	COG1	GOLGB1	COG2	MRPS36	MRPS35	EIF5A	TTK	APOBEC3G	TTN	APOBEC3F	TAPBP	SETX	SMNDC1	TOP1	SLC25A22	GNL3	NUP133	RRP1	HNRPUL1	RRP9	SP140	MRPS18C	RPAIN	MRPS18A	CLIP1	SLU7	CLIP2	SEPT7	ANKFY1	SEPT9	MRPS16	CAV1	MRPS15	MRPS12	MRPS11	MRPS10	KATNB1	NEDD9	LMAN1	FIS1	NPM2	KATNA1	CENPC1	NPM1	BMF	SREBF1	MRPS28	MRPS22	MRPS24	SPTBN4	BRCA2	MYLPF	MRPS21	SNW1	BRCA1	SLC25A11	PPIH	CORO1A	PPIG	SPTBN2	SPTBN1	SPCS1	TMPO	SLC25A15	PUF60	PDCD7	COPA	LRIT1	UQCRC1	MRVI1	PPOX	RANBP9	ANG	ACTR1A	RANBP5	ACTR1B	RANBP2	CIRH1A	TPR	TERT	ZW10	NLRP5	SP100	BRCC3	CHST2	C6orf151	CHST4	UBE2I	PALLD	KRTCAP2	DNAI2	EML2	MFN2	CD3EAP	EML1	ZMIZ2	CCDC55	ARCN1	MDM2	COPG	MATR3	COPE	UTP3	H1FNT	PPP4R2	DNAH9	KRT6A	NUP160	GLIS2	AKAP9	RPA4	RPA3	RPA1	TUBGCP4	EXOSC10	RPA2	TUBGCP3	ERCC8	ERCC5	TUBGCP6	ERCC6	TUBGCP5	CEP57	TAP2	SFRS2IP	ERCC3	GEMIN6	NEFL	GEMIN7	ERCC4	NEFM	ERCC1	GEMIN4	ERCC2	APC	GEMIN5	HRB	NUP153	MAP1A	MAP1B	CEP63	TUBGCP2	SIRT2	ATXN1	ATXN2	MPG	ATXN3	TMEM48	MAP1S	PHB2	THRAP3	BRE	TEP1	TRPC4AP	PRM1	PRM2	ALS2	TGOLN2	HCCS	XRCC4	SLC9A7	SLC9A6	CROCC	SURF6	LSM6	XRCC6	INTS1	MPV17	INTS2	RANGAP1	ZNF638	INTS3	HDAC7A	KIFC3	INTS9	INTS8	MALL	INTS5	INTS4	INTS7	INTS6	GIT2	LSM4	RPL11	CDCA5	ZNF43	KRR1	OPA1	EMG1	NOP5/NOP58	PCM1	HTATIP	UXT	MYO18B	AAAS	RPS19	SPAG6	ZNF238	TRAPPC4	SIP1	SURF1	NHP2L1	HADHB	WDR57	DULLARD	TNKS	DNMT3A	PHB	MAOB	TNNI3	RPS7	FXR1	MAP2	PCNA	MAP4	MAP7	NUTF2	GNAZ	RTN4	LIMA1	NAP1L1	BSCL2	NAP1L3	PDIA5	NAP1L2	PDIA4	NAP1L4	LATS1	RTN1	ACN9	LATS2	RPS19BP1	COPB2	AP1S1	NOD2	DYNLL1	DYNLL2	C3orf31	MAPT	COPB1	SPG21	ZNF281	SYMPK	CLN3	ARHGEF2	EXOSC9	ACTA1	CDC2	PTF1A	GTF2H4	TPX2	EXOSC3	ERLIN2	NDUFA13	ERLIN1	EXOSC1	GTF2H1	TCHP	GNAS	RUVBL2	RUVBL1	CLN5	CLOCK	CLN6	HSD3B2	ZNF274	HSD3B1	HSD17B2	POLA1	PML	GPAA1	RPL35	RPL36	NUMA1	NUP214	EZR	REXO4	PITRM1	BUB1	RAB11A	PCSK7	MYOM1	BUB3	SELP	ACTC1	SNRP70	TNP1	TMPRSS3	SELS	NARG1	LARGE	BNIP3L	CENTA2	DPM1	ZNF259	DPM2	MPHOSPH1	DPM3	PHF5A	CTNS	BARD1	REPIN1	C1orf124	XPO1	AP1G2	HMGCR	TNNC1	CAPZA2	ASCC3L1	CAPZA1	TBP	IQGAP1	SLC2A4	SMARCD2	DDX23	SMARCD3	OIP5	SMARCD1	DDX24	TIMM9	RPN1	DDX21	RPN2	ASPH	DDOST	PAMCI	EGFR	SNRPA1	HNRNPA2B1	HDAC10	ACTN2	ARID1A	ACTN3	HDAC11	ARID1B	HES6	HNRNPR	JUNB	HNRNPU	ARPC1B	COPG2	SMARCE1	LRPPRC	XRN2	BBS4	PAM	AFTPH	HMGB2	DRD2	SNRPB2	ANLN	AZI1	HNRNPL	ECE2	DDX47	UGCGL2	JUND	RPL3	DOPEY2	TAF9	DOPEY1	HNRNPC	TAF2	B4GALT1	TAF1	HERPUD1	TAF4	SMG6	NIN	TAF6	EPB41	EPAS1	TAF5	TAF8	TAF7	GOLIM4	SUV39H1	SUV39H2	DDX56	TSC1	PLK1	GTF2F1	NDUFV1	CDKN2AIP	C16orf33	TDG	HSPD1	SPTA1	CACNA1C	XPO7	VCX	DDX54	MYH10	NBN	ARID4A	DEDD	ALG3	PEX3	NDUFS7	NDUFS4	ALAS2	PEX1	DLG7	NDUFS8	CDK5RAP2	POLG2	NDUFS3	LBR	NDUFS2	NDUFS1	ND1	NUP88	CDK8	CDK9	KTN1	RB1	TOPORS	NCL	HMGA1	PURB	PURA	TAS2R16	SASS6	ATG4D	ATG4C	ATG4B	IPO7	ATG4A	NSL1	IGF2R	LCK	NCOA6	CPSF6	CPSF3	CPSF1	NUP98	CABP1	VIM	NFYC	NFYB	ATP5G2	NFYA	NR3C1	ATP5G1	IVNS1ABP	ATP5G3	SMUG1	ESPN	TSPYL2	A1CF	DAD1	SEC22A	PAFAH1B1	DCX	TERF2	PLP2	NF2	PNO1	ATP5F1	C15orf29	MAN1C1	SMC2	SMC3	GRINL1A	SMC4	PPP1R9B	DBT	DC2	H2AFY2	SMPD4	GGA2	MBTPS1	GGA3	DMBT1	MRPL40	MRPL42	DYNC1LI2	MRPL41	B3GALT6	VAPB	U2AF2	SRP68	LEMD3	CDC16	CD2AP	HOOK3	HTRA2	U2AF1	H2AFY	ZRSR2	MRPL32	PITX2	MRPL52	MRPL51	POLI	POLH	POLB	TAF6L	NOL5A	SFRS2	AADAC	RFC5	RFC3	MAD2L1	RFC4	NNT	RFC1	RFC2	CNTROB	MRE11A	FIGLA	CHEK1	CHEK2	PIN4	CAPZB	PXN	NOM1	SERINC1	NUP50	CDC40	MRPL55	NKX2-1	GYS2	NUP54	COX6B2	POLQ	EMD	HNRPH2	NKX2-5	HNRPH1	NOC4L	SUB1	SMAD4	CDC23	CDC20	SMAD2	ARFIP1	PMF1	CDC26	CDC27	NUP62	JAZF1	SRrp35	UTP20	COPS2	ABCF2	KIAA0368	UTP18	ORMDL1	TIMM17A	CCNT1	TIMM17B	CDT1	ACTR3	ACTR2	ASH2L	NARF	SLC25A3	AP3B2	SLC25A1	TOP2B	TOP2A	ZFYVE1	TOMM34	DYNC1I1	TFIP11	PRPF31	ADAM10	POLR1E	CEP110	SNAPC4	SLC25A6	SF1	POLR1C	LDLRAP1	MED6	HNRPDL	VCX3A	MED7	MED4	CHMP1A	VCX3B	PSEN1	MED8	PSEN2	TOMM22	RBM39	NOL14	SLC27A2	PMPCA	MED1	NXT1	SHROOM1	SHROOM2	POLR2E	SHROOM4	POLR2L	POLR2J	SHFM1	NFS1	POLR2D	POLR2B	STAU1	POLR2A	SUMO3	MRPL10	SUMO1	MRPL12	MEFV	MRPL19	GATAD2A	ACTL6B	ABCD3	ACTL6A	QSOX1	POLR3G	BCAS2	POLR3H	POLR3K	POLR3C	PRPF18	MIS12	MRPL23	ILF2	A2BP1	PHF21A	ABCC4	RBM14	CIR	FGF18	GRPEL1	TUSC3	LMAN2L	MORF4L2	UBQLN4	CSPG5	CBX1	LOC81691	CBX5	PNN	KLHL7	TPT1	SEP15	TFB2M	MLL2	MYO6	SNRPN	EFTUD2	ARNTL	TIMM8B	ELL2	SUZ12	TNNT2	USO1	SNRPB	SNRPA	SNRPC	SNRPF	SNRPG	MYL6	FZR1	MYL4	DERL2	MYL5	DERL1	MCL1	MYL3	COPZ1	TIPIN	MAP4K2	ANAPC11	TRRAP	ATP6V1B1	DERL3	LLGL1	MYL9	KIAA1604	NOLA2	NOLA3	CLASP1	CLASP2	ENTPD4	CKAP5	PIF1	RPGRIP1L	SAP18	SYCE2	SYCE1	INTS12	WRN	SUGT1	INTS10	GCM1	PRICKLE1	UCP3	RHOT1	WDR4	RHOT2	SMC1A	ASNA1	HIST4H4	NR6A1	MKI67IP	TIMM50	MEN1	SAP30	PCGF5	PIGK	MCM7	PIGF	NARG1L	POMT1	PCGF6	PXMP3	PXMP4	GOPC	PIGB	NECAP2	PIGC	KPNB1	PIGA	ELP4	NOL6	ELP3	ELP2	NOL4	NOL3	PIGY	NOL8	PIGV	PIGU	PIGT	PIGS	MCM2	MCM3	TIMM44	NCR1	NOL1	PIGO	MAGT1	NRM	HIPK2	BUB1B	KPNA3	KPNA2	KPNA1	ING2	NDUFB6	TPM2	TPM1	TPM4	TPM3	NPAS2	RGS12	CTAG2	KRT5	CENPA	MYL6B	NUDT21	KRT1	KRT2	KRT3	TINF2	ACTB	MSH6	ICA1	NDUFA2	DNM1L	MSH3	MSH2	NDUFA9	NDUFA6	CENPF	CENPE	CBY1	BXDC5	NDUFA1	SLC17A5	RETSAT	SPTAN1
CELL_PROJECTION_PART	na	B4GALT1	CDK5R1	DNAH9	SLC22A12	PKHD1	CROCC	ITLN1	RPGRIP1L	CABP4	ACTN2	SOD1	DNAI2	DNALI1	EFHC1	SPAG6	RAB35	PKD2	ATP6V0A4	SYNPO
CYTOPLASMIC_VESICLE_MEMBRANE	na	COPA	AFTPH	AP1G2	AP2S1	COPZ1	CUZD1	CSPG5	COPB2	ECE2	AP1S1	TMED2	COPB1	NECAP2	TMED10	AP1GBP1	PAMCI	EGFR	SELP	ICA1	LDLRAP1	COPG2	LAMP2	KIF1B	ARCN1	ABCC4	COPG	COPE	DMBT1
GOLGI_MEMBRANE	na	GLG1	AFTPH	CAV1	AP1G2	SGMS2	MAP4K2	BET1	BNIP3	RER1	CSPG5	SGMS1	LMAN1	ARFGEF2	TAPBP	FIS1	AP1S1	MALL	COPB1	DOPEY2	ENTPD4	PCSK7	DOPEY1	COX18	AP1GBP1	PAMCI	STX10	QSOX1	GOLGA3	CLN3	ICA1	ARFIP1	TRIM23	LDLRAP1	MAN1C1	ATP7A	LARGE	ATP2C1	RHOT1	USO1	RHOT2	VAMP4	GNAS	STEAP2	GOLGB1	COG2
MITOCHONDRIAL_OUTER_MEMBRANE	na	OPA1	MSTO1	MCL1	AIFM2	MTX2	BNIP3	RAF1	VDAC2	VDAC3	VDAC1	MFN2	FIS1	RAB11FIP5	BCL2	RHOT1	RHOT2	TOMM22	TOMM34
ORGANELLAR_RIBOSOME	na	MRPS36	MRPL40	MRPL52	MRPS35	MRPL51	MRPL42	MRPS16	MRPL41	MRPS28	MRPS15	MRPS22	MRPS12	MRPS24	MRPS11	MRPS10	MRPS21	MRPL10	MRPL23	MRPL12	MRPS18C	MRPS18A	MRPL55
ORGANELLAR_SMALL_RIBOSOMAL_SUBUNIT	na	MRPS36	MRPS35	MRPS16	MRPL42	MRPS15	MRPS18C	MRPS28	MRPS22	MRPS18A	MRPS11	MRPS21
INTRINSIC_TO_ENDOPLASMIC_RETICULUM_MEMBRANE	na	RTN4	CLN3	DERL2	DERL1	LRIT1	PIGU	GPAA1	BSCL2	PIGT	STIM1	DHRS9	PIGS	DERL3	RTN1	EDEM1	SELS	PIGK	BNIP1	ERN1	DPM3	SPCS1	AMFR	DOLPP1	EXT1
BRUSH_BORDER	na	B4GALT1	MYO1A	PRSS7	SLC22A12	ITLN1	SI	CLIC1	ATP6V0A4	ITPR3	ESPN
MITOCHONDRIAL_SMALL_RIBOSOMAL_SUBUNIT	na	MRPS36	MRPS35	MRPS16	MRPL42	MRPS15	MRPS18C	MRPS28	MRPS22	MRPS18A	MRPS11	MRPS21
PROTEINACEOUS_EXTRACELLULAR_MATRIX	na	LTBP2	LTBP4	POSTN	TGFB1	CHAD	DSPP	CTGF	TFPI2	COL10A1	OPTC	MATN3	MATN1	MGP	MEPE	SSPN	PRELP	ADAMTS9	MAGEE1	COLQ	SNTG1	COL1A2	LAMC1	DST	ADAMTS5	SNTG2	CAV3	ODAM	AMTN	LAMB2	IMPG1	KAL1	DMD	IMPG2	AGRN	LAMB1	COL18A1	MUC2	EFEMP2	DMP1	EFEMP1	CHI3L1	COL16A1	ECM2	ECM1	TINAG	LAMA2	LAMA4	LAMA3	PI3	MUC5AC	SPG7	ANG	DGCR6	SNTB1	SNTB2	COL11A1	USH2A	MMP11	MMP10	SGCG	SGCD	VCAN	SGCE	SGCA	SGCB	FMOD	ADAMTS13	CD248	LUM	COL3A1	APLP1	COL9A1	COL9A2	COL9A3	COL7A1	COMP	COL6A3	FBN2	COL8A1	THBS4	COL4A4	HAPLN1	COL4A3	COL4A2	TNXB	COL13A1	FBN1	COL15A1	NID2	COL5A3	COL5A2	SMC3	COL5A1	COL4A5	FBLN1	ERBB2IP	FBLN2	FBLN5
INTRINSIC_TO_PLASMA_MEMBRANE	na	KLRC2	IL9R	SGMS2	OSMR	RCE1	HNRPM	AGTR1	AGTR2	APP	GRIN2B	MC1R	GRIN2C	LTB4R	CCR10	ROS1	L3MBTL4	SCN2B	PDPN	GRIN2A	LIFR	MYH9	THY1	SSTR4	SSTR5	NPC1	SSTR2	SSTR3	TMPRSS11D	SSTR1	TMPRSS11E	BACE1	MC2R	ROR1	RYR1	ROR2	KLRC1	DCBLD2	ORAI1	PPYR1	ATP12A	SLC29A1	SLC29A2	KLRF1	GUCY2F	JTB	KIR2DS4	GAS1	KIR2DS3	GUCY2D	BFAR	OPRM1	LDLR	SLC20A1	SLC20A2	SIRPB1	MMP24	LNPEP	NMUR1	IL4R	CEACAM8	IL1RAP	SLC22A4	MC5R	CEACAM6	SLC22A3	SLC22A6	CEACAM5	CEACAM4	IL13RA1	SLC22A2	GHR	SLC22A1	SLC22A7	SLC22A8	CACNG4	CNPY2	MMP17	MMP16	IL6R	MMP15	SLC3A1	MMP14	EREG	LRMP	DEGS1	C9	ECEL1	LRRC32	OPRK1	PKD1	MC3R	SLC8A1	OPRL1	ATRN	NTNG1	AXL	TRIM27	NTNG2	TMEM5	STAB2	ACCN2	ACCN1	ACCN4	ACCN3	LRP1	TFRC	EPGN	STAB1	YKT6	MPZL1	GRIK1	GRIK2	GRIK3	GRIK4	IL15	IL17RB	MARCO	EDG3	EDG2	FRS2	EDG4	EDG7	EBI2	EDG6	IL29	BST2	SLC33A1	PTPRN2	STIM1	IL11RA	GABRR2	GABRR1	VAMP2	NEU3	VAMP1	C3AR1	CYSLTR1	ADORA2B	ADORA2A	BMPR2	PTK7	ABCA1	SLCO2A1	IL12RB2	P2RY6	IL12RB1	P2RY4	P2RY2	P2RY1	ADRA2A	PCDHA10	PCDHA11	ADRA2C	ADRA2B	GABRQ	UPK2	GABRD	MUC1	GABRE	GRIN1	MET	CYB561	TPBG	MUC4	ABCB4	ATP7A	P2RX5	LAMP1	P2RX4	LYVE1	P2RX7	P2RX1	P2RX3	ADRA1B	TBXA2R	SLC13A2	ADRA1A	SLC13A4	ADRA1D	ATP7B	CLDN4	CLDN3	GPR109B	GABBR1	GABBR2	SLC1A4	SLC1A5	PCDH1	SLC1A6	TREH	TIE1	SLC1A1	SLC43A1	MLANA	PTGER1	PTGER2	PTGER3	PCDH8	PCDH7	FOLH1	SDC1	CLDN1	CNTN2	TM4SF1	TM4SF4	ROM1	TM4SF5	BTN2A1	CLCNKA	CLCNKB	RGMB	HRH1	HRH3	PRRG1	HRH2	PRRG2	SCNN1G	CD6	SELPLG	DCLK1	EBP	TNFSF4	OLR1	KL	MAL	TNFSF8	NCSTN	CYBB	MEP1A	SCN4B	MEP1B	EPOR	OPRD1	IL6ST	LHCGR	CD52	TMEM11	SLC35A1	ATP2B1	CD48	CD47	ATP2B4	CD46	GRID2	PSENEN	RAB26	APOM	GJD3	C5AR1	ABCB11	CD40	CCR9	CCR8	CCR7	CD37	LETM1	CCR6	CD36	CCR5	CCR4	HAS1	TACSTD2	CCR3	CD33	CCR2	HAS2	HAS3	CLCN1	CALY	KEL	MMD	MME	CD70	BDKRB1	BDKRB2	EPHB3	CD72	EPHB4	EPHB1	SLC11A2	SLC11A1	CD69	SLC31A2	SLC31A1	TYROBP	IL1RL2	CELSR1	CD63	EPHA1	AGER	EPHA2	EPHA3	KDR	NTRK3	EPHA4	CD55	ATP2A2	NTRK1	NTRK2	CLCN5	PCDHA6	GJA8	PCDHA7	KCNJ15	PCDHA8	OR52A1	ACVRL1	PCDHA2	IL27RA	PCDHA3	PCDHA4	PCDHA5	GJA1	ANPEP	KCNJ10	PCDHA1	GJA4	CD151	SLC26A2	KCNJ11	KCNJ14	ART1	ART3	GBAS	SLC24A1	GOLM1	ICAM1	GPR176	ATP4A	PCDHB6	ICAM5	PCDHB3	PCDH11X	ICAM2	PCDHB4	ICAM3	CD160	PCDHB2	CD164	STX1B	GRM1	CD163	GRM5	GRM4	BSND	GRM3	GRM2	SEMA4F	GRM8	GRM7	GRM6	STEAP1	AVPR2	OPN1LW	CCR1	NEO1	MIP	LY6E	FUT1	CD24	CD28	LY75	OPN1MW	NLGN1	CD1C	PTGFR	CD1D	SLC16A3	PROM1	SLC16A2	SLC16A5	SLC16A4	CD19	SLC16A7	SLC16A6	SLC16A8	PTCH1	PTCH2	F2RL2	F2RL3	CASR	SLC22A13	GABRB3	GABRB2	GABRB1	SLC22A14	F2RL1	SLC22A11	VIPR1	VIPR2	SCTR	PTGIR	ROBO1	MS4A1	MS4A2	CSF3R	MFI2	CNGA1	BCAP31	IGSF6	IGSF1	FXYD1	FGFR1	CAV2	FGFR4	CAV1	FXYD3	FGFR3	ITGAE	ADCYAP1R1	ITGB4	ITGB3	PCDHAC2	ITGAM	PCDHAC1	ITGAX	FOLR1	ITGB8	ITGB7	TRO	ITGB6	GAL3ST1	CSF1R	GABRA2	GABRA1	GABRA4	GABRA3	GABRA6	PODXL	GABRA5	ITGA1	ITGA2	ITGA3	ITGA9	SLC25A11	SLC25A14	SLC25A13	FCAR	EMR1	ITGA5	ITGA8	LTB4R2	CD79B	ITGAD	PHEX	SLC25A17	SLC5A3	CD8B	SLC5A1	SORL1	GNRHR	BCAM	CXCR3	DDR2	CD97	CD96	CXCR5	CXCR4	CXCR6	TPO	EVI2B	ZYX	GABRG2	ALK	OR10J1	PRKD1	CD84	CD83	DDR1	TNFRSF9	BPI	CD82	CD81	NGFR	GPRC5C	GPR6	GPR1	TNFRSF4	GPRC5A	GPR4	TPSG1	GPR3	HS6ST1	IL2RG	PLA2R1	SLC39A2	HPN	IL2RB	MPZ	CD99	IL8RB	SLC18A2	SLC18A3	SLC5A6	MPL	KCNE1L	HTR1B	HTR1A	ADAM2	KCNK6	KCNK5	FAT	ADAM8	HTR1D	HTR1F	HTR1E	ADAM9	PTPRJ	PTPRK	TYRO3	CLCA2	CLCA1	PTPRM	CLCA4	PTPRF	GPER	PTPRG	NCF4	PTPRH	PTPRS	PTPRT	PTPRU	PTPRN	SSPN	PTPRO	ST14	MST1R	CD226	IL1R1	ERBB4	ERBB3	HFE	NPY6R	KCNJ2	KCNJ3	KCNJ1	HCRTR2	ADRB3	HCRTR1	MUSK	SYPL1	PROCR	HLA-DRB4	HLA-DRB5	SLC28A2	SLC28A1	PTH2R	PHB	TGFBR1	PCDH12	CD300C	KCNK1	SYNGR3	KCNK3	NPY5R	KCNJ5	KCNJ4	KCNJ6	KCNJ8	AVPR1B	AVPR1A	CHRND	CHRNE	CD200	P2RXL1	CHRNG	KCNH1	MSR1	GLRA1	TRPV1	TRPV2	TEGT	RDH8	SLC23A1	SLC23A2	SLMAP	TRPV5	TRPV6	HTR5A	KCNG2	CMKLR1	XPR1	KCNH2	STBD1	KCNH4	FFAR3	FFAR2	NPY2R	GPR64	FFAR1	PCDHB15	GPR65	PCDHB12	GPR68	PCDHB11	PCDHB17	KCNE1	MAS1	KCNE2	CCBP2	HTR3A	HTR3B	SELP	TMPRSS2	GPR75	SELL	CTLA4	FADS2	NPY1R	P2RY11	NPHS2	NPHS1	HBEGF	HTR2B	NMBR	HTR2A	KCNC1	KCNC4	KCNC3	TSPAN4	SLC7A8	TNFSF15	JAG2	SLC7A9	TSPAN7	TSPAN9	ENPEP	TNFSF12	SLC7A6	SLC7A7	SLC2A8	SLC2A4	ST3GAL5	GPR45	GPR44	PGRMC1	SLC2A2	GPR42	INSR	RGR	FLVCR1	KCND3	SLC34A1	NTSR1	NTSR2	SLC34A2	PODXL2	THBD	GPR55	GPR56	GPR50	GPR52	SLC40A1	KIR3DL2	STX8	DRD1	DRD3	DRD2	KCNA2	DRD4	KCNA1	KCNA4	KCNA3	KCNA6	KCNA5	OPN1SW	GPR23	GPR22	GPR21	GPR25	BTN1A1	TEK	NUMB	GRPR	GPR20	MRC1	HCN2	ADAM29	KCNB2	ADAM23	TNFRSF13B	RHD	GPR137B	GPR32	GPR35	TNFSF10	GPR34	GPR37	SLC7A2	GPR39	SLC7A1	MTNR1B	RHBDL1	MERTK	TRIP6	NKG7	GPR31	MTNR1A	RHO	CORIN	SYNGR1	CXADR	SYNGR2	GPC4	CCRL2	GPC5	GPC3	GPC6	CSF2RB	GPC1	CSF2RA	CCRL1	SIT1	GPR19	KTN1	M6PR	TRPM2	TRPM1	ATP6V1A	CHRM5	ADRB2	CHRM4	ADRB1	CHRM3	SIGLEC6	CHRM2	CHRM1	IGF2R	SIGLEC7	GPR15	GPR17	TSHR	GPR12	LCT	PTAFR	ACVR1	APH1A	OXTR	COL17A1	TSPAN31	TCIRG1	FLT1	SLC12A2	FLT3	SLC12A3	FLT4	SLC12A4	TSPAN13	TSPAN15	CLPTM1	SLCO1B3	FZD10	SLCO1B1	SLC14A1	SMPD2	ADCY3	ATP1B1	LYPD3	ADORA3	ATP1B3	ADCY7	AQP9	EFNA1	AQP8	ATP1B4	EFNA3	AQP5	OR1E2	AQP4	AQP7	AQP6	AQP1	ADORA1	CLEC4A	CHRNA4	CHRNA7	CHRNA6	CHRNA1	CHRNA3	CHRNA2	SLC12A6	SLC12A7	EFNB3	EFNB1	MDGA1	EFNB2	TRPA1	HTR4	OR1D2	CLEC4M	OR1D4	CRHR1	LILRB2	CRHR2	VSIG2	RHCG	CD40LG	LILRB3	HTR7	RHCE	CX3CR1	HTR6	PDGFRA	EFNA5	EFNA4	CLEC5A	HS3ST3B1	KCNMB3	KCNMB4	PALM	PRLHR	ENPP2	FCER2	ENPP3	TRHR	DAG1	ITGA11	ITGA10	KCNMB2	BAI1	FCER1G	FCER1A	TRPC1	TRPC3	TRPC5	NCKAP1L	HOMER1	NOTCH3	NOTCH2	NOTCH4	CHRNB4	CHRNB3	CHRNB2	ENG	GYPB	TM7SF2	MCHR1	CCKAR	GYPC	GYPE	SLC15A1	SLC15A2	IL28RA	EDNRA	ASGR1	EDNRB	SLC25A3	XCR1	KCNMA1	SLC25A4	CCKBR	SLC25A5	RXFP3	CLEC1A	TNFRSF10C	PSEN1	PSEN2	GPA33	ADAM17	SGCE	CLEC1B	SGCB	LANCL1	SLC19A1	CLEC2B	CLEC2D	NPFFR2	ABCD2	TRHDE	PTPRZ1	ATP1A4	ATP1A1	FZD3	FZD2	FZD5	ITPR1	CAPRIN1	FZD6	ADCY9	ABCC3	ABCC1	ABCC2	OPN3	ABCC5	MAEA	SLC6A2	SLC6A4	TLR1	CSPG4	TLR2	TLR3	TLR4	CSPG5	TLR6	GP9	GP5	GP6	SLC4A1	SLC4A4	SLC4A3	SPN	DSCAM	AGTRL1	TRAT1	ADRM1	LRP12	PI4K2A	SDCBP	KIR2DL1	KIR2DL3	KIR2DL4	SLC38A3	PKHD1	KLRK1	NINJ2	KCNS1	LAPTM5	CNR1	CNR2	SLC30A5	B3GNT3	SCARB2	SLC30A3	ENTPD1	RYK	OPCML	TACR3	TACR2	RRH	TACR1	HPS1	FASLG	LGR5	ACVR1C	KCNQ5	ACVR1B	KCNQ3	PTHR1	CNTNAP1	CALCRL	KCNQ2	RAMP1	KCNQ1	IFNGR2	TAAR5	IFNGR1	RAMP3	OPRS1	RAMP2	TM9SF2	MPP1	NRXN3	MPP2	MPP3	NRXN1	PIGR	NCR2	NCR3	IFNAR1	STOM	ACVR2A	IFNAR2	ACVR2B	RTN4RL1	TNFRSF25	RHBG	TNFRSF1A	GP1BA	RTN4RL2	PTPRB	PTPRC	CR1	PTPRD	LTK	PTPRA	SLC10A2	RHAG	SLC10A1	KCNN4	SLC17A5	SLC6A9	PSMG1	SLC17A3	KCNN1	SLC6A7	SLC17A4	MLNR	KCNN3	SLC17A1	SLC17A2	OR3A2	F2R
ORGANELLE_INNER_MEMBRANE	na	ATP5D	HCCS	ATP5E	OXA1L	UQCRC1	TIMM17A	ATP5B	TIMM17B	NDUFAB1	LEMD3	MPV17	TIMM50	PPOX	NDUFS7	NDUFS4	ALAS2	NARF	C3orf31	TIMM9	SLC25A22	NDUFS8	SLC25A3	SLC25A1	ATP5O	COX18	MRPL32	NDUFS3	LBR	NDUFS2	NDUFS1	COX15	ATP5J	ND1	OPA1	AIFM3	SLC25A6	NDUFA13	TIMM23	TIMM8B	NNT	PSEN1	UQCRH	PSEN2	ATP5C1	PMPCA	SURF1	MATR3	NEU4	UQCRB	HSD3B2	NDUFB6	HSD3B1	LMNB1	TIMM10	ATP5G2	TIMM13	ATP5G1	ATP5G3	COX6B2	NDUFA2	IMMT	NDUFA9	NDUFA6	PHB	BCS1L	ABCB7	NDUFA1	SDHA	SLC25A11	UCP3	PHB2	NDUFV1	SDHD	ATP5A1	SLC25A15
OLIGOSACCHARYL_TRANSFERASE_COMPLEX	na	STT3B	MAGT1	TUSC3	STT3A	DC2	RPN1	DAD1	RPN2	KRTCAP2	DDOST
ADHERENS_JUNCTION	na	PTPRC	LIMA1	SHROOM2	C9orf58	SHROOM3	BCAR1	ACTN1	EVL	CDH1	ACTN2	ACTN3	NEXN	CTNNA3	VCL	SNIP	SORBS3	RND1	PGM5	SORBS1	NRAP	LAYN	ZYX	TRIP6
PEROXISOMAL_MEMBRANE	na	PEX3	PEX11A	PNPLA8	FIS1	PEX1	PEX19	PXMP3	PXMP4	PEX16	PEX14	ABCD3	PEX13	PEX12
SARCOMERE	na	ACTA1	TNNC1	MYOZ2	TTN	TNNI3	TPM2	TPM1	TPM4	TPM3	TNNT2	DES	NEB	ABRA	MYOM1
EXTERNAL_SIDE_OF_PLASMA_MEMBRANE	na	B4GALT1	IL2RB	ENOX2	PKHD1	CD3E	ATP6AP2	SCUBE1	STAB2	THY1	TAS2R16	CCR5	SLC2A4	IL2RG	CD24	CD79A	CD28
EUKARYOTIC_TRANSLATION_INITIATION_FACTOR_3_COMPLEX	na	EIF3C	EIF3D	EIF3A	EIF3B	COPS5	EIF3H	EIF3E	EIF3F	EIF3I	EIF3J
VESICULAR_FRACTION	na	CYP3A4	ALS2	HSD3B2	CYP3A5	COPA	SLC9A6	HSD3B1	CYP2C19	PTGS1	OAS3	COMT	LTC4S	OAS2	LASS5	DCT	POMGNT1	SLC35B1	APOB	CYP39A1	TMED2	STX16	FMO3	TMED10	HSD17B3	ERO1L	STCH	STS	STX2	CYP2C9	DHRS9	IRS1	AADAC	MGST3	GBA2	CYP4A11	HSP90B1	VCP	ATP2A2	LASS1	CYP2A6	RDH16	STEAP2	SSR3	MGST2
EXTRACELLULAR_MATRIX_PART	na	ANG	SNTB1	SNTB2	COL11A1	USH2A	COL10A1	SSPN	MAGEE1	COLQ	SGCG	SNTG1	COL1A2	SGCD	SGCE	LAMC1	DST	SGCA	SNTG2	SGCB	CAV3	ODAM	AMTN	LUM	COL3A1	APLP1	COL9A1	COL9A2	LAMB2	COL9A3	COL7A1	DMD	COL6A3	AGRN	LAMB1	COL8A1	COL4A4	COL18A1	COL4A3	COL4A2	TNXB	COL13A1	EFEMP2	FBN1	COL15A1	NID2	COL16A1	COL5A3	TINAG	COL5A2	SMC3	COL5A1	COL4A5	LAMA2	LAMA4	LAMA3	ERBB2IP	MUC5AC
CELL_SURFACE	na	CYP3A4	TM7SF4	ENOX2	ACVRL1	ATP6AP2	CSPG4	TLR2	PDLIM2	BCAM	MMP25	SHH	ACVR1B	APP	SRPX	SLC2A4	ROBO1	PGRMC1	TDGF1	CEP290	RC3H2	ROBO2	KLHL20	IRAK2	GJD3	KCND2	ADAM10	CD3E	MPP2	SCUBE1	FLOT2	MPP3	PTPRR	SLC3A2	NRD1	M6PR	GPR98	THY1	PLAUR	TAS2R16	ACVR2B	CCR5	HSPB1	ATPIF1	AOC3	DCBLD2	FGFR2	RTP2	PKHD1	RTP1	DSCAML1	CX3CL1	ALPP	EPHB4	ANXA9	HSPA2	GPM6A	C9orf127	IL2RG	CD24	CD6	HSPA8	CD28	HSPA9	B4GALT1	P4HB	IL2RB	GDI2	ABCB1	STAB2	IL8RB	NOTCH2	SULF2	PRLR	LAYN	NOTCH4	SULF1	CD79A	GHSR	ELA2
CELL_JUNCTION	na	CLDN8	GJA8	CLDN7	LIMA1	CADM3	CLDN9	VAPA	CADM1	CLDN4	CLDN3	BCAR1	CLDN6	RP1-21O18.1	CLDN5	GJA1	AMOTL1	VCL	PNN	PCDH1	WNK4	ZYX	CDH24	DLG1	GJD3	ACTN1	ACTN2	ACTN3	NEXN	CTNNA3	EPB41L3	PGM5	RND1	ASH1L	CLDN1	CLDN2	RAB13	DST	STEAP1	CLDN16	CLDN17	PARD3	CLDN18	SHROOM2	C9orf58	CLDN19	SHROOM3	AMTN	CLDN10	CDH1	CLDN11	CLDN12	CLDN14	CLDN15	SNIP	SORBS3	COL17A1	SORBS1	BAI1	CNN2	MLLT4	PARD6A	B4GALT1	PTPRC	PARD6B	CNKSR1	CLDN22	EVL	CLDN20	CLDN23	GJB1	GJB2	TJP1	ERBB2IP	NRAP	LAYN	PKP4	CDC42BPA	DSC3	DSC1	TRIP6	PDZD2	PDZD3	CDC42BPB
MITOCHONDRIAL_PART	na	MRPS36	MRPL40	HCCS	MRPS35	MRPL42	GRPEL1	OXA1L	MRPL41	NDUFAB1	MPV17	OGDH	HTRA2	SLC25A22	TIMM9	TFB2M	MRPL32	MRPL52	MRPL51	OPA1	GATM	TIMM8B	MRPS18C	NNT	MRPS18A	ATP5C1	SURF1	MRPS16	MRPS15	MCL1	MRPS12	MTX2	MRPS11	MRPS10	PIN4	HADHB	FIS1	MRPL55	ALDH4A1	SUPV3L1	COX6B2	DNAJA3	MRPS28	MSTO1	ABCB8	MRPS22	PHB	MRPS24	MAOB	MRPS21	VDAC2	ABCB7	VDAC3	ABCB6	VDAC1	SLC25A11	UCP3	NDUFV1	RHOT1	RHOT2	SLC25A15	ATP5D	ATP5E	BCKDK	UQCRC1	ABCF2	ATP5B	TIMM17A	TIMM17B	BNIP3	TIMM50	PPOX	ACN9	NDUFS7	NDUFS4	ALAS2	CASP7	C3orf31	NDUFS8	SLC25A3	ATP5O	SLC25A1	POLG2	COX18	NDUFS3	NDUFS2	NDUFS1	COX15	TOMM34	ATP5J	ND1	ACADM	AIFM3	AIFM2	SLC25A6	CYCS	NDUFA13	TIMM23	TIMM44	MFN2	RAB11FIP5	UQCRH	TOMM22	CASQ1	PMPCA	UQCRB	HSD3B2	HSD3B1	NDUFB6	NFS1	TIMM10	ATP5G2	NR3C1	ATP5G1	TIMM13	ATP5G3	MRPL10	MRPL12	BCL2	PITRM1	MARS2	ETFB	ETFA	BCKDHA	NDUFA2	NDUFA9	IMMT	NDUFA6	CS	BCKDHB	ATP5F1	KIAA1967	RAF1	BCS1L	NDUFA1	SDHA	MRPL23	DBT	BAX	PHB2	SDHD	CENTA2	ATP5A1
PROTEIN_SERINE_THREONINE_PHOSPHATASE_COMPLEX	na	PPP1R9B	PPP2R1A	PPP2R3B	PPP2R3A	PPP2CA	CYCS	PPP2CB	PPP3CB	PPP2R4	PPP2R2A
AXON	na	CDK5R1	MAPT	NF1	GHRL	NEFH	CABP4	PPT1	DTNBP1	NEFL	CDK5	NEFM	TGFB2
RIBONUCLEOPROTEIN_COMPLEX	na	MRPS36	RALY	HNRPK	MRPL40	RPP38	MRPS35	SRP14	MRPL42	MRPL41	HNRPF	LSM6	SNRPD3	U2AF2	SRP68	ASCC3L1	RPL15	SNRPD1	SNRPD2	SRP19	HNRPM	MKRN3	SMNDC1	DDX23	DDX25	U2AF1	RPP30	LSM4	FAU	ZRSR2	API5	MRPL52	SNRPA1	KRR1	MRPL51	HNRPUL1	SNRPN	EMG1	EFTUD2	FMR1	PTBP1	HNRNPA2B1	RRP9	NR0B1	HNRNPR	HNRNPU	PSMA1	MRPS18C	MRPS18A	EIF2S1	SNRPB	SNRPA	SLU7	SNRPC	RPS11	SNRPF	SIP1	SNRPG	MRPS16	MRPS15	MRPS12	MRPS11	SNRPB2	MRPS10	ZCRB1	HNRNPL	WDR57	TROVE2	KIAA1604	NOLA2	NOLA3	RPL9	CDC40	MRPL55	RPL7A	HNRNPC	HNRPH2	HNRPH1	DHX8	MRPS28	SMG6	NOC4L	MRPS22	MRPS24	EPM2A	SRA1	MRPS21	SSB	SNW1	HNRNPA1	HNRNPA0	DDX6	FXR1	RPS7	PPIH	C16orf33	POP1	POP4	UTP20	POP7	RPP40	PDCD7	PTGES3	ZMAT5	UTP18	DKC1	TERT	JAKMIP1	NOL6	PRPF31	SF1	C6orf151	RPS4X	HNRPDL	RPL3L	SERP1	IVNS1ABP	SF3B4	NUFIP2	SF3B3	SF3B2	MRPL10	MRPL12	PRPF8	DHX15	APEX1	GEMIN4	BCAS2	SNRP70	RRBP1	RPL27	SF3A2	PRPF18	SF3A1	TRIM21	SLBP	SF3A3	MRPL23	ATXN2	RPL13A	TEP1	PHF5A	RBM14	TXNL4A
COATED_VESICLE	na	SEPT5	COPA	RAB3A	HCRT	AFTPH	AP1G2	KIAA0368	AP1G1	AP2S1	COPZ1	PPT1	AMPH	COPB2	AP1S1	DMXL2	MALL	COPB1	SYN3	GOPC	AP3B2	NECAP2	SPG21	SLC30A3	AP1GBP1	PAMCI	APBA1	MT3	STX6	EGFR	CLN3	ICA1	SVOP	MYO6	SNAPIN	FURIN	LDLRAP1	ATP7A	VWF	COPG2	IGF2R	RAB35	ARCN1	RAB14	TRAPPC4	STEAP2	COPG	COPE
MICROTUBULE_ASSOCIATED_COMPLEX	na	KIF23	DYNC1LI2	KIF25	RABGAP1	KATNB1	KLC2	PXN	KIFC3	STAU1	KIF2C	RANBP9	DNALI1	DYNLL1	MEFV	KLC1	ACTR1A	MAPT	KIFAP3	ACTR1B	PAFAH1B1	APPBP2	DCX	DYNC1I1	KIF3B	KIF11	KIF5B	KIF5A	MAP1A	KIF15	KIF5C	MAP1B	DCTN3	DNAI2	MID1	KIF3C	DCTN2	EML2	EML1	KIF1B	ATG4D	ATG4C	ATG4B	ATG4A	MAP2	MAP4	CLIP2	MAP7
CHROMATIN	na	HMGN1	PAM	H1FNT	HIST4H4	TIPIN	POLA1	NUFIP1	CBX1	RCC1	CBX5	MCM7	OIP5	NPM2	INCENP	JUND	H2AFY	TOP2B	HELLS	MAF	DNMT3A	UPF1	RAN	APTX	TNP1	RB1	MCM2	JUNB	KLHDC3	MYCN	SUV39H2	ATRX	TIMELESS	H2AFY2	FOXC1	TMPO
SYNAPSE_PART	na	PICK1	CABP1	NUFIP1	RIMS1	SYNE1	MAGEE1	GRM7	NPTN	DLG4	ERC2	ERC1	CACNA1C	DNM2
INTERMEDIATE_FILAMENT_CYTOSKELETON	na	INA	GFAP	KRT6A	LMNB1	DRD2	VIM	BFSP2	UPP2	KRT31	PNN	KRT19	KRT18	KRT5	KRT17	PKP1	NARF	KRT15	KRT1	TCHP	CLIP1	KRT2	KRT3	NEFL	NEFM
MEMBRANE_BOUND_VESICLE	na	TGOLN2	SEPT5	MTSS1	AP1G2	AP1G1	CSPG5	APOA1	DMXL2	MALL	SLC2A4	PAMCI	RAB27A	EGFR	CRISP3	MYO6	VPS45	SSPN	COPG2	C4orf16	RAB14	TRAPPC4	NRSN2	NRSN1	DST	C14orf1	CAV2	PAM	ARHGDIG	PALM	AFTPH	CLCN3	COPZ1	PPT1	ABCA2	GIPC1	ABCA1	OCRL	ABCA3	ECE2	STX12	SFTPD	TMED10	SLC30A5	SLC30A3	SPERT	ARHGDIB	GOLIM4	BRCA2	SNAPIN	FURIN	ATP7A	LAMP2	CD207	FLG	YIPF3	YIPF2	SYT13	SYTL2	SYTL1	YIPF1	ATP7B	COPA	KIAA0368	AP2S1	HPS4	HPS1	AP3S1	CUZD1	SPINK5	COPB2	AP1S1	TYR	COPB1	GOPC	NECAP2	AP3B2	SPG21	MT3	STX6	CLN3	SVOP	SPACA3	ADAM10	ANP32E	GALNTL2	PI4KA	LDLRAP1	KIF1B	TMEM187	BGN	IGF2R	ARCN1	COPG	STEAP2	COPE	TF	RAB3A	HCRT	APH1B	AMPH	AZU1	TMED2	CRISPLD2	DGKD	SYN3	SCG5	AP1GBP1	APBA1	SELP	ICA1	TMEM168	VWF	PLEKHF2	TFRC	RAB35	ABCC4	DMBT1
NUCLEAR_REPLICATION_FORK	na	RPA1	RPA2	MCM7	ZMIZ2	POLA1	MCM3	RPA4	PURB	RPA3	PURA
MICROTUBULE_CYTOSKELETON	na	ALS2	DYNC1LI2	PRC1	CROCC	AURKC	KNTC1	TTK	AURKA	CDC16	KIFC3	KIFAP3	INCENP	TPT1	CEP290	TUBG1	CCNA1	KIF5B	KIF5A	KIF5C	POLB	ESPL1	PCM1	DCTN3	DCTN4	MARK4	DCTN1	MARK1	DCTN2	UXT	LYST	CNTROB	ARL8A	CLIP2	ARL8B	SEPT9	BBS4	KIF4A	NEK2	PKHD1	KATNB1	NEDD9	ABCA2	AZI1	PXN	C16orf48	SAC3D1	KATNA1	NPM1	TUBE1	FBXO5	CLASP1	CLASP2	C1orf49	KIF3B	NIN	CKAP5	RPGRIP1L	ALMS1	BRCA2	CDC20	GAS8	CDC27	KIF3C	CEP27	PLK1	MAP2	TUBD1	MAP4	MAP7	TSGA14	HDAC6	KIF23	KIF25	KIAA0368	LATS1	LATS2	PCGF5	KIF2C	NDE1	RANBP9	CEP250	DYNLL1	DLG7	ACTR1A	MAPT	ACTR1B	CDK5RAP2	TOP2A	ZW10	DYNC1I1	ARHGEF2	KIF11	CDC2	CEP110	KIF15	TPX2	TBCE	DNAI2	EML2	CHMP1A	SASS6	ATG4D	EML1	KIF1B	ATG4C	ATG4B	ATG4A	TBCD	LCK	TBCC	MAPRE1	MAP3K11	PPP4R2	RABGAP1	THAP6	CETN3	AKAP9	CETN1	KLC2	STAU1	TUBGCP4	TUBGCP3	NUMA1	TUBGCP6	DNALI1	CTAG2	TUBGCP5	CEP57	MEFV	KLC1	NUDT21	PKD2	BUB1	PAFAH1B1	APPBP2	DCX	APC	RNF19A	MAP1A	MAP1B	CENPF	BIRC5	CP110	CEP63	MID1	TUBGCP2	SMC3	SIRT2	CCNB2	MAP1S	MPHOSPH1	KPTN
EXTRACELLULAR_REGION	na	IL9R	LTBP2	LTBP4	PGC	FSTL3	FSTL1	APP	CTGF	YARS	CLCA3	F7	SSPN	ADAMTS9	MAGEE1	SERPINF1	TMPRSS11D	F2	ADAMTS5	WFDC2	ODAM	AMTN	ERBB2	PPT1	IL17C	IL17A	C19orf24	IFNA7	IMPG1	KAL1	IMPG2	CKLF	FGL2	FGL1	PLTP	IL1RN	COL16A1	EMILIN2	APOL1	PI3	AREG	MUC5AC	ASIP	FGF6	FGF5	FGF9	RTN3	CFHR1	MMP20	CFHR3	SERPINA7	SCRG1	SERPINA5	CEACAM8	CETP	SERPINA1	ANGPT2	AMY2A	FGF2	FGF3	USH2A	FGF4	IL13RA2	HYAL1	APCS	EGFL7	EGFL6	LYZ	IL6R	MMP13	MMP11	C8A	INHBB	INHBA	MMP10	IL18BP	EREG	INHBC	IL12A	VCAN	IL12B	GPHA2	RNPEP	SMR3A	SMR3B	CSF3	FMOD	C5	CCL28	PCSK2	CCL22	CCL20	COL7A1	RNASET2	COL6A3	PCSK9	C2	PTX3	PCSK5	IL4	HAPLN1	IL3	IL6	IL5	IL8	IL7	ATRN	COL15A1	NID2	CCL15	CLEC11A	PLG	CDH13	ORM1	CCL13	CCL14	GLA	TFRC	HBEGF	CP	ORM2	IL2	IL16	IL18	IDE	IL15	DLK1	TGFB1	CHAD	TGFB2	APOA2	APOA1	APOA5	TGFBI	IL1B	CPA1	IL1A	EBI3	IL29	PLUNC	IL27	MGP	IL26	IL20	COL1A2	SNTG1	TNFAIP2	SNTG2	CCL1	ACHE	CCL2	IL32	CX3CL1	CCL4	CCL7	FGG	FGA	FGB	TFF3	ANGPTL1	SCYE1	ANGPTL3	ANGPTL2	ANGPTL4	SDF2	MUC2	FKTN	EFEMP2	EFEMP1	DNASE1	PDZD2	PCSK1N	CPB2	SPINT2	SNTB1	SNTB2	LOXL3	LBP	LOXL2	GPC1	LOXL1	IK	SPINT1	ADFP	ATG4C	DCD	ADAMTS13	CTF1	NDP	CRLF1	RP5-886K2.1	RNH1	TAC1	CABP4	TAC3	APLP1	PRSS8	COL9A1	COL9A2	COL9A3	FCN3	PRSS2	REN	PRSS3	FBN2	COL8A1	DKKL1	FIGF	KLK6	COL4A4	SECTM1	COL4A3	KLK8	COL4A2	FLT1	RNASE2	RNASE3	COL13A1	PSAP	KL	KLK4	FBN1	RNASE6	KLK5	COL5A3	FRZB	FAM12A	COL5A2	COL5A1	SMC3	COL4A5	A1BG	LEP	PNOC	AKR1B1	ACE2	MEP1A	MEP1B	GDF15	DMBT1	PVR	NOG	UTS2	S100A7	EDN1	POSTN	SHH	CFP	DSPP	APOD	APOE	HTRA1	LCAT	CFH	ERAP1	COL10A1	OPTC	MATN3	CRISP3	MATN4	APOA1BP	CRISP2	MATN1	CRISP1	PRELP	C1QA	SCGB1D1	WFDC12	C1QB	COLQ	SCGB1D2	VEGFA	PLA2G2A	EFNA5	LAMC1	PLA2G2E	PLA2G2D	LALBA	RBP4	MFNG	IFI30	MYT2	LGALS3BP	LAMB2	AGGF1	DMD	CDA	AGRN	LAMB1	COL18A1	CHI3L1	LGALS7	CHI3L2	LGALS8	CD5L	ECM2	ECM1	SFRP5	LAMA2	LAMA4	LAMA3	NPY	SFRP1	SFRP4	FJX1	IL5RA	PLA2G4B	SPG7	PRH2	SPINK5	TNFRSF11B	SEMA3F	GPX3	SEMA3E	SEMA3A	COL11A1	SPACA3	PRG2	COL25A1	SLIT1	SLIT2	SLIT3	PROK2	SGCG	ADM	PTGDS	PLA2G7	SGCD	NPPB	SGCE	PLA2G3	SGCA	PLA2G5	SGCB	CXCL1	IL1F8	MIA	CXCL3	CXCL2	COL3A1	CXCL9	SFN	CPN1	MIF	FVT1	VWC2	LECT2	QSOX1	THBS4	PNLIPRP1	PNLIPRP2	PLA2G10	SOD1	DKK2	DKK3	FBLN1	AFM	ERBB2IP	FBLN2	FBLN5	RAB35	IL1F7	FGF18	F13A1	MMP9	FGF17	MMP8	FGF16	MMP7	FGF10	VTN	FGF12	MMP3	GDNF	MMP2	REG3A	PAPPA	TPT1	ODZ1	TFPI2	SPN	P11	SEMG1	GNLY	SCUBE1	SEMG2	FGF21	MEPE	FGF20	TCN2	PTHLH	CARTPT	PGCP	DST	CAV3	WNT5A	MSMB	HDGF	CYTL1	GREM1	FXYD6	PRR4	SFTPD	C2orf7	SRGN	CTRL	LPL	ELA2B	DMP1	TINAG	SST	HABP2	COPA	INSL3	INSL4	ANG	GSN	DGCR6	KLK10	KIRREL3	KLK13	RS1	IGFALS	INHA	GRP	NUCB1	OSM	AMH	IFNAR2	NUCB2	GHRL	MBL2	CD248	LUM	CALCA	UTP11L	COMP	PTN	PLA2R1	FGFBP1	MYOC	EPO	SCG2	TNXB	WNT2B	VWF	HPX	IGFBP1	LIPE
SPINDLE_POLE	na	KIF11	KNTC1	KATNB1	TPX2	CENPF	CETN1	LATS1	DCTN1	SMC3	LATS2	TUBGCP3	NDE1	NUMA1	DLG7	KATNA1	BUB1	TUBG1	ZW10
LATE_ENDOSOME	na	ATP7A	RAB7A	LAMP1	LAMP2	RAB9A	KIAA0368	TSG101	TPT1	RAB14	CD79A	CTNS	ATP7B
INTRINSIC_TO_MEMBRANE	na	KLRC2	IL9R	SGMS2	OSMR	PPP2R5C	RCE1	SGMS1	HNRPM	LPHN2	LPHN3	AGTR1	AGTR2	APP	MC1R	GRIN2B	RAE1	LTB4R	GRIN2C	CCR10	ROS1	LPHN1	L3MBTL4	SCN2B	PDPN	LIFR	GRIN2A	MYH9	THY1	SSTR4	SSTR5	SSTR2	NPC1	SSTR3	TMPRSS11D	SSTR1	TMPRSS11E	F3	BACE1	MC2R	RYR1	ROR1	ROR2	KLRC1	DCBLD2	ORAI1	PPYR1	MTX1	RER1	ATP12A	SLC29A1	SLC29A2	UPK1A	CKLF	KLRF1	GUCY2F	JTB	KIR2DS4	KIR2DS3	GAS1	VDAC1	GUCY2D	BFAR	PKP2	OPRM1	SLC20A1	LDLR	SLC20A2	BNIP3	SIRPB1	MMP24	LNPEP	ST6GALNAC6	KISS1R	NMUR1	SRPR	IL4R	IL1RAP	CEACAM8	SLC22A4	CEACAM7	SLC22A3	CEACAM6	MC5R	SLC22A6	CEACAM5	CEACAM4	IL13RA1	KDELR1	SLC22A2	SLC22A1	GHR	KDELR2	SLC22A7	SLC22A8	CACNG4	CNPY2	MMP17	MMP16	SLC3A1	MMP15	IL6R	MMP14	LRPAP1	C8A	KLRG1	BNIP1	EREG	LRMP	NUP107	DOLPP1	DEGS1	C7	C9	ECEL1	LRRC32	OPRK1	FPR1	DDX19B	PKD2	PKD1	MC3R	C1GALT1	SLC8A1	OPRL1	ATRN	TRIM27	NTNG1	AXL	NTNG2	TMEM5	STAB2	TMEM1	TMEM2	ACCN2	ACCN1	ACCN4	ACCN3	LRP1	TFRC	EPGN	STAB1	SDHC	LRP6	MC4R	YKT6	LRP3	LRP5	MPZL1	GRIK1	GRIK2	GRIK3	GRIK4	IL15	IL17RB	FDFT1	MARCO	GALR1	GALR3	GALR2	EDG3	EDG2	FRS2	EDG4	EDG7	EDG6	EBI2	BCL10	IL29	BST2	SLC33A1	PTPRN2	STIM1	PNPLA3	IL11RA	GABRR2	GABRR1	RNF139	VAMP3	VAMP2	NEU3	VAMP1	EDA	ABCA7	C3AR1	CYSLTR1	C11orf2	ADORA2B	ADORA2A	PTK7	ST8SIA1	BMPR2	ABCA2	ABCA1	ABCA3	SLCO2A1	IL12RB2	P2RY6	IL12RB1	P2RY4	P2RY2	P2RY1	TTYH1	ADRA2A	PCDHA10	PCDHA11	ADRA2C	ADRA2B	GABRQ	UPK2	MUC1	GABRD	TMEM59L	GABRE	MET	GRIN1	ABCB1	TPBG	CYB561	ABCB4	MUC4	P2RX5	ATP7A	P2RX4	LAMP1	LYVE1	P2RX7	P2RX1	P2RX3	TBXA2R	ADRA1B	SLC13A2	ADRA1A	SLC13A4	SCN8A	ADRA1D	ATP7B	CLDN7	CLDN4	CLDN3	GPR109B	CLDN5	GABBR1	GABBR2	SC4MOL	SLC1A4	SLC1A5	PCDH1	SPINT2	SLC1A6	TIE1	TREH	SLC43A1	SLC1A1	OCA2	MLANA	PTGER1	PTGER2	PTGER3	PTGER4	DHRS9	PCDH8	PCDH7	SLC7A11	TRDN	SDC1	FOLH1	CA9	CLDN1	CNTN2	ERN1	TM4SF1	TM4SF4	TM4SF5	ROM1	HS3ST2	HS3ST1	BTN2A1	CLCNKA	CLCNKB	RGMB	HRH1	HRH3	PRRG1	TMED2	PRRG2	HRH2	SCNN1G	GPNMB	TETRAN	CD6	SELPLG	DCLK1	CD7	NOX4	EBP	SECTM1	TNFSF4	OLR1	KL	MAL	PRPH2	TNFSF8	NCSTN	PEX11A	CYBB	BAX	MEP1A	MEP1B	SCN4B	EPOR	OPRD1	GPR128	GPR126	GPR125	IL6ST	GPR124	GPR123	LHCGR	TMEM11	CD52	SLC35A1	ATP2B1	CD48	CD47	ATP2B4	CD46	GRID2	PSENEN	GLE1	RAB26	IZUMO1	APOM	GJD3	C5AR1	ABCB11	GPR133	VANGL2	GGTLA1	CD40	CCR9	CCR8	LETM1	CD37	CCR7	CD36	CCR6	CCR5	TACSTD2	CCR4	HAS1	CD33	CCR3	CCR2	HAS2	AMFR	HAS3	EXT1	CLCN1	CLCN3	CALY	GPR144	KEL	MMD	MME	XK	BDKRB1	CD70	BDKRB2	GPR143	CD72	EPHB3	EPHB4	CD74	EPHB1	EPHB2	SLC11A2	SLC11A1	CD68	CD69	TMED10	SLC31A2	SLC31A1	TYROBP	IL1RL2	CELSR3	CELSR1	CD63	AGER	EPHA1	EPHA2	KDR	EPHA3	NTRK3	EPHA5	EPHA4	CD55	CNIH2	ATP2A2	EPHA8	NTRK1	NTRK2	CLCN5	PCDHA6	GJA8	PCDHA7	KCNJ15	PCDHA8	OR52A1	ACVRL1	PCDHA2	IL27RA	PCDHA3	PCDHA4	PCDHA5	GJA1	KCNJ10	ANPEP	PCDHA1	HVCN1	SLC26A1	CD151	GJA4	KCNJ11	SLC26A2	KCNJ14	ART1	TLOC1	ART3	GBAS	SLC24A1	GOLGA5	COX18	GOLM1	ICAM1	GPR175	GPR176	ICAM4	ATP4A	PCDHB6	ICAM5	PCDHB3	PCDH11X	ICAM2	SNUPN	PCDHB4	ICAM3	CD160	PCDHB2	NFAM1	CD164	STX1B	GRM1	CD163	SENP2	SLC26A4	GRM5	BSND	GRM4	GRM3	GRM2	SEMA4F	GRM8	GRM7	GRM6	STEAP2	STEAP1	CHL1	GPR182	AVPR2	OPN1LW	FUT7	CCR1	NEO1	EDEM1	MFRP	MIP	LY6E	IL10RB	PEX16	CD22	PEX13	FUT1	CD24	PEX12	CD28	LY75	MIR16	OPN1MW	NLGN1	CD1C	CD1B	BRS3	PTGFR	CD1D	SLC16A3	PROM1	SLC16A2	GBA2	SLC16A5	SLC16A4	CD19	SLC16A7	SLC16A6	SLC16A8	PTCH1	PTCH2	GOLGB1	F2RL2	F2RL3	SLC22A16	CASR	SLC22A18	SLC22A13	GABRB3	SLC22A12	GABRB2	GABRB1	SLC22A14	F2RL1	EIF5A	SLC22A11	VIPR1	VIPR2	GHRHR	SCTR	TAPBP	PTGIR	SLC16A1	ROBO1	ROBO4	MS4A1	CSF3R	MS4A2	ELTD1	GLP2R	NUP133	MFI2	CNGA1	BCAP31	IGSF6	IGSF8	IGSF2	IGSF1	NRSN1	EMP2	EMP1	GLP1R	FXYD1	CAV2	FGFR1	FXYD3	CAV1	FGFR4	FGFR3	ITGAE	ADCYAP1R1	ITGB4	ITGB3	FXYD5	LMAN1	FXYD6	PCDHAC2	ITGAM	PCDHAC1	FIS1	ITGAX	ITGB8	FOLR1	TRO	ITGB7	ITGB6	LMTK2	ARL6IP5	GAL3ST1	CSF1R	GABRA2	GABRA1	GABRA4	GABRA3	PODXL	GABRA6	GABRA5	ITGA1	ITGA2	ITGA3	SLC25A11	ITGA9	SLC25A14	SLC25A13	EMR1	FCAR	ITGA5	ITGA8	LTB4R2	EMR4	ITGAD	EMR3	SPCS1	CD79B	EMR2	PHEX	SLC25A15	SLC25A17	SLC5A3	SLC5A2	SLC5A5	LRIT1	CD8B	SLC5A1	SORL1	BCAM	PPOX	GNRHR	CXCR3	DDR2	CD97	CD96	PLEKHB1	CXCR5	CXCR4	RANBP5	CXCR6	TPO	EVI2B	ZYX	RANBP2	TPR	KIRREL3	GABRG2	OXGR1	ALK	FSHR	OR10J1	CD84	PRKD1	MFN2	CD83	TNFRSF9	DDR1	BPI	CHST7	CD82	CD81	NGFR	AOC3	GPRC5C	NUP160	GPR6	GPRC5A	TNFRSF4	GPR1	GPR4	TPSG1	GPR3	TGM1	HS6ST1	IL2RG	PLA2R1	SLC39A2	CRIM1	HRB	SLC39A1	IL2RB	NUP153	HPN	MPZ	CD99	IL8RB	TMEM48	GPR110	SLC18A2	GPR113	SLC18A3	GPR114	SLC5A6	GPR111	GPR112	SLC5A7	MPL	GPR115	GPR116	BMPR1A	KCNE1L	SLC9A7	SLC9A6	SLC9A5	SLC9A2	RANGAP1	SSR1	HTR1B	HTR1A	KCNK6	ADAM2	KCNK5	FAT	ADAM8	HTR1D	HTR1F	ADAM9	HTR1E	PTPRJ	TYRO3	PTPRK	CLCA2	PTPRM	CLCA1	CLCA4	PTPRF	PTPRG	GPER	PTPRH	NCF4	PTPRS	PTPRT	PTPRU	SSPN	PTPRN	BCL2L13	PTPRO	SPAG9	AAAS	PITPNM3	ST14	MST1R	CD226	GGCX	IL1R1	ERBB4	ERBB3	ACP5	HFE	PCDH24	ACP2	NPY6R	KCNJ2	KCNJ3	ATP6V0B	KCNJ1	ATP6V0C	HCRTR2	ADRB3	HCRTR1	MUSK	SYPL1	PROCR	HLA-DRB4	HLA-DRB5	SLC28A2	SLC28A1	PTH2R	TGFBR1	PHB	TGFBR2	PCDH12	CD300C	KCNK1	SYNGR3	NPY5R	KCNK3	KCNJ5	KCNJ4	SYNE1	KCNJ6	KCNJ8	AVPR1B	FPRL2	AVPR1A	TGFBR3	NUTF2	CHRND	FPRL1	CD200	CHRNE	P2RXL1	SLC9A1	CHRNG	RTN4	KCNH1	MSR1	GLRA1	TRPV1	TRPV2	BSCL2	TEGT	LTC4S	RTN1	RDH8	SLC23A1	SLC23A2	SLMAP	TRPV5	TRPV6	HTR5A	KCNG2	GPR97	CLN3	CMKLR1	GPR98	XPR1	OTOF	GIPR	GNAS	STBD1	KCNH2	CLN5	KCNH4	FFAR3	NPY2R	FFAR2	GPR64	FFAR1	PCDHB15	GPR65	GPAA1	PCDHB12	GPR68	PCDHB11	NUP214	NAGPA	PCDHB17	MAS1	KCNE1	KCNE2	CCBP2	PCSK7	HTR3A	HTR3B	TMPRSS2	SELP	GPR75	SELL	CTLA4	FADS2	NPY1R	TMPRSS6	SELS	P2RY11	LARGE	NPHS2	NPHS1	HBEGF	DPM3	NMBR	HTR2B	SSR2	HTR2A	KCNC1	SLC44A1	KCNC4	SLC44A2	TSPAN1	KCNC3	TSPAN2	TSPAN3	TSPAN4	SLC7A8	TNFSF15	JAG2	SLC7A9	TSPAN7	TSPAN9	TNFSF12	DLK1	ENPEP	SLC7A4	SLC7A6	SLC7A7	SLC2A8	ST3GAL5	SLC2A4	GPR45	GPR44	PGRMC1	SLC2A2	PGRMC2	ST3GAL6	GPR42	RGR	INSR	FLVCR1	KCND3	SLC34A1	NTSR1	NTSR2	SLC34A2	NCAM1	NCAM2	PODXL2	THBD	GPR55	GPR56	GPR50	GPR52	SLC40A1	KIR3DL2	STX8	DRD1	DRD3	DRD2	KCNA2	KCNA1	DRD4	KCNA4	KCNA3	KCNA6	CX3CL1	KCNA5	OPN1SW	GPR23	GPR22	ECE1	GPR21	NUMB	TEK	BTN1A1	GPR25	GRPR	ADAM30	GPR20	B4GALT7	B4GALT4	MRC1	HCN2	PRAF2	ADAM29	ADAM23	KCNB2	TNFRSF13B	GOLIM4	RHD	GPR137B	B3GAT1	LAT	GPR32	TNFSF10	GPR35	GPR34	GPR37	SLC7A2	SLC7A1	GPR39	MTNR1B	RHBDL1	CACNA1F	MERTK	NKG7	XPO7	CACNA1C	TRIP6	CACNA1A	GPR31	RHO	MTNR1A	CORIN	NDST2	MAN1B1	PEX3	SYNGR1	CXADR	SYNGR2	CCRL2	GPC4	TSPAN12	GPC5	GPC3	GPC6	CSF2RB	LBR	GPC1	CSF2RA	CCRL1	SIT1	TRPM5	MAN1A2	GPR19	NUP88	KTN1	M6PR	TRPM2	VAT1	TRPM1	ATP6V1A	ADRB2	CHRM5	ADRB1	CHRM4	SIGLEC6	CHRM3	IPO7	CHRM2	IGF2R	SIGLEC8	CHRM1	SIGLEC7	GPR15	GPR17	TSHR	PTAFR	LCT	GPR12	ACVR1	GALNT3	TAPT1	NUP98	APH1A	APH1B	RP5-886K2.1	OXTR	DCT	COL17A1	TSPAN31	SEC22C	A4GNT	TCIRG1	RNF144B	MBTPS2	FLT1	SLC12A2	HS3ST3A1	SLC12A3	PSAP	FLT3	SLC12A4	FLT4	TSPAN13	TSPAN16	TSPAN15	MAN1C1	CLPTM1	SLCO1B3	FZD10	SLCO1B1	SLC14A1	SMPD2	SLC14A2	PVR	ADCY3	ATP1B1	RARRES1	LYPD3	ADORA3	ATP1B3	ADCY7	AQP9	AQP8	EFNA1	ATP1B4	EFNA3	OR1E2	AQP5	LEMD3	AQP4	AQP7	AQP6	AQP1	ADORA1	BAK1	CLEC4A	CHRNA4	CHRNA7	CHRNA6	CHRNA1	CHRNA3	CHRNA2	SLC12A6	SLC12A7	SLC12A9	EFNB3	MDGA1	EFNB1	TRPA1	EFNB2	HTR4	OR1D2	CLEC4M	OR1D4	LILRB1	MGAT1	CRHR1	LILRB2	CRHR2	VSIG2	MGAT3	RHCG	CD40LG	LILRB3	RHCE	HTR7	HTR6	CX3CR1	PDGFRA	EFNA5	EFNA4	CLEC5A	HS3ST3B1	KCNMB3	PALM	KCNMB4	PRLHR	ENPP1	ENPP2	ENPP3	FCER2	TRHR	ITGA11	DAG1	ITGA10	KCNMB2	SERINC3	NUP50	BAI1	BAI2	BAI3	FCER1G	NUP54	TRAM1	GCNT1	FCER1A	TRPC1	TRPC3	TRPC5	NCKAP1L	HOMER1	ABCG2	NOTCH3	NOTCH2	NUP62	NOTCH4	CHRNB4	CHRNB3	CHRNB2	CLEC7A	IL5RA	ENG	TM7SF2	GYPB	CCKAR	MCHR1	GYPC	GYPE	SLC15A1	SLC15A2	TIMM17A	TIMM17B	IL28RA	ASGR1	EDNRA	EDNRB	SLC25A3	XCR1	TOMM34	KCNMA1	SLC25A4	CCKBR	SLC25A5	RXFP3	FLOT1	CLEC1A	TNFRSF10C	PSEN1	LAX1	PSEN2	GPA33	ADAM17	SGCE	TOMM22	CLEC1B	SGCB	NXT1	CA14	LANCL1	SLC19A1	GCGR	SUMO1	BEST1	CLEC2B	FRAG1	CLEC2D	NPFFR2	ABCD2	ABCD3	ABCD4	QSOX1	FZD9	FZD8	TRHDE	PTPRZ1	ATP1A4	FZD3	ATP1A1	FZD2	FZD5	FZD4	CAPRIN1	ITPR1	FZD7	FZD6	ADCY9	ABCC3	ABCC1	ABCC2	BAMBI	OPN3	ABCC5	OPN4	MAEA	SLC6A2	WFS1	LMAN2L	TLR1	SLC6A4	TLR2	CSPG4	TLR3	TLR4	CSPG5	TLR6	GP9	GP5	GP6	SLC4A1	SLC4A4	SLC4A3	SPN	DSCAM	MADD	CA12	TNFRSF17	AGTRL1	TRAT1	PKD2L2	TPTE	ADRM1	LRP12	PI4K2A	SDCBP	KIR2DL1	KIR2DL3	KIR2DL4	SLC38A3	DERL2	DERL1	LST1	PKHD1	KLRK1	NINJ2	DERL3	CEPT1	KCNS1	LAPTM5	CNR1	CNR2	SLC30A5	B3GNT3	SLC30A3	ENTPD4	SCARB2	ENTPD1	RYK	PTPN5	CKAP4	UST	RHOT1	RHOT2	TACR3	OPCML	TACR2	RRH	TACR1	HPS1	FASLG	LGR5	ACVR1C	PIGK	KCNQ5	ACVR1B	MCTP2	SLN	KCNQ3	POMT1	PXMP3	PXMP4	PTHR1	CNTNAP1	CALCRL	KCNQ2	RAMP1	TAAR5	IFNGR2	KPNB1	KCNQ1	IFNGR1	RAMP3	TM9SF1	OPRS1	RAMP2	TM9SF2	MPP1	NRXN3	MPP2	MPP3	PIGU	PIGT	PIGS	NRXN1	PIGR	NCR2	NCR3	IFNAR1	MCTP1	STOM	IFNAR2	SMO	ACVR2A	ACVR2B	SBF1	KPNA3	KPNA1	RTN4RL1	TNFRSF25	RHBG	SCARF1	TNFRSF1A	RTN4RL2	GP1BA	PTPRB	PTPRC	PTPRD	CR1	LTK	PTPRA	SLC10A2	RHAG	SLC10A1	SLC17A7	KCNN4	SLC17A5	PSMG1	SLC6A9	SLC17A3	SLC6A7	KCNN1	SLC17A4	L2HGDH	SLC17A1	KCNN3	MLNR	SLC17A2	OR3A2	F2R
CYTOPLASMIC_PART	na	OXA1L	LDHA	SGMS2	LDHD	USE1	SGMS1	OGDH	TMEM143	SART1	OGN	MAP3K8	VPS4B	VPS4A	PDHA1	OGT	RAB27A	GATM	KIF5B	VPS45	ESPL1	SCYL3	MYH9	MARK4	SARS2	THY1	NPC1	NPC2	PTRF	CD320	BACE1	RYR1	ABAT	UNC13B	EIF2AK3	HLA-DRA	HSD17B10	HACL1	HSD17B14	MTX2	CHCHD3	RER1	ARF6	BCL2L1	FAM19A1	ARFGEF2	SERPINH1	C7orf58	TMEM50B	TMEM50A	LPCAT1	ARG2	UPK1A	ALDH4A1	GCSH	SPERT	HLA-DOB	FH	UNC119	LAPTM4A	CYP46A1	HBA2	VDAC2	VDAC3	VDAC1	RERG	GCS1	TMEM117	MLYCD	LASP1	RGS3	FOXRED1	TSGA14	ACAD11	OPRM1	BCKDK	TSG101	AP2S1	C10orf10	BNIP3	EIF2A	NBEA	CUZD1	PMVK	ASAH2	BNIPL	TYR	MAP1LC3C	MAP1LC3A	SRPR	MAP1LC3B	SLC22A4	ANP32A	GKAP1	KDELR1	KDELR2	HYAL2	MTERF	AIFM3	AIFM2	AIFM1	PGAP1	ANP32E	TP53	PI4KA	DGUOK	DECR1	PI4KB	MTRR	EPB41L2	TAF10	SERPINB9	MTMR14	BNIP1	SERPINB6	MTRF1	EIF4A2	SERPINB8	AS3MT	EIF4A1	LRMP	DOLPP1	EEF1D	SRP9	DEGS1	ALOX12	FATE1	RABGAP1	FPR1	ABI2	ABI1	NECAB3	NUFIP2	AMPH	PET112L	DHCR7	PKD2	MARS2	AP1GBP1	USP33	ETFB	ETFA	PDK1	RNF19A	PDK3	PDK4	CS	KIAA1967	CRIPAK	TRIM23	PHYH	CYLC1	SDHA	SDHB	GLA	TFRC	GSK3B	SDHC	RAB22A	SDHD	AMOT	LRP2	AP4B1	YKT6	HPGD	MTSS1	SRP14	RAB9A	ATOX1	IDE	NDUFAB1	BPHL	IL15	SRP19	GHITM	IDS	ATG5	TUBG1	DNAJC1	CIB1	BCL10	SLC33A1	DFFA	DFFB	FMR1	TMEM126A	STIM1	CHODL	NRD1	HBXIP	PNPLA8	CCDC3	ANKRD13C	VAMP8	RNF139	SNTG1	VAMP4	PDCD6IP	NEU4	SNTG2	SPTB	FGD2	PHKA2	ME1	FGD1	RAB7A	ARHGDIG	ME3	ARFGAP3	GLUD1	STIP1	ABCA2	ABCA1	ABCA3	TCP10	TUBE1	ADRA2C	FGD5	FGD6	FGD3	DNAJA3	FGD4	ARHGDIB	MYO1A	ABCB8	FIBP	ICMT	ABCB7	ATG3	ABCB6	FURIN	DNASE2	ATF6	ATP7A	LAMP1	LAMP2	DNAJB9	LAMP3	CXCL14	IKBKG	MYO16	TUBD1	SYT13	PDZD2	PDZD3	DNAJB6	PC	ATP7B	CLDN8	PTGES2	PREX1	HINT2	CYC1	ACOT2	PINK1	ACOT1	ACOT6	ACOT4	SC4MOL	ACOT9	NDE1	ACOT8	PKN3	CASP7	CASP8	SNTB1	SNTB2	SUCLA2	ARL1	PPP2R1A	ACADM	ACADS	KIF15	CYCS	DHRS9	TIMM23	DHRS1	KIF1C	ADFP	KIF1B	DHRS4	UQCRH	ERN1	TXNRD2	MAPRE1	RP6-213H19.1	OAT	CASQ1	UQCRB	FKBP2	VPS29	FKBP9	SNX17	HS3ST1	TIMM10	EGLN1	TIMM13	PIPOX	TFAM	RGMB	TMED5	TMED2	SLC35B2	SLC35B4	VPS35	EHD4	SECTM1	EBP	WDFY1	RAF1	BCS1L	MAL	TMED9	NCSTN	PEX11A	PEX11B	HSP90B1	RPL13A	BAX	FAF1	HBE1	VPS28	RCN1	RCN2	LHCGR	AURKC	RAB1B	TMEM10	SLC35A1	TPD52	SLC35A3	GBF1	DNAJB11	ATXN10	NT5C3	KIFAP3	DYNC2H1	CEP290	ABRA	ERAP1	PSENEN	ERAP2	RAB21	DBNL	PLD1	GTPBP4	TMEM22	OPTN	AP4M1	DCTN3	DCTN4	GLCE	DCTN2	TXNDC4	LETM1	TXNDC1	KRT19	CCR5	ATP2C1	TACSTD2	TXNDC5	DLD	PEX26	PLA2G2A	RAB14	C4orf16	ATP5C1	AMFR	EXT1	EXT2	MDH1	ACR	GLG1	C14orf1	TPST2	CLCN3	CDK5R1	FDX1	NEK2	IFI30	RABEPK	BDKRB1	MYO9B	CALR	OCRL	ACAT1	CALU	STX12	SAC3D1	STX18	DMD	STX16	IDH2	TMED10	IDH1	SUPV3L1	STX10	HIP1	CNKSR1	CAMLG	MSTO1	FDXR	CIDEB	ALMS1	TPD52L1	AFG3L2	CD63	CEP27	DDX6	CIDEC	POLRMT	RABEP1	CNIH4	NIPSNAP1	IKIP	GOSR1	PLA2G4C	IDI1	PLA2G4B	ARSB	ATP5D	ATP5E	COX11	NRP1	RAB5B	ARSG	MYBPC1	ATP5B	MYO7A	ANPEP	SPINK5	CANX	TRIAP1	TLOC1	LONP1	AGPAT6	AGPAT5	LONP2	CHST10	FXN	CEP250	RRP1B	GPX4	GBAS	GOLGA1	GNPAT	SEMA3B	ATP5O	RAB6A	COX18	GOLGA5	GOLGA4	AGPAT3	GOLM1	GOLGA3	AGPAT2	GOLGA2	COX15	AGPAT1	ATP5J	FANCC	ZFP36	SPACA3	RPGR	HAO1	GRM4	RAB11FIP5	BGN	PTGDS	SEMA4F	C21orf67	HAO2	MYLC2PL	STEAP2	MAP3K13	MAP3K12	MAP3K11	SERP1	BID	TF	RAB3A	AVPR2	PPP6C	FUT9	RAP1GAP	FUT7	FUT6	FUT5	BET1	CETN3	CETN1	KLC2	EDEM1	STT3B	AZU1	STT3A	PEX19	KLC1	BCL2	PEX16	THG1L	FUT4	PEX14	FUT1	PEX13	FUT2	PEX12	PEX10	APBA1	NSDHL	BCKDHA	COX7A1	IMMT	SI	BCKDHB	YWHAB	BIRC5	CP110	BIRC4	SOD1	MSRB2	SOD2	MSRB3	COG3	PRELID1	COG4	GBA2	COG5	RAB30	COG6	COG7	RAB37	TOM1L1	RAB36	COG8	FYN	RAB35	SVIL	TMTC2	ATP5A1	COG1	KIF20A	COG2	GOLGB1	MRPS36	SEPT5	MRPS35	F2RL1	PKMYT1	PMAIP1	TTN	FOXO4	MRPS31	DSE	COX4NB	AIP	TAPBP	DMXL2	SCLY	SLC25A22	TMEM98	SLC25A27	ERP29	PICK1	NPEPPS	CLPX	MRPS18C	SEC61B	MRPS18A	CLIP1	AKAP6	AKAP7	NRSN2	NRSN1	ERC1	ANKFY1	DST	SEPT9	CAV3	CAV2	MRPS16	CAV1	MRPS15	HAX1	GRB2	MRPS12	MRPS11	MRPS10	KATNB1	LMAN1	ITGB1	KARS	EIF3C	FIS1	EIF3D	MUT	EIF3A	EIF3B	EIF3H	NPM2	EIF3E	MTCH1	NPM1	M6PRBP1	EIF3F	EIF3I	EIF3J	FN1	CYP19A1	SREBF1	P4HB	EEF1A1	MRPS28	YIPF6	HTT	MRPS22	COX8C	MRPS24	SPTBN4	AK3	MYLPF	BRCA2	MRPS21	AK5	SLC25A12	EIF4B	SLC25A11	SLC25A14	CORO1A	SLC25A13	EIF4E	PPIB	FLG	EIF4H	YIPF3	CYFIP2	SPTBN2	YIPF2	CYFIP1	SPTBN1	SMCR7L	SPCS1	CD79A	YIPF4	PDCD6	SLC25A15	IFI6	YIPF1	DUT	SLC25A17	COPA	UQCRC1	LRIT1	AMT	MRVI1	PPOX	CCDC39	PDCD4	C3orf1	ACOT12	CLINT1	ZW10	MT3	NLRP5	SVOP	PFKL	CHST2	PRKCI	CHST4	CHST5	PFKM	KRTCAP2	COQ7	COQ6	COQ4	MFN2	NUCB1	PRKD1	TMEM186	TMEM187	CHST6	ITGB1BP1	SCIN	NUCB2	ARCN1	TOM1	PRNP	COPG	COPE	PPP4R2	AKAP9	GLS2	TUBGCP4	KIAA0020	TUBGCP3	TUBGCP6	TUBGCP5	CEP57	OXCT1	TAP2	PYCARD	OXCT2	SCG5	NEFL	SCO2	PIK3R1	SCO1	APC	GLRX	TCP1	MAP1D	TMEM168	PARK2	CEP63	VWF	ATXN2	IL8RB	P53AIP1	MAP1S	TMEM43	PHB2	MPO	TRPC4AP	SCP2	ALS2	TGOLN2	HCCS	XRCC4	SLC9A7	SLC9A6	CROCC	EHHADH	RPL15	MPV17	CTNNB1	SSR1	ERO1LB	MALL	PHTF2	RPL10	FAU	CCNA1	BCL2L14	OPA1	NCF1	NCF4	PCM1	SSPN	YIF1A	ERGIC2	BCL2L10	ERGIC3	NME4	UXT	MAGEE1	EIF2S1	EIF2S2	SURF4	TRAPPC4	ATPIF1	RPS11	SURF1	NAGLU	ACADSB	ACP6	PPT1	HSPA1B	MTIF2	MTIF3	HADHB	DIABLO	DULLARD	CENTD2	SEC23IP	KIAA1683	ARHGEF10L	NPLOC4	SPHK2	PHB	SPHK1	MAOB	TNNI3	RPS7	SYNE1	KCNJ6	CLGN	CD207	HMGCS2	COX2	AVPR1B	AVPR1A	SYTL2	NUTF2	SYTL1	RTN4	GNAZ	ENOX2	PDIA3	PDIA2	AP3S2	BSCL2	PDIA6	AP3S1	PDIA5	TEGT	PDIA4	RTN1	ACN9	MTHFD1	MTHFD2	COPB2	AP1S1	NOD2	P4HA1	C3orf31	COPB1	SLMAP	MAPT	GUCY1A3	SPG21	KCNG3	STX6	STX5	MINPP1	CLN3	STX4	STS	STX3	ACO2	ACTA1	TTC35	ACO1	ERLIN2	NDUFA13	EXOSC3	ERLIN1	NDUFA11	C3orf23	OTOF	RPL3L	TCHP	RUVBL2	GNAS	GUCY1B3	CLN8	CLN5	CLN6	TUFM	HSD3B2	HSD3B1	NACA	HSD17B2	GPAA1	EEA1	ITM2C	HSCB	PCSK2	EZR	CRISPLD2	DGKD	CKMT2	PPP2CA	PITRM1	KCNE1	BUB1	KCNE2	RAB11A	PCSK7	MYOM1	HSD17B4	PCSK5	CES4	SOAT1	CPT1B	SELP	SHMT1	SHMT2	CES2	AMACR	RTN4R	RPL27	ACLY	NADK	PCK2	CPT1A	TMPRSS3	SELS	MPHOSPH9	PLEKHF2	LARGE	BNIP3L	CENTA2	DPM1	MPHOSPH1	DPM2	DPM3	CTNS	SSR2	AP1G2	HMGCR	AP1G1	TNNC1	TSPAN8	MIPEP	TNFSF12	VCL	APOA1	SLC2A4	ANK3	APOA5	TIMM9	RPN1	AKR7A3	RPN2	ASPH	HADH	DDOST	PAMCI	EGFR	ACTN4	GOLT1B	CORO7	NTSR1	CDO1	COPG2	WBP2NL	HSPB2	SRXN1	LRPPRC	BBS4	PAM	AFTPH	STX8	ACHE	HMGB2	CCBL1	APOC1	ANLN	KCNA5	PYDC1	AZI1	ECE2	UGCGL1	AKT1S1	UGCGL2	RPL9	HSPE1	DOPEY2	RPL7A	DOPEY1	B4GALT7	UGT2B28	B4GALT1	HERPUD1	NIN	EPB41	GOLIM4	IDH3B	SNAPIN	WIPI1	TRNT1	VCP	TSC1	PLK1	NDUFV1	TSC2	HSPD1	SPTA1	MYH10	CYB5R3	SMCP	ALG1	ALG3	MAN1B1	PEX6	PRDX5	C1orf166	PRDX3	PEX3	RAB3IP	PEX7	ACOX3	NDUFS7	NDUFS5	GPC2	DES	NDUFS4	ALAS2	PEX1	DLG7	RPS3A	HMOX1	NDUFS8	DLG4	CDK5RAP2	POLG2	NDUFS3	NDUFS2	CABLES1	NDUFS1	AKR1C1	SEC23A	ND1	KTN1	ESR2	MAN1A1	RPS4X	NCL	ACADVL	TAS2R16	SASS6	ADRB2	ATG4D	ATG4C	ATG4B	ATG4A	IGF2R	LCK	AKR1D1	LCP1	HCRT	PGS1	APH1A	GALNT4	APH1B	CDH1	ATP5G2	NR3C1	ATP5G1	ATP5G3	SEC63	ALDH3A1	DCT	ANXA9	AP3M1	DNER	TOR1A	DAD1	SEC22A	DMGDH	PAFAH1B1	SEC22C	HBB	HSPA9	HBD	RNF144A	PLP2	PDF	NF2	VHL	BZRAP1	ATP5F1	MAN1C1	OXSM	CADPS	PPP1R9B	DBT	GLYAT	DC2	NEB	TSFM	HBZ	APAF1	GGA1	GGA2	SMPD4	MBTPS1	GGA3	RDH14	DMBT1	MRPL40	SLC36A1	MRPL42	MRPL41	EIF2C1	B3GALT6	VAPA	B3GALT5	VAPB	S100A7	PDLIM5	SRP68	SYT3	CDC16	HOOK3	GOT2	BAK1	HTRA2	AGPS	PLOD2	PLOD3	TRAK1	CRY1	EIF2B2	MRPL32	EIF2B3	EIF2B4	S100A1	EIF2B5	MRPL52	CRISP3	MRPL51	POLG	SUCLG1	RINT1	KIAA0141	TBRG4	RIC8B	AADAC	NNT	PSCDBP	ECOP	CNTROB	PALM	ENPP7	CA5A	CA5B	PFKFB1	MOSC2	PIN4	AGGF1	SERINC1	MRPL55	GYS2	CDA	COX6B2	LAMB1	TRAM1	GCDH	TRPC4	LGALS4	MCAT	ARFIP2	ARFIP1	MYOZ2	CDC27	ABCG1	S100A12	HYOU1	CKMT1A	BET1L	TM7SF2	GYPC	SPG7	KIAA0174	ABCF2	KIAA0368	COPS5	ORMDL1	TIMM17A	TIMM17B	FAM57B	NT5M	BAG3	SLC25A3	AP3B2	GSTZ1	SLC25A1	TOP2B	SARDH	TOP2A	DNAJC19	ZFYVE1	AP3B1	DHCR24	TOMM34	DYNC1I1	ABCE1	ADAM10	SLC25A4	CEP110	SLC25A6	HERC1	ECSIT	LDLRAP1	ANKRD27	CHMP1A	SGCG	PSEN1	PSEN2	SGCD	SGCE	TOMM22	MECR	SLC27A2	PMPCA	SGCA	SLC27A5	SGCB	CLDN17	USP6	SHROOM2	BCAT2	ECH1	USP5	USP4	NFS1	AASS	SEC14L1	CLDN14	STAU1	MRPL10	MRPL12	SET	BEST1	SQSTM1	LANCL2	CHM	ABCD2	AP3D1	ABCD3	PCMT1	TPRKB	QSOX1	TRMU	RRBP1	MCF2	ATP1A3	ITPR3	EIF2B1	CAPRIN2	ITPR2	MRPL23	A2BP1	HBQ1	ABCC4	KPTN	GRPEL1	TUSC3	LMAN2L	UBQLN4	TLR4	CSPG5	AGXT	C5orf21	CISD1	CPOX	TPT1	SEP15	TFB2M	SLC4A1	RNF32	MYO6	FUT10	NR0B1	PECI	POR	TIMM8B	TNNT2	ISCU	PLCE1	TIAL1	LYST	USO1	VPS26B	PCCB	VPS26A	CROT	DERL2	MYL5	SYVN1	DERL1	NAPG	MCL1	MYL3	PKHD1	COPZ1	MAP4K2	CTSA	GIPC1	ATP6V1B1	DERL3	LLGL1	MYL9	GALC	SFTPD	SLC30A5	CLASP1	CLASP2	ERO1L	ENTPD4	SLC30A3	SRGN	AXIN1	SKIP	GABARAPL1	ACY1	CKAP5	RPGRIP1L	CASC5	CPS1	BAAT	PRICKLE1	UCP3	BBC3	RHOT1	RHOT2	CPNE3	FPGS	D2HGDH	HPS4	HPS1	TIMM50	MEN1	PCGF5	PIGK	CTTN	PIGF	TPP1	PIGG	GSN	PAK4	SDPR	POMT1	PIGH	PXMP3	PXMP4	GOPC	PIGB	NECAP2	PIGC	SV2A	IFNGR2	PIGA	RAMP3	RAMP2	TM9SF2	CTSZ	NOL3	PIGZ	CCDC88A	ANKRA2	PIGY	ALDH5A1	PIGV	GALNTL2	PIGU	PIGT	PIGS	TIMM44	PIGO	SACM1L	EIF4G1	EIF4G2	MAGT1	EIF4G3	TPPP	CTSE	CTSC	CTSF	GLRX5	NDUFB6	NDUFB8	ECHS1	RSAD2	TPM2	TPM1	TPM4	GLRX2	TPM3	CTAG2	MYL6B	SYN3	NUDT21	UGT1A4	PTN	BDH2	PTS	APEX1	NDUFA4	ICA1	NDUFA2	LIPA	DNM1L	NDUFA8	NDUFA9	NDUFA6	RGS19	CBY1	ISOC1	NDUFA1	SLC17A5	L2HGDH	F2R	RETSAT	SPTAN1
VESICLE_COAT	na	EGFR	COPA	AFTPH	AP1G2	AP2S1	COPZ1	LDLRAP1	COPB2	COPG2	AP1S1	COPB1	ARCN1	NECAP2	COPG	AP1GBP1	COPE
CONTRACTILE_FIBER	na	CDK5R1	MYL5	TNNC1	MYBPC1	MYL3	TTN	TPM2	TPM1	TPM4	MYL9	VCL	TPM3	DES	MYL6B	DMD	ABRA	MYOM1	ACTA1	MYLPF	MYOZ2	TNNI3	TNNT2	KRT19	NEB	SVIL
MYOFIBRIL	na	ACTA1	MYBPC1	TNNC1	MYOZ2	TPM2	TTN	TNNI3	TPM1	TPM4	TPM3	VCL	TNNT2	KRT19	DES	NEB	SVIL	DMD	ABRA	MYOM1
MITOCHONDRIAL_MEMBRANE	na	HCCS	ATP5D	ATP5E	OXA1L	UQCRC1	TIMM17A	ATP5B	TIMM17B	NDUFAB1	MPV17	BNIP3	TIMM50	PPOX	OGDH	NDUFS7	ALAS2	NDUFS4	C3orf31	CASP7	TIMM9	SLC25A22	NDUFS8	SLC25A3	SLC25A1	ATP5O	COX18	MRPL32	NDUFS3	NDUFS2	NDUFS1	ATP5J	COX15	TOMM34	ND1	AIFM3	OPA1	AIFM2	SLC25A6	NDUFA13	TIMM23	TIMM8B	MFN2	RAB11FIP5	NNT	UQCRH	ATP5C1	TOMM22	PMPCA	SURF1	UQCRB	HSD3B2	HSD3B1	NDUFB6	MCL1	MTX2	TIMM10	ATP5G2	TIMM13	ATP5G1	ATP5G3	FIS1	BCL2	COX6B2	NDUFA2	MSTO1	IMMT	NDUFA9	PHB	NDUFA6	RAF1	BCS1L	ABCB7	VDAC2	NDUFA1	VDAC3	VDAC1	SDHA	SLC25A11	UCP3	PHB2	NDUFV1	SDHD	RHOT1	RHOT2	ATP5A1	SLC25A15
INTEGRAL_TO_GOLGI_MEMBRANE	na	ATP7A	SGMS2	LARGE	RER1	SGMS1	ENTPD4	PCSK7	STEAP2	MAN1C1	QSOX1
SMALL_NUCLEAR_RIBONUCLEOPROTEIN_COMPLEX	na	SNRPA1	PRPF31	SNRPN	SNRPD3	LSM6	SNRPB2	ASCC3L1	SNRPD1	SNRPD2	RRP9	SF3A2	SF3B3	WDR57	DDX23	PRPF8	SNRPB	LSM4	SLU7	SNRPC	PHF5A	SNRPF	GEMIN4
NUCLEAR_CHROMOSOME	na	MKI67IP	CBX1	TERF2IP	TTN	CBX5	MCM7	STAG3	H2AFY	TUBG1	NOL6	UBE2I	MCM3	PURB	KLHDC3	RAD51	PURA	CHMP1A	SMARCE1	ZNF238	TIMELESS	ZMIZ2	JUN	FOXC1	DMC1	LRPPRC	PAM	H1FNT	HMGB2	POLA1	TIPIN	NUFIP1	CHEK1	RCC1	RPA4	RPA3	RPA1	RPA2	ACD	RGS12	NPM2	ERCC4	ERCC1	PIF1	SUV39H1	SYCE2	SYCE1	SMC2	SC65	ATRX	ZBED1	H2AFY2	SMC1A	HDAC8	REPIN1
MEMBRANE_PART	na	OXA1L	IL9R	OSMR	RCE1	AMOTL1	BTK	LPHN2	LPHN3	APP	ROS1	LPHN1	SCN2B	THY1	PTRF	ROR1	ROR2	ORAI1	AMTN	CACNB1	CACNB2	CACNB3	CACNB4	ATP12A	UPK1A	CKLF	ZAP70	GUCY2F	JTB	KIR2DS4	GAS1	KIR2DS3	GUCY2D	BFAR	PKP2	PKP4	CDC42BPA	CDC42BPB	AP2S1	SIRPB1	MMP24	KISS1R	IL4R	IL1RAP	SLC22A4	SLC22A3	SLC22A6	SLC22A2	GHR	SLC22A1	AIFM2	SLC22A7	SLC22A8	CACNG4	MMP17	CFTR	MMP16	CACNG2	IL6R	MMP15	SLC3A1	CACNG1	MMP14	C8A	EREG	LRMP	NUP107	DOLPP1	APC2	ECEL1	LRRC32	NECAB3	SORBS3	SORBS1	DDX19B	DHCR7	PKD2	PKD1	AP1GBP1	ATRN	AXL	TRIM27	TMEM5	TRIM23	TMEM1	TMEM2	SDHA	LRP1	NRAP	SDHC	LRP6	YKT6	LRP3	LRP5	GNA14	MPZL1	GRIK1	GRIK2	GRIK3	GRIK4	IL15	MARCO	GALR1	GALR3	GALR2	EDG3	EDG2	EDG4	FRS2	EDG7	EDG6	BCL10	IL29	SLC33A1	PTPRN2	IL11RA	GABRR2	GABRR1	ARRB1	SNTG1	RNF139	NEU3	SNTG2	C11orf2	ADORA2B	ADORA2A	ST8SIA1	BMPR2	PTK7	IL12RB2	IL12RB1	ADRA2A	ADRA2C	ADRA2B	MYO1A	MYO1C	GRIN1	EPS15	ATF6	ATP7A	LAMP1	LYVE1	LAMP2	ADRA1B	TBXA2R	ADRA1A	SCN8A	PDZD2	PDZD3	ADRA1D	ATP7B	GPR109B	GABBR1	GABBR2	SPINT2	SNTB1	SNTB2	TREH	TIE1	MLANA	TIMM23	NEXN	SLC7A11	TRDN	SDC1	CA9	UQCRH	ERN1	TM4SF1	TM4SF4	UQCRB	ROM1	TM4SF5	HS3ST2	HS3ST1	TIMM10	TIMM13	RGMB	TMED2	PRRG1	PRRG2	SCNN1G	TETRAN	CD6	SELPLG	DCLK1	CD7	SECTM1	BCS1L	HSP90B1	BAX	MEP1A	SCN4B	MEP1B	GPR128	CADM3	GPR126	CADM1	GPR125	GPR124	IL6ST	GPR123	LHCGR	CD52	CD48	CD47	WNK4	CD46	GRID2	IZUMO1	APOM	GJD3	C5AR1	GPR133	CD3E	ABCB11	CD40	VTI1A	CCR9	TXNDC4	CCR8	TXNDC1	CD37	CCR7	CD36	CCR6	CCR5	CCR4	HAS1	CD33	CCR3	CCR2	ATP5C1	HAS2	AMFR	HAS3	GPR144	LMNB1	KEL	CD70	GPR143	CD72	CD74	SLC11A2	SLC11A1	CD68	STX12	CD69	STX16	STX10	TYROBP	CNKSR1	IL1RL2	CD63	KDR	CD55	PCDHA6	GJA8	ATP5D	PCDHA7	ATP5E	PCDHA8	PCDHA2	IL27RA	PCDHA3	PCDHA4	ATP5B	PCDHA5	GJA1	ANPEP	PCDHA1	SLC26A1	CD151	GJA4	SPINK5	SLC26A2	GBAS	ATP5O	COX18	GOLM1	COX15	GPR175	GPR176	ATP4A	PCDHB6	PCDHB3	PCDH11X	PCDHB4	CD160	PCDHB2	NFAM1	CD164	STX1B	CD163	SENP2	SLC26A4	SEMA4F	STEAP2	STEAP1	GPR182	AVPR2	PARD3	OPN1LW	CCR1	BET1	NEO1	STT3B	STT3A	IL10RB	CD22	CD24	CD28	MIR16	OPN1MW	CD1C	CD1B	BRS3	PTGFR	GJB1	GJB2	CD1D	SLC16A3	GBA2	SLC16A2	SLC16A5	CD19	SLC16A4	SLC16A7	SLC16A6	SLC16A8	PTCH1	ATP5A1	PTCH2	ATP6V0A4	COG2	GABRB3	GABRB2	GABRB1	TAPBP	SCTR	SLC16A1	PTGIR	CSF3R	NUP133	CNGA1	BCAP31	IGSF6	IGSF8	IGSF2	IGSF1	EMP2	EMP1	FGFR1	FGFR4	FGFR3	LMAN1	FIS1	TRO	ARL6IP5	GAL3ST1	CSF1R	SREBF1	GABRA2	GABRA1	GABRA4	GABRA3	GABRA6	GABRA5	SLC25A11	SLC25A14	SLC4A11	SLC25A13	EMR1	EMR4	EMR3	SPCS1	EMR2	SLC25A15	SLC25A17	COPA	LRIT1	CD8B	PPOX	CXCR3	DDR2	CD97	CD96	PLEKHB1	CXCR5	CXCR4	CXCR6	TPO	TPR	KIRREL3	GABRG2	ALK	FSHR	OR10J1	CD84	DDR1	TNFRSF9	CD83	BPI	CD82	CD81	COPG	COPE	NUP160	TNFRSF4	TPSG1	IL2RG	HS6ST1	CRIM1	APC	NUP153	IL2RB	CD99	GPR110	GPR113	GPR114	GPR111	GPR112	GPR115	GPR116	BMPR1A	SLC9A7	SLC9A6	SLC9A5	SLC9A2	CTNNB1	MALL	SYK	PTPRJ	PTPRK	TYRO3	CLCA2	OPA1	CLCA1	PTPRM	CLCA4	PTPRF	PTPRG	NCF4	PTPRH	PTPRS	PTPRT	PTPRU	BCL2L13	PTPRN	PTPRO	CTNNA3	PLAUR	SPAG9	MST1R	SURF1	IL1R1	GNAI1	ACP5	HFE	ACP2	PPT1	NPY6R	ATP6V0B	ATP6V0C	MUSK	SYPL1	PROCR	DULLARD	NPLOC4	PTH2R	PHB	TGFBR1	TGFBR2	NPY5R	SYNGR3	AVPR1B	SYTL4	AVPR1A	TGFBR3	SYTL2	NUTF2	CHRND	SYTL1	CHRNE	SLC9A1	CHRNG	LIMA1	GLRA1	TRPV1	TRPV2	AP3S1	LTC4S	TEGT	RDH8	COPB2	SLC23A1	SLC23A2	COPB1	SLMAP	TRPV5	TRPV6	GPR97	ERLIN2	ERLIN1	GPR98	XPR1	OTOF	GIPR	GNAS	FFAR3	FFAR2	NPY2R	FFAR1	GPR64	GPR65	GPR68	NUP214	NAGPA	MAS1	CCBP2	SELP	TMPRSS2	GPR75	SELL	NPY1R	TMPRSS6	TMPRSS3	SELS	LARGE	NPHS2	NPHS1	XPO1	SLC44A1	SLC44A2	HMGCR	DAB2	GPR45	GPR44	PGRMC1	PGRMC2	RPN1	GPR42	RPN2	EGFR	SLC34A1	ACTN1	ACTN2	ACTN3	NTSR1	NTSR2	SLC34A3	SLC34A2	NCAM1	NCAM2	COPG2	GPR55	GPR56	GPR50	GPR52	SLC40A1	KIR3DL2	DRD1	DRD3	DRD2	DRD4	CNTFR	CX3CL1	GPR23	ECE2	GPR22	ECE1	GPR21	BTN1A1	GPR25	TEK	ADAM30	GPR20	B4GALT7	B4GALT4	B4GALT1	MRC1	HCN2	PRAF2	ADAM29	ADAM23	TNFRSF13B	GOLIM4	LAT	GPR32	GPR35	GPR34	GPR37	GPR39	MTNR1B	RHBDL1	XPO7	NKG7	GPR31	MTNR1A	NDST2	ALG3	MAN1B1	PEX3	SYNGR1	SYNGR2	CCRL2	TSPAN12	CSF2RB	LBR	CSF2RA	CCRL1	SIT1	TRPM5	MAN1A2	GPR19	NUP88	VAT1	TRPM2	ATP6V1F	TRPM1	ATP6V1A	CHRM5	CHRM4	CHRM3	IPO7	CHRM2	CHRM1	LCK	GPR15	GPR17	TSHR	GPR12	LCT	NUP98	APH1A	APH1B	OXTR	ATP5G2	CDH1	ATP5G1	ATP5G3	DCT	COL17A1	TSPAN31	DAD1	A4GNT	TCIRG1	PLP2	RNF144B	MBTPS2	FLT1	HS3ST3A1	SLC12A2	FLT3	SLC12A3	FLT4	SLC12A4	TSPAN13	TSPAN16	TSPAN15	MAN1C1	SLCO1B3	FZD10	DC2	SLCO1B1	PVR	ADCY3	ATP1B1	RARRES1	ATP1B3	VAPA	ADCY7	AQP9	VAPB	AQP8	EFNA1	ATP1B4	EFNA3	AQP5	LEMD3	AQP4	AQP7	AQP6	AQP1	SHH	AQP2	CLEC4A	CHRNA4	CHRNA7	CHRNA6	CHRNA1	CHRNA3	CHRNA2	SLC12A6	SLC12A7	SLC12A9	EFNB3	MDGA1	EFNB1	EFNB2	TRPA1	HTR4	CLEC4M	LILRB1	LILRB2	RHCG	LILRB3	HTR7	RHCE	CX3CR1	HTR6	PDGFRA	EFNA5	EFNA4	CLEC5A	HS3ST3B1	PALM	TRHR	DAG1	SERINC3	SERINC1	NUP50	FCER1G	COX6B2	NUP54	TRAM1	FCER1A	TRPC1	TRPC3	TRPC5	NCKAP1L	NUP62	CHRNB4	CHRNB3	CHRNB2	CLEC7A	IL5RA	GYPB	CCKAR	GYPC	GYPE	SLC15A1	SLC16A10	SLC15A2	BCAR1	ORMDL1	TIMM17A	IL28RA	TIMM17B	ASGR1	XCR1	TOMM34	CCKBR	RXFP3	LDLRAP1	CLEC1A	ATP6V1C1	TNFRSF10C	LAX1	ASH1L	ADAM17	TOMM22	CLEC1B	SHROOM2	SHROOM3	CA14	LANCL1	SLC19A1	SUMO1	CLEC2B	CLEC2D	NPFFR2	TRHDE	PTPRZ1	ATP1A4	ATP1A1	ITPR1	CAPRIN1	TJP1	ERBB2IP	ADCY9	LAYN	ATP6V1E1	BAMBI	OPN3	OPN4	TUSC3	MAEA	WFS1	CSPG4	CSPG5	PNN	GP9	GP5	GP6	SLC4A1	SLC4A4	SLC4A3	PAG1	SPN	DSCAM	MADD	CA12	TNFRSF17	TRAT1	PKD2L2	LAT2	PI4K2A	USO1	KIR2DL1	KIR2DL3	KIR2DL4	SLC38A3	DERL2	DERL1	LST1	PKHD1	ITLN1	COPZ1	NINJ2	ATP6V1B1	DERL3	CNR1	CNR2	SLC30A5	SCARB2	SLC30A3	GML	AXIN1	PARD6A	PARD6B	PTPN5	CKAP4	RHOT1	RHOT2	OPCML	FASLG	PIGK	SLN	PIGF	PXMP3	PXMP4	PIGB	PTHR1	PIGC	CNTNAP1	KPNB1	IFNGR2	TAAR5	RAMP1	IFNGR1	PIGA	TM9SF1	RAMP3	RAMP2	TM9SF2	PIGY	PIGV	PIGU	PIGT	PIGS	PIGR	NCR2	PIGO	NCR3	SMO	KPNA3	KPNA1	RTN4RL1	TNFRSF25	RHBG	SCARF1	TNFRSF1A	CNN2	RTN4RL2	GP1BA	PTPRB	PTPRC	ICA1	CR1	PTPRD	LTK	MUC20	PTPRA	RHAG	OR3A2	MUC16	KLRC2	SGMS2	PPP2R5C	SGMS1	HNRPM	AGTR1	AGTR2	GRIN2B	MC1R	RAE1	LTB4R	GRIN2C	CCR10	CDH24	L3MBTL4	PDPN	GRIN2A	LIFR	MYH9	SSTR4	SSTR5	NPC1	SSTR2	SSTR3	SSTR1	TMPRSS11D	TMPRSS11E	F3	BACE1	MC2R	RYR1	KLRC1	DCBLD2	MTX2	MTX1	PPYR1	RER1	ARFGEF2	SLC29A1	SLC29A2	KLRF1	VDAC2	VDAC3	VDAC1	OPRM1	LDLR	SLC20A1	SLC20A2	BNIP3	CUZD1	LNPEP	ST6GALNAC6	SRPR	NMUR1	CEACAM8	CEACAM7	MC5R	CEACAM6	CEACAM5	CEACAM4	IL13RA1	KDELR1	KDELR2	LYN	CNPY2	LRPAP1	EPB41L3	CARD11	KLRG1	BNIP1	SRP9	DEGS1	C7	C9	OPRK1	FPR1	MC3R	C1GALT1	SLC8A1	OPRL1	NTNG1	NTNG2	STAB2	ACCN2	CDH13	ACCN1	ACCN4	ACCN3	TFRC	EPGN	STAB1	MC4R	NDUFAB1	IL17RB	FDFT1	TDGF1	EBI2	BST2	BST1	STIM1	PNPLA3	VAMP4	VAMP3	VAMP2	EDA	VAMP1	ABCA7	C3AR1	CYSLTR1	ABCA2	ABCA1	ABCA3	SLCO2A1	P2RY6	P2RY4	P2RY2	TTYH1	P2RY1	PCDHA10	PCDHA11	GABRQ	UPK2	GABRD	MUC1	TMEM59L	GABRE	ABCB8	MET	ABCB1	CYB561	TPBG	MUC4	ABCB4	P2RX5	P2RX4	P2RX7	P2RX1	P2RX3	SLC13A2	SLC13A4	CLDN8	CLDN7	CLDN9	CLDN4	CLDN3	CLDN6	CLDN5	SC4MOL	SLC1A4	SLC1A5	PCDH1	CASP7	SLC1A6	SLC1A1	SLC43A1	OCA2	PTGER1	PTGER2	PTGER3	PTGER4	DHRS9	PCDH8	PCDH7	FOLH1	KIF1B	CLDN1	CNTN2	CLDN2	BTN2A1	CLCNKA	CLCNKB	SNIP	HRH1	HRH3	HRH2	GPNMB	NOX4	EBP	TNFSF4	OLR1	KL	RAF1	MAL	PRPH2	TNFSF8	NCSTN	PEX11A	CYBB	DSC3	DSC1	EPOR	OPRD1	TMEM11	SLC35A1	ATP2B1	PICALM	ATP2B4	PSENEN	GLE1	RAB26	VANGL2	GGTLA1	LETM1	RND1	ATP2C1	TACSTD2	RAB14	RAB13	EXT1	EXT2	GLG1	CLCN1	CLCN3	C9orf58	CALY	MMD	XK	MME	BDKRB1	BDKRB2	EPHB3	EPHB4	EPHB1	EPHB2	DMD	TMED10	SLC31A2	SLC31A1	MSTO1	CELSR3	CELSR1	AGER	EPHA1	EPHA2	EPHA3	EPHA5	NTRK3	EPHA4	CNIH2	ATP2A2	EPHA8	NTRK1	NTRK2	GOSR1	GHSR	CLCN5	KCNJ15	OR52A1	ACVRL1	KCNJ10	HVCN1	KCNJ11	KCNJ14	ART1	TLOC1	ART3	SLC24A1	GOLGA5	GOLGA3	ICAM1	ICAM4	GZMA	ICAM5	SNUPN	ICAM2	ICAM3	GZMB	GRM1	GRM5	RAB11FIP5	GRM4	BSND	GRM3	GRM2	GRM8	GRM7	GRM6	CHL1	FUT7	EDEM1	MFRP	MIP	LY6E	BCL2	PEX16	PEX13	FUT1	PEX12	MLLT4	LY75	NLGN1	PROM1	RAB35	GOLGB1	F2RL2	SLC22A16	F2RL3	CASR	SLC22A18	SLC22A13	SLC22A12	F2RL1	SLC22A14	EIF5A	SLC22A11	VIPR1	VIPR2	GHRHR	ROBO1	ROBO4	MS4A1	MS4A2	ELTD1	GLP2R	MFI2	AKAP7	NRSN1	DST	GLP1R	CAV3	FXYD1	CAV2	CAV1	FXYD3	ITGAE	ADCYAP1R1	ITGB4	ITGB3	FXYD5	FXYD6	PCDHAC2	ITGAM	PCDHAC1	FOLR3	ITGAX	ITGB8	FOLR1	ITGB7	ITGB6	LMTK2	PODXL	ITGA1	ITGA2	ITGA3	ITGA9	FCAR	ITGA5	ITGA8	LTB4R2	ITGAD	CD79B	CD79A	PHEX	SLC5A3	SLC5A2	SLC5A5	UQCRC1	SLC5A1	MRVI1	SORL1	GNRHR	BCAM	RANBP5	EVI2B	ZYX	RANBP2	OXGR1	KRTCAP2	MFN2	PRKD1	CHST7	ARCN1	NGFR	PRNP	MATR3	AOC3	GPRC5C	GPR6	GPR1	GPRC5A	GPR4	GPR3	TGM1	TGM3	PLA2R1	SLC39A2	HRB	SLC39A1	HPN	MPZ	IL8RB	TMEM48	SLC18A2	SLC18A3	SLC5A6	SLC5A7	MPL	KCNE1L	RANGAP1	SSR1	HTR1B	HTR1A	KCNK6	ADAM2	KCNK5	FAT	ADAM8	HTR1D	HTR1F	HTR1E	ADAM9	GPER	SSPN	MAGEE1	AAAS	PITPNM3	ST14	CD226	GGCX	ERBB4	ERBB3	PCDH24	KCNJ2	KCNJ3	KCNJ1	HCRTR2	ADRB3	HCRTR1	HLA-DRB4	HLA-DRB5	SLC28A2	SLC28A1	PCDH12	CD300C	KCNK1	KCNK3	KCNJ5	KCNJ4	SYNE1	KCNJ6	KCNJ8	FPRL2	FPRL1	CD200	P2RXL1	KCNH1	RTN4	ENOX2	MSR1	RP1-21O18.1	BSCL2	RTN1	AP1S1	C3orf31	HTR5A	KCNG2	STX5	CLN3	STX4	STX3	STX2	CMKLR1	NDUFA13	KCNH2	STBD1	KCNH4	CLN5	HSD3B2	HSD3B1	HSD17B2	PCDHB15	GPAA1	EEA1	PCDHB12	PCDHB11	EZR	PCDHB17	KCNE1	KCNE2	PCSK7	HTR3A	HTR3B	CTLA4	FADS2	P2RY11	DPM1	DPM2	HBEGF	DPM3	HTR2B	NMBR	SSR2	GFRA2	GFRA3	HTR2A	KCNC1	KCNC4	KCNC3	TSPAN1	AP1G2	TSPAN2	ATP6AP2	TSPAN3	ATP6AP1	TSPAN4	SLC7A8	JAG2	TNFSF15	SLC7A9	TSPAN7	DLK1	ENPEP	TNFSF12	TSPAN9	SLC7A4	SLC7A6	VCL	SLC7A7	SLC2A8	SLC2A4	ST3GAL5	SLC2A2	TIMM9	ST3GAL6	ASPH	PAMCI	DDOST	INSR	RGR	FLVCR1	KCND3	PODXL2	THBD	AFTPH	STX8	KCNA2	KCNA1	KCNA4	KCNA3	KCNA6	KCNA5	OPN1SW	NUMB	GRPR	DOPEY2	DOPEY1	HERPUD1	CACNA2D1	KCNB2	RHD	GPR137B	ANKH	CACNA1S	B3GAT1	TNFSF10	SLC7A2	NDUFV1	SLC7A1	CACNA1G	CACNA1H	CACNA1E	CACNA1F	TRIP6	CACNA1C	MERTK	CACNA1D	CACNA1A	CACNA1B	RHO	CORIN	CXADR	NDUFS7	GPC4	GPC5	NDUFS4	GPC3	GPC6	NDUFS8	NDUFS3	NDUFS2	GPC1	NDUFS1	DLG1	ND1	KTN1	M6PR	TAS2R16	ADRB2	ADRB1	SIGLEC6	SIGLEC8	IGF2R	SIGLEC7	PTAFR	ACVR1	GALNT3	TAPT1	RP5-886K2.1	SEC22A	SEC22C	PSAP	CLPTM1	SLC14A1	DMBT1	SLC14A2	SMPD2	LYPD3	ADORA3	OR1E2	ADORA1	BAK1	HTRA2	OR1D2	OR1D4	AADAC	MGAT1	CRHR1	CRHR2	VSIG2	MGAT3	PGM5	NNT	CD40LG	KCNMB3	KCNMB4	PRLHR	ENPP1	ENPP2	FCER2	ENPP3	ITGA11	ITGA10	KCNMB2	BAI1	BAI2	BAI3	LAMB1	GCNT1	ARFIP1	HOMER1	ABCG2	NOTCH3	NOTCH2	NOTCH4	BET1L	ENG	SLC46A1	TM7SF2	MCHR1	ABCF2	EDNRA	EDNRB	NARF	SLC25A3	KCNMA1	SLC25A4	SLC25A5	SLC25A6	FLOT1	PSEN1	SGCG	PSEN2	SGCD	GPA33	SGCE	SGCA	SGCB	CLDN16	NXT1	PIP5K3	CLDN17	CLDN18	CLDN19	CLDN10	CLDN11	CLDN12	GCGR	CLDN14	CLDN15	BEST1	FRAG1	ABCD2	ABCD3	ABCD4	QSOX1	FZD9	FZD8	CLDN22	FZD3	CLDN20	FZD2	FZD5	FZD4	CLDN23	FZD7	FZD6	ABCC3	ABCC4	ABCC1	ABCC2	ABCC5	SLC6A2	LMAN2L	SLC6A4	TLR1	TLR2	UBQLN4	TLR3	TLR4	TLR6	SCUBE1	AGTRL1	TIMM8B	TPTE	ADRM1	LRP12	SDCBP	MCL1	KLRK1	MAP4K2	UMOD	KCNS1	CEPT1	LAPTM5	B3GNT3	ENTPD4	ENTPD1	RYK	UST	EVL	TACR3	TACR2	TACR1	RRH	HPS1	TIMM50	LGR5	ACVR1C	KCNQ5	ACVR1B	KCNQ3	MCTP2	POMT1	ATP8B1	NECAP2	CALCRL	KCNQ2	KCNQ1	OPRS1	MPP1	MPP2	NRXN3	MPP3	NRXN1	MCTP1	IFNAR1	STOM	ACVR2A	IFNAR2	MAGT1	ACVR2B	SBF1	NDUFB6	CD247	NDUFA2	NDUFA9	NDUFA6	RGS19	SLC10A2	NDUFA1	SLC10A1	SLC17A7	KCNN4	SLC17A5	SLC6A9	PSMG1	KCNN1	SLC6A7	SLC17A3	L2HGDH	SLC17A4	KCNN3	MLNR	SLC17A1	SLC17A2	RETSAT	F2R
GOLGI_APPARATUS	na	TGOLN2	SLC9A7	B3GALT6	SGMS2	B3GALT5	VAPB	RAB1B	TMEM10	SGMS1	SLC35A1	SLC35A3	HOOK3	MALL	GBF1	DYNC2H1	PSENEN	PLD1	VPS45	TMEM22	OPTN	SCYL3	AP4M1	GLCE	ATP2C1	BACE1	RAB14	TRAPPC4	EXT1	UNC13B	EXT2	GLG1	CLCN3	ENPP7	RER1	PPT1	ARFGEF2	OCRL	CALU	LPCAT1	STX16	TMED10	CENTD2	STX10	HIP1	LAPTM4A	ARFIP1	ABCG1	SYNE1	KCNJ6	BET1L	GOSR1	OPRM1	KIAA0368	AP3S2	BNIP3	NBEA	COPB2	AP1S1	TYR	CHST10	COPB1	GOLGA1	AP3B2	SPG21	GKAP1	RAB6A	GOLGA5	COX18	GOLGA4	ZFYVE1	GOLGA3	GOLM1	AP3B1	GOLGA2	KDELR2	STX5	CLN3	STS	RPGR	ADAM10	ACO1	PI4KA	HERC1	LDLRAP1	PTGDS	PSEN1	PSEN2	GNAS	STEAP2	CLN5	AVPR2	CLDN17	FUT9	FUT7	FUT6	FUT5	BET1	NECAB3	ITM2C	SEC14L1	PCSK2	AP3D1	FUT4	RAB11A	FUT1	FUT2	PCSK7	PCSK5	AP1GBP1	QSOX1	SI	ATP1A3	TRIM23	COG3	COG4	MPHOSPH9	COG5	RAB30	COG6	GLA	COG7	LARGE	COG8	RAB36	A2BP1	AP4B1	YKT6	COG1	GOLGB1	COG2	KIF20A	AP1G2	AP1G1	LMAN2L	F2RL1	PKMYT1	CSPG5	IL15	DSE	TAPBP	ANK3	PAMCI	MYO6	PICK1	FUT10	CORO7	NTSR1	COPG2	USO1	VAMP4	FGD2	FGD1	AFTPH	CAV1	ACHE	COPZ1	MAP4K2	STIP1	KCNA5	LMAN1	FIS1	M6PRBP1	SLC30A5	DOPEY2	CLASP1	DOPEY1	CLASP2	ENTPD4	FGD5	B4GALT7	FGD6	SRGN	FGD3	FGD4	B4GALT1	HTT	GOLIM4	FURIN	ATP7A	CXCL14	TSC2	RHOT1	RHOT2	ATP7B	COPA	PKN3	PAK4	GOPC	CLINT1	ARL1	CCDC88A	CHST2	CHST4	CHST5	SACM1L	KIF1C	TAS2R16	CHST6	IGF2R	ARCN1	PRNP	COPG	RP6-213H19.1	COPE	APH1A	SNX17	HS3ST1	GALNT4	CEP57	SLC35B2	SLC35B4	RNF144A	SECTM1	ICA1	DNM1L	RGS19	PARK2	CBY1	MAN1C1	NCSTN	ATXN2	TMEM43	GGA1	SMPD4	GGA2	GGA3	F2R
CHROMATIN_REMODELING_COMPLEX	na	RSF1	NAP1L1	NAP1L3	ARID1A	ARID1B	NAP1L2	NAP1L4	NCR1	SMARCB1	SMARCC1	SMARCD1	SMARCC2	SMARCA5	ACTL6B	CHAF1A	CHAF1B	ASF1A
TIGHT_JUNCTION	na	CLDN8	CLDN16	CLDN7	CLDN17	PARD3	SHROOM2	CLDN18	CLDN19	CLDN9	CLDN4	VAPA	CLDN3	CLDN6	CLDN5	CLDN10	CLDN11	AMOTL1	CLDN12	CLDN14	CLDN15	WNK4	PARD6A	PARD6B	CLDN22	CLDN20	CLDN23	TJP1	ASH1L	CLDN1	CLDN2	RAB13
INTEGRAL_TO_ENDOPLASMIC_RETICULUM_MEMBRANE	na	RTN4	CLN3	DERL2	DERL1	LRIT1	PIGU	GPAA1	BSCL2	PIGT	STIM1	DHRS9	PIGS	DERL3	RTN1	EDEM1	SELS	PIGK	BNIP1	ERN1	DPM3	SPCS1	AMFR	DOLPP1	EXT1
BASEMENT_MEMBRANE	na	CAV3	AMTN	APLP1	LAMB2	COL7A1	ANG	DMD	SNTB1	SNTB2	AGRN	LAMB1	USH2A	COL4A4	COL4A3	COL4A2	EFEMP2	FBN1	NID2	SSPN	TINAG	SMC3	COL4A5	LAMA2	LAMA4	MAGEE1	LAMA3	COLQ	SGCG	ERBB2IP	SNTG1	SGCD	SGCE	LAMC1	DST	SGCA	SGCB	SNTG2
INTERCELLULAR_JUNCTION	na	GJA8	CLDN8	CLDN7	CADM3	CLDN9	VAPA	CADM1	CLDN4	CLDN3	RP1-21O18.1	CLDN6	CLDN5	GJA1	AMOTL1	PNN	VCL	PCDH1	WNK4	ZYX	CDH24	DLG1	GJD3	CTNNA3	EPB41L3	PGM5	ASH1L	CLDN1	CLDN2	RAB13	STEAP1	CLDN16	CLDN17	PARD3	CLDN18	SHROOM2	CLDN19	AMTN	CDH1	CLDN10	CLDN11	CLDN12	CLDN14	CLDN15	COL17A1	SORBS1	BAI1	CNN2	MLLT4	PARD6A	B4GALT1	PARD6B	CNKSR1	CLDN22	CLDN20	CLDN23	GJB1	GJB2	TJP1	NRAP	PKP4	DSC3	CDC42BPA	DSC1	PDZD2	PDZD3	CDC42BPB
LYTIC_VACUOLE	na	ARSB	RAB9A	MYO7A	HPS4	USE1	HPS1	TSPAN8	TYR	TPP1	RAMP3	RAMP2	BCL10	SPACA3	STS	HYAL2	VPS45	ANKRD27	ADRB2	NPC2	TIAL1	RAB14	VAMP4	TOM1	CTSC	CLN5	NEU4	HLA-DRA	CTSF	ACR	RAB7A	USP6	NAGLU	USP5	USP4	IFI30	ABCA2	PPT1	AZU1	AP3M1	GALC	KCNE1	SFTPD	KCNE2	HLA-DOB	SRGN	LIPA	CASC5	TRIM23	CD63	DNASE2	CYLC1	IL8RB	LAMP2	CORO1A	SLC17A5	LAMP3	GLA	TOM1L1	MPO	CTNS	LRP2
MICROTUBULE_ORGANIZING_CENTER_PART	na	BBS4	CROCC	CKAP5	KATNB1	CETN3	BIRC5	PCM1	MARK4	TUBGCP3	UXT	TUBGCP6	TUBGCP5	LCK	CNTROB	TUBD1	TUBE1	CEP290	TUBG1	TOP2A
MEMBRANE	na	OXA1L	IL9R	OSMR	SCN3B	RCE1	AMOTL1	WTAP	BTK	LPHN2	LPHN3	APP	ROS1	LPHN1	SCN2B	THY1	ERMAP	PTRF	ROR1	ROR2	HLA-DRA	ORAI1	HSD17B10	AMTN	CACNB1	CACNB2	CACNB3	CACNB4	ATP12A	UPK1A	CKLF	ZAP70	HLA-DOA	GUCY2F	JTB	KIR2DS4	KIR2DS3	GAS1	GUCY2D	BFAR	RGS1	PKP2	PKP4	CDC42BPA	PARP1	CDC42BPB	HTATIP2	AP2S1	SIRPB1	MMP24	KISS1R	IL4R	IL1RAP	SLC22A4	SLC22A3	SLC22A6	SLC22A5	SLC22A2	SLC22A1	GHR	AIFM3	AIFM2	SLC22A7	SLC22A8	CACNG4	MMP17	MMP16	CFTR	SLC3A1	MMP15	CACNG2	IL6R	MMP14	CACNG1	ELMO1	C8A	C8B	EREG	LRMP	NUP107	DOLPP1	ALOX12	SNAP29	ECEL1	APC2	LRRC32	NECAB3	SORBS3	SORBS1	DDX19B	DHCR7	PKD2	PKD1	SNAP23	AP1GBP1	ATRN	TRIM27	AXL	TMEM5	CRIPAK	TRIM23	TMEM1	TMEM2	SDHA	PLSCR1	LRP1	NRAP	SDHC	SDHD	RAB22A	LRP6	YKT6	LRP3	LRP5	GNA14	MPZL1	GNA15	GRIK1	GRIK2	GNA11	GRIK3	GRIK4	LRRC4C	IL15	MARCO	GALR1	GALR3	GALR2	EDG1	EDG3	EDG2	FRS2	EDG4	EDG7	EDG6	BCL10	IL29	SLC33A1	PTPRN2	BAIAP2	IL11RA	GABRR2	GABRR1	ARRB2	ARRB1	SNTG1	RNF139	NEU3	SNTG2	NEU4	C11orf2	IFITM1	ADORA2B	ADORA2A	IFITM3	PTK7	ST8SIA1	BMPR2	IL12RB2	IL12RB1	ADRA2A	ADRA2C	ADRA2B	MYO1A	MYO1C	GRIN1	ATP7A	EPS15	ATF6	LAMP1	LYVE1	LAMP2	LAMP3	TBXA2R	MYO16	ADRA1B	ADRA1A	SCN8A	PDZD2	PDZD3	ADRA1D	ATP7B	GPR109B	PREX1	GABBR1	GABBR2	SPINT2	PRMT8	SNTB1	SNTB2	TIE1	TREH	MLANA	SLA2	SLC7A10	NEXN	TIMM23	SLC7A11	TRDN	SDC1	CA9	UQCRH	ERN1	TM4SF1	TM4SF4	PKDREJ	ROM1	UQCRB	TM4SF5	HS3ST2	HS3ST1	TIMM10	TIMM13	RGMB	PRRG1	TMED2	PRRG2	CD4	SCNN1G	TETRAN	CD6	SELPLG	CD5	DCLK1	CD7	SECTM1	CBL	BCS1L	FRZB	ADI1	HSP90B1	BAX	MEP1A	SCN4B	MEP1B	GCA	GPR128	CADM3	GPR126	GPR125	CADM1	GPR124	IL6ST	GPR123	LHCGR	CD52	CD53	CD48	CD47	CD46	WNK4	GRID2	IZUMO1	APOM	PLD2	PLD1	C5AR1	GJD3	ABCB11	GPR133	CD3E	GPR135	CD40	VTI1A	CCR9	CD38	TXNDC4	CCR8	CCR7	CD37	TXNDC1	CCR6	CD36	CCR5	CCR4	HAS1	CCR3	CD33	CCR2	ATP5C1	HAS2	AMFR	HAS3	CDK5R1	GPR144	LMNB1	KEL	CD70	OAS2	GPR143	CD72	CD74	SLC11A2	SLC11A1	ACE	CD68	STX12	CD69	STX16	STX10	TYROBP	CNKSR1	IL1RL2	CD63	KDR	CD55	PCDHA6	ATP5D	GJA8	PCDHA7	ATP5E	STEAP4	PCDHA8	PCDHA2	IL27RA	PCDHA3	PCDHA4	MYO7A	ATP5B	PCDHA5	GJA1	ANPEP	PCDHA1	SLC26A1	CD151	GJA4	SPINK5	SLC26A2	PDPK1	GBAS	ATP5O	FCGR3A	COX18	GOLM1	ATP5J	COX15	GPR175	GPR176	ATP4A	PCDHB6	PCDHB3	PCDH11X	PCDHB4	CD160	PCDHB2	NFAM1	CD164	STX1B	CD163	SIGIRR	AMBP	SENP2	SLC26A4	SEMA4F	STEAP2	STEAP1	MAP3K12	GPR182	AVPR2	PARD3	OPN1LW	CCR1	BET1	NEO1	STT3B	STT3A	IL10RB	IL10RA	CD22	CD24	CD28	MIR16	OPN1MW	CD1C	CD1B	BRS3	GRIA3	GRIA4	PTGFR	GJB1	GJB2	CD1D	SLC16A3	SLC16A2	GBA2	SLC16A5	SLC16A4	CD19	SLC16A7	GRIA2	SLC16A6	FYN	GRIA1	SLC16A8	PTCH1	PTCH2	ATP5A1	ATP6V0A4	CD14	COG2	GABRB3	GABRB2	GABRB1	PRKCB1	SCTR	TAPBP	PTGIR	SLC16A1	SLC25A22	CSF3R	NUP133	P11	NAPSB	SP140	CNGA1	BCAP31	IGSF6	IGSF8	IGSF2	IGSF1	ERC2	ERC1	EMP2	EMP1	GAL3ST2	FGFR1	FGFR4	FGFR3	LMAN1	PTPRCAP	FIS1	TRO	ARL6IP5	GAL3ST1	CSF1R	SREBF1	GABRA2	GABRA1	GABRA4	GABRA3	GABRA6	GABRA5	SLC25A11	SLC25A14	SLC4A11	SLC25A13	EMR1	EMR4	EMR3	SPCS1	EMR2	TMPO	SLC25A15	SLC25A17	COPA	LRIT1	CD8B	PPOX	CXCR3	DDR2	CD97	CD96	PLEKHB1	CXCR5	CXCR4	CXCR6	TPO	SHC1	TPR	OSTalpha	KIRREL3	GABRG2	RALBP1	PPAP2C	ALK	FSHR	OR10J1	CD84	CD83	DDR1	TNFRSF9	BPI	CD82	CD81	COPG	COPE	NUP160	TNFRSF4	TPSG1	C9orf127	HS6ST1	IL2RG	PPAP2A	CRIM1	APC	NUP153	IL2RB	IL2RA	CD99	GPR110	PECAM1	GPR113	GPR114	GPR111	GPR112	GPR115	GPR116	BMPR1A	HCCS	SLC9A7	SLC9A6	SLC9A5	SLC9A2	MPV17	CTNNB1	MALL	GNG4	SYK	PTPRJ	TYRO3	PTPRK	CLCA2	PTPRM	OPA1	CLCA1	CLCA4	PTPRF	PTPRG	PTPRH	NCF4	PTPRS	PTPRT	PTPRU	PTPRN	BCL2L13	PTPRO	CTNNA3	PLAUR	SPAG9	MST1R	SURF1	IL1R1	GNAI1	ACP5	HFE	PPT1	ACP2	NPY6R	ATP6V0B	ATP6V0C	MUSK	CDC42EP2	SYPL1	PROCR	PVRL1	PVRL3	PVRL2	DULLARD	NPLOC4	PTH2R	TGFBR1	PHB	TGFBR2	SYNGR3	NPY5R	AVPR1B	AVPR1A	SYTL4	TGFBR3	SYTL2	NUTF2	TNK1	CHRND	SYTL1	CHRNE	SLC9A1	CHRNG	GNAZ	LIMA1	GLRA1	TRPV1	TRPV2	UNC93A	AP3S1	TEGT	LTC4S	RDH8	COPB2	SLC23A1	NOD2	SLC23A2	SLMAP	COPB1	MAPT	TRPV5	TRPV4	TRPV6	GPR97	STS	ARHGEF1	ERLIN2	ERLIN1	GPR98	GNAQ	XPR1	OTOF	GIPR	GNAS	TBC1D8	FFAR3	NPY2R	FFAR2	GPR64	FFAR1	GPR65	POLA1	C6orf25	GPR68	NUP214	NAGPA	MAS1	CCBP2	TMPRSS2	SELP	GPR75	SELL	SILV	NPY1R	TMPRSS6	SELS	TMPRSS3	LARGE	NPHS2	CENTA1	NPHS1	CENTA2	BNIP3L	SELE	DNM2	XPO1	SLC44A1	SLC44A2	HMGCR	DAB2	GPR45	PGRMC1	GPR44	PGRMC2	RPN1	GPR42	RPN2	EGFR	SLC34A1	ACTN1	ACTN2	ACTN3	NTSR1	NTSR2	SLC34A3	SLC34A2	NCAM1	NCAM2	COPG2	GPR55	GPR56	GPR50	GPR52	SLC40A1	KIR3DL2	DRD1	DRD3	DRD2	DRD5	MRAS	DRD4	CDC42SE1	CNTFR	CX3CL1	GPR23	ECE2	GPR22	ECE1	GPR21	TEK	BTN1A1	GPR25	ADAM30	GPR20	B4GALT7	B4GALT4	B4GALT1	MRC1	HCN2	PRAF2	TLR10	ADAM29	EPB41	ADAM23	EPB42	TNFRSF13B	GOLIM4	LAT	GPR32	GPR35	GPR34	GPR37	CDC42SE2	GPR39	MTNR1B	RHBDL1	NKG7	XPO7	GPR31	MTNR1A	NDST2	ALG3	MAN1B1	PEX3	SYNGR1	SYNGR2	CCRL2	TSPAN12	PEX1	RHOB	CSF2RB	LBR	CSF2RA	CCRL1	TRPM5	SIT1	MAN1A2	GPR19	NUP88	NUP85	CDK5	TRPM2	VAT1	TRPM1	ATP6V1F	ATP6V1A	CHRM5	CHRM4	CHRM3	CHRM2	IPO7	CHRM1	LCK	GPR15	GPR17	TSHR	LCT	GPR12	NUP98	APH1A	APH1B	OXTR	ATP5G2	CDH1	ATP5G1	ATP5G3	CDH5	DCT	COL17A1	TSPAN31	DNER	DAD1	SH2B2	A4GNT	TCIRG1	RNF144B	PLP2	MBTPS2	SLC12A1	FLT1	SLC12A2	HS3ST3A1	SLC12A3	COL13A1	FLT3	SLC12A4	FLT4	TSPAN13	TSPAN16	TSPAN15	MAN1C1	SLCO1B3	FZD10	DC2	SLCO1B1	ADCY3	PVR	ATP1B1	RARRES1	ATP1B3	ADCY7	VAPA	AQP9	AQP8	ADCY8	VAPB	EFNA1	ATP1B4	EFNA3	AQP5	LEMD3	AQP4	AQP7	AQP6	AQP1	SHH	AQP2	TRAK2	LILRA3	CLEC4A	RAPGEF6	CHRNA4	CHRNA7	CHRNA6	CHRNA1	CHRNA3	CHRNA2	SLC12A6	SLC12A7	SLC12A9	EFNB3	MDGA1	EFNB1	TRPA1	EFNB2	HTR4	PDYN	RIC8B	CLEC4M	LILRB1	LILRB2	RHCG	LILRB3	RHCE	HTR7	CX3CR1	HTR6	PDGFRA	EFNA5	EFNA4	CLEC5A	HS3ST3B1	PALM	TRHR	DAG1	SERINC3	SERINC1	NUP50	FCER1G	NUP54	COX6B2	TRAM1	FCER1A	TRPC1	TRPC4	TRPC3	LGALS3	TRPC6	TRPC5	LGALS4	NCKAP1L	NUP62	CHRNB4	CHRNB3	CHRNB2	CLEC7A	IL5RA	GYPB	CCKAR	GYPC	GYPE	SLC15A1	SLC16A10	SLC15A2	BCAR1	TIMM17A	ORMDL1	TIMM17B	GYPA	IL28RA	ASGR1	XCR1	TOMM34	ADAM11	CCKBR	RXFP3	LDLRAP1	CLEC1A	ATP6V1C1	TNFRSF10C	LAX1	ASH1L	ADAM17	TOMM22	ADAM12	CLEC1B	SHROOM2	SHROOM3	CA14	LANCL1	SLC19A1	SEC14L1	SUMO1	CLEC2B	LANCL2	CLEC2D	NPFFR2	IL18R1	PSCD1	PSCD2	TRHDE	PSCD3	PTPRZ1	ATP1A3	ATP1A4	ATP1A1	ATP1A2	ITPR3	CAPRIN1	ITPR1	ITPR2	TJP1	ERBB2IP	ADCY9	LAYN	ATP6V1E1	CALM3	BAMBI	OPN3	OPN4	MAEA	NRBP1	TUSC3	WFS1	CSPG4	CSPG5	GP9	PNN	GP5	GP6	DYSF	SLC4A1	SLC4A4	SLC4A3	SPN	PAG1	DSCAM	MYO6	MADD	CA12	UBIAD1	TNFRSF17	TRAT1	PKD2L2	LAT2	CPE	DARC	PI4K2A	USO1	KIR2DL1	KIR2DL3	KIR2DL4	SLC38A3	DERL2	DERL1	LST1	PKHD1	ITLN1	COPZ1	NINJ2	GIPC1	ATP6V1B1	DERL3	CNR1	CNR2	SLC30A5	SCARB1	SLC30A3	SCARB2	GML	SPAM1	AXIN1	PARD6A	PTPN6	PARD6B	PTPN5	CKAP4	AKTIP	RHOT1	RHOT2	OPCML	FASLG	LSR	AKT1	PIGK	SLN	PIGF	PXMP3	PXMP4	PTHR1	PIGB	PIGC	CNTNAP1	PAK1	CSK	TAAR5	KPNB1	IFNGR2	RAMP1	IFNGR1	PIGA	TM9SF1	KHDRBS1	RAMP3	TM9SF2	RAMP2	ANKRA2	PIGY	PIGV	PIGU	PIGT	PIGS	PIGR	NCR2	PIGO	NCR3	SMO	KPNA3	KPNA1	CPM	RTN4RL1	TNFRSF25	RHBG	CRNN	SCARF1	TNFRSF1A	KRT1	GP1BA	CNN2	RTN4RL2	PTPRB	PTPRC	PTPRD	ICA1	CR1	LTK	PTPRA	MUC20	CENPF	RHAG	OR3A2	MUC16	KLRC2	HRAS	SGMS2	PPP2R5C	SGMS1	OGDH	HNRPM	AGTR1	EPC1	AGTR2	MC1R	GRIN2B	RAE1	LTB4R	GRIN2C	CCR10	KLRD1	CDH24	KLRB1	L3MBTL4	CRTAM	PDPN	LIFR	GRIN2A	MYH9	SSTR4	SSTR5	SSTR2	NPC1	SSTR3	TMPRSS11D	SSTR1	TMPRSS11E	F3	BACE1	MC2R	RYR1	RYR2	KLRC1	DCBLD2	MTX2	PPYR1	MTX1	RER1	ARF6	ARFGEF2	TMEM50B	SLC29A1	SLC29A2	RAC3	KLRF1	VDAC2	VDAC3	VDAC1	ARF1	OPRM1	SLC20A1	LDLR	SLC20A2	BNIP3	NBEA	CUZD1	LNPEP	ST6GALNAC6	MAP1LC3C	SRPX	MAP1LC3A	NMUR1	MAP1LC3B	SRPR	SERPINA5	CEACAM8	CEACAM7	CEACAM6	MC5R	CEACAM5	CEACAM4	IL13RA1	KDELR1	KDELR2	LYN	CNPY2	LRPAP1	EPB41L2	CARD11	EPB41L3	KLRG1	BNIP1	BNIP2	SRP9	DEGS1	C7	C9	OPRK1	FPR1	CLEC10A	MC3R	C1GALT1	SLC8A1	OPRL1	NTNG1	NTNG2	STAB2	ACCN2	CDH13	ACCN1	ACCN4	CDH15	ACCN3	TFRC	EPGN	STAB1	MC4R	PRSS21	NDUFAB1	IL17RB	FDFT1	CSNK2A1	TDGF1	EBI3	CIB1	EBI2	BST2	BST1	STIM1	PNPLA3	PNPLA8	VAMP5	VAMP4	VAMP3	VAMP2	VAMP1	EDA	CCDC8	C3AR1	ABCA7	HDLBP	CYSLTR1	ABCA2	ABCA1	ABCA3	SLCO2A1	P2RY6	P2RY4	P2RY2	P2RY1	TTYH1	LGICZ1	PCDHA10	PCDHA11	EGF	GABRQ	UPK2	MUC1	GABRD	TMEM59L	GABRE	ABCB8	CUBN	MET	ABCB1	ABCB7	TPBG	CYB561	ABCB4	MUC4	P2RX5	P2RX4	P2RX7	P2RX1	P2RX3	SLC13A2	SLC13A4	CLDN8	CLDN7	CLDN9	CLDN4	CLDN3	CLDN6	CLDN5	SKAP2	SC4MOL	SLC1A4	SLC1A5	PCDH1	SLC1A6	CASP7	SLC43A1	SLC1A1	OCA2	PTGER1	PTGER2	PTGER3	PTGER4	DHRS9	PCDH8	PCDH7	ARL6	FOLH1	KIF1B	CNTN2	CLDN1	CLDN2	ANKRD20A1	BTN2A1	CLCNKA	CLCNKB	PRSS8	SNIP	HRH1	HRH3	SLC35B2	HRH2	GPNMB	KLRA1	NOX4	EBP	TNFSF4	OLR1	KL	SCRN1	RAF1	MAL	PRPH2	TNFSF8	NCSTN	PEX11A	CYBB	DSC3	DSC1	EPOR	OPRD1	UTRN	TMEM11	SLC35A1	ATP2B1	ATP2B3	ATP2B4	PICALM	ABRA	PSENEN	GLE1	RAB26	F11R	TMEM29	VANGL2	GGTLA1	LETM1	RND1	TACSTD1	TACSTD2	ATP2C1	NPTN	RAB14	TGFBRAP1	RAB13	EXT1	EXT2	GLG1	CLCN1	CLCN3	C9orf58	CALY	MMD	XK	MME	BDKRB1	BDKRB2	EPHB3	RIMS1	EPHB4	EPHB1	EPHB2	DMD	TMED10	SLC31A2	SLC31A1	MSTO1	CELSR3	CELSR1	AGER	EPHA1	EPHA2	EPHA3	NTRK3	EPHA5	EPHA4	CNIH2	ATP2A2	EPHA8	NTRK1	NTRK2	RIT1	GOSR1	RIT2	GHSR	PLA2G4C	CLCN5	KCNJ15	OR52A1	ACVRL1	RAB5B	LY86	KCNJ10	HVCN1	KCNJ11	KCNJ14	ART1	TLOC1	ART3	SLC24A1	GOLGA5	AGPAT3	GOLGA3	ICAM1	ICAM4	GZMA	ICAM5	LY96	SNUPN	ICAM2	ICAM3	GZMB	GRM1	GRM5	BSND	RAB11FIP5	GRM4	STYK1	GRM3	GRM2	GRM8	GRM7	GRM6	RIN1	CHL1	FUT7	EDEM1	MFRP	MIP	LY6E	PEX19	BCL2	PEX16	PEX14	PEX13	FUT1	PEX12	MLLT4	LY75	IMMT	NLGN1	NPR2	SOD1	GABARAP	PROM1	SVIL	RAB35	GOLGB1	VLDLR	F2RL2	SEPT5	SLC22A16	F2RL3	CASR	PLXNA3	SLC22A18	OCLN	SLC22A13	SLC22A12	SLC22A14	F2RL1	EIF5A	CASK	SLC22A11	VIPR1	VIPR2	GHRHR	ROBO1	MS4A1	ROBO4	MS4A2	ELTD1	GLP2R	CUTA	MFI2	PICK1	AKAP7	NRSN2	NRSN1	DST	ANKFY1	GLP1R	FXYD1	CAV3	CAV2	FXYD3	CAV1	SSH1	ADCYAP1R1	ITGAE	ITGB4	ITGB3	FXYD5	FXYD6	ITGB1	PCDHAC2	ITGAM	PCDHAC1	FOLR3	ITGAX	ITGB8	FOLR1	ITGB7	ITGB6	LMTK2	PODXL	ITGA1	ITGA2	ITGA3	ITGA9	CORO1A	FCAR	ITGA5	ITGA8	LTB4R2	ITGAD	CD79B	CD79A	PHEX	FAM84B	SLC5A3	SLC5A2	SLC5A5	UQCRC1	SLC5A1	SORL1	MRVI1	BCAM	GNRHR	RANBP5	EVI2B	RANBP2	MSN	ZYX	TMEM16G	OXGR1	KRTCAP2	MFN2	PRKD1	CHST7	ARCN1	NUCB2	TOM1	NGFR	PRNP	MATR3	AOC3	PRKCZ	GPRC5C	GPR6	GPRC5A	DTNBP1	GPR1	GPR4	GPR3	TGM1	TGM3	PLA2R1	SLC39A2	HRB	SLC39A1	HPN	MPZ	IL8RB	TMEM47	TMEM48	PHB2	CCDC70	SLC18A2	SLC18A3	SLC5A6	SLC5A7	MPL	KCNE1L	RANGAP1	SSR1	HTR1B	HTR1A	CTGF	KCNK6	ADAM2	KCNK5	FAT	ADAM8	HTR1D	HTR1F	ADAM9	HTR1E	MAGI1	GPER	COLEC12	SSPN	SIRPA	SIRPG	GRB10	AAAS	PITPNM3	MAGEE1	ST14	CD226	GGCX	EMCN	ERBB4	ERBB3	HLA-DRB3	MAGEA1	SORCS1	PCDH24	KCNJ2	KCNJ3	KCNJ1	HCRTR2	ADRB3	HCRTR1	HLA-DRB4	HLA-DRB5	SLC28A2	SLC28A1	PCDH12	CD300C	KCNK1	KCNK3	KCNJ5	KCNJ4	SYNE1	KCNJ6	KCNJ8	FPRL2	FPRL1	CD200	P2RXL1	RTN4	KCNH1	MSR1	ENOX2	MARCKSL1	RP1-21O18.1	BSCL2	RTN1	AP1S1	C3orf31	KCNG3	HTR5A	KCNG2	STX6	CLN3	STX5	STX4	STX3	STX2	CMKLR1	NDUFA13	STBD1	KCNH2	CLN5	RNPEP	KCNH4	HSD3B2	HSD3B1	HSD17B2	PCDHB15	GPAA1	EEA1	PCDHB12	PCDHB11	EZR	DGKD	PCDHB17	KCNE1	KCNE2	PCSK7	RASA3	HTR3A	HTR3B	SOAT1	CTLA4	FADS2	DGKK	P2RY11	DPM1	DPM2	HBEGF	DPM3	CTNS	NMBR	HTR2B	SSR2	GFRA2	GFRA3	HTR2A	KCNC1	KCNC4	TSPAN1	KCNC3	TSPAN2	AP1G2	TSPAN3	ATP6AP2	SLC6A20	TSPAN4	ATP6AP1	TNFSF15	SLC7A8	JAG2	TSPAN7	SLC7A9	TSPAN9	TNFSF12	DLK1	ENPEP	SLC7A4	SLC7A6	SLC7A7	VCL	SLC2A8	PRKAR2A	SLC2A5	ST3GAL5	SLC2A4	SLC2A2	ST3GAL6	TIMM9	ASPH	RGR	INSR	PAMCI	DDOST	FLVCR1	IRS4	KCND3	HDAC11	PODXL2	THBD	PSCA	AFTPH	STX8	KCNA2	KCNA1	KCNA4	KCNA3	KCNA6	KCNA5	OPN1SW	NUMB	GRPR	DOPEY2	DOPEY1	CACNA2D1	HERPUD1	KCNB2	RHD	GPR137B	ANKH	CACNA1S	B3GAT1	TNFSF10	SLC7A2	SLC7A1	NDUFV1	CACNA1G	CACNA1H	CACNA1E	CACNA1F	MERTK	TRIP6	CACNA1C	CACNA1D	CACNA1A	CACNA1B	RHO	CYB5R3	SEC24B	CYB5R2	CORIN	CXADR	NDUFS7	GPC4	CDC42	GPC5	ALAS2	NDUFS4	GPC3	GPC6	NDUFS8	DLG4	NDUFS3	NDUFS2	GPC1	DLG2	NDUFS1	DLG1	ND1	KTN1	M6PR	SLC9A3R2	TAS2R16	ADRB2	ADRB1	SIGLEC6	SIGLEC8	IGF2R	SIGLEC7	PTAFR	SEC23B	ACVR1	GALNT3	TAPT1	RP5-886K2.1	PKD1L1	SEC22A	SEC22C	NF2	PSAP	ANXA2	GRINL1A	CLPTM1	OSTbeta	SLC14A1	SMPD2	DMBT1	SLC14A2	LYPD3	ADORA3	OR1E2	ADORA1	GOT2	BAK1	HTRA2	MRPL32	CLNS1A	SPAR	OR1D2	OR1D4	CRHR1	MGAT1	AADAC	CRHR2	VSIG2	MGAT3	NNT	PGM5	LAMC3	FER1L3	CD40LG	KCNMB3	KCNMB4	PRLHR	ENPP1	ENPP2	ENPP3	FCER2	ITGA11	ITGA10	KCNMB2	BAI1	BAI2	BAI3	LAMB1	GCNT1	EMD	ARFIP2	ARFIP1	HOMER1	ABCG1	ABCG2	NOTCH3	NOTCH2	NOTCH4	BET1L	ENG	SLC46A1	TM7SF2	MCHR1	ABCF2	MTFR1	EDNRA	EDNRB	NARF	SLC25A3	SLC25A1	KCNMA1	SLC25A4	SLC25A5	SLC25A6	FLOT1	CHMP1A	PSEN1	SGCG	PSEN2	GPA33	SGCD	SGCE	PMPCA	SGCA	SGCB	NXT1	PIP5K3	CLDN16	CLDN17	CLDN18	CLDN19	CLDN10	CLDN11	CLDN12	GCGR	CLDN14	CLDN15	BEST1	FRAG1	ABCD2	MRPL19	ABCD3	ACTL6A	ABCD4	QSOX1	FZD9	FZD8	CLDN22	FZD3	CLDN20	FZD2	FZD5	EIF2B1	FZD4	FZD7	CLDN23	FZD6	DKK1	ABCC3	ABCC4	ABCC1	ABCC2	ABCC5	ABCC6	SLC6A2	LMAN2L	SLC6A3	SLC6A4	TLR1	TLR2	TLR3	UBQLN4	TLR4	TLR6	CBX5	FRAP1	SCUBE1	AGTRL1	BASP1	TIMM8B	TPTE	ADRM1	PLCE1	LRP12	SDCBP	MCL1	KLRK1	MAP4K2	UMOD	CEPT1	KCNS1	LAPTM5	B3GNT3	ENTPD4	ENTPD1	RYK	UST	EVL	UCP3	PRICKLE1	TACR3	TACR2	RRH	TACR1	HPS1	TIMM50	LGR5	ACVR1C	KCNQ5	ACVR1B	MCTP2	KCNQ3	POMT1	NECAP2	ATP8B1	CALCRL	KCNQ2	KCNQ1	OPRS1	CCDC88A	MPP1	NRXN3	MPP2	MPP3	NRXN1	MCTP1	IFNAR1	STOM	IFNAR2	ACVR2A	MAGT1	ACVR2B	C1QBP	SBF1	NRM	SBF2	NDUFB6	CD247	RASGRP4	NDUFA2	NDUFA9	NDUFA6	RGS19	SLC10A2	NDUFA1	SLC10A1	SLC17A7	KCNN4	PSMG1	SLC6A9	SLC17A5	SLC17A3	SLC6A7	KCNN1	SLC17A4	L2HGDH	SLC17A1	KCNN3	MLNR	SLC17A2	RETSAT	F2R
CORNIFIED_ENVELOPE	na	LOR	RP1-21O18.1	ANXA1	CDSN	SCEL	EVPL	SPRR1A	SPRR1B	CNFN	TGM1	SPRR3	DSP	CSTA	IVL
NUCLEAR_PART	na	HNRPK	XRCC4	HNRPF	SURF6	LSM6	XRCC6	INTS1	MED23	INTS2	RANGAP1	MED22	INTS3	ZNF638	HDAC7A	WTAP	MED21	HNRPM	ISG20	INTS9	INTS8	EPC1	INTS5	INTS4	RAE1	MED26	INTS7	FOXF1	FOXF2	INTS6	GIT2	LSM4	STAG3	RPL11	ZNF43	IKBKAP	KRR1	MCRS1	EMG1	ZNF506	JARID1A	PTBP1	NOP5/NOP58	MED12	MED11	MED14	MED13	LIG4	HTATIP	NPC1	AAAS	RPS19	ZNF238	MED16	MED17	JUN	MED18	SIP1	MYBBP1A	CPSF3L	SDAD1	NHP2L1	ZCRB1	RCC1	WDR57	SLC29A2	DULLARD	DHX8	DNMT3A	YEATS4	GUCY2F	PHB	NXF3	C19orf2	GUCY2D	RPS7	FXR1	NOLC1	POP1	NUTF2	PARP1	POP7	RTN4	GNAZ	HTATIP2	NUAK2	ELF4	EZH2	TCOF1	NAP1L1	BNIP3	NAP1L3	NAP1L2	ZNF346	NAP1L4	RPS19BP1	ZNF350	NOD2	ZNF148	ZNF281	SYMPK	EXOSC9	PTF1A	GTF2H4	TP53	EXOSC3	NDUFA13	EXOSC1	TTF2	KLHDC3	GTF2H1	TAF11	TAF10	TAF13	TAF12	BNIP1	BNIP2	FOXC1	RUVBL2	NUP107	RUVBL1	CLOCK	ZNF274	PML	POLA1	RPL35	NUFIP1	RPL36	SF3B4	SF3B3	SF3B2	NUP214	REXO4	DHCR7	DDX19B	DHX15	SNRP70	TRIM27	PHF12	SF3A2	APPL1	SF3A1	APPL2	SF3A3	ATRX	NARG1	BNIP3L	ZNF259	MPHOSPH1	PHF5A	OGG1	FOXE3	BARD1	TXNL4A	REPIN1	RALY	C1orf124	XPO1	NCBP1	LMO4	SNRPD3	ASCC3L1	SNRPD1	SNRPD2	TBP	IMP3	CDKN2A	SMARCD2	DDX23	SMARCD3	OIP5	SMARCD1	DDX24	EED	DDX21	TUBG1	IMP4	API5	CIB1	SNRPA1	RELA	HNRNPA2B1	FMR1	HDAC10	TOPBP1	ARID1A	HDAC11	HES6	ARID1B	HNRNPR	HNRNPU	HIF1A	TIMELESS	SMARCE1	SMARCA5	EDF1	SMARCA2	LRPPRC	XRN2	SMARCA4	PAM	HMGB2	SNRPB2	ZNF330	HNRNPL	DDX47	SMARCB1	RPL3	TAF9	HNRNPC	ASF1A	TAF2	TAF1	TAF4	SMG6	TAF6	EPAS1	TAF5	TAF8	TAF7	SUV39H1	MPHOSPH10	HDAC5	ATF6	HDAC4	HDAC3	DDX56	HDAC2	DNAJB9	HDAC1	GTF2F1	SMARCC1	CDKN2AIP	SMARCC2	C16orf33	DYRK1A	MYO16	TDG	HSPD1	HDAC9	XPO7	ABL1	VCX	DDX54	HDAC8	HDAC6	PTGES3	NBN	RSF1	ARID4A	DEDD	LYAR	DKC1	PAX8	LBR	PTGER3	NUP88	CDK8	CDK9	RB1	IFI16	TOPORS	HMGA1	NCL	PURB	NEK11	PURA	HOXC10	IPO7	NCOA6	CPSF6	DMC1	CPSF3	CPSF1	FUSIP1	NUP98	NFYC	NFYB	NFYA	IVNS1ABP	SMUG1	TSPYL2	A1CF	PRPF8	GTF3C6	GTF3C5	GTF3C2	GTF3C1	NSUN2	GTF3C4	GTF3C3	NF2	PNO1	SCRN1	C15orf29	SMC2	SMC3	SC65	GRINL1A	PPP1R9B	ZBED1	MED30	H2AFY2	RPP38	U2AF2	SRP68	LEMD3	DDX11	U2AF1	H2AFY	RPP30	GLE1	ZRSR2	PITX2	TMEM29	POLI	ANAPC5	POLH	ANAPC4	TAF6L	PPARGC1A	NOL5A	PPARGC1B	SFRS2	LRCH4	SUDS3	PNMA1	LMNB1	MRE11A	FIGLA	CHEK1	CHEK2	COIL	NOM1	ACD	NUP50	CDC40	NKX2-1	NUP54	WDHD1	POLQ	EMD	HNRPH2	NKX2-5	HNRPH1	NOC4L	SUB1	RTCD1	TP53BP1	SMAD4	CDC23	SMAD2	PMF1	CDC26	HNRNPA1	HNRNPA0	OASL	NUP62	JAZF1	SRrp35	CHAF1A	UTP20	RBPJ	CHAF1B	RPP40	COPS2	ZMAT5	UTP18	CCNT1	TERF2IP	ASH2L	NARF	TOP2B	CCNO	TOP2A	DEDD2	TFIP11	PRPF31	RBBP5	POLR1E	CCNH	SNAPC4	SNUPN	SF1	APTX	POLR1C	RAD50	RAD51	MED6	HNRPDL	SENP2	VCX3A	MED7	MED4	CHMP1A	VCX3B	PSEN1	MED8	PSEN2	RBM39	NOL14	MED1	NXT1	POLR2E	POLR2L	POLR2J	SHFM1	ZBTB16	POLR2D	KIN	POLR2B	POLR2A	SUMO1	BCL2	MRPL19	GATAD2A	ACTL6B	ACTL6A	THAP2	FAM32A	POLR3G	BCAS2	POLR3H	POLR3K	HCLS1	POLR3C	PRPF18	ILF2	UBTF	PHF21A	RBM14	CIR	FGF18	MORF4L2	EIF5A	APOBEC3G	CBX1	TTN	APOBEC3F	LOC81691	CBX5	SETX	SMNDC1	KLHL7	TOP1	MLL2	GNL3	NUP133	MYO6	RRP1	HNRPUL1	SNRPN	EFTUD2	RRP9	ARNTL	SP140	ELL2	SUZ12	RPAIN	SNRPB	SNRPA	SLU7	SNRPC	SNRPF	SNRPG	FZR1	TIPIN	ANAPC11	TRRAP	KIAA1604	NOLA2	NOLA3	NPM2	NPM1	SREBF1	PIF1	SPTBN4	SAP18	SYCE2	INTS12	SYCE1	SNW1	WRN	INTS10	BRCA1	PPIH	GCM1	PPIG	PRICKLE1	WDR4	SPTBN1	TMPO	SMC1A	ASNA1	PUF60	PDCD7	NR6A1	MKI67IP	TIMM50	MEN1	SAP30	MCM7	NARG1L	ANG	PCGF6	RANBP5	RANBP2	CIRH1A	TPR	KPNB1	TERT	ELP4	NOL6	ELP3	ELP2	NOL4	NLRP5	SP100	BRCC3	NOL3	NOL8	C6orf151	UBE2I	MCM3	NCR1	NOL1	CD3EAP	NRM	ZMIZ2	CCDC55	HIPK2	BUB1B	MDM2	KPNA3	KPNA2	MATR3	KPNA1	UTP3	H1FNT	ING2	NUP160	GLIS2	RPA4	RPA3	RPA1	EXOSC10	RPA2	ERCC8	ERCC5	NPAS2	RGS12	ERCC6	NUDT21	SFRS2IP	ERCC3	GEMIN6	GEMIN7	ERCC4	ERCC1	GEMIN4	HRB	ERCC2	GEMIN5	ACTB	MSH6	NUP153	MSH3	MSH2	CENPF	BXDC5	ATXN1	MPG	ATXN3	TMEM48	THRAP3	BRE	TEP1	PRM1	PRM2	RETSAT
CYTOPLASM	na	OXA1L	USE1	SART1	MGC3207	BTK	OGN	MAP3K8	VPS4B	VPS4A	ZNF396	ZNF395	PDHA1	OGT	MAK10	RAB27A	IKBKAP	MCRS1	GATM	VPS45	SCYL3	MARK4	SARS2	BRAP	MARK1	THY1	JUP	SCYL1	PTRF	ROR1	ADSL	MYBBP1A	EIF2AK3	HLA-DRA	HSD17B11	HSD17B10	HACL1	HSD17B14	NFKBIE	DUSP10	NFKBIA	FAM19A1	ASL	ATN1	UPK1A	DUSP16	ZAP70	ALDH4A1	HLA-DOB	PHYHIPL	DHX9	CYP46A1	PAIP2	PAIP1	NXF5	GARS	NXF2	NXF3	HBA2	DUSP21	C19orf2	NFKBIL2	RGS3	LASP1	TSGA14	ACAD11	BCKDK	HTATIP2	TSG101	AP2S1	UBE2G2	YBX2	TYR	SLC22A4	BRD7	ANP32A	GKAP1	SPIB	USP16	ERRFI1	MTERF	AIFM3	AIFM2	AIFM1	ANP32E	DGUOK	CCT6A	ELMO1	KLHDC3	EIF4A3	PDCL3	MTRF1	EIF4A2	AS3MT	EIF4A1	LRMP	DOLPP1	ALOX12	FATE1	TRIM14	TRIM16	NECAB3	AMPH	PET112L	MTMR2	MTMR3	DDX19B	DHCR7	PKD2	MARS2	MTMR6	USP33	AP1GBP1	RNF19A	LRRC48	CRIPAK	TRIM23	CYLC1	SDHA	SDHB	PHF17	GLA	SDHC	GSK3B	RAB22A	SDHD	AMOT	LRP2	DUSP9	HPGD	DUSP8	YKT6	DUSP6	MTSS1	ZWINTAS	ATOX1	GNA11	IL15	FNTA	CDKN2A	NLRC3	PACSIN3	CDKN2B	ATG5	PACSIN2	CDKN2C	ADIG	ATG7	CDKN2D	BCL10	SLC33A1	BAIAP2	FMR1	TMEM126A	NRD1	HBXIP	CSDA	ARRB2	ARRB1	RNF139	SNTG1	EDF1	NEU2	NEU4	FBXO11	SNTG2	SPTB	ARHGDIG	GLUD1	UBE2V1	UBE2V2	ADRA2C	D4S234E	ARHGDIB	MYO1A	CCM2	FIBP	MYO1C	ICMT	ATG3	ATF6	HDAC5	CDKN1C	ATP7A	LAMP1	HDAC4	HDAC3	ATF4	LAMP2	HDAC2	CDKN1B	LAMP3	HDAC1	MYO16	PDZD2	HDAC9	PDZD3	HDAC8	HDAC6	ATP7B	IMPA1	PREX1	HINT2	PINK1	EDC4	WARS	PRMT1	NDE1	PKN3	PRMT7	SPINT2	SNTB1	SNTB2	ZCCHC2	ACADM	SSBP2	ACADS	SLA2	MLZE	TIMM23	ADFP	TBCA	UQCRH	PKM2	ERN1	CA2	MAPRE1	OAT	UBAP1	UQCRB	VPS29	SNX17	HS3ST1	TIMM10	BRSK1	TIMM13	TFAM	RGMB	TMED5	TMED2	CCS	VPS35	EHD4	SECTM1	WDFY1	GRSF1	BCS1L	TMED9	ADI1	HSP90B1	BAX	FAF1	HBE1	VPS28	RCN1	GCA	CBS	RCN2	LHCGR	GBF1	DNAJB11	APOE	NT5C3	CEP290	SULT1A4	FIZ1	WWOX	TXNL1	PLD1	BYSL	WNK1	DCTN3	DCTN4	DCTN1	DCTN2	TXNDC4	TXNDC1	KRT19	KRT18	TXNDC2	CCR5	TXNDC5	CCR2	C4orf16	ATP5C1	AMFR	NEK6	MDH1	FBXL2	PNMA1	ACR	TPST2	CDK5R1	FDX1	NEK2	NEK1	ALDOB	RABEPK	MYO9B	OAS1	KRT20	ACAT2	GPR143	ACAT1	NR1H2	STX12	SAC3D1	STX18	STX16	IDH2	IDH1	FBXO5	STX10	MDFI	C11orf60	CNKSR1	CRIP1	CAMLG	TP53BP2	TP53BP1	FDXR	CIDEB	ALMS1	CIDEA	AFG3L2	CD63	CEP27	DDX6	CIDEC	PPA1	CCT7	POLRMT	OASL	RABEP1	CCT8	IKIP	IDI1	CHAF1B	ATP5D	ATP5E	COX11	NRP1	MYBPC1	ATP5B	MYO7A	ANPEP	SPINK5	PTEN	PDPK1	CHST10	FXN	CEP250	GBAS	GNPAT	SEMA3B	ATP5O	COX18	ADCY10	COX17	GOLM1	COX15	ATP5J	ZFP36	RPGR	HAO1	BGN	PTGDS	SEMA4F	HAO2	MYLC2PL	STEAP2	MAP3K13	MAP3K12	MAP3K11	SERP1	BID	MYO5A	PPP6C	AVPR2	BET1	STT3B	STT3A	THG1L	HSF2BP	SULT1C2	NSDHL	BCKDHA	HCLS1	BCKDHB	CP110	MSRB2	APRT	MSRB3	COG3	KHK	COG4	GBA2	COG5	COG6	COG7	COG8	FYN	EEF1E1	ATP5A1	COG1	COG2	MRPS36	MRPS35	FOXO1	FOXO3	FOXO4	PRKCB1	TTN	MRPS31	AIP	TAPBP	REG3A	DMXL2	SLC25A22	SLC25A27	P11	TUB	RPAIN	SEC61B	ERC1	MRPS16	MRPS15	HAX1	MRPS12	MRPS11	MRPS10	NEDD9	LMAN1	KARS	FIS1	ASRGL1	FN1	CYP19A1	SREBF1	EEF1A1	P4HB	TESC	CARD8	MRPS28	CARD9	YIPF6	MRPS22	COX8C	MRPS24	SPTBN4	AK3	BRCA2	MRPS21	AK5	TRIM63	SLC25A12	SLC25A11	SLC25A14	SLC25A13	PPIB	PPIA	FLG	PPIC	YIPF3	SPTBN2	SPTBN1	YIPF2	SPCS1	YIPF4	PHPT1	PDCD6	SLC25A15	YIPF1	CRYZL1	SLC25A17	COPA	LRIT1	AMT	PPOX	CXCR3	PDCD4	C3orf1	DGCR8	PCBP3	CXCR4	ACOT12	TPR	CLINT1	ZW10	NLRP5	PFKL	PFKM	COQ7	NLRP3	NLRP2	COQ6	COQ4	TARS	ITGB1BP1	CFL1	COPG	COPE	PPP4R2	TRIB2	TRIB1	TUBGCP4	TUBGCP3	TUBGCP6	TUBGCP5	CEP57	TAP2	CDC2L1	NEFL	SCO2	SCO1	APC	TXNIP	CD99	PARK2	CEP63	PARK7	UBL5	ATXN1	ATXN2	ATXN3	BRE	TRPC4AP	TEP1	SCP2	ALS2	TGOLN2	HCCS	FHIT	SLC9A7	SLC9A6	PFTK1	PTGS2	CROCC	PTGS1	RPL15	MPV17	CIAPIN1	CTNNB1	ERO1LB	MALL	SH3BGR	RPL10	CCNA1	MAP2K7	YARS	BCL2L14	OPA1	NCF1	NCF4	YIF1A	BCL2L10	SURF4	TRAPPC4	SIP1	SURF1	NAGLU	ACADSB	ACP6	LOC387856	UBA6	HFE	UBA5	PPT1	HSPA1B	MTIF2	MTIF3	CDC42EP2	HEXIM2	HEXIM1	DULLARD	KIAA1683	CDC42EP5	DVL2	RPSA	NPLOC4	SPHK2	PHB	SPHK1	MAOB	FXR2	FXR1	DVL1	RPS7	AVPR1B	AVPR1A	SYTL2	NUTF2	TNK1	SYTL1	GNAZ	PNMA6A	AP3S2	AP3S1	TEGT	ACN9	COPB2	NOD2	NOD1	MAPT	COPB1	SLMAP	GUCY1A3	USH2A	CDC7	SYMPK	CDC6	SRPK2	MINPP1	STS	ARHGEF1	ACO2	ACTA1	ACO1	EXOSC2	ERLIN2	EXOSC3	ERLIN1	GRHPR	FLNA	SRPK1	GPR98	GNAQ	OTOF	RPL3L	USH1C	GNAS	KIAA1217	GUCY1B3	PML	PIB5PA	ITM2C	HSCB	CRISPLD2	CKMT2	RAB11A	CES4	SELP	SHMT1	SHMT2	CES2	FTCD	RTN4R	RPL27	ACLY	SELS	TMPRSS3	LARGE	CENTA1	CENTA2	BNIP3L	HSPA4L	MYCBPAP	BARD1	XPO1	SNF1LK	HMGCR	RCBTB1	APOA1	APOA5	RPN1	RPN2	EGFR	ACTN4	GOLT1B	CDO1	NTSR1	DDIT4	COPG2	WBP2NL	SLC40A1	SRXN1	LRPPRC	TRAF1	PAM	CCBL1	HMGB2	ACHE	APOC1	PYDC1	SESN2	AZI1	ECE2	AKT1S1	DOCK1	RPL9	RPL7A	B4GALT7	UGT2B28	B4GALT1	SMG6	EPB41	SMG5	SMG7	GOLIM4	IDH3B	SMG1	SNAPIN	WIPI1	TRADD	NOSIP	TSC1	PLK1	TSC2	XPO7	SMCP	ALG1	DEDD	ALG3	PEX6	RPRM	MAN1B1	PRDX5	PRDX2	PRDX3	PEX3	PEX7	ACOX3	C15orf44	DES	PEX1	CDK5RAP2	POLG2	CABLES1	IHPK3	RHOH	LIMK2	LIMK1	IPO9	CDK6	ESR2	MAN1A1	CDK5	CDK2	ACADVL	SASS6	ATG4D	ATG4C	ATG4B	ATG4A	LCK	APH1A	APH1B	CALCOCO2	CDH1	ATP5G2	NR3C1	ATP5G1	ATP5G3	ALDH3A1	DCT	NGLY1	A1CF	AP3M1	DNER	TOR1A	DAD1	SH2B2	HBB	SCYL1BP1	HBD	RNF144A	PLP2	PDF	ATP5F1	BZRAP1	DBH	SMC2	MAN1C1	SMC3	OXSM	CADPS	NDOR1	DBT	DC2	TSFM	HBZ	ZRANB1	MBTPS1	RDH14	PVR	S100A6	B3GALT6	VAPA	S100A7	VAPB	B3GALT5	PDLIM5	SNCA	SRP68	PTTG1	LOC644075	TRAK2	AGPS	TRAK1	HRSP12	CRY1	TWIST2	S100A1	CRISP3	STRN4	KIAA0141	PIM1	OLA1	RIC8B	ECOP	PALM	CA5A	CA5B	AKAP12	IGF2BP2	ADRBK1	ALS2CR2	PXK	IGF2BP3	PIN4	AGGF1	SERINC1	CDA	GYS2	NUP54	COX6B2	TRAM1	TRPC4	LGALS3	LGALS4	LGALS1	CEL	HYOU1	ADAR	GYPC	DLEC1	COPS2	KIAA0174	COPS5	ORMDL1	BCAR1	COPS3	TIMM17A	TIMM17B	UVRAG	NFKB1	NFKB2	FAM57B	NOS2A	PARN	NT5M	AP3B2	GSTZ1	PARG	NOS3	AP3B1	NT5C	DHCR24	TOMM34	ADAM10	CEP110	LDLRAP1	TOMM22	MECR	SLC27A2	SLC27A5	USP6	SHROOM2	BCAT2	ECH1	USP5	USP4	NFS1	SFN	HPRT1	SEC14L1	SET	SQSTM1	LANCL2	CHM	AP3D1	PCMT1	LECT2	TPRKB	PSCD1	TRMU	ATP1A3	ATP1A2	ITPR3	CAPRIN2	ITPR2	PAPOLA	ERBB2IP	MAPK12	A2BP1	MAPK14	HBQ1	CALM3	BAMBI	HNRPAB	TUSC3	FGF13	CSPG5	AGXT	C5orf21	CISD1	MIOX	SEP15	TFB2M	SLC4A1	RNF32	MYO6	DARS	MADD	FUT10	UBIAD1	SOCS1	SOCS6	PECI	POR	PTHLH	TIAL1	USO1	VPS26B	VPS26A	CROT	SRI	DERL2	LST1	DERL1	MYL5	GNE	MYL3	PKHD1	COPZ1	GIPC1	ATP6V1B1	DERL3	LLGL1	MYL9	CSE1L	GALC	SFTPD	SLC30A5	SLC30A3	SRGN	RNF14	AXIN1	PTPN7	GABARAPL1	ACY1	CKAP5	PTPN4	RPGRIP1L	REEP1	RHOT1	RHOT2	FPGS	FPGT	D2HGDH	MKI67IP	MEN1	ARHGAP4	AKT1	BZW1	PIGK	ARHGAP5	PIGF	GSN	PIGG	PAK4	SDPR	PIGH	PXMP3	PXMP4	PIGB	PTHR1	PIGC	PAK1	CSK	KPNB1	IFNGR2	PIGA	RAMP3	RAMP2	TM9SF2	NOL3	PIGZ	ANKRA2	PIGY	PIGV	PIGU	PIGT	PIGS	DAPK2	PIGO	SACM1L	EIF4G1	EIF4G2	EIF4G3	HIPK2	KPNA2	GSTP1	KPNA1	GLRX5	CTNND2	ECHS1	RSAD2	CRNN	GLRX2	CALCA	UTP11L	MOAP1	CTAG2	LOC51035	SH3GLB2	SH3GLB1	KRT7	NUDT21	PTN	BDH2	TNPO2	PTS	TNPO1	ACTB	ICA1	LIPA	CENPF	ISOC1	ISOC2	ANXA11	DKFZP566E164	CRK	SPTAN1	HNRPK	LDHB	LDHA	HRAS	PPP2R5B	SGMS2	PPP2R5A	LDHD	MED22	SGMS1	OGDH	TMEM143	RAE1	KIF5B	RREB1	ESPL1	MYH9	NPC1	NPC2	CD320	BACE1	RYR1	ABAT	PPP2R5E	ARL8A	ARL8B	UNC13B	KIF4A	MTX2	PABPC4	CHCHD3	RER1	ARF6	BCL2L1	ARFGEF2	SERPINH1	TMEM50B	C7orf58	ARG1	TMEM50A	LPCAT1	ARG2	CDC123	NAT13	GCSH	UBASH3A	PABPC1	SPERT	FH	SGIP1	UNC119	LAPTM4A	ASAHL	VDAC2	VDAC3	VDAC1	RERG	GCS1	LYK5	TMEM117	NOLC1	MLYCD	C20orf185	FOXRED1	BACH1	OPRM1	C10orf10	BNIP3	NBEA	EIF2A	CUZD1	PMVK	DAXX	ASAH2	BNIPL	MAP1LC3C	MAP1LC3A	SRPR	MAP1LC3B	EEF2K	PRSS36	KDELR1	KDELR2	HYAL2	AR	LYN	PGAP1	TP53	PI4KA	CLIC2	DECR1	CLIC1	PI4KB	MTRR	EPB41L2	SERPINB9	TAF10	CARD11	CARD14	MTMR14	SNF1LK2	SERPINB6	CLIC3	BNIP1	CLIC4	BNIP2	SERPINB8	EEF1D	SRP9	DEGS1	CMPK	RABGAP1	ZMYND10	FPR1	ABI2	ABI1	NUFIP2	EXOC4	DAZL	EXOC5	ETFB	ETFA	PDK1	UPF2	PDK3	PDK4	CS	KIAA1967	ETF1	PHYH	CDH13	TFRC	AP4B1	PRSS21	SRP14	RAB9A	IDE	NDUFAB1	LMO7	BPHL	TXLNA	TXLNB	SRP19	GHITM	IDS	TUBG1	DNAJC3	DNAJC1	CIB1	MCM3AP	PDXK	DFFA	DFFB	RELA	CMAH	STIM1	CHODL	XRRA1	YTHDF3	PNPLA8	ANKRD13C	CCDC3	VAMP8	VAMP4	PDCD6IP	ME1	FGD2	PHKA2	RAB7A	FGD1	ME3	ARFGAP3	STIP1	ABCA2	ARPC5	ABCA1	ABCA3	PEG10	TCP10	PRKRA	TUBE1	FGD5	FGD6	DNAJA3	FGD3	FGD4	S100P	ABCB8	MOBKL1A	EFS	BRIP1	ABCB7	FURIN	ABCB6	DNASE2	DNAJB9	CXCL14	S100B	IKBKG	PTTG1IP	TUBD1	FABP4	SYT13	FABP5	DNAJB6	PC	FABP6	CLDN8	PTGES2	CYC1	ACOT2	ACOT1	ACOT6	ACOT4	SC4MOL	ACOT9	ACOT7	ACOT8	CASP7	CASP8	LRRFIP1	SUCLA2	OCA2	ARL1	PPP2R1A	KIF15	CYCS	DHRS9	ARL6	KIF1C	DHRS1	KIF1B	DHRS4	TXNRD2	RAGE	RP6-213H19.1	CASQ1	FHOD1	FKBP2	FKBP9	FKBP4	EGLN1	STUB1	PIPOX	IARS	SLC35B2	SLC35B4	NFATC2	NSUN2	NFATC1	KLK6	EBP	DBC1	RAF1	MAL	MEMO1	XPNPEP1	NCSTN	PEX11A	PEX11B	RPL13A	DZIP3	DZIP1	AURKC	RAB1B	TMEM10	SLC35A1	TPD52	SLC35A3	ATP2B2	ATXN10	RSPH1	KIFAP3	DYNC2H1	ERAP1	ABRA	ERAP2	PSENEN	NSMAF	RAB21	DBNL	GTPBP4	RAN	TMEM22	OPTN	AP4M1	GLCE	SCEL	FARP2	LETM1	ATP2C1	TACSTD2	DLD	PEX26	RAB14	PLA2G2A	EXT1	EXT2	GLG1	C14orf1	CLCN3	IFI30	AFAP1L2	BDKRB1	CALR	OCRL	CALU	DMD	TMED10	SUPV3L1	WDHD1	HIP1	MSTO1	C21orf96	TPD52L1	HNRNPA1	MLX	CNIH4	NIPSNAP1	GOSR1	GRK5	PLA2G4C	PLA2G4B	GNB2L1	GRK1	ARSB	RAB5B	ARSG	VBP1	KCNIP2	GLI3	CANX	GLI1	GPX2	TRIAP1	HSPH1	TLOC1	LONP1	AGPAT6	AGPAT5	C21orf59	LONP2	RRP1B	GPX4	GOLGA1	RAB6A	GOLGA5	GOLGA4	FANCA	AGPAT3	GOLGA3	AGPAT2	GOLGA2	FANCC	AGPAT1	SPACA3	GRM4	RAB11FIP5	BLMH	G6PD	C21orf66	C21orf67	FARSB	FARSA	PPFIA2	TF	PREP	RAB3A	YWHAZ	FUT9	RAP1GAP	ATG12	FUT7	FUT6	FUT5	PPFIA1	CETN3	CETN1	KLC2	EDEM1	AZU1	PEX19	KLC1	BCL2	ARR3	PEX16	FUT4	BCL3	PEX14	FUT1	PEX13	FUT2	PEX12	PEX10	APBA1	EIF4ENIF1	GDI2	COX7A1	IMMT	SI	YWHAB	BIRC5	BIRC4	BIRC3	SOD1	SOD2	PRELID1	RAB30	YWHAH	RAB37	TOM1L1	RAB36	SVIL	RAB35	APBB3	TMTC2	KIF20A	GOLGB1	SEPT5	SNCAIP	SEPT2	TUFT1	F2RL1	EIF5A	PKMYT1	PMAIP1	DSE	COX4NB	SETX	SCLY	TMEM98	MX1	MX2	CASKIN1	CASKIN2	C2CD2	CARS	PICK1	ERP29	NPEPPS	CLPX	MRPS18C	MRPS18A	CLIP1	AKAP6	AKAP7	NRSN2	NRSN1	DST	DYNLRB1	ANKFY1	SEPT9	MVP	CAV3	CAV2	CAV1	SSH1	GRAP	SNX6	GRB2	KATNB1	SNX2	RRAGA	SNX1	SNX4	SNX3	RRAGD	ITGB1	RRAGB	ARD1A	RRAGC	EIF3C	EIF3D	MUT	EIF3A	EIF3B	EIF3H	NPM2	EIF3E	MTCH1	M6PRBP1	NPM1	EIF3F	GLO1	EIF3I	EIF3J	STK38L	HTT	MYLPF	EIF4B	CORO1A	EIF4E	EIF4H	TROAP	CYFIP2	CYFIP1	SMCR7L	CD79A	FAM84B	IFI6	DUT	METAP1	METAP2	UQCRC1	MRVI1	CCDC39	KLHL25	RANBP5	RANBP1	CHUK	VCPIP1	MT3	SVOP	CHST2	PRKCI	CHST4	PROSC	CHST5	KRTCAP2	PRKCD	PRKD1	UBE2N	NUCB1	MFN2	TMEM186	TMEM187	BPTF	CHST6	PDCL	SCIN	NUCB2	ARCN1	TOM1	PRNP	COMMD4	PRKCZ	HCFC1	AKAP9	HCFC2	FAM136A	DTNBP1	GLS2	KIAA0020	ROPN1B	OXCT1	PYCARD	OXCT2	TGM3	GEMIN8	SCG5	GEMIN6	GEMIN7	GEMIN4	PIK3R1	GLRX	GEMIN5	TCP1	MAP1D	UBE4B	TMEM168	SIRT2	IRF9	SH3BP5	IL8RB	SH3BGRL	VWF	P53AIP1	MAP1S	TMEM43	IRF7	PHB2	MAPK8IP2	MPO	MAPK8IP3	MAPK8IP1	XRCC4	EHHADH	RANGAP1	ZNF638	HDAC7A	MAGEC2	SSR1	PHTF2	FAU	CDCA5	CRYAA	CRYAB	COLEC10	CCDC135	PCM1	SSPN	ERGIC2	ERGIC3	NME4	ST13	UXT	GRB10	MAGEE1	NME1	EIF2S1	EIF2S2	ATPIF1	RPS11	GRAP2	FLJ11506	RTP3	RTP4	HMGCS1	HADHB	C19orf24	DNMT3L	DIABLO	CENTD2	RCHY1	CENTD3	SEC23IP	ARHGEF10L	DNMT3A	TNNI3	SYNE1	KCNJ6	WDR68	CLGN	CD207	HMGCS2	COX2	RTN4	ENOX2	TTC25	PDIA3	PDIA2	BSCL2	ZNF675	PDIA6	PDIA5	PDIA4	NAP1L4	RTN1	MTHFD1	DFNB31	MTHFD2	AP1S1	DYNLL1	P4HA1	C3orf31	SPG21	MICAL1	KCNG3	SERTAD2	STX6	STX5	CLN3	STX4	STX3	TTC35	PTF1A	NDUFA13	NDUFA11	C3orf23	C3orf20	PLEKHH2	PFDN5	TCHP	RUVBL2	AICDA	CLN8	CLN5	CLN6	TUFM	HSD3B2	NACA	HSD3B1	HSD17B2	HSD17B1	GPAA1	EEA1	PCSK2	EZR	DGKD	PTK2B	PPP2CA	PITRM1	KCNE1	BUB1	KCNE2	PCSK7	MYOM1	HSD17B4	PCSK5	SOAT1	CPT1B	AMACR	NADK	DGKI	PCK2	CPT1A	SGTA	NAE1	MPHOSPH9	PLEKHF2	NARG1	WDR26	DPM1	ZNF259	NLRP12	MPHOSPH1	DPM2	DPM3	CTNS	MPHOSPH8	SSR2	ZAK	AP1G2	AP1G1	TNNC1	STK36	EIF5	TSPAN8	MIPEP	TNFSF12	VCL	PRKAR2A	SLC2A4	ANK3	DDX25	TIMM9	AKR7A3	RGN	PITPNC1	EIF1	DDX20	ASPH	HADH	DDOST	PAMCI	CHAT	HDAC10	CORO7	IRS1	MAD2L1BP	TNFAIP8	HSPB2	HSPB1	BBS4	AFTPH	STX8	ASS1	STK11	ANLN	KCNA5	UGCGL1	DDX3X	UGCGL2	OTUD7B	HSPE1	DOPEY2	DOPEY1	PCYT1B	DYRK2	GINS1	AIPL1	HERPUD1	TRIP4	NIN	TRNT1	GLYCTK	VCP	NDUFV1	HSPD1	SPTA1	CACNA1A	MYH10	CYB5R3	CYB5R4	UCHL1	C1orf166	DPH3	SDCBP2	RAB3IP	NDUFS7	CDC42	NDUFS5	TRIM2	GPC2	TRIM3	AKR1C4	NDUFS4	ALAS2	RPS3A	PCP4	DLG7	HMOX1	NDUFS8	DLG4	DLG5	NDUFS3	NDUFS2	AKR1C1	NDUFS1	SEC23A	ND1	KTN1	MBNL1	RPS4X	NCL	TAS2R16	ADRB2	IGF2R	CDK2AP1	PDE9A	CARM1	AKR1D1	LCP1	ALDH9A1	HCRT	PGS1	GALNT4	VIM	TKTL2	SEC63	ALDH1A1	ANXA9	SEC22A	DMGDH	PAFAH1B1	MYCBP	SEC22C	PAFAH1B2	HSPA9	NF2	VHL	NF1	ANXA1	ANXA5	ANXA4	ANXA3	PPP1R9B	GLYAT	NEB	APAF1	GGA1	GGA2	SMPD4	GGA3	DMBT1	ITGB3BP	MRPL40	SLC36A1	MRPL42	MRPL41	EIF2C1	SYT3	CDC16	CD2AP	HOOK3	GOT2	BAK1	HTRA2	PLOD2	PLOD3	EIF2B2	MRPL32	EIF2B3	EIF2B4	KIF13B	EIF2B5	MRPL52	MRPL51	POLG	SUCLG1	AARS	RINT1	TBRG4	POLB	BOLL	AADAC	NNT	PSCDBP	RARS	CNTROB	ENPP7	TALDO1	PFKFB1	ASZ1	MOSC2	UHMK1	MACF1	MRPL55	LAMB1	GCDH	MCAT	CREBBP	ARFIP2	S100A11	EPRS	ARFIP1	MYOZ2	CDC27	ABCG1	PTPN12	S100A12	CKMT1A	TULP4	DZIP1L	BET1L	LGTN	AHSA1	SLC46A1	TM7SF2	SCHIP1	SPG7	ABCF2	NARS	KIAA0368	UTP15	SH2D1A	BAG1	BAG3	SLC25A3	SLC25A1	TOP2B	SARDH	TOP2A	DNAJC19	ZFYVE1	DYNC1I1	ABCE1	SLC25A4	LPGAT1	SLC25A6	RBM45	RPH3AL	ECSIT	HERC1	ANKRD27	SH2D2A	CHMP1A	SGCG	PSEN1	PSEN2	SGCD	SGCE	SIAH1	SIAH2	PMPCA	SGCA	SGCB	NXT1	CLDN17	NMI	AASS	CLDN14	MLF1	STAU1	MRPL10	GALK1	MRPL12	BEST1	SPANXA1	CD2BP2	SEPSECS	SPATA2	ABCD2	ABCD3	DDIT4L	SPATA5	QSOX1	SERGEF	MCF2	RRBP1	TBX5	STAT1	EIF2B1	STAT3	DNPEP	MRPL23	PPP1R7	ABCC4	KPTN	GRPEL1	LMAN2L	SLC6A3	C13orf15	UBQLN4	TLR4	UBQLN1	STARD3	KRTAP6-1	CASP8AP2	CPOX	TPT1	NQO1	FRAP1	QDPR	NR0B1	TIMM8B	TNNT2	ISCU	PLCE1	MAP4K5	hCG_20857	LYST	PSMA3	PGCP	PCCB	SYVN1	NAPG	MCL1	MAP4K2	HDGF	CTSA	NDRG3	PLCH1	CLASP1	CLASP2	ENTPD4	ERO1L	IVL	SKIP	PGDS	CASC5	EVL	MALT1	CPS1	ATE1	BAAT	PSMC5	PRICKLE1	PLCG1	UCP3	BBC3	PSMC2	PRICKLE2	CPNE3	ASNA1	HPS4	HPS1	SULT2B1	HLCS	TIMM50	C21orf7	PCGF5	CTTN	TPP1	NARG1L	TPP2	POMT1	GOPC	NECAP2	SV2A	PLCB1	KLK13	ELP4	ELP3	CTSZ	CCDC88A	ALDH5A1	GPRASP2	NDUFC2	MPP5	GALNTL2	TIMM44	ACVR2A	MAGT1	ACVR2B	PSME1	BTG1	TPPP	BTG3	CTSE	CTSC	CTSF	NDUFB6	NDUFB8	CD247	NANOS1	SPRR2E	TPM2	TPM1	TPM4	TPM3	SPRR2D	MYL6B	SPRR2A	SYN3	UGT1A4	PLCD1	APEX1	NDUFA4	NDUFA2	DNM1L	NDUFA8	DTX1	NDUFA9	NDUFA6	RGS19	CBY1	NDUFA1	SLC17A5	L2HGDH	SPRR1B	PPP1R13B	F2R	RETSAT
NADH_DEHYDROGENASE_COMPLEX	na	ND1	NDUFA2	NDUFB6	NDUFA9	NDUFA6	NDUFAB1	NDUFA13	NDUFA1	NDUFS7	NDUFS4	NDUFV1	NDUFS8	NDUFS3	NDUFS2	NDUFS1
ORGANELLE_LUMEN	na	HNRPK	SURF6	XRCC6	INTS1	INTS2	MED23	MED22	INTS3	ZNF638	HDAC7A	MED21	ISG20	INTS9	INTS8	EPC1	INTS5	INTS4	MED26	INTS7	FOXF1	INTS6	FOXF2	GIT2	RPL11	ZNF43	KRR1	IKBKAP	MCRS1	OPA1	GATM	EMG1	ZNF506	PTBP1	NOP5/NOP58	MED12	MED11	MED14	MED13	HTATIP	RPS19	MED16	MED17	MED18	MYBBP1A	CPSF3L	SDAD1	NHP2L1	SLC29A2	ALDH4A1	YEATS4	DNMT3A	PHB	NXF3	C19orf2	RPS7	FXR1	NOLC1	POP1	PARP1	POP7	BCKDK	NUAK2	ELF4	TCOF1	EZH2	NAP1L1	BNIP3	NAP1L3	PDIA5	NAP1L2	PDIA4	ZNF346	NAP1L4	ACN9	RPS19BP1	ZNF350	ZNF148	ZNF281	SYMPK	EXOSC9	PTF1A	TP53	GTF2H4	NDUFA13	EXOSC1	TTF2	GTF2H1	TAF11	TAF10	TAF13	TAF12	RUVBL2	RUVBL1	CLOCK	CLN6	HSD3B2	ZNF274	HSD3B1	PML	POLA1	RPL35	RPL36	NUFIP1	REXO4	PITRM1	MARS2	ETFB	ETFA	CS	TRIM27	KIAA1967	PHF12	APPL1	APPL2	NARG1	ZNF259	MPHOSPH1	OGG1	FOXE3	C1orf124	NCBP1	XPO1	LMO4	NDUFAB1	TBP	IMP3	CDKN2A	SMARCD2	OIP5	SMARCD3	SMARCD1	DDX24	EED	DDX21	IMP4	CIB1	RELA	FMR1	HDAC10	ARID1A	TOPBP1	HDAC11	ARID1B	HES6	HIF1A	SMARCE1	SMARCA5	EDF1	SMARCA2	XRN2	SMARCA4	ZNF330	HNRNPL	DDX47	SMARCB1	UGCGL2	RPL3	TAF9	ASF1A	DNAJA3	TAF2	TAF1	TAF4	TAF6	EPAS1	TAF5	TAF8	TAF7	GOLIM4	MPHOSPH10	HDAC5	ATF6	HDAC4	HDAC3	DDX56	HDAC2	DNAJB9	HDAC1	GTF2F1	CDKN2AIP	SMARCC1	DYRK1A	SMARCC2	MYO16	TDG	HDAC9	ABL1	VCX	DDX54	HDAC8	HDAC6	RSF1	ARID4A	DEDD	LYAR	DKC1	PAX8	POLG2	NDUFS1	ACADM	CYCS	CDK8	CDK9	TOPORS	IFI16	RB1	TIMM23	NCL	HMGA1	NEK11	NCOA6	CPSF6	CPSF3	CASQ1	CPSF1	FUSIP1	NUP98	HS3ST1	NFYC	NFYB	NFYA	NR3C1	IVNS1ABP	SMUG1	TSPYL2	GTF3C6	GTF3C5	GTF3C2	NSUN2	GTF3C1	GTF3C4	GTF3C3	NF2	PNO1	C15orf29	ATP5F1	SC65	SMC3	PPP1R9B	DBT	HSP90B1	MED30	MBTPS1	RCN1	RPP38	MRPL40	MRPL42	MRPL41	SRP68	DDX11	HTRA2	U2AF1	RPP30	ERAP1	ERAP2	PITX2	MRPL52	MRPL51	POLI	POLH	TAF6L	NOL5A	PPARGC1A	PPARGC1B	SFRS2	TXNDC4	LRCH4	SUDS3	PNMA1	MRE11A	FIGLA	CHEK2	CALR	PIN4	COIL	NOM1	MRPL55	NKX2-1	SUPV3L1	NUP54	WDHD1	POLQ	NKX2-5	NOC4L	SUB1	TP53BP1	RTCD1	SMAD4	SMAD2	PMF1	HNRNPA1	OASL	JAZF1	SRrp35	CHAF1A	RBPJ	UTP20	CHAF1B	RPP40	UTP18	CCNT1	ASH2L	NARF	TOP2B	TOP2A	CCNO	DEDD2	TFIP11	PRPF31	RBBP5	POLR1E	SNAPC4	APTX	POLR1C	MED6	VCX3A	MED7	MED4	CHMP1A	VCX3B	MED8	RBM39	NOL14	MED1	POLR2E	POLR2L	POLR2J	SHFM1	NFS1	ZBTB16	POLR2D	KIN	POLR2B	POLR2A	MRPL10	MRPL12	GATAD2A	ACTL6B	ACTL6A	THAP2	FAM32A	BCKDHA	POLR3G	POLR3H	POLR3K	HCLS1	BCKDHB	POLR3C	MRPL23	ILF2	UBTF	PHF21A	RBM14	CIR	MRPS36	MRPS35	FGF18	GRPEL1	MORF4L2	CBX1	LOC81691	SETX	KLHL7	TOP1	SEP15	TFB2M	MLL2	GNL3	MYO6	RRP1	RRP9	ARNTL	SP140	ELL2	SUZ12	MRPS18C	RPAIN	MRPS18A	SLU7	MRPS16	MRPS15	MRPS12	MRPS11	MRPS10	TRRAP	NOLA2	NOLA3	NPM1	MRPS28	MRPS22	MRPS24	SPTBN4	SAP18	MRPS21	INTS12	WRN	INTS10	PPIG	GCM1	WDR4	SPTBN1	ASNA1	NR6A1	TIMM50	MKI67IP	MEN1	SAP30	MCM7	ANG	NARG1L	CIRH1A	NOL6	ELP4	ELP3	ELP2	NOL4	NLRP5	NOL3	SP100	NOL8	UBE2I	NCR1	NOL1	TIMM44	CD3EAP	CCDC55	HIPK2	MDM2	KPNA2	UTP3	ING2	GLIS2	EXOSC10	RPA1	ERCC8	NPAS2	ERCC5	ERCC6	TAP2	NUDT21	SFRS2IP	GEMIN6	ERCC3	GEMIN7	GEMIN4	GEMIN5	ERCC2	ACTB	CENPF	BXDC5	ATXN1	MPG	ATXN3	THRAP3	TRPC4AP	TEP1	PRM1	PRM2
UBIQUITIN_LIGASE_COMPLEX	na	FZR1	ANAPC11	ARIH1	WWP2	RNF11	TRAF7	USP33	FBXO7	BRCC3	UBE4A	ANAPC5	UBE4B	ANAPC4	CDC23	SUGT1	UBE2L3	CDC26	ATG3	BRCA1	BRE	FBXL4	BUB1B	SMURF2	CAND1	ZER1	BARD1
BASAL_LAMINA	na	CAV3	AMTN	SSPN	LAMA4	MAGEE1	LAMB2	SGCG	COLQ	ANG	DMD	SNTB1	SNTG1	SGCD	SNTB2	SGCE	AGRN	LAMC1	LAMB1	SGCA	SGCB	SNTG2
ENDOPLASMIC_RETICULUM_MEMBRANE	na	RTN4	TUSC3	LRIT1	SLC9A6	VAPB	HMGCR	ORMDL1	LMAN2L	ALG3	MRVI1	BSCL2	UBQLN4	RTN1	SPINK5	TAPBP	PIGK	PIGF	HTRA2	SRPR	CASP7	POMT1	RPN1	PIGB	PIGC	RPN2	ASPH	DDOST	PIGA	CLN3	PIGY	SLC33A1	PIGV	PIGU	PIGT	DHRS9	STIM1	KTN1	ERLIN2	PIGS	ERLIN1	KRTCAP2	PIGO	AADAC	TXNDC4	MAGT1	TXNDC1	BNIP1	ERN1	LRMP	AMFR	DOLPP1	EXT1	EXT2	SRP9	HSD3B2	DERL2	HSD3B1	DERL1	HSD17B2	GPAA1	LMAN1	DERL3	EDEM1	NECAB3	STT3B	STT3A	SERINC1	PEX16	DAD1	SEC22A	DULLARD	SREBF1	PLP2	HERPUD1	SELS	TMPRSS3	ATF6	HSP90B1	DC2	BAX	DPM1	DPM2	SPCS1	DPM3	RETSAT
ENDOPLASMIC_RETICULUM	na	SLC36A1	SLC9A6	VAPB	S100A7	B3GALT5	SRP68	USE1	SGMS1	TPD52	SSR1	OGN	ERO1LB	HTRA2	DNAJB11	PLOD2	PLOD3	KIFAP3	NT5C3	PHTF2	ERAP1	RPL10	ERAP2	PSENEN	S100A1	RINT1	THY1	AADAC	TXNDC4	TXNDC1	NPC1	CD320	TXNDC5	RYR1	RAB14	PLA2G2A	AMFR	EXT1	EIF2AK3	EXT2	TPST2	BDKRB1	FAM19A1	HSPA1B	CALR	CALU	TMEM50B	C7orf58	TMEM50A	LPCAT1	STX18	SERINC1	UPK1A	DULLARD	TRAM1	NPLOC4	CAMLG	CYP46A1	GCS1	HYOU1	TMEM117	CLGN	CNIH4	IKIP	RTN4	TM7SF2	GNAZ	OPRM1	NRP1	PDIA3	KIAA0368	ARSG	PDIA2	ORMDL1	BSCL2	PDIA6	PDIA5	PDIA4	TEGT	RTN1	CANX	SPINK5	FAM57B	TLOC1	AGPAT6	SRPR	P4HA1	SLMAP	ANP32A	SEMA3B	KCNG3	AGPAT3	AGPAT2	ZFYVE1	DHCR24	AGPAT1	CLN3	MINPP1	KDELR2	STS	AIFM3	ACO1	TTC35	PGAP1	ERLIN2	ERLIN1	PTGDS	PSEN1	BNIP1	SEMA4F	C21orf67	PSEN2	LRMP	DOLPP1	CLN8	SLC27A2	SRP9	CLN5	SLC27A5	DEGS1	SERP1	CLN6	HSD3B2	AVPR2	FATE1	HSD3B1	HSD17B2	GPAA1	ABI1	NECAB3	EDEM1	CLDN14	STAU1	STT3B	STT3A	SET	DHCR7	PEX16	PCMT1	NSDHL	SOAT1	CES4	CES2	ATP1A3	RTN4R	CRIPAK	ITPR3	SELS	TMPRSS3	MSRB3	ITPR2	GBA2	BNIP3L	DPM1	DPM2	DPM3	TMTC2	YKT6	SSR2	TUSC3	HMGCR	LMAN2L	UBQLN4	PKMYT1	DSE	TAPBP	C5orf21	IDS	ANK3	APOA5	RPN1	SEP15	TMEM98	RPN2	ASPH	DDOST	DNAJC1	CIB1	SLC33A1	GOLT1B	ERP29	STIM1	NTSR1	POR	ANKRD13C	CCDC3	SEC61B	RNF139	AKAP6	STX8	CAV1	DERL2	DERL1	SYVN1	HAX1	APOC1	CTSA	LMAN1	DERL3	ITGB1	UGCGL1	UGCGL2	ERO1L	UGT2B28	CYP19A1	SREBF1	P4HB	HERPUD1	YIPF6	ICMT	ATF6	DNAJB9	VCP	PPIB	SPCS1	YIPF4	PDZD2	PDCD6	CLDN8	LRIT1	ALG1	MRVI1	ALG3	MAN1B1	SC4MOL	PIGK	GPC2	PIGF	PIGG	CASP7	PIGH	HMOX1	POMT1	PIGB	PIGC	SV2A	IFNGR2	PIGA	ZW10	SEC23A	CTSZ	CCDC88A	PIGZ	PIGY	PIGV	PIGU	KTN1	PIGT	DHRS9	PIGS	MAN1A1	KRTCAP2	PIGO	KIF1C	DHRS1	TAS2R16	MAGT1	ADFP	ERN1	PRNP	CASQ1	FKBP2	FKBP9	PGS1	APH1A	NDUFB8	RSAD2	SEC63	ALDH3A1	KIAA0020	TAP2	TOR1A	UGT1A4	DAD1	SEC22A	PTN	SEC22C	APEX1	EHD4	PLP2	EBP	DNM1L	MAL	NCSTN	VWF	HSP90B1	DC2	BAX	TRPC4AP	MBTPS1	SMPD4	RCN1	RDH14	RETSAT	RCN2
NUCLEAR_LUMEN	na	HNRPK	SURF6	XRCC6	INTS1	INTS2	MED23	INTS3	ZNF638	MED22	MED21	HDAC7A	ISG20	INTS9	INTS8	EPC1	INTS5	INTS4	INTS7	FOXF1	MED26	INTS6	FOXF2	GIT2	RPL11	ZNF43	KRR1	IKBKAP	MCRS1	EMG1	ZNF506	PTBP1	NOP5/NOP58	MED12	MED11	MED14	MED13	HTATIP	RPS19	MED16	MED17	MED18	MYBBP1A	CPSF3L	SDAD1	NHP2L1	SLC29A2	YEATS4	DNMT3A	PHB	NXF3	C19orf2	RPS7	FXR1	NOLC1	POP1	PARP1	POP7	NUAK2	ELF4	TCOF1	EZH2	NAP1L1	BNIP3	NAP1L3	NAP1L2	ZNF346	NAP1L4	RPS19BP1	ZNF350	ZNF148	ZNF281	SYMPK	EXOSC9	PTF1A	TP53	GTF2H4	NDUFA13	EXOSC1	TTF2	GTF2H1	TAF11	TAF10	TAF13	TAF12	RUVBL2	RUVBL1	CLOCK	ZNF274	PML	POLA1	RPL35	RPL36	NUFIP1	REXO4	TRIM27	PHF12	APPL1	APPL2	NARG1	ZNF259	MPHOSPH1	OGG1	FOXE3	C1orf124	NCBP1	XPO1	LMO4	TBP	IMP3	CDKN2A	SMARCD2	OIP5	SMARCD3	SMARCD1	DDX24	EED	DDX21	IMP4	CIB1	RELA	FMR1	HDAC10	ARID1A	TOPBP1	HDAC11	ARID1B	HES6	HIF1A	SMARCE1	SMARCA5	EDF1	SMARCA2	XRN2	SMARCA4	ZNF330	HNRNPL	DDX47	SMARCB1	RPL3	TAF9	ASF1A	TAF2	TAF1	TAF4	TAF6	EPAS1	TAF5	TAF8	TAF7	MPHOSPH10	ATF6	HDAC5	HDAC4	DDX56	HDAC3	DNAJB9	HDAC2	HDAC1	GTF2F1	CDKN2AIP	SMARCC1	DYRK1A	SMARCC2	MYO16	TDG	ABL1	VCX	DDX54	HDAC9	HDAC8	HDAC6	RSF1	ARID4A	DEDD	LYAR	DKC1	PAX8	CDK8	CDK9	TOPORS	IFI16	RB1	NCL	HMGA1	NEK11	NCOA6	CPSF6	CPSF3	CPSF1	FUSIP1	NUP98	NFYC	NFYB	NFYA	IVNS1ABP	SMUG1	TSPYL2	GTF3C6	GTF3C5	GTF3C2	NSUN2	GTF3C1	GTF3C4	GTF3C3	NF2	PNO1	C15orf29	SC65	SMC3	PPP1R9B	MED30	RPP38	SRP68	DDX11	U2AF1	RPP30	PITX2	POLI	POLH	TAF6L	NOL5A	PPARGC1A	PPARGC1B	SFRS2	LRCH4	SUDS3	PNMA1	MRE11A	FIGLA	CHEK2	COIL	NOM1	NKX2-1	NUP54	WDHD1	POLQ	NKX2-5	NOC4L	SUB1	TP53BP1	RTCD1	SMAD4	SMAD2	PMF1	HNRNPA1	OASL	JAZF1	SRrp35	RBPJ	UTP20	CHAF1A	CHAF1B	RPP40	UTP18	CCNT1	ASH2L	NARF	TOP2B	TOP2A	CCNO	DEDD2	TFIP11	PRPF31	RBBP5	POLR1E	SNAPC4	APTX	POLR1C	VCX3A	MED6	MED7	CHMP1A	MED4	VCX3B	MED8	RBM39	NOL14	MED1	POLR2E	POLR2L	POLR2J	SHFM1	ZBTB16	POLR2D	KIN	POLR2B	POLR2A	GATAD2A	ACTL6B	ACTL6A	THAP2	FAM32A	POLR3G	POLR3H	POLR3K	HCLS1	POLR3C	ILF2	UBTF	PHF21A	RBM14	CIR	FGF18	MORF4L2	CBX1	LOC81691	SETX	KLHL7	TOP1	MLL2	GNL3	MYO6	RRP1	RRP9	ARNTL	SP140	ELL2	SUZ12	RPAIN	SLU7	TRRAP	NOLA2	NOLA3	NPM1	SPTBN4	SAP18	INTS12	WRN	INTS10	PPIG	GCM1	WDR4	SPTBN1	ASNA1	NR6A1	TIMM50	MKI67IP	MEN1	SAP30	MCM7	ANG	NARG1L	CIRH1A	NOL6	ELP4	ELP3	NOL4	NLRP5	ELP2	NOL3	SP100	NOL8	UBE2I	NOL1	NCR1	CD3EAP	CCDC55	HIPK2	MDM2	KPNA2	UTP3	ING2	GLIS2	EXOSC10	RPA1	ERCC8	NPAS2	ERCC5	ERCC6	NUDT21	SFRS2IP	GEMIN6	ERCC3	GEMIN7	GEMIN4	GEMIN5	ERCC2	ACTB	CENPF	BXDC5	ATXN1	MPG	ATXN3	THRAP3	TEP1	PRM1	PRM2
KINESIN_COMPLEX	na	KIF23	KIF25	KIF3B	KIF11	KIF5B	KIF5A	KIF15	KIF5C	KLC2	KIF3C	KIFC3	KIF2C	KLC1	KIFAP3
NON_MEMBRANE_BOUND_ORGANELLE	na	ALS2	XRCC4	SURF6	CROCC	TUBB2C	RPL15	STOML2	CTNNB1	KIFC3	ACTG1	RAE1	INCENP	STAG3	FAU	RPL11	CCNA1	CDCA5	CDH23	INA	ZNF43	KRR1	IKBKAP	KIF5B	ZNF506	KIF5A	EMG1	NOP5/NOP58	KIF5C	PTBP1	MYH7	ESPL1	MYH6	LIG4	PCM1	MYH9	MARK4	MARK1	NCAPD2	UXT	MYO18B	RPS19	ZNF238	ZWINT	JUN	ARL8A	ARL8B	RPS11	MYBBP1A	KIF4A	SDAD1	NHP2L1	RCC1	TUBB4Q	SLC29A2	TNKS	CDC42EP3	C1orf49	DNMT3A	KIF3B	GAS2	NDC80	PCDH15	TNNI3	GAS8	KIF3C	SEPT11	RPS7	FXR1	NOLC1	PKP1	LASP1	MAP2	POP1	PCNA	MAP4	MAP7	MARCKS	TSGA14	PARP1	POP7	CDC42BPB	GFAP	LIMA1	RP1-21O18.1	USH1G	TCOF1	ZNF346	LATS1	RPS19BP1	LATS2	DFNB31	DYNLL1	DYNLL2	MAPT	PARVG	ARHGEF2	EXOSC9	ACTA1	CDC2	TPX2	TP53	EXOSC1	FLNB	WAS	FLNA	MYCN	KLHDC3	EPB41L2	CLIC4	CLIC5	SPRR3	RPL3L	TCHP	USH1C	FOXC1	ZNF274	RABGAP1	RPL35	PML	POLA1	RPL36	NUFIP1	EPB41L4B	NUFIP2	AMPH	NUMA1	EZR	SORBS1	REXO4	SORBS2	BUB1	PKD2	WIPF1	MYOM1	BUB3	ACTC1	UPF1	RNF19A	TNP1	RPL27	MID1	ATRX	LSP1	CCNB2	ZNF259	AMOT	MPHOSPH1	REPIN1	MTSS1	MPZL2	PRC1	TNNC1	CAPZA2	CAPZA1	KNTC1	IQGAP2	IQGAP1	IMP3	CDKN2A	OIP5	DDX24	DDX21	DDX20	TUBG1	IMP4	TWF1	MYO3A	FMR1	ACTN2	ACTN3	JUNB	ARPC1A	ARPC1B	WBP2NL	TIMELESS	SMARCE1	SMARCA5	HSPB1	EDA	XRN2	LRPPRC	SPTB	BBS4	HMGB1	PAM	HMGB2	DRD2	ABCA2	ARPC4	ANLN	ARPC5	AZI1	ZNF330	C16orf48	DDX47	PTK2	TUBB	ARPC3	ARPC2	RPL9	JUND	RPL3	TUBE1	RPL7A	ARHGDIA	HELLS	ARHGDIB	MYO1A	NIN	MYO1C	EPB41	FSCN2	EPB42	FSCN3	TAF5	FSCN1	SUV39H1	MPHOSPH10	BFSP2	EPB49	SUV39H2	DOCK4	DDX56	DNAJB9	TSC1	PLK1	CDKN2AIP	TUBD1	SPTA1	CACNA1C	DDX54	VCX	ABL1	HDAC8	MYH10	HDAC6	KIF23	KIF22	KIF25	LYAR	DEDD	HINT1	KIF2C	NDE1	DKC1	DLG7	CASP8	DLG4	CDK5RAP2	LRRFIP1	POLG2	KIF11	KIF15	TBCE	RB1	IFI16	SLC9A3R1	RPS4X	NCL	PURB	NEK11	VASP	PURA	SASS6	ATG4D	KIF1B	ATG4C	ATG4B	ATG4A	NSL1	TBCD	LCK	TBCC	MAPRE1	WASL	DMC1	ABLIM1	ABLIM2	CABP1	VIM	UPP2	CDH1	SMUG1	ESPN	SNIP	TSPYL2	AVIL	PAFAH1B1	APPBP2	DCX	NSUN2	TERF2	MAF	NF2	PNO1	C15orf29	ANXA1	SMC2	SMC3	SC65	SMC4	ZBED1	NEB	RPL13A	H2AFY2	HMGN1	MRPL40	RPP38	CTTNBP2NL	MRPL42	DYNC1LI2	MRPL41	PDLIM5	UTRN	SRP68	AURKC	PTPN21	AURKA	CDC16	CCT3	CD2AP	DDX11	KIFAP3	CEP290	RPP30	H2AFY	ABRA	MRPL52	MRPL51	RAN	POLB	DCTN3	DCTN4	NOL5A	FARP1	DCTN1	SCEL	DCTN2	RFC5	KRT19	RFC3	KRT18	MAD2L1	RFC4	ACTL7A	KRT17	RFC1	RFC2	ACTL7B	KRT15	CNTROB	BIN1	PNMA1	C9orf58	LMNB1	NEK2	DAG1	MYO9B	CHEK1	CAPZB	COIL	PXN	ACD	NOM1	SAC3D1	DMD	MRPL55	GYS2	FBXO5	HAP1	HIP1	HMG1L10	TRPC4	NOC4L	ALMS1	KRT31	CDC20	PMF1	CDC27	CEP27	OASL	UTP20	RBPJ	RPP40	GYPC	KIAA0368	UTP18	WASF1	WASF2	CCNT1	TERF2IP	CDSN	VILL	CDT1	ACTR3	ACTR2	CEP250	NARF	TOP2B	TOP2A	DEDD2	DYNC1I1	POLR1E	DSN1	CEP110	APTX	POLR1C	RAD51	VCX3A	CHMP1A	VCX3B	PSEN1	GRM7	PSEN2	NOL14	MAP3K11	SERP1	SHROOM1	SHROOM2	SHROOM3	SHROOM4	THAP6	CETN3	CETN1	KLC2	STAU1	POLR2A	SUMO3	MRPL10	DNALI1	MRPL12	MEFV	KLC1	BCL6	THAP2	FAM32A	ZWILCH	FYB	MCF2	RRBP1	BIRC5	CP110	MIS12	MRPL23	ILF2	UBTF	CAPG	CNFN	KPTN	MRPS36	LOR	MRPS35	FGF18	MORF4L2	CASK	TTK	CBX1	TTN	KLHL4	LOC81691	KLHL2	CBX5	PNN	KLHL7	TOP1	TPT1	SLC4A1	GNL3	MYO6	RRP1	BASP1	RRP9	NR0B1	TNNT2	MRPS18C	MRPS18A	LYST	CLIP1	DSP	CLIP2	CSTA	SEPT7	AKAP4	SEPT9	KALRN	MYL6	MRPS16	MYL4	MRPS15	MYL5	MYL2	MYL3	PKHD1	MRPS12	MRPS11	TIPIN	KATNB1	MRPS10	NEDD9	LLGL1	MYL9	NOLA2	NOLA3	NPM2	PPL	KATNA1	CENPC1	NPM1	CLASP1	CLASP2	BMF	SLC30A9	IVL	STK38L	GABARAPL2	MRPS28	MRPS22	CKAP5	PIF1	MRPS24	SPTBN4	RPGRIP1L	BRCA2	MYLPF	SYCE2	MRPS21	SYCE1	WRN	SUGT1	CORO1C	CORO1A	SPTBN2	SPTBN1	TMPO	SMC1A	ASNA1	HIST4H4	MKI67IP	PCGF5	RANBP9	CTTN	MCM7	GSN	ANG	ACTR1A	ACTR1B	CIRH1A	MSN	KLHL20	ZW10	NOL6	ELP3	NLRP5	NOL4	NOL3	NOL8	LDB3	UBE2I	MCM2	PALLD	MCM3	DNAI2	NOL1	DAPK1	EML2	STOM	CD3EAP	EML1	EVPL	SMTN	ZMIZ2	BUB1B	MDM2	UTP3	H1FNT	PPP4R2	DNAH9	KRT6A	ING2	CALD1	AKAP9	TPM2	TPM1	RPA4	TPM4	MYOT	RPA3	TPM3	RPA1	TUBGCP4	EXOSC10	RPA2	TUBGCP3	TUBGCP6	RGS12	CTAG2	TUBGCP5	ERCC6	DNAI1	KRT5	CEP57	CENPA	MYL6B	NUDT21	TGM1	KRT1	KRT2	KRT3	CNN2	ERCC4	NEFL	TINF2	APEX1	ERCC1	NEFM	GEMIN4	APC	SYNPO	ACTB	IPP	MAP1A	MAP1B	CENPF	CENPE	BXDC5	CEP63	TUBGCP2	SIRT2	SPRR1A	MAP1S	SPRR1B	SPTAN1
DNA_DIRECTED_RNA_POLYMERASE_COMPLEX	na	ZNF281	POLR3G	POLR3H	POLR2E	POLR3K	POLR2L	HCLS1	POLR2J	POLR1C	C19orf2	MED21	POLR3C	POLR2D	PPARGC1A	POLR2B	POLR2A	ZNF148	SFRS2IP
INSOLUBLE_FRACTION	na	LOR	CCDC88C	PML	TP53	MAL	PDE4D	TEGT	S100A12	NAE1	CLIC5	FAAH	PDE4A	PDE4B	GYS2	MDM2
VESICLE	na	TGOLN2	SEPT5	MTSS1	AP1G2	VAPA	AP1G1	CSPG5	APOA1	DMXL2	MALL	SLC2A4	PAMCI	RAB27A	EGFR	CRISP3	MYO6	VPS45	SSPN	COPG2	RAB14	C4orf16	TRAPPC4	NRSN2	NRSN1	DST	C14orf1	CAV2	PAM	ARHGDIG	PALM	AFTPH	CLCN3	COPZ1	PPT1	ABCA2	GIPC1	ABCA1	OCRL	ABCA3	ECE2	STX12	SFTPD	TMED10	SLC30A5	SLC30A3	SPERT	ARHGDIB	GOLIM4	BRCA2	SNAPIN	FURIN	ATP7A	LAMP2	CD207	FLG	YIPF3	YIPF2	SYT13	SYTL2	SYTL1	YIPF1	ATP7B	COPA	KIAA0368	AP2S1	HPS4	HPS1	AP3S1	CUZD1	SPINK5	COPB2	AP1S1	NOD2	TYR	COPB1	GOPC	NECAP2	AP3B2	SPG21	CETP	MT3	STX6	CLN3	SVOP	SPACA3	CCDC88A	ADAM10	ANP32E	GALNTL2	PI4KA	LDLRAP1	GRM4	KIF1B	TMEM187	BGN	IGF2R	ARCN1	STEAP2	COPG	COPE	TF	RAB3A	HCRT	APH1B	AMPH	AZU1	TMED2	CRISPLD2	DGKD	SYN3	SCG5	AP1GBP1	APBA1	SELP	ICA1	TMEM168	SOD1	VWF	PLEKHF2	TFRC	RAB35	AMOT	ABCC4	DMBT1
CYTOSOLIC_PART	na	CYB5R3	PFKL	PFKFB1	HBA2	PFKM	PRDX3	PYDC1	AKT1S1	TSC1	HBZ	TSC2	IKBKG	PYCARD	HBQ1	GUCY1A3	GUCY1B3	HBE1	ERC1	HBB	MAP3K13	NEFL	PIK3R1	HBD
CYTOSKELETAL_PART	na	ALS2	DYNC1LI2	CROCC	AURKC	AURKA	CDC16	CD2AP	KIFC3	KIFAP3	INCENP	CEP290	INA	KIF5B	KIF5A	KIF5C	POLB	MYH7	ESPL1	MYH6	PCM1	MYH9	DCTN3	MARK4	DCTN4	DCTN1	DCTN2	UXT	KRT19	MYO18B	KRT18	KRT17	KRT15	CNTROB	ARL8A	ARL8B	KIF4A	LMNB1	NEK2	MYO9B	CAPZB	PXN	SAC3D1	FBXO5	GYS2	KIF3B	KRT31	ALMS1	GAS2	CDC20	GAS8	TNNI3	KIF3C	CDC27	SEPT11	CEP27	PKP1	LASP1	MAP2	MAP4	MAP7	TSGA14	LIMA1	GFAP	KIAA0368	LATS1	LATS2	ACTR3	ACTR2	DYNLL1	CEP250	DYNLL2	NARF	MAPT	TOP2A	DYNC1I1	ARHGEF2	ACTA1	CDC2	CEP110	TPX2	EPB41L2	TCHP	MAP3K11	SHROOM1	SHROOM2	RABGAP1	SHROOM4	CETN3	CETN1	KLC2	STAU1	DNALI1	NUMA1	EZR	SORBS1	MEFV	KLC1	BUB1	MYOM1	ACTC1	RNF19A	BIRC5	CP110	MID1	CAPG	AMOT	MPHOSPH1	PRC1	TNNC1	CAPZA2	CAPZA1	KNTC1	TTK	IQGAP1	PNN	TPT1	TUBG1	MYO6	MYO3A	ACTN2	ACTN3	TNNT2	ARPC1B	CLIP1	CLIP2	SEPT7	SEPT9	SPTB	MYL6	BBS4	MYL4	MYL5	MYL3	DRD2	KATNB1	NEDD9	ANLN	ARPC4	ARPC5	AZI1	LLGL1	MYL9	ARPC3	ARPC2	KATNA1	NPM1	TUBE1	CLASP1	CLASP2	BMF	MYO1A	MYO1C	EPB41	NIN	CKAP5	SPTBN4	RPGRIP1L	MYLPF	BFSP2	BRCA2	TSC1	PLK1	TUBD1	SPTBN2	SPTBN1	SPTA1	CACNA1C	HDAC6	MYH10	KIF23	KIF25	PCGF5	KIF2C	NDE1	RANBP9	DLG7	ACTR1A	ACTR1B	CDK5RAP2	ZW10	KIF11	KIF15	TBCE	PALLD	DNAI2	EML2	SASS6	EML1	KIF1B	ATG4D	ATG4C	ATG4B	TBCD	ATG4A	LCK	TBCC	MAPRE1	PPP4R2	KRT6A	CABP1	VIM	UPP2	AKAP9	TPM2	TPM1	TPM4	ESPN	TPM3	TUBGCP4	TUBGCP3	TUBGCP6	TUBGCP5	CTAG2	CEP57	KRT5	MYL6B	NUDT21	KRT1	KRT2	PAFAH1B1	KRT3	APPBP2	DCX	NEFL	NEFM	APC	MAP1A	MAP1B	CENPF	CEP63	TUBGCP2	SIRT2	SMC3	MAP1S	SPTAN1
GOLGI_APPARATUS_PART	na	TGOLN2	SLC9A7	SGMS2	AP1G2	B3GALT6	SGMS1	CSPG5	HOOK3	TAPBP	MALL	PAMCI	VPS45	AP4M1	COPG2	ATP2C1	RAB14	USO1	VAMP4	TRAPPC4	GLG1	CAV1	AFTPH	COPZ1	MAP4K2	RER1	OCRL	LMAN1	ARFGEF2	FIS1	TMED10	DOPEY2	ENTPD4	DOPEY1	STX10	B4GALT1	GOLIM4	ARFIP1	FURIN	ATP7A	RHOT1	RHOT2	ATP7B	COPA	KIAA0368	BNIP3	NBEA	COPB2	TYR	AP1S1	COPB1	GOPC	AP3B2	SPG21	GOLGA5	COX18	GOLGA4	GOLGA3	ZFYVE1	CLN3	ADAM10	CHST2	PI4KA	CHST4	LDLRAP1	TAS2R16	IGF2R	ARCN1	GNAS	COPG	STEAP2	COPE	HS3ST1	BET1	NECAB3	RAB11A	PCSK7	QSOX1	AP1GBP1	ICA1	DNM1L	CBY1	TRIM23	MAN1C1	COG3	ATXN2	COG4	COG5	COG6	RAB30	LARGE	COG7	COG8	A2BP1	AP4B1	GGA2	SMPD4	GGA3	COG1	COG2	GOLGB1
PROTEASOME_COMPLEX	na	KIAA0368	SHFM1	ADRM1	PSMD14	PSMC6	PSMD13	PSMC5	PSMD12	PSMC4	PSME1	PSMC3	PSMD11	PSME2	PSMD10	PSMC2	PSMD1	PSMD2	PSMD3	PSMD4	PSME3	PSMD5	PSMD7	PSMD8
PORE_COMPLEX	na	NXT1	C7	NUP98	NUP160	EIF5A	RANGAP1	BAK1	SUMO1	NUP214	RAE1	RANBP5	DDX19B	NUP50	NUP54	RANBP2	GLE1	TPR	KPNB1	HRB	NUP133	NUP153	NUP88	SNUPN	VDAC1	C8A	SENP2	TMEM48	AAAS	NUP62	IPO7	BAX	NUTF2	NUP107	KPNA3	XPO7	KPNA1
NUCLEUS	na	HNRPK	MEF2B	MEF2A	AURKAIP1	AIF1	HNRPF	PPP2R5D	PPP2R5C	MED24	SYNCRIP	MED23	MED22	SGMS1	REST	MED21	WTAP	HNRPM	ISG20	EPC1	RAE1	MED26	FOXF1	FOXF2	MED27	PQBP1	ZNF396	STAG3	ZNF395	PATZ1	OGT	STAG2	STAG1	IKBKAP	MCRS1	ZNF506	RREB1	LIG1	JARID1B	PTBP1	JARID1A	MECP2	LIG3	MED12	MED11	BSN	MED14	LIG4	MED13	MYH9	NPC1	PTRF	MED16	JUN	MED17	MED18	MYBBP1A	CPSF3L	RAD23B	SDAD1	PPP2R3B	CRTC1	DUSP10	ZCRB1	NFKBIA	DUSP11	RCC1	VPS72	ARIH2	SLC29A2	ATN1	DUSP16	SFRS10	NTHL1	SFRS11	SPOP	DHX8	GUCY2F	DHX9	YEATS4	ESRRA	NXF5	NXF2	NXF3	DUSP21	NDC80	C19orf2	USF1	GUCY2D	RERG	LYK5	NOLC1	PARP9	POP1	PARP1	POP7	BACH1	HTATIP2	NUAK2	ELF4	FOXA3	EZH2	TCOF1	CWC15	BNIP3	TP63	ZNF346	DAXX	YBX2	BNIPL	ZNF350	USP18	ZNF148	ZNF146	BRD7	SERPINA3	ANP32A	SPANXC	ATF7IP	AR	AIFM3	LYN	AIFM1	ANP32E	TP53	CLIC2	CLIC1	TTF2	KLHDC3	MYCN	TAF11	SS18	TAF10	TAF13	BRWD1	TAF12	BNIP1	CLIC3	BNIP2	TRSPAP1	BRDT	FOXC2	FOXC1	NUP107	ARL4C	THOC1	ARL4A	CMPK	ZMYND11	NUFIP1	ZNF367	SF3B4	INOC1	SF3B3	NUFIP2	SF3B2	HDGFRP3	MTMR2	SNRK	SORBS1	SORBS2	DDX19B	DHCR7	DHX15	USP37	DHX16	FEN1	MYF6	BRD1	UPF2	LMX1B	TRIM28	TRIM27	KIAA1967	CRIPAK	PHF12	TRIM24	SF3A2	APPL1	SF3A1	APPL2	TRIM22	SF3A3	ATRX	PHF17	DUSP4	DUSP2	GSK3B	BNC1	FOXE1	SLFN11	OGG1	DUSP9	PRSS23	SSNA1	FOXE3	TXNL4A	USP44	RALY	NCBP2	NCBP1	LMO1	ZWINTAS	PRC1	LMO4	SNRPD3	SNRPD1	SNRPD2	LMO7	NR2E3	TCEAL1	IMP3	CSNK2A1	CDKN2A	CDKN2B	ADIG	CDKN2C	SND1	CDKN2D	EED	TUBG1	IMP4	API5	PMS1	CIB1	MCM3AP	BCL10	DFFA	RELA	DFFB	FMR1	GABPA	ENC1	TOPBP1	XRRA1	EP300	HIF1A	TIMELESS	TCFL5	SMARCA5	TFAP2A	EDF1	TESK2	SMARCA1	SMARCA2	DCUN1D4	FBXO11	SMARCA4	PPIL2	MAPKAPK3	UBE2V1	UBE2V2	STIP1	MAPKAPK2	ZNF330	CXXC1	ARNT	RPL10L	SMARCB1	RHOXF1	D4S234E	ASF1A	S100P	CREBZF	FIBP	MPHOSPH10	MOBKL1A	NR4A2	JRKL	RBMY1A1	HDAC5	ATF6	HDAC4	ATF4	HDAC3	DNAJB9	CDKN1B	HDAC2	S100B	HDAC1	SMARCC1	DYRK1B	SMARCC2	DYRK1A	MYO16	PTTG1IP	HDAC9	ABL1	PDZD2	HDAC8	DNAJB6	HDAC6	PTGES3	KIF22	RSF1	CDC14A	CDC14B	LYAR	HINT1	EDC4	PTMA	PRMT1	PRMT2	DKC1	PRMT7	PKN3	PLRG1	PRMT8	PAX8	PTGER3	CYCS	PRPF3	IFI16	PRPF4	NEK11	PRPF6	HOXC10	DHRS2	DMC1	PTMS	FHOD1	FUSIP1	EGLN2	BRSK1	APLP2	HIC2	PRPF8	GTF3C6	CEBPZ	GTF3C5	CCS	GTF3C2	NFATC2	GTF3C1	NSUN2	EHD2	GTF3C4	EHD3	JMJD2A	GTF3C3	EHD4	EXO1	WDFY1	CSRP2BP	CEBPB	CEBPG	SCRN1	SC65	MEMO1	ADI1	ZBED1	MED30	FAF1	HMGN1	RPP38	DZIP1	AURKC	HIRA	AURKA	DDX17	DDX11	RSPH1	CEP290	RPP30	C4orf27	GLE1	FIZ1	TMEM29	GTPBP4	ANAPC5	ANAPC4	CRKRS	RAD9A	DCTN4	PPARGC1A	PPARGC1B	PNKP	REC8	PIAS4	MTF1	ABT1	UBR5	LRCH4	PIAS1	SUDS3	NEK6	PNMA1	FUS	DEAF1	CDK5R1	LMNB1	NEK1	HUS1	STK17B	STK17A	COIL	IFI35	NR1H2	PPAN	TAL1	ACD	LHX3	FBXO5	MAML3	DUX1	WDHD1	BCOR	TCF25	NR1H3	NKRF	MDFI	IKZF4	KLF6	MLL	RTCD1	TP53BP1	MAML1	MAML2	CIDEA	HNRNPA1	UBP1	HNRNPA0	OASL	RNF4	ETS2	MLX	HOPX	CHAF1A	RBPJ	CHAF1B	ZFHX3	NCOR2	RPP40	ZBTB32	PPARA	ZBTB33	ZMAT5	TERF2IP	HSBP1	GLI3	SENP7	ZBTB38	C21orf59	RRP1B	CCNY	CCNO	FANCA	DEDD2	FANCC	ZBTB22	RBBP5	RBBP4	CCNH	GZMA	SNUPN	APTX	GZMB	MBD4	MORC1	RAD52	RAD50	RBBP8	RAD51	SENP2	BLMH	SENP1	RIPPLY1	ETV7	ZBTB16	KIN	RPP14	NR1D1	MDC1	NR1D2	BCL2	MLLT1	BCL3	BCL6	THAP2	FAM32A	MLLT3	EIF4ENIF1	FYB	PDS5B	HCLS1	SOD1	SNAI2	BIRC3	TP53RK	PREB	UBTF	SVIL	EEF1E1	APBB2	APBB1	MYOD1	SEPT2	EIF5A	FOXO1	APOBEC3G	FOXO3	TTN	FOXO4	APOBEC3F	COX4NB	SMNDC1	SETX	GATA1	GATA2	TOP1	GNL2	MYST2	MYST1	MX2	GABPB2	MYST4	GNL3	MYST3	NUP133	TUB	C2CD2	RRP1	HNRPUL1	HNRPUL2	FOXN1	RRP9	AHR	SP140	RPAIN	C6orf108	TRIM32	SLU7	BPY2	AKAP8	SEPT7	RAD17	PPP5C	MVP	NEDD9	RRAGA	NEDD8	SP110	RRAGD	RRAGC	ARD1A	NPM2	NPM1	SREBF1	TESC	CARD8	RFX5	HTT	SPTBN4	BRCA2	SNW1	TSN	FOXP3	BRCA1	PPIE	PPIH	PHF2	PPIG	PPIA	SPTBN1	DNMT1	TMPO	LDOC1	PDCD6	CCNDBP1	PDCD7	PUF60	DUT	PDCD4	FOS	C6orf159	RANBP9	DGCR8	PCBP3	ANG	RANBP5	RANBP3	DBR1	RANBP1	CIRH1A	RANBP2	TPR	TERT	PHC1	PHC2	ZW10	NLRP5	BRCC3	SP100	FOXJ1	G3BP1	PRKCI	C6orf151	UBE2I	COQ7	PALLD	UBN1	PRKCD	MSC	NRIP1	CD3EAP	UBE2N	XPA	BPTF	CCDC55	ZMIZ2	CFL1	MDM2	MATR3	ZFP161	C1D	UTP3	GLIS3	FRK	H1FNT	NUP160	GLIS2	GLIS1	TRA2A	TRIB3	HCFC1	HAT1	HCFC2	DTNBP1	RPA4	RPA3	RPA1	EXOSC10	RPA2	ERCC8	ERCC5	ERCC6	CEP57	CDC2L2	SAFB	CDC2L1	POU2F1	NFAT5	GEMIN8	SFRS2IP	GEMIN6	ERCC3	GEMIN7	ERCC4	GEMIN4	ERCC1	HRB	ERCC2	GEMIN5	APC	STAMBP	NUP153	FOXL2	SIRT6	SAP30BP	PARK7	ATXN1	IRF9	MPG	SH3BGRL	SH3BP4	ATXN3	TMEM48	MAP1S	ATXN7	IRF7	PHB2	THRAP3	BRE	TEP1	MPO	PRM1	PRM2	IGFBP3	XRCC5	XRCC4	PTGS2	PFTK1	SURF6	LSM6	PTGS1	XRCC6	INTS1	RANGAP1	INTS2	INTS3	ZNF638	HDAC7A	MXI1	CITED1	MAGEC2	CTNNB1	CITED2	INTS9	INTS8	BRPF1	CDCA7	INTS5	KIAA1267	INTS4	INTS7	INTS6	GIT2	LSM5	LSM4	RPL11	LSM3	TLK1	TLK2	LSM1	CDCA5	MAP2K7	CCNA2	ZNF43	KRR1	EMG1	RXRB	RXRA	NOP5/NOP58	ZHX1	ZHX2	ZHX3	HTATIP	ORC1L	UXT	RPS19	AAAS	MAGEE1	HNF4A	ZNF238	NME1	SMARCAL1	CENTG1	TGIF2	SIP1	NHP2L1	MYEF2	PPT1	HSPA1B	WDR57	HEXIM2	HEXIM1	PIR	DNMT3L	DULLARD	TCF4	DNMT3B	DNMT3A	RPSA	PHB	KLF10	KLF11	PCNP	RPS6	FXR1	RPS7	C19orf33	UBA3	NUTF2	ZNF219	RTN4	GNAZ	HLF	NAP1L1	ZNF675	NAP1L3	NAP1L2	TEGT	NAP1L4	DGCR14	RPS19BP1	NOD2	SERTAD3	MYC	WDR33	SERTAD2	ZNF281	BATF3	CDC7	SYMPK	SRPK2	CLN3	CDC6	EXOSC9	CDC2	GMEB2	PTF1A	GMEB1	GTF2H4	TLE3	TPX2	EXOSC2	EXOSC3	NDUFA13	TLE1	EXOSC1	TLE2	MXD1	SRPK1	FLNA	GTF2H1	PFDN5	CAND1	RUVBL2	RUVBL1	NHEJ1	CLOCK	ZNF274	ZBTB6	WRNIP1	RPL35	PML	POLA1	RPL36	FHL2	BCCIP	NUP214	NUMA1	CDC45L	REXO4	TADA2L	SUPT4H1	TRIP13	SNRP70	PPP1R10	KIAA1826	DGKI	C21orf30	ZNF22	CCNB1	RPS6KA5	TADA3L	RPS6KA4	NARG1	PPBPL2	RPS6KA2	CENTA1	RASSF1	BNIP3L	RBAK	ZNF259	HSPA4L	MPHOSPH1	DGKZ	MAT2B	PHF5A	NR5A2	MPHOSPH8	REPIN1	BARD1	NR5A1	C1orf124	MMS19	EIF6	XPO1	SNF1LK	RNMT	STK38	STK36	ASCC3L1	RBM5	RBM6	TBP	CNOT7	ZIC1	RBM9	SMARCD2	DDX23	SMARCD3	OIP5	DDX25	DDX24	SMARCD1	CTDSP1	RGN	DDX21	HIRIP3	DDX20	CHAT	EGFR	SNRPA1	ACTN4	HNRNPA2B1	HDAC10	CECR2	ARID1A	PISD	HES6	ARID1B	HDAC11	IRS1	HNRNPR	HNRNPU	WEE1	DDX39	PA2G4	MAD2L1BP	SMARCE1	RBMY2BP	TNFAIP3	LRPPRC	XRN2	NMNAT1	BAT1	PAM	HMGB1	EID1	HMGB2	CCRN4L	STK11	SNRPB2	DSCR3	PYDC1	SESN1	HNRNPL	DDX47	POLE4	TCERG1	METTL3	DDX3X	POLE3	RPL3	OTUD7B	TAF9	DYRK3	HNRNPC	DYRK2	STK19	TRAF4	SSX1	ZNF423	TAF2	GINS1	TAF1	AIPL1	TAF4	TAF3	TRIP4	EPAS1	TAF6	SMG6	TAF5	SMG5	TAF8	TAF7	SMG7	AKAP8L	SUV39H1	SMG1	UIMC1	POLD4	DDX56	NOSIP	VCP	GTF2F1	CDKN2AIP	POLD1	C16orf33	POLD2	TSC2	PNRC1	TDG	HIVEP1	HSPD1	DDX54	VCX	XPO7	CACNA1A	NBN	FOSL2	ARID4A	DEDD	BAP1	DEK	CTCF	DPH3	RAB3IP	ORC4L	RPS3A	PCP4	DLG7	S100PBP	RHOB	NFIL3	LBR	FOSL1	IHPK2	LIMK2	NUP88	CDK8	CDK9	CDK6	TOPORS	RB1	MBNL1	CDK7	ESR2	HLTF	CDK4	HMGA1	NCL	CDK5	SLC9A3R2	LPIN1	PURB	CDK2	C15orf48	PURA	TARBP1	RECQL	PPM1G	TARBP2	PPM1D	NCOA1	IPO7	NCOA4	NCOA6	CDK2AP1	CPSF6	ORC5L	HORMAD1	PPM1M	CPSF3	CARM1	CPSF1	NUP98	NFYC	CALCOCO2	WBP11	NFYB	NFYA	NR3C1	IVNS1ABP	SMUG1	ORC2L	TSPYL2	A1CF	MYCBP	TERF2	TERF1	PDCD11	ALPK3	NF2	VHL	CREB1	PNO1	NF1	C15orf29	SAMHD1	RCAN1	SMC2	SMC3	GRINL1A	SMC4	PWP1	PPP1R9B	F8A3	H2AFY2	ZRANB2	ZRANB1	MRPL40	ITGB3BP	RAD51C	S100A6	S100A7	U2AF2	SRP68	LEMD3	RNF216	PTTG1	LOC644075	NONO	SFRS7	SFRS4	SIN3A	HTRA2	HRSP12	TRAK1	U2AF1	H2AFY	RAPGEF5	H2AFX	ZRSR2	RARB	SUPT5H	TWIST2	PITX2	POLI	POLH	NUDT12	CIZ1	STRN3	POLE	TAF6L	NOL5A	SFRS2	UHRF2	HUWE1	TBRG1	MRE11A	FIGLA	CHEK1	CHEK2	ALS2CR2	UHMK1	PIN1	MYT2	NOM1	HTATSF1	CDC40	NUP50	NKX2-1	NUP54	POLQ	HNRPH3	EMD	NKX2-5	HNRPH2	HNRPH1	POLS	NOC4L	LGALS3	SUB1	SRA1	SMAD4	S100A11	CDC23	SMAD2	PMF1	CDC26	RAD54L	NOTCH2	NOTCH1	NUP62	DZIP1L	NOTCH4	JAZF1	SRrp35	UTP20	ADAR	CCNT2	COPS2	KIAA0368	UTP18	CCNT1	NFKB1	MLH3	NFKB2	COPS8	CDT1	RNGTT	PARN	ASH2L	NARF	NR2F2	TOP2B	TOP2A	MSL3L1	NT5C	DHCR24	TFIP11	PRPF31	SNAPC5	ADAM10	POLR1E	SNAPC2	SNAPC4	CEP110	RBM45	SNAPC3	SF1	POLR1C	ECSIT	VCX3A	HNRPDL	MED6	MED7	CHMP1A	MED4	VCX3B	PSEN1	MED8	PSEN2	ASH1L	TOP3A	RBM39	NOL14	GADD45A	MED1	TOP3B	NXT1	POLR2H	USP7	POLR2E	POLR2L	POLR2J	SHFM1	USP4	NFS1	POLR2D	POLR2B	SUFU	POLR2A	MLF1	SUMO1	SPANXA1	SET	MEFV	SPEG	LANCL2	GATAD2A	SEPSECS	MRPL19	ACTL6B	ACTL6A	AATF	TPRKB	POLR3G	BCAS2	SERGEF	POLR3H	POLR3K	TBX3	NLK	NASP	TBX5	AFF3	ILF3	TBX1	POLR3C	STAT1	PRPF18	STAT3	SPANXB1	PAPOLA	ERBB2IP	NUPR1	PPP1R7	ILF2	PPP1R8	YAF2	JMJD6	MAPK14	PHF21A	PBX1	KPTN	RBM14	PBX3	CIR	TOB2	PBX4	HNRPAB	FGF18	THRB	MORF4L2	ARNT2	CBX4	UBQLN4	FGF10	CBX3	FGF13	CBX1	ANKRD1	FGF12	MCM10	LOC81691	CBX5	KLHL7	MUTYH	CASP8AP2	CGGBP1	TARDBP	SRRM1	ACIN1	MLL2	SATB1	MYO6	POU5F1P1	SNRPN	EFTUD2	UBIAD1	ARNTL	ELL3	NR0B1	NUPL2	TRERF1	CDKL5	ELL2	SUZ12	NVL	PSMA1	ISCU	PSMA3	SNRPB	SNRPA	SNRPC	SNRPF	SNRPG	FZR1	MSMB	TIPIN	ANAPC11	TRRAP	SOX9	SRF	PSMB4	NOLA2	KIAA1604	NOLA3	CSE1L	RAD51L1	STRBP	RAD51L3	CREBL1	AXIN2	SLC30A9	RNF14	CREBL2	AXIN1	PARD6A	CSTF3	NFE2	CSTF2	MAFB	PIF1	SAP18	SYCE2	CASC5	INTS12	SYCE1	MALT1	RNPS1	WRN	INTS10	ATE1	PSMC6	PSMC5	HOXB2	GCM1	PRICKLE1	PSMC3	WDR4	WDR3	MAFA	ASNA1	SMC1A	CSTF1	WRB	BMI1	ZNF85	NR6A1	TIMM50	MKI67IP	BUD31	C21orf7	MEN1	SAP30	MCM7	NARG1L	PCGF6	PTHR1	KPNB1	NOL6	ELP4	EGR1	KHDRBS1	ELP3	ELP2	NOL4	KHDRBS3	NOL3	NOL8	LDB1	RING1	LDB2	MCM2	MCM3	NOL1	NCR1	DAPK3	MCM5	SPDYC	SPDYA	NRM	NRL	BTG1	HIPK2	BUB1B	KPNA3	KPNA2	KPNA1	SPAST	ING4	SUPT3H	ING2	MGMT	GLRX2	NPAS2	UTP11L	RGS12	FAM107A	CENPA	NUDT21	THYN1	TNPO2	APEX1	TNPO1	ACTB	FAM50A	MSH6	ERG	MSH3	MSH2	MSH4	CENPF	CENPE	BXDC5	CBY1	ISOC2	RACGAP1	PPP1R13L	GSG2	CENPH	ANXA11	PCAF	PPP1R13B	CRK	NFIA	RETSAT	NFIB
SPINDLE	na	KIF23	KIF4A	PRC1	KNTC1	KATNB1	TTK	NEDD9	CETN1	AURKA	CDC16	LATS1	LATS2	TUBGCP3	NDE1	NUMA1	DLG7	SAC3D1	INCENP	KATNA1	BUB1	FBXO5	CLASP1	PAFAH1B1	CLASP2	TUBG1	ZW10	KIF11	CDC2	TPX2	CENPF	POLB	BIRC5	CDC20	CDC27	DCTN1	SMC3	ARL8A	ARL8B	MAPRE1
INTERCALATED_DISC	na	GJA8	B4GALT1	GJD3	NRAP	RP1-21O18.1	GJA1	DSC1	GJB1	CTNNA3	GJB2
VACUOLE	na	ARSB	RAB9A	MYO7A	HPS4	USE1	HPS1	TSPAN8	MAP1LC3C	TYR	ATG5	MAP1LC3A	MAP1LC3B	TPP1	RAMP3	RAMP2	BCL10	SPACA3	HYAL2	STX4	STS	STX3	VPS45	ANKRD27	ADRB2	NPC2	TIAL1	RAB14	TOM1	VAMP4	CTSC	CLN5	NEU4	CTSF	HLA-DRA	ACR	USP6	RAB7A	NAGLU	USP5	USP4	IFI30	ABCA2	PPT1	ATP6V1B1	AZU1	AP3M1	GALC	KCNE1	SFTPD	KCNE2	HLA-DOB	SRGN	GABARAPL1	LIPA	CASC5	TRIM23	CD63	CYLC1	DNASE2	IL8RB	SLC17A5	CORO1A	LAMP2	LAMP3	TOM1L1	GLA	MPO	CTNS	LRP2
CELL_FRACTION	na	ALS2	SLC9A6	CRHBP	PTGS1	BTC	XRCC6	RANGAP1	MED22	FAS	ROS1	YARS	NCF1	KIF5A	UGCG	BCL2L11	BCL2L10	JUP	PITPNM1	BACE2	F2	MADCAM1	TNFRSF6B	GGCX	HMGCS1	ARF6	PPT1	ACP1	ADCYAP1	IL17C	SLC29A1	SLC28A2	RLBP1	SLC28A1	UNC119	SPHK2	MOBP	CYP2C9	SPHK1	JTB	GARS	GCS1	BFAR	SYTL2	SYTL1	CYP2C19	SLC20A2	DPP10	TEGT	LTC4S	SLC23A1	POMGNT1	ST6GALNAC4	NMUR1	SLC23A2	SLC22A3	SLC22A6	CEACAM4	KDELR1	CEACAM1	SLC22A2	IL13RA2	SLC22A1	CLN3	STS	AVP	GIP	STX2	SLC22A7	SLC22A8	TP53	CLIC1	SLC3A1	CLIC4	CLIC5	OTOF	STBD1	RAPGEFL1	DEGS1	HSD3B2	HSD3B1	PML	ABI1	EEA1	CCL25	MTMR3	FMO3	HSD17B3	CERK	C7orf16	SELP	PPP1R11	TRIM27	FADS2	NAE1	LRP1	AP4B1	PRSS21	SSR3	DUSP6	IDE	IL13	TSPAN9	DLK1	IL15	EBNA1BP2	PRKAR2A	PDE4A	SLC2A2	PDE4B	SLC2A1	CTDSP2	DNAJC4	FRS2	SLC33A1	FMR1	IL26	PDE4D	CORO7	HLA-B	IRS1	SLC34A2	PNPLA8	ARRB1	VAMP8	EDA	CCL3	CYSLTR1	ADORA2A	ABCA1	ABCA4	ABCA3	SLCO2A1	ECE1	FGB	LGICZ1	PCYT1A	RPL7A	TMEM59L	ABCB8	FIBP	ICMT	ABCB1	GPR137B	SHANK1	ABCB4	LAMP1	LYVE1	TNFSF10	LAMP2	VCP	CXCL13	SLC7A2	FAAH	FABP4	RHBDL1	SLC13A2	PCSK1N	MERTK	PDZD3	MAN1B1	SLC1A4	TSPAN12	WARS	SLC1A5	WISP2	SLC1A2	WISP1	SLC1A3	SPINT2	WISP3	IAPP	HMOX1	SLC1A6	SNTB2	SLC1A1	IK	MAN1A2	DHRS9	KTN1	SPINT1	MAN1A1	ATP6V1F	FOLH1	UGT2B17	TNFSF13B	SIGLEC6	IPO7	CHRM1	CYP2A6	CA4	CNTN1	LCT	TM4SF4	GALNT3	ASNS	CDH5	TAC3	IARS	DCT	SLC35B1	TMED2	TSPAN31	GGPS1	CCS	A4GNT	SELPLG	CD7	B4GALNT1	PLP2	SLC12A1	RNASE3	OLR1	SLC12A2	KL	SLC12A3	SLC12A4	TSPAN13	GYG2	MAL	TSPAN15	DBH	ANXA2	GCG	CYP4A11	HSP90B1	SLCO1B1	MEP1A	DSC3	DSC1	RDH16	SLC14A2	ITGB3BP	CYP3A4	RAB3GAP2	CYP3A5	CGA	EDN3	CGB	ADCY8	PDLIM5	RAB3GAP1	EDN2	EDN1	UTRN	LEMD3	CD52	APOB	STAC	RAPGEF4	RAPGEF3	NSMAF	RECK	SLC12A6	ABCB11	ChGn	EFNB1	STRN4	AARS	HTR4	AADAC	LILRB2	CD38	MGAT2	TXNDC1	VSIG2	CD36	CD40LG	UBR5	RARS	CCR2	RAB14	AMFR	TPST1	TPST2	GCNT3	GCNT2	FARS2	MMD	OAS3	DAG1	AKAP13	CD70	ADRBK1	OAS2	POMC	GPR143	SLC11A1	ACE	CD68	STX16	TMED10	GYS2	HIP1	MLN	MLC1	EPRS	NCKAP1L	PTPN12	S100A12	CD55	ATP2A2	CD59	PYY	GRK5	LHB	NRP2	ATP6V0E1	NARS	RAB5B	SLC15A1	BCAR1	GYPA	FCRL2	CD151	SLC26A2	FLT3LG	CYP39A1	CHST10	PTGES	GBAS	SLC24A1	LMOD1	ADCY10	NT5E	JAKMIP1	SH2D2A	SLC26A3	PSG9	ADM	PSEN1	SEMA4F	FARSB	AVEN	ADAM18	FARSA	STEAP2	MAP3K13	MAP3K12	BID	RAP1GAP	CXCL2	NMB	SLC19A1	GALK1	BEST1	LY6D	AGT	ARR3	CLEC2D	FUT3	FUT4	FUT1	PEX13	STCH	PSCD2	A4GALT	NOS1	PSCD3	MCF2	ATP1A1	EIF2B1	SOD3	SLC16A3	GBA2	SLC16A2	FBLN1	SLC16A5	SLC16A4	SLC16A7	SLC16A6	FBLN5	KREMEN1	SLC16A8	ABCC3	ABCC4	PPP2R4	ABCC1	ABCC5	VLDLR	LOR	MAEA	SLC22A13	SLC6A1	SLC6A2	WFS1	SLC22A14	PKMYT1	CSPG5	LASS5	REG3A	SLC16A1	RC3H2	SLC4A2	SLC4A3	DSCAM	CARS	DARS	FGF21	FGF20	NR0B1	ADRM1	PLCE1	LRP12	CPD	EMP1	WNT5A	GAL3ST4	CCDC19	HAX1	ARFRP1	CYTL1	MAP4K2	GIPC1	TRH	GCLM	KARS	FOLR3	FOLR2	FOLR1	ERO1L	SCARB2	SLC30A3	GAL3ST1	CYP19A1	GNRH1	HTT	GNRH2	CKAP4	PPIF	LASS1	CYFIP2	CYFIP1	ASNA1	CORT	INSL3	COPA	INSL4	HPS4	HPS1	OS9	CTTN	MCTP2	TPP1	GOPC	PXMP4	KLK12	ATP8B1	NPFF	PRKCA	MPP1	CCDC88C	ALDH5A1	MPP2	IGFALS	PRKCE	MCTP1	TARS	DGAT2	TPPP	MDM2	FSHB	PRKCZ	TNF	COMT	CALCB	ERCC8	ERCC6	RASGRP4	RASGRP1	SLC39A7	GP1BA	PPAP2A	SLC39A1	LTK	RGS19	MGST3	SLC17A5	SLC6A9	PSMG1	SLC17A3	NTS	SLC6A7	SLC17A4	SLC17A1	SLC17A2	CRH	SLC18A2	TEP1	SLC18A3	SLC5A6	UGT2B7	MGST2	SPTAN1
CYTOSOL	na	ALS2	XRCC4	LDHA	S100A7	PDLIM5	SART1	MAP3K8	VPS4A	CEP290	OGT	CCNA1	BCL2L14	NCF1	NCF4	MYH9	RIC8B	THY1	BCL2L10	TACSTD2	RAB14	MDH1	HSD17B14	PFKFB1	PPT1	CALR	ARFGEF2	CDA	GYS2	IDH1	ARHGEF10L	UNC119	SPHK2	LGALS4	SPHK1	CIDEB	HBA2	ARFIP1	S100A12	CIDEC	RERG	RGS3	NUTF2	PLA2G4C	PLA2G4B	ENOX2	MYO7A	NBEA	SPINK5	BNIPL	NOD2	RRP1B	COPB1	MAPT	BAG3	SPG21	GUCY1A3	TOP2B	FANCC	ZFP36	AIFM3	AIFM2	ACO1	LDLRAP1	MTRR	SERPINB9	SERPINB6	SERPINB8	OTOF	AS3MT	RUVBL2	GUCY1B3	STEAP2	MAP3K13	MAP3K12	ALOX12	BID	PPP6C	RABGAP1	RAP1GAP	NFS1	ABI2	EEA1	ABI1	KLC2	BEST1	EZR	SQSTM1	KLC1	PPP2CA	LANCL2	TPRKB	SHMT1	MCF2	BIRC5	NADK	BIRC4	SOD1	TOM1L1	HBQ1	HPGD	ATOX1	UBQLN4	FOXO4	AIP	SCLY	AKR7A3	PAMCI	BCL10	DFFA	DFFB	NRD1	NPEPPS	CDO1	HBXIP	ISCU	PLCE1	HSPB2	AKAP7	PDCD6IP	ERC1	VPS26B	VPS26A	SRXN1	ME1	CCBL1	ARFGAP3	AFTPH	GRB2	GIPC1	PYDC1	AKT1S1	TCP10	SKIP	ACY1	AK5	ATG3	BAAT	VCP	TSC1	PRICKLE1	TSC2	IKBKG	CPNE3	FPGS	PDZD3	CYB5R3	PREX1	PEX6	ACOT1	PRDX3	ACOT6	PDCD4	RAB3IP	MEN1	PEX1	RPS3A	GSN	SDPR	ACOT12	AKR1C1	CABLES1	SEC23A	PPP2R1A	NOL3	CCDC88A	ANKRA2	PFKL	CYCS	PRKCI	PFKM	PRKD1	MFN2	ATG4D	ATG4C	ATG4B	ITGB1BP1	ATG4A	NUCB2	TOM1	AKR1D1	LCP1	EGLN1	ALDH3A1	DCT	ANXA9	PYCARD	VPS35	HBB	NEFL	PIK3R1	HBD	GLRX	TCP1	ICA1	WDFY1	VHL	CADPS	HSP90B1	MAP1S	BAX	HBZ	APAF1	FAF1	HBE1	VPS28
ORGANELLE_MEMBRANE	na	HCCS	OXA1L	SLC9A6	SGMS2	VAPB	LEMD3	MPV17	RANGAP1	SGMS1	OGDH	WTAP	EPC1	MALL	HTRA2	RAE1	GLE1	MRPL32	OPA1	AADAC	TXNDC4	TXNDC1	NNT	AAAS	ATP2C1	ATP5C1	AMFR	EXT1	EXT2	SURF1	GLG1	CLCN3	LMNB1	MTX2	RER1	ARFGEF2	SERINC1	NUP50	DULLARD	TMED10	NUP54	COX6B2	STX10	GUCY2F	MSTO1	PHB	ARFIP1	VDAC2	CD63	VDAC3	VDAC1	GUCY2D	NUP62	NUTF2	RTN4	ATP5D	ATP5E	ORMDL1	AP2S1	ATP5B	MYO7A	TIMM17A	TIMM17B	BSCL2	BNIP3	CUZD1	SPINK5	RTN1	COPB2	AP1S1	MAP1LC3C	MAP1LC3A	SRPR	MAP1LC3B	NARF	C3orf31	COPB1	SLC25A3	ATP5O	SLC25A1	COX18	GOLGA3	TOMM34	COX15	ATP5J	CLN3	AIFM3	AIFM2	SNUPN	SLC25A6	ERLIN2	NDUFA13	ERLIN1	LDLRAP1	SENP2	RAB11FIP5	PSEN1	BNIP1	PSEN2	LRMP	TOMM22	GNAS	NUP107	DOLPP1	STEAP2	PMPCA	SRP9	CLN5	HSD3B2	NXT1	HSD3B1	HSD17B2	BET1	GPAA1	NECAB3	EDEM1	STT3B	SUMO1	NUP214	STT3A	PEX19	BCL2	DHCR7	DDX19B	PEX16	MRPL19	PEX14	ABCD3	PEX13	PCSK7	PEX12	AP1GBP1	QSOX1	SELP	IMMT	TRIM27	TRIM23	TMPRSS3	SELS	SDHA	LARGE	SDHD	DPM1	DPM2	ABCC4	DPM3	ATP5A1	CTNS	COG2	GOLGB1	TUSC3	AP1G2	HMGCR	LMAN2L	NDUFAB1	UBQLN4	EIF5A	CSPG5	TAPBP	SLC2A4	TIMM9	SLC25A22	RPN1	RPN2	ASPH	DDOST	PAMCI	EGFR	NUP133	MYO6	SLC33A1	STIM1	TIMM8B	PNPLA8	COPG2	USO1	VAMP4	ANKFY1	NEU4	AFTPH	CAV1	DERL2	DERL1	MCL1	COPZ1	MAP4K2	ABCA2	ATP6V1B1	LMAN1	DERL3	FIS1	ECE2	DOPEY2	DOPEY1	ENTPD4	SREBF1	HERPUD1	ABCB7	ATF6	ATP7A	SLC25A11	LAMP2	CORO1A	LAMP3	PRICKLE1	UCP3	NDUFV1	RHOT1	RHOT2	SPCS1	XPO7	SLC25A15	COPA	UQCRC1	LRIT1	MRVI1	ALG3	TIMM50	PPOX	PEX3	NDUFS7	PIGK	NDUFS4	ALAS2	PIGF	PEX1	POMT1	CASP7	RANBP5	PXMP3	PXMP4	NDUFS8	PIGB	NECAP2	PIGC	RANBP2	NDUFS3	TPR	NDUFS2	LBR	KPNB1	NDUFS1	PIGA	ND1	PIGY	NUP88	PIGV	PIGU	KTN1	DHRS9	PIGT	PIGS	KRTCAP2	TIMM23	PIGO	MFN2	MAGT1	KIF1B	UQCRH	IPO7	ARCN1	ERN1	KPNA3	COPG	MATR3	KPNA1	COPE	UQCRB	NUP98	NDUFB6	NUP160	TIMM10	ATP5G2	ATP5G1	TIMM13	ATP5G3	TMED2	DAD1	SEC22A	HRB	PLP2	ICA1	NDUFA2	NUP153	NDUFA9	NDUFA6	SCRN1	RAF1	BCS1L	NDUFA1	MAN1C1	PEX11A	HSP90B1	SLC17A5	TMEM48	DC2	BAX	PHB2	RETSAT	DMBT1
CYTOSKELETON	na	ALS2	CTTNBP2NL	DYNC1LI2	CROCC	PDLIM5	UTRN	TUBB2C	AURKC	STOML2	AURKA	PTPN21	CDC16	CCT3	CD2AP	CTNNB1	KIFC3	ACTG1	RAE1	INCENP	KIFAP3	CEP290	ABRA	CCNA1	INA	KIF5B	KIF5A	KIF5C	POLB	MYH7	ESPL1	MYH6	PCM1	DCTN3	MYH9	DCTN4	MARK4	MARK1	FARP1	SCEL	DCTN1	DCTN2	UXT	MYO18B	KRT19	KRT18	KRT17	ACTL7A	ACTL7B	KRT15	CNTROB	ARL8A	ARL8B	BIN1	KIF4A	C9orf58	LMNB1	NEK2	DAG1	MYO9B	CAPZB	PXN	TUBB4Q	SAC3D1	DMD	FBXO5	GYS2	CDC42EP3	HAP1	HIP1	C1orf49	TRPC4	KIF3B	ALMS1	KRT31	GAS2	CDC20	TNNI3	GAS8	CDC27	KIF3C	CEP27	SEPT11	PKP1	LASP1	MAP2	MAP4	MAP7	MARCKS	TSGA14	CDC42BPB	GYPC	GFAP	LIMA1	KIAA0368	USH1G	WASF1	RP1-21O18.1	WASF2	CDSN	LATS1	VILL	LATS2	ACTR3	ACTR2	CEP250	DYNLL1	DYNLL2	NARF	MAPT	TOP2A	PARVG	DYNC1I1	ARHGEF2	ACTA1	CDC2	CEP110	TPX2	WAS	FLNB	FLNA	EPB41L2	CHMP1A	CLIC4	CLIC5	SPRR3	TCHP	MAP3K11	SHROOM1	SHROOM2	RABGAP1	SHROOM3	SHROOM4	THAP6	CETN3	CETN1	EPB41L4B	KLC2	STAU1	AMPH	DNALI1	NUMA1	EZR	MEFV	SORBS1	SORBS2	KLC1	BUB1	PKD2	MYOM1	WIPF1	FYB	ACTC1	RNF19A	MCF2	BIRC5	CP110	MID1	LSP1	CCNB2	CAPG	CNFN	AMOT	MPHOSPH1	KPTN	LOR	MTSS1	MPZL2	PRC1	TNNC1	CAPZA2	CAPZA1	KNTC1	TTK	IQGAP2	CASK	KLHL4	IQGAP1	KLHL2	PNN	TPT1	SLC4A1	DDX20	TUBG1	TWF1	MYO6	MYO3A	ACTN2	ACTN3	BASP1	ARPC1A	TNNT2	ARPC1B	WBP2NL	LYST	CLIP1	HSPB1	DSP	CLIP2	CSTA	EDA	SEPT7	LRPPRC	KALRN	AKAP4	SEPT9	SPTB	MYL6	BBS4	MYL4	MYL5	MYL2	DRD2	MYL3	PKHD1	KATNB1	NEDD9	ABCA2	ARPC4	ANLN	ARPC5	AZI1	LLGL1	MYL9	C16orf48	TUBB	PTK2	ARPC3	ARPC2	PPL	KATNA1	NPM1	TUBE1	CLASP1	CLASP2	BMF	STK38L	SLC30A9	IVL	ARHGDIA	ARHGDIB	GABARAPL2	MYO1A	NIN	FSCN2	MYO1C	EPB41	CKAP5	FSCN3	EPB42	FSCN1	SPTBN4	RPGRIP1L	BRCA2	BFSP2	MYLPF	EPB49	CORO1C	CORO1A	TSC1	PLK1	TUBD1	SPTBN2	SPTBN1	SPTA1	CACNA1C	MYH10	HDAC6	KIF23	KIF25	HINT1	PCGF5	KIF2C	RANBP9	NDE1	CTTN	DLG7	GSN	ACTR1A	ACTR1B	CASP8	DLG4	CDK5RAP2	MSN	LRRFIP1	KLHL20	ZW10	KIF11	KIF15	LDB3	TBCE	PALLD	SLC9A3R1	DNAI2	VASP	DAPK1	EML2	STOM	SASS6	ATG4D	KIF1B	EML1	SMTN	EVPL	ATG4C	ATG4B	ATG4A	TBCD	LCK	TBCC	WASL	MAPRE1	ABLIM1	ABLIM2	PPP4R2	KRT6A	DNAH9	CALD1	CABP1	VIM	UPP2	AKAP9	CDH1	TPM2	TPM1	MYOT	TPM4	ESPN	TPM3	TUBGCP4	SNIP	TUBGCP3	TUBGCP6	CTAG2	TUBGCP5	KRT5	DNAI1	CEP57	MYL6B	NUDT21	TGM1	AVIL	KRT1	KRT2	KRT3	PAFAH1B1	CNN2	APPBP2	DCX	NEFL	NEFM	APC	SYNPO	ACTB	IPP	NF2	MAP1A	MAP1B	ANXA1	CENPF	CEP63	TUBGCP2	SMC3	SIRT2	NEB	SPRR1A	MAP1S	SPRR1B	SPTAN1
LAMELLIPODIUM	na	FGD2	ALS2	FGD1	WASF2	ABI3	ABI1	CTTN	FAP	CENTD3	FGD5	FGD6	FGD3	FGD4	DBNL	TESC	CCDC88A	PDPN	EVL	SCYL3	NME2	TSC1	ITGB1BP1	CYFIP1	AMOT	APBB2	APBB1
SYNAPTIC_VESICLE	na	SEPT5	CLN3	HCRT	RAB3A	ICA1	SVOP	PPT1	SNAPIN	AMPH	DMXL2	SYN3	TRAPPC4	SLC30A3	APBA1	MT3
NUCLEAR_MATRIX	na	ATXN1	DNMT3A	ERCC8	CHMP1A	SPTBN4	TP53	POLA1	NUFIP1	TEP1	CENPF	KIN	SMC3
NUCLEAR_ENVELOPE_ENDOPLASMIC_RETICULUM_NETWORK	na	RTN4	XPO1	TUSC3	SLC9A6	LRIT1	VAPB	HMGCR	ORMDL1	LMAN2L	MRVI1	ALG3	BSCL2	EIF5A	UBQLN4	SPINK5	RTN1	TAPBP	PIGK	HTRA2	PIGF	RAE1	SRPR	POMT1	CASP7	RPN1	PIGB	PIGC	RPN2	ASPH	DDOST	PIGA	CLN3	PIGY	SLC33A1	PIGV	PIGU	ERLIN2	STIM1	DHRS9	PIGT	KTN1	ERLIN1	PIGS	KRTCAP2	PIGO	AADAC	TXNDC4	MAGT1	TXNDC1	BNIP1	PSEN1	RAB14	ERN1	LRMP	AMFR	DOLPP1	EXT1	EXT2	SRP9	HSD3B2	DERL2	HSD3B1	DERL1	HSD17B2	GPAA1	LMAN1	NECAB3	DERL3	EDEM1	STT3B	STT3A	SERINC1	DHCR7	PEX16	DAD1	SEC22A	DULLARD	SREBF1	PLP2	GUCY2F	HERPUD1	NPLOC4	TMPRSS3	SELS	GUCY2D	ATF6	HSP90B1	DC2	BAX	DPM1	DPM2	DPM3	SPCS1	RETSAT
ENDOCYTIC_VESICLE	na	EGFR	TF	MTSS1	MYO6	AP2S1	GOLIM4	ABCA1	LDLRAP1	STX12	APOA1	CD207	RAB35	SFTPD	DMBT1
IMMUNOLOGICAL_SYNAPSE	na	CARD11	BCL10	LAT	GZMA	CD247	ZAP70	GZMB	CD79A	MYH9	TRAT1	SYK
PEROXISOMAL_PART	na	PEX3	PEX11A	PNPLA8	FIS1	PEX1	PEX19	PXMP3	PEX16	PXMP4	ABCD3	PEX14	PEX13	PEX12	SLC27A2
CYTOPLASMIC_VESICLE	na	TGOLN2	SEPT5	MTSS1	AP1G2	AP1G1	CSPG5	APOA1	DMXL2	MALL	PAMCI	RAB27A	EGFR	CRISP3	MYO6	VPS45	SSPN	COPG2	RAB14	C4orf16	TRAPPC4	NRSN2	NRSN1	DST	C14orf1	CAV2	PAM	ARHGDIG	PALM	AFTPH	COPZ1	PPT1	ABCA2	GIPC1	ABCA1	OCRL	ABCA3	ECE2	STX12	SFTPD	TMED10	SLC30A5	SLC30A3	SPERT	ARHGDIB	GOLIM4	BRCA2	SNAPIN	FURIN	ATP7A	LAMP2	CD207	FLG	YIPF3	YIPF2	SYT13	SYTL2	SYTL1	YIPF1	ATP7B	COPA	KIAA0368	AP2S1	HPS4	HPS1	AP3S1	CUZD1	SPINK5	COPB2	AP1S1	TYR	COPB1	GOPC	NECAP2	AP3B2	SPG21	MT3	STX6	CLN3	SVOP	SPACA3	CCDC88A	ADAM10	ANP32E	GALNTL2	PI4KA	LDLRAP1	GRM4	KIF1B	TMEM187	BGN	IGF2R	ARCN1	STEAP2	COPG	COPE	TF	HCRT	RAB3A	APH1B	AMPH	AZU1	TMED2	CRISPLD2	DGKD	SYN3	SCG5	AP1GBP1	APBA1	SELP	ICA1	TMEM168	SOD1	VWF	PLEKHF2	TFRC	RAB35	AMOT	ABCC4	DMBT1
CHROMOSOME__PERICENTRIC_REGION	na	KIF22	ZNF330	SUMO3	CENPA	INCENP	CENPC1	BUB1	CLASP1	PAFAH1B1	ZWILCH	BUB3	HELLS	APC	ZW10	DSN1	CENPF	NDC80	CENPE	BIRC5	PMF1	SUGT1	MIS12	DCTN2	MAD2L1	PSEN1	ZWINT	NSL1	PSEN2	BUB1B	CLIP1	SMC1A
VOLTAGE_GATED_CALCIUM_CHANNEL_COMPLEX	na	CACNA2D1	CACNB1	CACNB2	CACNB3	CACNG2	CACNB4	CACNG1	CACNA1S	CACNA1G	CACNA1H	CACNA1E	CACNA1F	CACNA1C	CACNA1D	CACNA1B
ANCHORED_TO_MEMBRANE	na	LYPD3	RTN4RL1	PKHD1	MDGA1	CD160	NTNG1	NTNG2	GAS1	RGMB	EFNA5	RTN4RL2	CD24	TREH
MEDIATOR_COMPLEX	na	CDK8	MED12	MED11	MED14	MED22	MED13	MED21	PPARGC1B	MED6	MED4	MED30	MED16	MED8	MED17	MED26	MED18	THRAP3	MED1
MITOCHONDRIAL_MATRIX	na	MRPS36	MRPL40	MRPS35	MRPS16	MRPL42	BCKDK	GRPEL1	MRPL41	MRPS15	MRPS12	MRPS11	NFS1	NDUFAB1	MRPS10	NR3C1	PIN4	MRPL10	MRPL12	PITRM1	MRPL55	ALDH4A1	TFB2M	MARS2	SUPV3L1	POLG2	DNAJA3	ETFB	ETFA	BCKDHA	MRPL52	MRPL51	MRPS28	ACADM	MRPS22	MRPS24	CS	BCKDHB	ATP5F1	KIAA1967	MRPS21	TIMM44	MRPL23	DBT	MRPS18C	MRPS18A	CASQ1
VACUOLAR_PART	na	ACR	MYO7A	ABCA2	TRIM23	CD63	ATP6V1B1	CYLC1	LAMP2	CORO1A	SLC17A5	LAMP3	CTNS	CLN5
INTEGRATOR_COMPLEX	na	CPSF3L	SHFM1	INTS1	INTS12	INTS2	INTS3	INTS10	INTS9	INTS8	INTS5	INTS4	INTS7	INTS6
VOLTAGE_GATED_POTASSIUM_CHANNEL_COMPLEX	na	KCNMB3	KCNE1L	KCNH1	KCNMB4	KCNC1	KCNC4	KCNC3	KCNA2	KCNA1	KCNA4	KCNA3	KCNA6	KCNA5	KCNJ3	KCNJ14	KCNMB2	KCNJ1	KCNQ5	KCNS1	KCNQ3	KCNK6	KCNE1	KCNE2	KCNQ2	KCNQ1	KCNG2	KCNMA1	HCN2	KCND3	KCNB2	KCNK1	KCNJ5	KCNN4	KCNJ4	KCNJ6	KCNN1	KCNJ8	KCNN3	KCNH2	KCNH4
MICROSOME	na	CYP3A4	HSD3B2	CYP3A5	COPA	SLC9A6	HSD3B1	CYP2C19	PTGS1	OAS3	COMT	LTC4S	OAS2	LASS5	DCT	POMGNT1	SLC35B1	APOB	CYP39A1	TMED2	STX16	FMO3	TMED10	HSD17B3	ERO1L	STCH	STS	STX2	CYP2C9	DHRS9	IRS1	AADAC	MGST3	GBA2	CYP4A11	HSP90B1	VCP	ATP2A2	LASS1	CYP2A6	RDH16	SSR3	MGST2
OUTER_MEMBRANE	na	MCL1	MTX2	BNIP3	FIS1	RAE1	BCL2	DHCR7	TOMM34	GUCY2F	OPA1	MSTO1	AIFM2	RAF1	VDAC2	ANKH	VDAC3	GUCY2D	VDAC1	MFN2	RAB11FIP5	PSEN1	RHOT1	RHOT2	TOMM22	RETSAT
DYSTROPHIN_ASSOCIATED_GLYCOPROTEIN_COMPLEX	na	CAV3	SSPN	MAGEE1	SGCG	DMD	SNTB1	SNTG1	SNTB2	SGCD	SGCE	LAMB1	SGCA	SNTG2	SGCB
HISTONE_DEACETYLASE_COMPLEX	na	HDAC10	SAP18	HDAC11	APPL1	TAF6L	HDAC7A	APPL2	HDAC5	SAP30	HDAC4	HDAC3	HDAC2	HDAC1	GATAD2A	PHF21A	HDAC9	HDAC8	SUDS3	CIR	HDAC6
EXTRACELLULAR_REGION_PART	na	PVR	UTS2	NOG	IL9R	LTBP2	LTBP4	PGC	EDN1	FSTL3	POSTN	FSTL1	SHH	CFP	DSPP	APOD	CTGF	HTRA1	LCAT	CFH	COL10A1	OPTC	MATN3	YARS	CLCA3	CRISP2	MATN1	CRISP1	SSPN	PRELP	C1QA	C1QB	WFDC12	SCGB1D1	ADAMTS9	MAGEE1	COLQ	SCGB1D2	F2	VEGFA	EFNA5	LAMC1	ADAMTS5	WFDC2	LALBA	ODAM	RBP4	MFNG	AMTN	MYT2	IL17C	LGALS3BP	IL17A	C19orf24	LAMB2	IMPG1	DMD	KAL1	IMPG2	FGL2	AGRN	FGL1	LAMB1	COL18A1	IL1RN	LGALS7	CHI3L1	LGALS8	CHI3L2	CD5L	ECM2	COL16A1	ECM1	LAMA2	SFRP5	LAMA4	LAMA3	APOL1	NPY	SFRP1	PI3	SFRP4	FJX1	IL5RA	AREG	MUC5AC	ASIP	FGF5	SPG7	PRH2	FGF9	RTN3	CFHR1	CFHR3	MMP20	SERPINA7	SCRG1	SEMA3F	SEMA3E	GPX3	CEACAM8	CETP	SERPINA1	ANGPT2	AMY2A	COL11A1	FGF2	USH2A	IL13RA2	HYAL1	APCS	EGFL6	LYZ	COL25A1	MMP13	SLIT1	MMP11	SLIT3	C8A	INHBA	MMP10	SGCG	ADM	EREG	IL12A	SGCD	VCAN	SGCE	IL12B	PLA2G3	SGCA	SGCB	SMR3B	CXCL1	CSF3	MIA	FMOD	CXCL3	COL3A1	CXCL2	C5	CXCL9	SFN	CPN1	PCSK2	CCL22	COL7A1	CCL20	COL6A3	FVT1	VWC2	PCSK9	C2	LECT2	PCSK5	QSOX1	THBS4	IL4	HAPLN1	IL3	IL6	IL5	IL8	ATRN	COL15A1	NID2	SOD1	CCL15	PLG	DKK2	DKK3	CDH13	ORM1	FBLN1	CCL13	CCL14	ERBB2IP	FBLN2	FBLN5	RAB35	HBEGF	CP	ORM2	FGF18	IL16	MMP9	FGF17	IDE	MMP8	FGF16	MMP7	FGF10	VTN	IL15	FGF12	DLK1	MMP3	MMP2	TGFB1	CHAD	REG3A	APOA2	APOA1	APOA5	TGFBI	TPT1	IL1B	CPA1	TFPI2	EBI3	IL1A	SPN	P11	SEMG1	IL27	SCUBE1	GNLY	SEMG2	MGP	IL26	MEPE	TCN2	PTHLH	COL1A2	SNTG1	CARTPT	PGCP	DST	TNFAIP2	SNTG2	CAV3	CCL1	WNT5A	CCL2	MSMB	CYTL1	HDGF	IL32	GREM1	FXYD6	CCL4	CCL7	FGG	PRR4	FGA	FGB	SCYE1	ANGPTL1	ANGPTL3	ANGPTL2	SRGN	CTRL	SDF2	MUC2	FKTN	EFEMP2	EFEMP1	DMP1	TINAG	PCSK1N	CPB2	SST	HABP2	COPA	INSL4	ANG	DGCR6	SNTB1	SNTB2	LBP	LOXL2	GPC1	RS1	IK	IGFALS	INHA	GRP	NUCB1	OSM	AMH	NUCB2	GHRL	MBL2	ADAMTS13	CD248	LUM	NDP	RP5-886K2.1	CRLF1	RNH1	TAC1	APLP1	TAC3	CALCA	PRSS8	COL9A1	COL9A2	UTP11L	COL9A3	FCN3	COMP	PRSS2	REN	PRSS3	PTN	FBN2	COL8A1	DKKL1	PLA2R1	FGFBP1	FIGF	MYOC	EPO	SCG2	COL4A4	COL4A3	SECTM1	COL4A2	KLK8	TNXB	FLT1	COL13A1	KL	PSAP	KLK5	FBN1	COL5A3	FAM12A	COL5A2	COL5A1	SMC3	COL4A5	WNT2B	LEP	HPX	AKR1B1	MEP1A	MEP1B	IGFBP1	LIPE
APICAL_JUNCTION_COMPLEX	na	CLDN8	CLDN16	CLDN7	CLDN17	PARD3	CLDN18	SHROOM2	CLDN19	CLDN9	CLDN4	VAPA	CLDN3	RP1-21O18.1	CLDN6	CLDN5	CLDN10	CLDN11	AMOTL1	CLDN12	CLDN14	CLDN15	SORBS1	WNK4	B4GALT1	PARD6A	PARD6B	CLDN22	CLDN20	CLDN23	TJP1	ASH1L	CLDN1	CLDN2	RAB13	PDZD3
CELL_CORTEX_PART	na	GYPC	TRPC4	MYO1A	SHROOM2	EPB41	SPTBN4	PRKCI	ANLN	MYH9	LLGL1	EPB41L2	EZR	LASP1	DLG4	SPTBN2	TCHP	GYS2	SPTBN1	CLASP1	SLC4A1	MAPRE1	SPTA1	SPTAN1	SPTB
ENVELOPE	na	HCCS	XPO1	OXA1L	NDUFAB1	MPV17	LEMD3	EIF5A	RANGAP1	OGDH	WTAP	CBX5	EPC1	HTRA2	RAE1	TIMM9	SLC25A22	GLE1	MRPL32	TMEM29	NUP133	MYO6	OPA1	GATM	SP140	TIMM8B	NPC1	NNT	AAAS	ATP5C1	SURF1	NEU4	LMNB1	MCL1	MTX2	HADHB	FIS1	NUP50	DULLARD	COX6B2	NUP54	EMD	SREBF1	GUCY2F	ABCB8	MSTO1	PHB	MAOB	ABCB7	VDAC2	ABCB6	VDAC3	GUCY2D	VDAC1	ATF6	SLC25A11	PRICKLE1	UCP3	NUP62	NDUFV1	RHOT1	RHOT2	NUTF2	TMPO	PARP1	XPO7	SLC25A15	RTN4	GNAZ	ATP5D	ATP5E	HTATIP2	ABCF2	UQCRC1	TIMM17A	ATP5B	TIMM17B	BNIP3	TIMM50	PPOX	ACN9	NDUFS7	ALAS2	NDUFS4	CASP7	NARF	C3orf31	RANBP5	NDUFS8	SLC25A3	SLC25A1	ATP5O	RANBP2	COX18	NDUFS3	TPR	NDUFS2	LBR	KPNB1	NDUFS1	ATP5J	COX15	TOMM34	ND1	PTGER3	AIFM3	AIFM2	NUP88	SLC25A6	SNUPN	CYCS	NDUFA13	TIMM23	MFN2	SENP2	RAB11FIP5	NRM	BNIP1	PSEN1	BNIP2	UQCRH	IPO7	PSEN2	TOMM22	NUP107	KPNA3	PMPCA	MATR3	KPNA1	UQCRB	HSD3B2	NXT1	NUP98	HSD3B1	NDUFB6	NUP160	POLA1	TIMM10	ATP5G2	TIMM13	ATP5G1	ATP5G3	SUMO1	NUP214	BCL2	DHCR7	DDX19B	MRPL19	HRB	NDUFA2	NUP153	IMMT	NDUFA9	NDUFA6	SCRN1	TRIM27	CENPF	RAF1	BCS1L	NDUFA1	GRINL1A	SDHA	TMEM48	BAX	PHB2	BNIP3L	CENTA2	SDHD	ATP5A1	RETSAT
MICROBODY_MEMBRANE	na	PEX3	PEX11A	FIS1	PNPLA8	PEX1	PEX19	PXMP3	PEX16	PXMP4	ABCD3	PEX14	PEX13	PEX12
MITOCHONDRIAL_LUMEN	na	MRPS36	MRPL40	MRPS35	MRPS16	MRPL42	GRPEL1	BCKDK	MRPL41	MRPS15	MRPS12	MRPS11	MRPS10	NDUFAB1	NFS1	NR3C1	PIN4	MRPL10	MRPL12	PITRM1	MRPL55	MARS2	ALDH4A1	TFB2M	SUPV3L1	POLG2	ETFB	DNAJA3	ETFA	BCKDHA	MRPL52	MRPL51	MRPS28	ACADM	MRPS22	MRPS24	CS	BCKDHB	ATP5F1	KIAA1967	MRPS21	TIMM44	MRPL23	DBT	MRPS18C	MRPS18A	CASQ1
EARLY_ENDOSOME	na	ALS2	STX6	CLN3	WDFY1	NF2	KIAA0368	SNX17	LDLRAP1	ANKRD27	CHMP1A	RABEP1	VAMP8	DNER	RAB22A	RAB14	TOM1	STEAP2	CTNS
PERINUCLEAR_REGION_OF_CYTOPLASM	na	VAPA	TLR4	TNFSF12	TPD52	SPINK5	TYR	SLC2A4	ATXN10	ANP32A	VPS4A	ZFYVE1	DYNC1I1	STX6	BCL10	GTPBP4	MYO6	ACTN4	KIF5B	PICK1	CHODL	DCTN3	TAF10	MTMR14	NPC1	WBP2NL	MAGEE1	TPPP	RAB14	CLN5	LRPPRC	SEPT9	CAV2	ACHE	HMGB2	MYO9B	CDH1	SET	AGGF1	LAMB1	APEX1	NF2	YWHAB	TPD52L1	PARK2	ATP7A	ATXN2	HSP90B1	MAP1S	MYO16	CYFIP2	CYFIP1	FAF1	DNAJB6	ATP7B
CYTOPLASMIC_VESICLE_PART	na	COPA	AFTPH	AP1G2	AP2S1	COPZ1	CUZD1	CSPG5	COPB2	ECE2	AP1S1	TMED2	COPB1	NECAP2	TMED10	PAMCI	AP1GBP1	EGFR	SELP	ICA1	LDLRAP1	COPG2	LAMP2	KIF1B	ARCN1	ABCC4	COPG	COPE	DMBT1
CELL_CORTEX	na	GYPC	SHROOM2	GIPC1	MYO9B	ARF6	ANLN	SPINK5	LLGL1	CTTN	EZR	DLG4	GYS2	PAFAH1B1	CLASP1	SLC4A1	CNKSR1	DBNL	TRPC4	MYO1A	MYO6	EPB41	SPTBN4	ARFIP2	PRKCI	MYH9	NCL	EPB41L2	TSC1	LASP1	PSCDBP	SCIN	SPTBN2	TCHP	SPTBN1	MAPRE1	SPTA1	SPTB	MYH10	SPTAN1
INTEGRAL_TO_MEMBRANE	na	KLRC2	IL9R	SGMS2	OSMR	PPP2R5C	RCE1	SGMS1	HNRPM	LPHN2	LPHN3	AGTR1	AGTR2	APP	MC1R	GRIN2B	RAE1	LTB4R	GRIN2C	CCR10	ROS1	LPHN1	L3MBTL4	SCN2B	PDPN	LIFR	GRIN2A	MYH9	THY1	SSTR4	SSTR5	SSTR2	NPC1	SSTR3	TMPRSS11D	SSTR1	TMPRSS11E	F3	BACE1	MC2R	RYR1	ROR1	ROR2	KLRC1	DCBLD2	ORAI1	PPYR1	MTX1	RER1	ATP12A	SLC29A1	SLC29A2	UPK1A	CKLF	KLRF1	GUCY2F	JTB	KIR2DS4	KIR2DS3	VDAC1	GUCY2D	BFAR	PKP2	OPRM1	SLC20A1	LDLR	SLC20A2	BNIP3	SIRPB1	MMP24	LNPEP	ST6GALNAC6	KISS1R	NMUR1	SRPR	IL4R	IL1RAP	CEACAM8	SLC22A4	CEACAM7	SLC22A3	CEACAM6	MC5R	SLC22A6	CEACAM5	CEACAM4	IL13RA1	KDELR1	SLC22A2	SLC22A1	GHR	KDELR2	SLC22A7	SLC22A8	CACNG4	CNPY2	MMP17	MMP16	SLC3A1	MMP15	IL6R	MMP14	LRPAP1	C8A	KLRG1	BNIP1	EREG	LRMP	NUP107	DOLPP1	DEGS1	C7	C9	ECEL1	LRRC32	OPRK1	FPR1	DDX19B	PKD2	PKD1	MC3R	C1GALT1	SLC8A1	OPRL1	ATRN	TRIM27	AXL	TMEM5	STAB2	TMEM1	TMEM2	ACCN2	ACCN1	ACCN4	ACCN3	LRP1	TFRC	EPGN	STAB1	SDHC	MC4R	LRP6	YKT6	LRP3	LRP5	MPZL1	GRIK1	GRIK2	GRIK3	GRIK4	IL15	IL17RB	FDFT1	MARCO	GALR1	GALR3	GALR2	EDG3	EDG2	FRS2	EDG4	EDG7	EDG6	EBI2	BCL10	IL29	BST2	SLC33A1	PTPRN2	STIM1	PNPLA3	IL11RA	GABRR2	GABRR1	RNF139	VAMP3	VAMP2	NEU3	VAMP1	EDA	ABCA7	C3AR1	CYSLTR1	C11orf2	ADORA2B	ADORA2A	PTK7	ST8SIA1	BMPR2	ABCA2	ABCA1	ABCA3	SLCO2A1	IL12RB2	P2RY6	IL12RB1	P2RY4	P2RY2	P2RY1	TTYH1	ADRA2A	PCDHA10	PCDHA11	ADRA2C	ADRA2B	GABRQ	UPK2	MUC1	GABRD	TMEM59L	GABRE	MET	GRIN1	ABCB1	TPBG	CYB561	ABCB4	MUC4	P2RX5	ATP7A	P2RX4	LAMP1	LYVE1	P2RX7	P2RX1	P2RX3	TBXA2R	ADRA1B	SLC13A2	ADRA1A	SLC13A4	SCN8A	ADRA1D	ATP7B	CLDN7	CLDN4	CLDN3	GPR109B	CLDN5	GABBR1	GABBR2	SC4MOL	SLC1A4	SLC1A5	PCDH1	SPINT2	SLC1A6	TIE1	SLC43A1	SLC1A1	OCA2	MLANA	PTGER1	PTGER2	PTGER3	PTGER4	DHRS9	PCDH8	PCDH7	SLC7A11	TRDN	SDC1	FOLH1	CA9	CLDN1	CNTN2	ERN1	TM4SF1	TM4SF4	TM4SF5	ROM1	HS3ST2	HS3ST1	BTN2A1	CLCNKA	CLCNKB	HRH1	HRH3	PRRG1	TMED2	PRRG2	HRH2	SCNN1G	TETRAN	GPNMB	CD6	SELPLG	DCLK1	CD7	NOX4	EBP	SECTM1	TNFSF4	OLR1	KL	MAL	PRPH2	TNFSF8	NCSTN	PEX11A	CYBB	BAX	MEP1A	MEP1B	SCN4B	EPOR	OPRD1	GPR128	GPR126	GPR125	IL6ST	GPR124	GPR123	LHCGR	TMEM11	CD52	SLC35A1	ATP2B1	CD48	CD47	ATP2B4	CD46	GRID2	PSENEN	GLE1	IZUMO1	APOM	GJD3	C5AR1	ABCB11	GPR133	VANGL2	GGTLA1	CD40	CCR9	CCR8	LETM1	CD37	CCR7	CD36	CCR6	CCR5	TACSTD2	CCR4	HAS1	CD33	CCR3	CCR2	HAS2	AMFR	HAS3	EXT1	CLCN1	CLCN3	CALY	GPR144	KEL	MMD	MME	XK	BDKRB1	CD70	BDKRB2	GPR143	CD72	EPHB3	EPHB4	CD74	EPHB1	EPHB2	SLC11A2	SLC11A1	CD68	CD69	TMED10	SLC31A2	SLC31A1	TYROBP	IL1RL2	CELSR3	CELSR1	CD63	AGER	EPHA1	EPHA2	KDR	EPHA3	NTRK3	EPHA5	EPHA4	CD55	CNIH2	ATP2A2	EPHA8	NTRK1	NTRK2	CLCN5	PCDHA6	GJA8	PCDHA7	KCNJ15	PCDHA8	OR52A1	ACVRL1	PCDHA2	IL27RA	PCDHA3	PCDHA4	PCDHA5	GJA1	KCNJ10	ANPEP	PCDHA1	HVCN1	SLC26A1	CD151	GJA4	KCNJ11	SLC26A2	KCNJ14	ART1	TLOC1	ART3	GBAS	SLC24A1	GOLGA5	COX18	GOLM1	ICAM1	GPR175	GPR176	ICAM4	ATP4A	PCDHB6	ICAM5	PCDHB3	PCDH11X	SNUPN	ICAM2	PCDHB4	ICAM3	PCDHB2	NFAM1	CD164	STX1B	GRM1	CD163	SENP2	SLC26A4	GRM5	BSND	GRM4	GRM3	GRM2	SEMA4F	GRM8	GRM7	GRM6	STEAP2	STEAP1	CHL1	GPR182	AVPR2	OPN1LW	FUT7	CCR1	NEO1	EDEM1	MFRP	MIP	LY6E	IL10RB	PEX16	CD22	PEX13	FUT1	PEX12	CD28	LY75	MIR16	OPN1MW	NLGN1	CD1C	CD1B	BRS3	PTGFR	CD1D	SLC16A3	PROM1	SLC16A2	GBA2	SLC16A5	SLC16A4	CD19	SLC16A7	SLC16A6	SLC16A8	PTCH1	PTCH2	GOLGB1	F2RL2	F2RL3	SLC22A16	CASR	SLC22A18	SLC22A13	GABRB3	SLC22A12	GABRB2	GABRB1	SLC22A14	F2RL1	EIF5A	SLC22A11	VIPR1	VIPR2	GHRHR	SCTR	TAPBP	PTGIR	SLC16A1	ROBO1	ROBO4	MS4A1	CSF3R	MS4A2	ELTD1	GLP2R	NUP133	MFI2	CNGA1	BCAP31	IGSF6	IGSF8	IGSF2	IGSF1	NRSN1	EMP2	GLP1R	EMP1	FXYD1	CAV2	FGFR1	FXYD3	CAV1	FGFR4	FGFR3	ITGAE	ADCYAP1R1	ITGB4	ITGB3	FXYD5	LMAN1	FXYD6	PCDHAC2	ITGAM	PCDHAC1	FIS1	ITGAX	ITGB8	FOLR1	TRO	ITGB7	ITGB6	LMTK2	ARL6IP5	GAL3ST1	CSF1R	GABRA2	GABRA1	GABRA4	GABRA3	PODXL	GABRA6	GABRA5	ITGA1	ITGA2	ITGA3	SLC25A11	ITGA9	SLC25A14	SLC25A13	EMR1	FCAR	ITGA5	ITGA8	LTB4R2	EMR4	ITGAD	SPCS1	EMR3	CD79B	EMR2	PHEX	SLC25A15	SLC25A17	SLC5A3	SLC5A2	SLC5A5	LRIT1	CD8B	SLC5A1	SORL1	BCAM	GNRHR	CXCR3	DDR2	CD97	CD96	PLEKHB1	CXCR5	CXCR4	RANBP5	CXCR6	TPO	EVI2B	ZYX	RANBP2	TPR	KIRREL3	GABRG2	OXGR1	ALK	FSHR	OR10J1	CD84	PRKD1	CD83	TNFRSF9	DDR1	BPI	CHST7	CD82	CD81	NGFR	AOC3	GPRC5C	NUP160	GPR6	GPRC5A	TNFRSF4	GPR1	GPR4	TPSG1	GPR3	HS6ST1	IL2RG	PLA2R1	SLC39A2	CRIM1	HRB	SLC39A1	IL2RB	NUP153	HPN	MPZ	CD99	IL8RB	TMEM48	GPR110	SLC18A2	GPR113	SLC18A3	GPR114	SLC5A6	GPR111	GPR112	SLC5A7	MPL	GPR115	GPR116	BMPR1A	KCNE1L	SLC9A7	SLC9A6	SLC9A5	SLC9A2	RANGAP1	SSR1	HTR1B	HTR1A	KCNK6	ADAM2	KCNK5	FAT	ADAM8	HTR1D	HTR1F	ADAM9	HTR1E	PTPRJ	TYRO3	PTPRK	CLCA2	PTPRM	CLCA1	CLCA4	PTPRF	PTPRG	GPER	PTPRH	NCF4	PTPRS	PTPRT	PTPRU	SSPN	PTPRN	BCL2L13	PTPRO	SPAG9	AAAS	PITPNM3	ST14	MST1R	CD226	GGCX	IL1R1	ERBB4	ERBB3	ACP5	HFE	PCDH24	ACP2	NPY6R	KCNJ2	KCNJ3	ATP6V0B	KCNJ1	ATP6V0C	HCRTR2	ADRB3	HCRTR1	MUSK	SYPL1	PROCR	HLA-DRB4	HLA-DRB5	SLC28A2	SLC28A1	PTH2R	TGFBR1	PHB	TGFBR2	PCDH12	CD300C	KCNK1	SYNGR3	NPY5R	KCNK3	KCNJ5	KCNJ4	SYNE1	KCNJ6	KCNJ8	AVPR1B	FPRL2	AVPR1A	TGFBR3	NUTF2	CHRND	FPRL1	CD200	CHRNE	P2RXL1	SLC9A1	CHRNG	RTN4	KCNH1	MSR1	GLRA1	TRPV1	TRPV2	BSCL2	TEGT	LTC4S	RTN1	RDH8	SLC23A1	SLC23A2	SLMAP	TRPV5	TRPV6	HTR5A	KCNG2	GPR97	CLN3	CMKLR1	GPR98	XPR1	OTOF	GIPR	STBD1	KCNH2	CLN5	KCNH4	FFAR3	NPY2R	FFAR2	GPR64	FFAR1	PCDHB15	GPR65	GPAA1	PCDHB12	GPR68	PCDHB11	NUP214	NAGPA	PCDHB17	MAS1	KCNE1	KCNE2	CCBP2	PCSK7	HTR3A	HTR3B	TMPRSS2	SELP	GPR75	SELL	CTLA4	FADS2	NPY1R	TMPRSS6	SELS	P2RY11	LARGE	NPHS2	NPHS1	HBEGF	DPM3	NMBR	HTR2B	SSR2	HTR2A	KCNC1	SLC44A1	KCNC4	SLC44A2	TSPAN1	KCNC3	TSPAN2	TSPAN3	TSPAN4	SLC7A8	TNFSF15	JAG2	SLC7A9	TSPAN7	TSPAN9	TNFSF12	DLK1	ENPEP	SLC7A4	SLC7A6	SLC7A7	SLC2A8	ST3GAL5	SLC2A4	GPR45	GPR44	PGRMC1	SLC2A2	ST3GAL6	PGRMC2	GPR42	RGR	INSR	FLVCR1	KCND3	SLC34A1	NTSR1	NTSR2	SLC34A2	NCAM1	NCAM2	PODXL2	THBD	GPR55	GPR56	GPR50	GPR52	SLC40A1	KIR3DL2	STX8	DRD1	DRD3	DRD2	KCNA2	KCNA1	DRD4	KCNA4	KCNA3	KCNA6	CX3CL1	KCNA5	OPN1SW	GPR23	GPR22	ECE1	GPR21	NUMB	TEK	BTN1A1	GPR25	GRPR	ADAM30	GPR20	B4GALT7	B4GALT4	MRC1	HCN2	PRAF2	ADAM29	ADAM23	KCNB2	TNFRSF13B	GOLIM4	RHD	GPR137B	B3GAT1	LAT	GPR32	TNFSF10	GPR35	GPR34	GPR37	SLC7A2	SLC7A1	GPR39	MTNR1B	RHBDL1	CACNA1F	MERTK	NKG7	XPO7	CACNA1C	TRIP6	CACNA1A	GPR31	RHO	MTNR1A	CORIN	NDST2	MAN1B1	PEX3	SYNGR1	CXADR	SYNGR2	CCRL2	GPC4	TSPAN12	GPC5	GPC3	GPC6	CSF2RB	LBR	GPC1	CSF2RA	CCRL1	SIT1	TRPM5	MAN1A2	GPR19	NUP88	KTN1	M6PR	TRPM2	VAT1	TRPM1	ATP6V1A	ADRB2	CHRM5	ADRB1	CHRM4	SIGLEC6	CHRM3	IPO7	CHRM2	SIGLEC8	CHRM1	IGF2R	SIGLEC7	GPR15	GPR17	TSHR	PTAFR	LCT	GPR12	ACVR1	GALNT3	TAPT1	NUP98	APH1A	APH1B	RP5-886K2.1	OXTR	DCT	COL17A1	TSPAN31	SEC22C	A4GNT	TCIRG1	RNF144B	MBTPS2	FLT1	SLC12A2	HS3ST3A1	SLC12A3	PSAP	FLT3	SLC12A4	FLT4	TSPAN13	TSPAN16	TSPAN15	MAN1C1	CLPTM1	SLCO1B3	FZD10	SLCO1B1	SLC14A1	SMPD2	SLC14A2	PVR	ADCY3	ATP1B1	RARRES1	ADORA3	ATP1B3	ADCY7	AQP9	AQP8	EFNA1	ATP1B4	EFNA3	OR1E2	AQP5	LEMD3	AQP4	AQP7	AQP6	AQP1	ADORA1	BAK1	CLEC4A	CHRNA4	CHRNA7	CHRNA6	CHRNA1	CHRNA3	CHRNA2	SLC12A6	SLC12A7	SLC12A9	EFNB3	EFNB1	TRPA1	EFNB2	HTR4	OR1D2	CLEC4M	OR1D4	MGAT1	LILRB1	CRHR1	LILRB2	CRHR2	VSIG2	MGAT3	RHCG	CD40LG	LILRB3	RHCE	HTR7	CX3CR1	HTR6	PDGFRA	EFNA4	CLEC5A	HS3ST3B1	KCNMB3	PALM	KCNMB4	PRLHR	ENPP1	ENPP2	ENPP3	FCER2	TRHR	ITGA11	DAG1	ITGA10	KCNMB2	SERINC3	NUP50	BAI1	BAI2	BAI3	FCER1G	NUP54	GCNT1	TRAM1	FCER1A	TRPC1	TRPC3	TRPC5	NCKAP1L	HOMER1	ABCG2	NOTCH3	NOTCH2	NUP62	NOTCH4	CHRNB4	CHRNB3	CHRNB2	CLEC7A	IL5RA	ENG	TM7SF2	GYPB	CCKAR	MCHR1	GYPC	GYPE	SLC15A1	SLC15A2	TIMM17A	TIMM17B	IL28RA	ASGR1	EDNRA	EDNRB	SLC25A3	XCR1	TOMM34	KCNMA1	SLC25A4	CCKBR	SLC25A5	RXFP3	FLOT1	CLEC1A	TNFRSF10C	PSEN1	LAX1	PSEN2	GPA33	ADAM17	SGCE	TOMM22	CLEC1B	SGCB	NXT1	CA14	LANCL1	SLC19A1	GCGR	SUMO1	BEST1	CLEC2B	FRAG1	CLEC2D	NPFFR2	ABCD2	ABCD3	ABCD4	QSOX1	FZD9	FZD8	TRHDE	PTPRZ1	ATP1A4	FZD3	ATP1A1	FZD2	FZD5	FZD4	CAPRIN1	ITPR1	FZD7	FZD6	ADCY9	ABCC3	ABCC1	ABCC2	BAMBI	OPN3	ABCC5	OPN4	MAEA	SLC6A2	WFS1	LMAN2L	TLR1	SLC6A4	TLR2	CSPG4	TLR3	TLR4	CSPG5	TLR6	GP9	GP5	GP6	SLC4A1	SLC4A4	SLC4A3	SPN	DSCAM	MADD	CA12	TNFRSF17	AGTRL1	TRAT1	PKD2L2	TPTE	ADRM1	LRP12	PI4K2A	SDCBP	KIR2DL1	KIR2DL3	KIR2DL4	SLC38A3	DERL2	DERL1	LST1	KLRK1	NINJ2	DERL3	CEPT1	KCNS1	LAPTM5	CNR1	CNR2	SLC30A5	B3GNT3	SLC30A3	ENTPD4	SCARB2	ENTPD1	RYK	PTPN5	UST	CKAP4	RHOT1	RHOT2	TACR3	OPCML	TACR2	RRH	TACR1	HPS1	FASLG	LGR5	ACVR1C	PIGK	KCNQ5	ACVR1B	MCTP2	SLN	KCNQ3	POMT1	PXMP3	PXMP4	PTHR1	CNTNAP1	CALCRL	KCNQ2	RAMP1	TAAR5	KPNB1	KCNQ1	IFNGR2	IFNGR1	RAMP3	TM9SF1	OPRS1	RAMP2	TM9SF2	MPP1	NRXN3	MPP2	MPP3	PIGU	PIGT	PIGS	NRXN1	PIGR	NCR2	NCR3	MCTP1	IFNAR1	STOM	SMO	ACVR2A	IFNAR2	ACVR2B	SBF1	KPNA3	KPNA1	TNFRSF25	RHBG	SCARF1	TNFRSF1A	GP1BA	PTPRB	PTPRC	PTPRD	CR1	LTK	PTPRA	SLC10A2	RHAG	SLC10A1	SLC17A7	KCNN4	SLC17A5	PSMG1	SLC6A9	SLC17A3	SLC6A7	KCNN1	SLC17A4	L2HGDH	SLC17A1	KCNN3	MLNR	SLC17A2	OR3A2	F2R
SPINDLE_MICROTUBULE	na	KIF4A	KIF11	PRC1	CDC2	KNTC1	BIRC5	POLB	CDC16	CDC27	TUBGCP3	NUMA1	CLASP1	PAFAH1B1	CLASP2	TUBG1	ZW10
CELL_SUBSTRATE_ADHERENS_JUNCTION	na	PTPRC	LIMA1	C9orf58	BCAR1	ACTN1	ACTN2	EVL	ACTN3	NEXN	VCL	SNIP	SORBS3	SORBS1	NRAP	LAYN	TRIP6
ENDOMEMBRANE_SYSTEM	na	SLC9A6	SGMS2	VAPB	LEMD3	RANGAP1	SGMS1	WTAP	EPC1	MALL	HTRA2	RAE1	GLE1	TMEM29	AADAC	TXNDC4	TXNDC1	NPC1	AAAS	ATP2C1	RAB14	AMFR	EXT1	EXT2	GLG1	CLCN3	LMNB1	RER1	ARFGEF2	RAC3	SERINC1	NUP50	TMED10	DULLARD	NUP54	EMD	STX10	GUCY2F	NPLOC4	ARFIP1	GUCY2D	NUP62	NUTF2	PARP1	RTN4	GNAZ	HTATIP2	AP2S1	ORMDL1	BSCL2	BNIP3	NBEA	CUZD1	RTN1	SPINK5	COPB2	AP1S1	SRPR	NARF	COPB1	COX18	GOLGA3	CLN3	SNUPN	ERLIN2	ERLIN1	LDLRAP1	SENP2	CHMP1A	PSEN1	BNIP1	BNIP2	PSEN2	LRMP	GNAS	NUP107	STEAP2	DOLPP1	SRP9	NXT1	HSD3B2	HSD3B1	HSD17B2	GPAA1	POLA1	BET1	EDEM1	NECAB3	STT3B	NUP214	SUMO1	STT3A	DDX19B	DHCR7	BCL2	PEX16	MRPL19	PCSK7	AP1GBP1	QSOX1	SELP	TRIM27	TRIM23	SELS	TMPRSS3	LARGE	BNIP3L	DPM1	ABCC4	DPM2	DPM3	GOLGB1	COG2	XPO1	TUSC3	NRBP1	AP1G2	HMGCR	LMAN2L	EIF5A	UBQLN4	CSPG5	TAPBP	CBX5	SLC2A4	RPN1	RPN2	ASPH	DDOST	PAMCI	EGFR	NUP133	MYO6	SLC33A1	STIM1	SP140	COPG2	USO1	VAMP4	AFTPH	DERL2	CAV1	DERL1	COPZ1	MAP4K2	LMAN1	DERL3	FIS1	ECE2	DOPEY2	ENTPD4	DOPEY1	SREBF1	HERPUD1	ATP7A	ATF6	LAMP2	PRICKLE1	RHOT1	RHOT2	SPCS1	TMPO	XPO7	COPA	LRIT1	ALG3	MRVI1	PIGK	PIGF	RANBP5	CASP7	POMT1	NECAP2	PIGB	PIGC	RANBP2	TPR	KPNB1	LBR	PIGA	PTGER3	PIGY	NUP88	PIGV	PIGU	DHRS9	PIGT	KTN1	PIGS	KRTCAP2	PIGO	MAGT1	KIF1B	NRM	IPO7	ARCN1	ERN1	COPG	KPNA3	MATR3	COPE	KPNA1	NUP98	NUP160	TMED2	DAD1	SEC22A	HRB	PLP2	NUP153	ICA1	SCRN1	CENPF	MAN1C1	GRINL1A	HSP90B1	TMEM48	DC2	BAX	RETSAT	DMBT1
HETEROGENEOUS_NUCLEAR_RIBONUCLEOPROTEIN_COMPLEX	na	RALY	HNRPK	HNRPUL1	HNRPF	HNRNPA2B1	PTBP1	HNRNPA1	HNRNPR	HNRNPU	HNRNPA0	HNRNPL	HNRPDL	HNRPH2	HNRPH1
LYSOSOMAL_MEMBRANE	na	SLC17A5	CORO1A	LAMP2	LAMP3	MYO7A	ABCA2	CTNS	CD63	TRIM23	CLN5
DNA_DIRECTED_RNA_POLYMERASE_II__CORE_COMPLEX	na	ZNF281	POLR2E	POLR2L	HCLS1	POLR2J	C19orf2	POLR2D	MED21	PPARGC1A	POLR2B	POLR2A	ZNF148	SFRS2IP
INTERMEDIATE_FILAMENT	na	INA	GFAP	KRT6A	LMNB1	DRD2	VIM	UPP2	BFSP2	KRT31	PNN	KRT19	KRT18	KRT5	KRT17	PKP1	NARF	KRT15	KRT1	TCHP	KRT2	CLIP1	KRT3	NEFL	NEFM
MITOCHONDRIAL_RESPIRATORY_CHAIN_COMPLEX_I	na	ND1	NDUFA2	NDUFB6	NDUFA9	NDUFA6	NDUFAB1	NDUFA13	NDUFA1	NDUFS7	NDUFS4	NDUFV1	NDUFS8	NDUFS3	NDUFS2	NDUFS1
CONDENSED_NUCLEAR_CHROMOSOME	na	NOL6	SUV39H1	SYCE2	SYCE1	UBE2I	CHEK1	MKI67IP	RCC1	TTN	SC65	RAD51	CHMP1A	RGS12	STAG3	TUBG1	SMC1A	DMC1	LRPPRC
NUCLEAR_BODY	na	C1orf124	NUAK2	ELF4	GLIS2	PML	TIMM50	CHEK2	ZBTB16	COIL	ISG20	RPA1	OIP5	NUDT21	U2AF1	GEMIN6	GEMIN7	GEMIN5	TFIP11	PRPF31	SP100	SPTBN4	TOPBP1	UBE2I	TOPORS	RB1	SFRS2	RPAIN	CCDC55	DYRK1A	HIPK2	CPSF6	SLU7	LRCH4
CELL_MATRIX_JUNCTION	na	PTPRC	LIMA1	C9orf58	BCAR1	ACTN1	EVL	ACTN2	ACTN3	NEXN	VCL	SNIP	SORBS3	SORBS1	ERBB2IP	NRAP	LAYN	TRIP6	DST
MYOSIN_COMPLEX	na	MYL6	SHROOM1	MYL4	MYO6	MYL5	MYO1C	MYL3	MYLPF	MYH7	MYH6	MYL9	MYO18B	DYNLL2	MYL6B	MYOM1	BMF
CONTRACTILE_FIBER_PART	na	MYL5	ACTA1	MYL3	TNNC1	MYLPF	MYOZ2	TPM2	TTN	TNNI3	TPM1	TPM4	TPM3	VCL	MYL9	TNNT2	KRT19	DES	NEB	MYL6B	SVIL	DMD	ABRA	MYOM1
MICROTUBULE	na	KIF4A	PRC1	KNTC1	CDC16	TUBGCP3	NUMA1	CEP57	MAPT	TPT1	CLASP1	PAFAH1B1	CLASP2	TUBG1	ZW10	ARHGEF2	KIF11	CDC2	TBCE	POLB	BIRC5	GAS8	CDC27	MARK4	TUBGCP2	SIRT2	MAP1S	TBCD	TBCC	MAPRE1	SEPT9	HDAC6	MAP3K11
ORGANELLE_OUTER_MEMBRANE	na	GUCY2F	MSTO1	OPA1	AIFM2	MCL1	MTX2	RAF1	BNIP3	VDAC2	VDAC3	VDAC1	GUCY2D	MFN2	RAB11FIP5	FIS1	PSEN1	RAE1	DHCR7	BCL2	RHOT1	RHOT2	TOMM22	TOMM34	RETSAT
ORGANELLE_ENVELOPE	na	HCCS	XPO1	OXA1L	NDUFAB1	MPV17	LEMD3	EIF5A	RANGAP1	OGDH	WTAP	CBX5	EPC1	HTRA2	RAE1	TIMM9	SLC25A22	GLE1	MRPL32	TMEM29	NUP133	MYO6	OPA1	GATM	SP140	TIMM8B	NPC1	NNT	AAAS	ATP5C1	SURF1	NEU4	LMNB1	MCL1	MTX2	HADHB	FIS1	NUP50	DULLARD	COX6B2	NUP54	EMD	SREBF1	GUCY2F	ABCB8	MSTO1	PHB	MAOB	ABCB7	VDAC2	ABCB6	VDAC3	GUCY2D	VDAC1	ATF6	SLC25A11	PRICKLE1	UCP3	NUP62	NDUFV1	RHOT1	RHOT2	NUTF2	TMPO	PARP1	XPO7	SLC25A15	RTN4	GNAZ	ATP5D	ATP5E	HTATIP2	ABCF2	UQCRC1	TIMM17A	ATP5B	TIMM17B	BNIP3	TIMM50	PPOX	ACN9	NDUFS7	ALAS2	NDUFS4	CASP7	NARF	C3orf31	RANBP5	NDUFS8	SLC25A3	SLC25A1	ATP5O	RANBP2	COX18	NDUFS3	TPR	NDUFS2	LBR	KPNB1	NDUFS1	ATP5J	COX15	TOMM34	ND1	PTGER3	AIFM3	AIFM2	NUP88	SLC25A6	SNUPN	CYCS	NDUFA13	TIMM23	MFN2	SENP2	RAB11FIP5	NRM	BNIP1	PSEN1	BNIP2	UQCRH	IPO7	PSEN2	TOMM22	NUP107	KPNA3	PMPCA	MATR3	KPNA1	UQCRB	HSD3B2	NXT1	NUP98	HSD3B1	NDUFB6	NUP160	POLA1	TIMM10	ATP5G2	TIMM13	ATP5G1	ATP5G3	SUMO1	NUP214	BCL2	DHCR7	DDX19B	MRPL19	HRB	NDUFA2	NUP153	IMMT	NDUFA9	NDUFA6	SCRN1	TRIM27	CENPF	RAF1	BCS1L	NDUFA1	GRINL1A	SDHA	TMEM48	BAX	PHB2	BNIP3L	CENTA2	SDHD	ATP5A1	RETSAT
LIPID_RAFT	na	PIP5K3	CAV2	CAV1	ITLN1	PPT1	ABCA1	SHH	BTK	CD48	MALL	STX12	SORBS1	CD24	PAG1	CLN3	LYN	FLOT1	MAL	STOM	CARD11	LAT	CD55	LAT2	LAX1	LCK	PI4K2A	CD79A	GHSR	PRNP
INTEGRAL_TO_PLASMA_MEMBRANE	na	KLRC2	IL9R	SGMS2	OSMR	RCE1	HNRPM	AGTR1	AGTR2	APP	MC1R	GRIN2B	GRIN2C	LTB4R	CCR10	ROS1	L3MBTL4	SCN2B	PDPN	LIFR	GRIN2A	MYH9	THY1	SSTR4	SSTR5	NPC1	SSTR2	SSTR3	SSTR1	TMPRSS11D	TMPRSS11E	BACE1	MC2R	ROR1	RYR1	ROR2	KLRC1	DCBLD2	ORAI1	PPYR1	ATP12A	SLC29A1	SLC29A2	KLRF1	GUCY2F	JTB	KIR2DS4	KIR2DS3	GUCY2D	BFAR	OPRM1	LDLR	SLC20A1	SLC20A2	SIRPB1	MMP24	LNPEP	NMUR1	IL4R	IL1RAP	CEACAM8	SLC22A4	MC5R	CEACAM6	SLC22A3	CEACAM5	SLC22A6	CEACAM4	IL13RA1	SLC22A2	GHR	SLC22A1	SLC22A7	SLC22A8	CACNG4	MMP17	CNPY2	MMP16	IL6R	MMP15	SLC3A1	MMP14	EREG	LRMP	DEGS1	C9	ECEL1	LRRC32	OPRK1	PKD1	MC3R	SLC8A1	OPRL1	ATRN	AXL	TRIM27	TMEM5	STAB2	ACCN2	ACCN1	ACCN4	LRP1	ACCN3	TFRC	EPGN	STAB1	YKT6	MPZL1	GRIK1	GRIK2	GRIK3	GRIK4	IL15	IL17RB	MARCO	EDG3	EDG2	FRS2	EDG4	EDG7	EBI2	EDG6	IL29	BST2	SLC33A1	PTPRN2	STIM1	IL11RA	GABRR2	GABRR1	VAMP2	NEU3	VAMP1	C3AR1	ADORA2B	CYSLTR1	ADORA2A	BMPR2	PTK7	ABCA1	SLCO2A1	IL12RB2	P2RY6	IL12RB1	P2RY4	P2RY2	P2RY1	ADRA2A	PCDHA10	PCDHA11	ADRA2C	ADRA2B	GABRQ	UPK2	GABRD	MUC1	GABRE	GRIN1	MET	CYB561	TPBG	MUC4	ABCB4	ATP7A	P2RX5	LAMP1	P2RX4	LYVE1	P2RX7	P2RX1	P2RX3	ADRA1B	TBXA2R	ADRA1A	SLC13A2	SLC13A4	ADRA1D	ATP7B	CLDN4	CLDN3	GPR109B	GABBR1	GABBR2	SLC1A4	SLC1A5	PCDH1	SLC1A6	TIE1	SLC1A1	SLC43A1	MLANA	PTGER1	PTGER2	PTGER3	PCDH8	PCDH7	FOLH1	SDC1	CNTN2	CLDN1	TM4SF1	TM4SF4	ROM1	TM4SF5	BTN2A1	CLCNKA	CLCNKB	HRH1	HRH3	PRRG1	HRH2	PRRG2	SCNN1G	CD6	SELPLG	DCLK1	EBP	TNFSF4	OLR1	KL	MAL	TNFSF8	NCSTN	CYBB	MEP1A	SCN4B	MEP1B	EPOR	OPRD1	IL6ST	LHCGR	CD52	TMEM11	SLC35A1	CD48	ATP2B1	CD47	ATP2B4	CD46	GRID2	PSENEN	APOM	GJD3	C5AR1	ABCB11	CD40	CCR9	CCR8	LETM1	CD37	CCR7	CD36	CCR6	CCR5	TACSTD2	HAS1	CCR4	CD33	CCR3	CCR2	HAS2	HAS3	CLCN1	CALY	KEL	MMD	MME	CD70	BDKRB1	BDKRB2	CD72	EPHB3	EPHB4	EPHB1	SLC11A2	SLC11A1	CD69	SLC31A2	SLC31A1	TYROBP	IL1RL2	CELSR1	CD63	AGER	EPHA1	EPHA2	KDR	EPHA3	NTRK3	EPHA4	CD55	ATP2A2	NTRK1	NTRK2	CLCN5	PCDHA6	GJA8	PCDHA7	KCNJ15	PCDHA8	OR52A1	ACVRL1	PCDHA2	IL27RA	PCDHA3	PCDHA4	PCDHA5	GJA1	KCNJ10	ANPEP	PCDHA1	GJA4	CD151	KCNJ11	SLC26A2	KCNJ14	ART1	ART3	GBAS	SLC24A1	GOLM1	ICAM1	GPR176	ATP4A	PCDHB6	ICAM5	PCDHB3	PCDH11X	ICAM2	PCDHB4	ICAM3	PCDHB2	CD164	STX1B	GRM1	CD163	GRM5	GRM4	BSND	GRM3	GRM2	GRM8	SEMA4F	GRM7	GRM6	STEAP1	AVPR2	OPN1LW	CCR1	NEO1	MIP	LY6E	FUT1	CD28	LY75	OPN1MW	NLGN1	CD1C	PTGFR	CD1D	PROM1	SLC16A3	SLC16A2	SLC16A5	CD19	SLC16A4	SLC16A7	SLC16A6	SLC16A8	PTCH1	PTCH2	F2RL2	F2RL3	CASR	GABRB3	SLC22A13	GABRB2	GABRB1	F2RL1	SLC22A14	SLC22A11	VIPR1	VIPR2	SCTR	PTGIR	ROBO1	MS4A1	CSF3R	MS4A2	MFI2	CNGA1	BCAP31	IGSF6	IGSF1	FXYD1	FGFR1	CAV2	FGFR4	CAV1	FXYD3	FGFR3	ITGAE	ADCYAP1R1	ITGB4	ITGB3	ITGAM	PCDHAC2	PCDHAC1	ITGAX	ITGB8	FOLR1	ITGB7	TRO	ITGB6	GAL3ST1	CSF1R	GABRA2	GABRA1	GABRA4	GABRA3	GABRA6	PODXL	GABRA5	ITGA1	ITGA2	ITGA3	ITGA9	SLC25A11	SLC25A14	SLC25A13	EMR1	FCAR	ITGA5	ITGA8	LTB4R2	ITGAD	CD79B	PHEX	SLC25A17	SLC5A3	CD8B	SLC5A1	SORL1	BCAM	GNRHR	CXCR3	DDR2	CD97	CD96	CXCR5	CXCR4	CXCR6	TPO	EVI2B	ZYX	GABRG2	ALK	OR10J1	PRKD1	CD84	TNFRSF9	DDR1	CD83	BPI	CD82	CD81	NGFR	GPRC5C	GPR6	GPR1	TNFRSF4	GPRC5A	GPR4	TPSG1	GPR3	IL2RG	HS6ST1	PLA2R1	SLC39A2	IL2RB	HPN	MPZ	CD99	IL8RB	SLC18A2	SLC18A3	SLC5A6	MPL	KCNE1L	HTR1B	HTR1A	KCNK6	ADAM2	KCNK5	FAT	HTR1D	ADAM8	HTR1F	HTR1E	ADAM9	PTPRJ	PTPRK	TYRO3	CLCA2	CLCA1	PTPRM	CLCA4	PTPRF	GPER	PTPRG	NCF4	PTPRH	PTPRS	PTPRT	PTPRU	PTPRN	SSPN	PTPRO	ST14	MST1R	CD226	IL1R1	ERBB4	ERBB3	HFE	NPY6R	KCNJ2	KCNJ3	KCNJ1	HCRTR2	HCRTR1	ADRB3	MUSK	SYPL1	PROCR	HLA-DRB4	HLA-DRB5	SLC28A2	SLC28A1	PTH2R	PHB	TGFBR1	PCDH12	CD300C	KCNK1	KCNK3	NPY5R	SYNGR3	KCNJ5	KCNJ4	KCNJ6	KCNJ8	AVPR1B	AVPR1A	CHRND	CHRNE	CD200	P2RXL1	CHRNG	KCNH1	MSR1	GLRA1	TRPV1	TRPV2	TEGT	RDH8	SLC23A1	SLC23A2	SLMAP	TRPV5	TRPV6	HTR5A	KCNG2	CMKLR1	XPR1	KCNH2	STBD1	KCNH4	FFAR3	FFAR2	NPY2R	FFAR1	GPR64	PCDHB15	GPR65	PCDHB12	GPR68	PCDHB11	PCDHB17	KCNE1	MAS1	KCNE2	CCBP2	HTR3A	HTR3B	SELP	TMPRSS2	GPR75	SELL	CTLA4	FADS2	NPY1R	P2RY11	NPHS2	NPHS1	HBEGF	HTR2B	NMBR	HTR2A	KCNC1	KCNC4	KCNC3	TSPAN4	SLC7A8	JAG2	TNFSF15	SLC7A9	TSPAN7	TSPAN9	ENPEP	TNFSF12	SLC7A6	SLC7A7	SLC2A8	SLC2A4	ST3GAL5	GPR45	GPR44	PGRMC1	SLC2A2	GPR42	INSR	RGR	FLVCR1	KCND3	SLC34A1	NTSR1	NTSR2	SLC34A2	PODXL2	THBD	GPR55	GPR56	GPR50	GPR52	SLC40A1	KIR3DL2	DRD1	STX8	DRD3	DRD2	KCNA2	KCNA1	DRD4	KCNA4	KCNA3	KCNA6	KCNA5	OPN1SW	GPR23	GPR22	GPR21	GPR25	BTN1A1	TEK	NUMB	GRPR	GPR20	MRC1	HCN2	ADAM29	KCNB2	ADAM23	TNFRSF13B	RHD	GPR137B	GPR32	GPR35	TNFSF10	GPR34	GPR37	SLC7A2	GPR39	SLC7A1	MTNR1B	RHBDL1	TRIP6	NKG7	MERTK	GPR31	MTNR1A	RHO	CORIN	CXADR	SYNGR1	SYNGR2	GPC4	CCRL2	GPC5	GPC3	GPC6	CSF2RB	GPC1	CSF2RA	CCRL1	SIT1	GPR19	KTN1	M6PR	TRPM2	TRPM1	ATP6V1A	ADRB2	CHRM5	ADRB1	CHRM4	SIGLEC6	CHRM3	CHRM2	IGF2R	CHRM1	SIGLEC7	GPR15	GPR17	TSHR	LCT	GPR12	PTAFR	ACVR1	APH1A	OXTR	COL17A1	TSPAN31	TCIRG1	FLT1	SLC12A2	FLT3	SLC12A3	FLT4	SLC12A4	TSPAN13	TSPAN15	CLPTM1	SLCO1B3	FZD10	SLCO1B1	SLC14A1	SMPD2	ADCY3	ATP1B1	ADORA3	ATP1B3	ADCY7	AQP9	AQP8	EFNA1	ATP1B4	EFNA3	AQP5	OR1E2	AQP4	AQP7	AQP6	AQP1	ADORA1	CLEC4A	CHRNA4	CHRNA7	CHRNA6	CHRNA1	CHRNA3	CHRNA2	SLC12A6	SLC12A7	EFNB3	EFNB1	EFNB2	TRPA1	HTR4	OR1D2	OR1D4	CLEC4M	CRHR1	CRHR2	LILRB2	VSIG2	RHCG	CD40LG	LILRB3	HTR7	RHCE	HTR6	CX3CR1	PDGFRA	EFNA4	CLEC5A	HS3ST3B1	KCNMB3	KCNMB4	PALM	PRLHR	ENPP2	FCER2	ENPP3	TRHR	ITGA11	DAG1	ITGA10	KCNMB2	BAI1	FCER1G	FCER1A	TRPC1	TRPC3	TRPC5	NCKAP1L	HOMER1	NOTCH3	NOTCH2	NOTCH4	CHRNB4	CHRNB3	CHRNB2	ENG	GYPB	TM7SF2	GYPC	MCHR1	CCKAR	GYPE	SLC15A1	SLC15A2	IL28RA	ASGR1	EDNRA	EDNRB	SLC25A3	XCR1	KCNMA1	CCKBR	SLC25A4	SLC25A5	RXFP3	CLEC1A	TNFRSF10C	PSEN1	PSEN2	ADAM17	GPA33	SGCE	CLEC1B	SGCB	LANCL1	SLC19A1	CLEC2B	CLEC2D	NPFFR2	ABCD2	TRHDE	PTPRZ1	ATP1A4	ATP1A1	FZD3	FZD2	FZD5	CAPRIN1	ITPR1	FZD6	ADCY9	ABCC3	ABCC1	ABCC2	OPN3	ABCC5	MAEA	SLC6A2	SLC6A4	TLR1	CSPG4	TLR2	TLR3	TLR4	CSPG5	TLR6	GP9	GP5	GP6	SLC4A1	SLC4A4	SLC4A3	SPN	DSCAM	AGTRL1	TRAT1	ADRM1	LRP12	PI4K2A	SDCBP	KIR2DL1	KIR2DL3	KIR2DL4	SLC38A3	KLRK1	NINJ2	KCNS1	LAPTM5	CNR1	CNR2	SLC30A5	B3GNT3	SCARB2	SLC30A3	ENTPD1	RYK	OPCML	TACR3	TACR2	TACR1	RRH	HPS1	FASLG	LGR5	ACVR1C	KCNQ5	ACVR1B	KCNQ3	PTHR1	CNTNAP1	CALCRL	KCNQ2	KCNQ1	IFNGR2	TAAR5	RAMP1	IFNGR1	RAMP3	TM9SF2	RAMP2	OPRS1	MPP1	MPP2	NRXN3	MPP3	PIGR	NRXN1	NCR2	NCR3	IFNAR1	STOM	IFNAR2	ACVR2A	ACVR2B	TNFRSF25	RHBG	TNFRSF1A	GP1BA	PTPRB	PTPRC	CR1	PTPRD	LTK	PTPRA	SLC10A2	RHAG	SLC10A1	KCNN4	SLC17A5	SLC6A9	PSMG1	KCNN1	SLC6A7	SLC17A3	SLC17A4	KCNN3	MLNR	SLC17A1	OR3A2	SLC17A2	F2R
CELL_PROJECTION	na	ALS2	S100A6	SLC22A12	CROCC	CD2AP	TGFB2	FAP	CEP290	CDH23	DBNL	MYO6	MYO3A	ACTN4	PDPN	ACTN1	ACTN2	SCYL3	ACTN3	MYH9	MARK4	NME2	SPAG6	NRSN1	AKAP4	FGD2	IQCB1	FGD1	ENPP7	CDK5R1	PKHD1	ITLN1	PPT1	ARF6	ITGB1	CENTD3	FGD5	FGD6	FGD3	SKIP	FGD4	B4GALT1	TESC	MYO1A	MYO1C	TBC1D10A	ARFIP2	S100A11	RPGRIP1L	EVL	PCDH15	GAS8	DOCK4	S100B	TSC1	ITGA5	CYFIP1	GHSR	CACNA1A	TLN1	BCAR1	MYO7A	WASF2	DFNB31	CDC42	CTTN	MAPT	CLN3	CCDC88A	CDK6	CLIC1	DNAI2	CDK5	MTMR14	EFHC1	CLIC4	ITGB1BP1	CLIC5	GHRL	USH1C	MYO5A	DNAH9	ABI3	ABI1	PIB5PA	CABP4	DTNBP1	ESPN	DNALI1	EZR	PRSS7	DNAI1	ROPN1B	PKD2	NEFH	OXCT2	NEFL	NEFM	SYNPO	NF1	SI	SOD1	ITPR3	CDH13	LAYN	RAB35	AMOT	APBB2	ATP6V0A4	APBB1
SPLICEOSOME	na	ZMAT5	SNRPD3	U2AF2	ASCC3L1	SNRPD2	HNRPM	SMNDC1	DDX23	U2AF1	LSM4	ZRSR2	API5	SNRPA1	SNRPN	EFTUD2	HNRNPA2B1	SF1	C6orf151	SNRPB	SNRPA	SLU7	SNRPC	SIP1	SNRPF	SNRPG	SNRPB2	ZCRB1	IVNS1ABP	SF3B4	SF3B3	SF3B2	WDR57	KIAA1604	PRPF8	CDC40	DHX15	HNRNPC	BCAS2	DHX8	SNRP70	SNW1	PRPF18	SF3A2	HNRNPA1	SF3A1	SF3A3	PPIH	C16orf33	PHF5A	PDCD7	TXNL4A
NUCLEAR_UBIQUITIN_LIGASE_COMPLEX	na	FZR1	BRCC3	ANAPC5	ANAPC4	BRE	CDC23	BUB1B	ANAPC11	CDC26	BRCA1	BARD1
VACUOLAR_MEMBRANE	na	SLC17A5	CORO1A	LAMP2	LAMP3	MYO7A	ABCA2	ATP6V1B1	CTNS	CD63	TRIM23	CLN5
ACTIN_FILAMENT	na	ACTC1	MYO1A	MYO6	SHROOM4	MYO3A	ACTA1	MYO1C	MYO9B	ACTN2	GAS2	ACTN3	PALLD	CD2AP	IQGAP1	ESPN	EZR	TSC1	AMOT
RUFFLE	na	FGD2	MYO5A	ALS2	FGD1	S100A6	TLN1	BCAR1	ARF6	PIB5PA	ITGB1	CD2AP	CTTN	EZR	CENTD3	FGD5	FGD6	FGD3	FGD4	TESC	MYO6	PDPN	S100A11	ARFIP2	CDK6	MYH9	MTMR14	NME2	S100B	LAYN	ITGA5	ITGB1BP1	CYFIP1
RIBOSOME	na	MRPS36	MRPL40	MRPS35	MRPL42	MRPS16	MRPL41	MRPS15	MRPS12	MRPS11	SRP68	RPL15	MRPS10	NUFIP2	MRPL10	MRPL12	RPL9	MRPL55	FAU	RPL7A	APEX1	MRPL52	MRPL51	MRPS28	RRBP1	MRPS22	FMR1	MRPS24	RPL27	MRPS21	NR0B1	RPS4X	RPS7	MRPL23	MRPS18C	RPL13A	MRPS18A	RPL3L	RPS11	SERP1
ENDOSOME	na	ALS2	RAB9A	RAB5B	KIAA0368	TSG101	LHCGR	SYT3	IL15	TPT1	VPS4B	PAMCI	RAB21	RNF32	EGFR	STX6	TM9SF2	CLN3	STS	PI4KB	LDLRAP1	ANKRD27	ADRB2	CHMP1A	CCR5	ECOP	VAMP8	IGF2R	LYST	BACE1	RAB14	CTSE	VAMP4	CLIP1	TOM1	STEAP2	ANKFY1	VPS29	RAB7A	AVPR2	SNX17	FPR1	RABEPK	ARF6	DNER	M6PRBP1	ADRA2C	VPS35	SLC30A3	WDFY1	NF2	MAL	ATP7A	LAMP1	LAMP2	TFRC	TOM1L1	RABEP1	FYN	RAB22A	AVPR1B	AVPR1A	BET1L	CD79A	VPS28	CTNS	YKT6	ATP7B
NUCLEAR_ENVELOPE	na	RTN4	GNAZ	XPO1	HTATIP2	BNIP3	LEMD3	EIF5A	RANGAP1	WTAP	CBX5	EPC1	RAE1	NARF	RANBP5	GLE1	RANBP2	TPR	LBR	KPNB1	NUP133	TMEM29	MYO6	PTGER3	NUP88	SNUPN	SP140	SENP2	NPC1	AAAS	NRM	BNIP1	PSEN1	IPO7	BNIP2	PSEN2	NUP107	KPNA3	MATR3	KPNA1	NXT1	NUP98	LMNB1	NUP160	POLA1	SUMO1	NUP214	BCL2	DDX19B	DHCR7	NUP50	MRPL19	DULLARD	NUP54	EMD	HRB	SREBF1	GUCY2F	NUP153	SCRN1	TRIM27	CENPF	GRINL1A	GUCY2D	ATF6	TMEM48	PRICKLE1	NUP62	BNIP3L	NUTF2	TMPO	XPO7	PARP1	RETSAT
MEMBRANE_ENCLOSED_LUMEN	na	HNRPK	SURF6	XRCC6	INTS1	INTS2	MED23	MED22	INTS3	ZNF638	HDAC7A	MED21	ISG20	INTS9	INTS8	EPC1	INTS5	INTS4	MED26	INTS7	FOXF1	INTS6	FOXF2	GIT2	RPL11	ZNF43	KRR1	IKBKAP	MCRS1	OPA1	GATM	EMG1	ZNF506	PTBP1	NOP5/NOP58	MED12	MED11	MED14	MED13	HTATIP	RPS19	MED16	MED17	MED18	MYBBP1A	CPSF3L	SDAD1	NHP2L1	SLC29A2	ALDH4A1	YEATS4	DNMT3A	PHB	NXF3	C19orf2	RPS7	FXR1	NOLC1	POP1	PARP1	POP7	BCKDK	NUAK2	ELF4	TCOF1	EZH2	NAP1L1	BNIP3	NAP1L3	PDIA5	NAP1L2	PDIA4	ZNF346	NAP1L4	ACN9	RPS19BP1	ZNF350	ZNF148	ZNF281	SYMPK	EXOSC9	PTF1A	TP53	GTF2H4	NDUFA13	EXOSC1	TTF2	GTF2H1	TAF11	TAF10	TAF13	TAF12	RUVBL2	RUVBL1	CLOCK	CLN6	HSD3B2	ZNF274	HSD3B1	PML	POLA1	RPL35	RPL36	NUFIP1	REXO4	PITRM1	MARS2	ETFB	ETFA	CS	TRIM27	KIAA1967	PHF12	APPL1	APPL2	NARG1	ZNF259	MPHOSPH1	OGG1	FOXE3	C1orf124	NCBP1	XPO1	LMO4	NDUFAB1	TBP	IMP3	CDKN2A	SMARCD2	OIP5	SMARCD3	SMARCD1	DDX24	EED	DDX21	IMP4	CIB1	RELA	FMR1	HDAC10	ARID1A	TOPBP1	HDAC11	ARID1B	HES6	HIF1A	SMARCE1	SMARCA5	EDF1	SMARCA2	XRN2	SMARCA4	ZNF330	HNRNPL	DDX47	SMARCB1	UGCGL2	RPL3	TAF9	ASF1A	DNAJA3	TAF2	TAF1	TAF4	TAF6	EPAS1	TAF5	TAF8	TAF7	GOLIM4	MPHOSPH10	HDAC5	ATF6	HDAC4	HDAC3	DDX56	HDAC2	DNAJB9	HDAC1	GTF2F1	CDKN2AIP	SMARCC1	DYRK1A	SMARCC2	MYO16	TDG	HDAC9	ABL1	VCX	DDX54	HDAC8	HDAC6	RSF1	ARID4A	DEDD	LYAR	DKC1	PAX8	POLG2	NDUFS1	ACADM	CYCS	CDK8	CDK9	TOPORS	IFI16	RB1	TIMM23	NCL	HMGA1	NEK11	NCOA6	CPSF6	CPSF3	CASQ1	CPSF1	FUSIP1	NUP98	HS3ST1	NFYC	NFYB	NFYA	NR3C1	IVNS1ABP	SMUG1	TSPYL2	GTF3C6	GTF3C5	GTF3C2	NSUN2	GTF3C1	GTF3C4	GTF3C3	NF2	PNO1	C15orf29	ATP5F1	SC65	SMC3	PPP1R9B	DBT	HSP90B1	MED30	MBTPS1	RCN1	RPP38	MRPL40	MRPL42	MRPL41	SRP68	DDX11	HTRA2	U2AF1	RPP30	ERAP1	ERAP2	PITX2	MRPL52	MRPL51	POLI	POLH	TAF6L	NOL5A	PPARGC1A	PPARGC1B	SFRS2	TXNDC4	LRCH4	SUDS3	PNMA1	MRE11A	FIGLA	CHEK2	CALR	PIN4	COIL	NOM1	MRPL55	NKX2-1	SUPV3L1	NUP54	WDHD1	POLQ	NKX2-5	NOC4L	SUB1	TP53BP1	RTCD1	SMAD4	SMAD2	PMF1	HNRNPA1	OASL	JAZF1	SRrp35	CHAF1A	RBPJ	UTP20	CHAF1B	RPP40	UTP18	CCNT1	ASH2L	NARF	TOP2B	TOP2A	CCNO	DEDD2	TFIP11	PRPF31	RBBP5	POLR1E	SNAPC4	APTX	POLR1C	MED6	VCX3A	MED7	MED4	CHMP1A	VCX3B	MED8	RBM39	NOL14	MED1	POLR2E	POLR2L	POLR2J	SHFM1	NFS1	ZBTB16	POLR2D	KIN	POLR2B	POLR2A	MRPL10	MRPL12	GATAD2A	ACTL6B	ACTL6A	THAP2	FAM32A	BCKDHA	POLR3G	POLR3H	POLR3K	HCLS1	BCKDHB	POLR3C	MRPL23	ILF2	UBTF	PHF21A	RBM14	CIR	MRPS36	MRPS35	FGF18	GRPEL1	MORF4L2	CBX1	LOC81691	SETX	KLHL7	TOP1	SEP15	TFB2M	MLL2	GNL3	MYO6	RRP1	RRP9	ARNTL	SP140	ELL2	SUZ12	MRPS18C	RPAIN	MRPS18A	SLU7	MRPS16	MRPS15	MRPS12	MRPS11	MRPS10	TRRAP	NOLA2	NOLA3	NPM1	MRPS28	MRPS22	MRPS24	SPTBN4	SAP18	MRPS21	INTS12	WRN	INTS10	PPIG	GCM1	WDR4	SPTBN1	ASNA1	NR6A1	TIMM50	MKI67IP	MEN1	SAP30	MCM7	ANG	NARG1L	CIRH1A	NOL6	ELP4	ELP3	ELP2	NOL4	NLRP5	NOL3	SP100	NOL8	UBE2I	NCR1	NOL1	TIMM44	CD3EAP	CCDC55	HIPK2	MDM2	KPNA2	UTP3	ING2	GLIS2	EXOSC10	RPA1	ERCC8	NPAS2	ERCC5	ERCC6	TAP2	NUDT21	SFRS2IP	GEMIN6	ERCC3	GEMIN7	GEMIN4	GEMIN5	ERCC2	ACTB	CENPF	BXDC5	ATXN1	MPG	ATXN3	THRAP3	TRPC4AP	TEP1	PRM1	PRM2
DNA_DIRECTED_RNA_POLYMERASE_II__HOLOENZYME	na	INTS1	TBP	INTS2	MED22	INTS3	MED21	INTS9	INTS8	INTS5	INTS4	ZNF148	MED26	INTS7	INTS6	ELP4	ZNF281	IKBKAP	ELP3	MYO6	MED12	CDK8	GTF2H4	MED11	MED14	MED13	PPARGC1A	PPARGC1B	GTF2H1	MED6	TAF11	TAF10	MED4	TAF13	TAF12	MED16	MED8	MED17	MED18	EDF1	MED1	CPSF3L	POLR2E	POLR2L	POLR2J	SHFM1	POLR2D	POLR2B	POLR2A	ERCC5	TAF9	SFRS2IP	ERCC3	ERCC2	TAF2	TAF1	TAF4	TAF6	TAF5	TAF8	HCLS1	TAF7	INTS12	C19orf2	INTS10	MED30	GTF2F1	THRAP3
MITOCHONDRIAL_INNER_MEMBRANE	na	HCCS	ATP5D	ATP5E	OXA1L	UQCRC1	TIMM17A	ATP5B	TIMM17B	NDUFAB1	MPV17	TIMM50	PPOX	NDUFS7	ALAS2	NDUFS4	C3orf31	TIMM9	SLC25A22	NDUFS8	SLC25A3	ATP5O	SLC25A1	COX18	MRPL32	NDUFS3	NDUFS2	NDUFS1	ATP5J	COX15	ND1	OPA1	AIFM3	SLC25A6	NDUFA13	TIMM23	TIMM8B	NNT	UQCRH	ATP5C1	PMPCA	SURF1	UQCRB	HSD3B2	HSD3B1	NDUFB6	TIMM10	ATP5G2	TIMM13	ATP5G1	ATP5G3	COX6B2	NDUFA2	NDUFA9	IMMT	NDUFA6	PHB	BCS1L	ABCB7	NDUFA1	SDHA	SLC25A11	UCP3	PHB2	NDUFV1	SDHD	ATP5A1	SLC25A15
APICAL_PART_OF_CELL	na	SHROOM2	STX3	SHROOM3	PKHD1	CFTR	MAL	SLC34A3	AQP2	RHCG	ATP8B1	TCHP	SLC30A5	USH1C	AKAP7	ATP6V0A4	PDZD3	SLC46A1
CLATHRIN_COATED_VESICLE	na	SEPT5	RAB3A	HCRT	AFTPH	AP1G2	AP1G1	AP2S1	PPT1	AMPH	AP1S1	MALL	DMXL2	SYN3	GOPC	NECAP2	SPG21	SLC30A3	AP1GBP1	PAMCI	APBA1	MT3	STX6	EGFR	CLN3	ICA1	SVOP	MYO6	SNAPIN	FURIN	LDLRAP1	ATP7A	VWF	IGF2R	RAB35	RAB14	TRAPPC4	STEAP2
MICROTUBULE_ORGANIZING_CENTER	na	ALS2	KIAA0368	CROCC	AURKC	CDC16	PCGF5	NDE1	CEP250	DLG7	CEP290	CDK5RAP2	TUBG1	TOP2A	CEP110	KIF15	ESPL1	PCM1	DCTN4	MARK4	DCTN2	UXT	SASS6	CHMP1A	LCK	CNTROB	MAP3K11	BBS4	PPP4R2	RABGAP1	PKHD1	NEK2	CETN3	KATNB1	CETN1	ABCA2	AKAP9	AZI1	TUBGCP4	TUBGCP3	TUBGCP6	CTAG2	TUBGCP5	CEP57	SAC3D1	NPM1	NUDT21	BUB1	PKD2	TUBE1	CLASP1	APC	NIN	CKAP5	RNF19A	RPGRIP1L	BRCA2	ALMS1	BIRC5	CP110	CEP63	CDC27	CEP27	PLK1	TUBD1	MPHOSPH1	KPTN	TSGA14
COATED_VESICLE_MEMBRANE	na	EGFR	COPA	AFTPH	AP1G2	AP2S1	COPZ1	LDLRAP1	COPB2	AP1S1	COPG2	COPB1	ARCN1	NECAP2	COPG	AP1GBP1	PAMCI	COPE
NICOTINIC_ACETYLCHOLINE_GATED_RECEPTOR_CHANNEL_COMPLEX	na	CHRNB4	CHRNB3	CHRNA4	CHRND	CHRNB2	CHRNA7	CHRNA6	CHRNA1	CHRNE	CHRNA3	CHRNA2
TRANSPORT_VESICLE	na	C14orf1	TGOLN2	CAV2	AFTPH	KIAA0368	AP1G2	APH1B	AP3S1	AP1S1	CRISPLD2	GOPC	SPG21	AP1GBP1	PAMCI	GALNTL2	TMEM168	SSPN	LDLRAP1	FURIN	ATP7A	TMEM187	BGN	PLEKHF2	IGF2R	C4orf16	YIPF3	RAB14	SYT13	YIPF2	NRSN2	NRSN1	STEAP2	YIPF1
CELL_SOMA	na	EFHC1	CDK5R1	MAP1S	ATXN10	ANG	NRSN1	SOD1	CDK5	CAMK2N1	TGFB2
REPLICATION_FORK	na	POLA1	MCM3	RPA4	PURB	RPA3	CDT1	PURA	RPA1	RFC5	RPA2	RFC3	RFC4	MCM7	RFC1	RFC2	ZMIZ2	PCNA	BCL6
ACTIN_CYTOSKELETON	na	CTTNBP2NL	MTSS1	TNNC1	PDLIM5	CAPZA2	CAPZA1	IQGAP2	CASK	CD2AP	IQGAP1	KLHL2	ABRA	TWF1	MYO6	MYO3A	ACTN2	MYH7	ACTN3	MYH6	DCTN3	MYH9	DCTN2	ARPC1A	TNNT2	ARPC1B	MYO18B	ACTL7B	BIN1	SEPT7	KALRN	SEPT9	SPTB	MYL6	MYL4	C9orf58	MYL5	MYL3	DAG1	MYO9B	ARPC4	ANLN	ARPC5	CAPZB	LLGL1	MYL9	ARPC3	ARPC2	GYS2	BMF	STK38L	CDC42EP3	HAP1	MYO1A	FSCN2	MYO1C	EPB41	FSCN1	SPTBN4	MYLPF	GAS2	EPB49	TNNI3	SEPT11	CORO1C	CORO1A	TSC1	LASP1	SPTBN2	SPTBN1	MARCKS	SPTA1	MYH10	LIMA1	WASF1	USH1G	WASF2	VILL	ACTR3	ACTR2	DYNLL2	GSN	ACTR1A	ACTR1B	KLHL20	ACTA1	PALLD	SLC9A3R1	FLNB	WAS	FLNA	VASP	DAPK1	EPB41L2	SMTN	CLIC4	CLIC5	WASL	ABLIM1	SHROOM1	ABLIM2	SHROOM2	SHROOM4	CDH1	TPM2	TPM1	MYOT	TPM4	ESPN	AMPH	TPM3	SNIP	EZR	SORBS1	SORBS2	MYL6B	AVIL	PKD2	WIPF1	MYOM1	SYNPO	FYB	IPP	ACTC1	LSP1	NEB	CAPG	AMOT	KPTN	SPTAN1
U12_DEPENDENT_SPLICEOSOME	na	WDR57	DDX23	ZMAT5	PRPF8	ASCC3L1	C16orf33	DHX15	C6orf151	ZCRB1	ZRSR2	PDCD7
RNA_POLYMERASE_COMPLEX	na	ZNF281	POLR3G	POLR3H	POLR2E	POLR3K	POLR2L	HCLS1	POLR2J	POLR1C	C19orf2	MED21	POLR3C	POLR2D	PPARGC1A	POLR2B	POLR2A	ZNF148	SFRS2IP
CYTOPLASMIC_MEMBRANE_BOUND_VESICLE	na	TGOLN2	SEPT5	MTSS1	AP1G2	AP1G1	CSPG5	APOA1	DMXL2	MALL	PAMCI	RAB27A	EGFR	CRISP3	MYO6	VPS45	SSPN	COPG2	C4orf16	RAB14	TRAPPC4	NRSN2	NRSN1	DST	C14orf1	CAV2	PALM	ARHGDIG	PAM	AFTPH	COPZ1	GIPC1	ABCA2	PPT1	ABCA1	OCRL	ABCA3	ECE2	STX12	SFTPD	TMED10	SLC30A5	SLC30A3	SPERT	ARHGDIB	GOLIM4	BRCA2	SNAPIN	FURIN	ATP7A	LAMP2	CD207	FLG	YIPF3	SYT13	YIPF2	SYTL2	SYTL1	YIPF1	ATP7B	COPA	KIAA0368	AP2S1	HPS4	HPS1	AP3S1	CUZD1	SPINK5	COPB2	AP1S1	TYR	COPB1	GOPC	NECAP2	AP3B2	SPG21	MT3	STX6	CLN3	SVOP	SPACA3	ADAM10	ANP32E	GALNTL2	PI4KA	LDLRAP1	KIF1B	TMEM187	BGN	IGF2R	ARCN1	COPG	STEAP2	COPE	TF	HCRT	RAB3A	APH1B	AMPH	AZU1	TMED2	DGKD	CRISPLD2	SYN3	SCG5	AP1GBP1	APBA1	SELP	ICA1	TMEM168	VWF	PLEKHF2	TFRC	RAB35	ABCC4	DMBT1
NUCLEAR_DNA_DIRECTED_RNA_POLYMERASE_COMPLEX	na	ZNF281	POLR3G	POLR3H	POLR2E	POLR3K	POLR2L	HCLS1	POLR2J	POLR1C	C19orf2	MED21	POLR3C	POLR2D	PPARGC1A	POLR2B	POLR2A	ZNF148	SFRS2IP
MICROBODY_PART	na	PEX3	PEX11A	PNPLA8	FIS1	PEX1	PEX19	PXMP3	PEX16	PXMP4	ABCD3	PEX14	PEX13	PEX12	SLC27A2
DENDRITE	na	CDK5R1	OPA1	GRIN1	NF1	BNIP3	ACTN2	SOD1	CDK5	CAMK2N1	MAGEE1	ATXN10	MAP1S	DNER	TRAPPC4	SYNPO	RAB27A
MEMBRANE_FRACTION	na	ALS2	ITGB3BP	CYP3A4	CYP3A5	SLC9A6	ADCY8	PDLIM5	PTGS1	XRCC6	UTRN	LEMD3	CD52	APOB	RAPGEF4	RAPGEF3	ROS1	RECK	SLC12A6	KIF5A	ABCB11	STRN4	UGCG	HTR4	BCL2L11	BCL2L10	AADAC	JUP	LILRB2	PITPNM1	MGAT2	CD38	TXNDC1	VSIG2	CD36	BACE2	RAB14	MADCAM1	AMFR	GGCX	TPST1	TPST2	GCNT3	GCNT2	OAS3	MMD	DAG1	AKAP13	CD70	ARF6	PPT1	OAS2	GPR143	SLC29A1	SLC11A1	CD68	ACE	STX16	TMED10	SLC28A2	SLC28A1	HIP1	MLC1	SPHK2	CYP2C9	SPHK1	JTB	NCKAP1L	GCS1	BFAR	ATP2A2	CD59	SYTL2	NRP2	ATP6V0E1	CYP2C19	RAB5B	SLC15A1	SLC20A2	BCAR1	DPP10	GYPA	LTC4S	CD151	SLC26A2	POMGNT1	SLC23A1	CYP39A1	CHST10	NMUR1	SLC23A2	PTGES	GBAS	SLC24A1	SLC22A3	SLC22A6	LMOD1	CEACAM4	KDELR1	NT5E	CEACAM1	SLC22A2	JAKMIP1	SLC22A1	CLN3	STS	STX2	SLC22A7	SLC22A8	CLIC1	SLC3A1	SLC26A3	PSG9	PSEN1	SEMA4F	OTOF	AVEN	ADAM18	STEAP2	STBD1	RAPGEFL1	MAP3K13	MAP3K12	DEGS1	HSD3B2	BID	HSD3B1	RAP1GAP	EEA1	SLC19A1	GALK1	MTMR3	BEST1	LY6D	FMO3	CLEC2D	FUT3	FUT4	HSD17B3	PEX13	FUT1	CERK	STCH	SELP	PSCD2	A4GALT	PSCD3	NOS1	MCF2	TRIM27	FADS2	ATP1A1	EIF2B1	SLC16A3	GBA2	SLC16A2	SLC16A5	LRP1	SLC16A4	SLC16A7	SLC16A6	KREMEN1	SLC16A8	ABCC3	ABCC4	ABCC1	PRSS21	ABCC5	SSR3	VLDLR	MAEA	SLC22A13	SLC6A1	SLC6A2	WFS1	SLC22A14	PKMYT1	TSPAN9	CSPG5	IL15	LASS5	EBNA1BP2	PRKAR2A	SLC16A1	PDE4A	SLC2A2	SLC2A1	RC3H2	SLC4A2	DNAJC4	FRS2	SLC4A3	DSCAM	SLC33A1	CORO7	HLA-B	NR0B1	IRS1	SLC34A2	PNPLA8	ADRM1	PLCE1	ARRB1	VAMP8	LRP12	CPD	EDA	EMP1	GAL3ST4	CYSLTR1	ADORA2A	ARFRP1	GIPC1	ABCA1	ABCA4	ABCA3	SLCO2A1	FOLR3	ECE1	FOLR2	FOLR1	LGICZ1	ERO1L	SCARB2	RPL7A	SLC30A3	GAL3ST1	CYP19A1	TMEM59L	ABCB8	FIBP	CKAP4	ICMT	ABCB1	GPR137B	SHANK1	ABCB4	PPIF	LAMP1	LYVE1	LAMP2	VCP	SLC7A2	FAAH	LASS1	CYFIP2	CYFIP1	RHBDL1	SLC13A2	PDZD3	COPA	HPS4	MAN1B1	HPS1	SLC1A4	TSPAN12	SLC1A5	SLC1A2	MCTP2	SLC1A3	HMOX1	SLC1A6	GOPC	PXMP4	ATP8B1	SNTB2	SLC1A1	PRKCA	MAN1A2	MPP1	MPP2	DHRS9	KTN1	SPINT1	MAN1A1	PRKCE	MCTP1	ATP6V1F	FOLH1	UGT2B17	DGAT2	SIGLEC6	CHRM1	CYP2A6	CA4	CNTN1	LCT	TM4SF4	GALNT3	PRKCZ	COMT	CDH5	DCT	SLC35B1	TMED2	RASGRP4	RASGRP1	TSPAN31	SLC39A7	GP1BA	A4GNT	PPAP2A	SELPLG	SLC39A1	B4GALNT1	CD7	PLP2	SLC12A1	OLR1	SLC12A2	KL	SLC12A3	SLC12A4	TSPAN13	RGS19	MAL	TSPAN15	DBH	MGST3	CYP4A11	HSP90B1	SLC17A5	SLC6A9	PSMG1	SLC17A3	SLC6A7	SLC17A4	SLC17A1	SLCO1B1	SLC17A2	DSC3	SLC18A2	SLC18A3	DSC1	SLC5A6	RDH16	UGT2B7	MGST2	SPTAN1	SLC14A2
KINETOCHORE	na	KIF22	SUMO3	CENPC1	BUB1	PAFAH1B1	CLASP1	ZWILCH	BUB3	APC	ZW10	DSN1	CENPF	CENPE	PMF1	SUGT1	MIS12	DCTN2	MAD2L1	PSEN1	ZWINT	NSL1	PSEN2	CLIP1	BUB1B	SMC1A
NUCLEAR_CHROMATIN	na	PAM	H1FNT	TIPIN	NUFIP1	CBX1	RCC1	CBX5	KLHDC3	ATRX	TIMELESS	NPM2	H2AFY2	H2AFY	FOXC1
NUCLEOPLASM_PART	na	XRCC6	INTS1	MED23	INTS2	INTS3	MED22	HDAC7A	MED21	ISG20	INTS9	INTS8	INTS5	INTS4	FOXF1	INTS7	MED26	FOXF2	INTS6	U2AF1	PITX2	IKBKAP	MED12	MED11	MED14	MED13	TAF6L	HTATIP	PPARGC1A	PPARGC1B	SFRS2	MED16	MED17	MED18	LRCH4	SUDS3	CPSF3L	FIGLA	CHEK2	COIL	NKX2-5	SUB1	SMAD4	NXF3	SMAD2	PMF1	C19orf2	JAZF1	CHAF1A	CHAF1B	NUAK2	ELF4	EZH2	NAP1L1	NAP1L3	NAP1L2	NAP1L4	ZNF350	ASH2L	ZNF148	TFIP11	ZNF281	PRPF31	RBBP5	SNAPC4	PTF1A	GTF2H4	TTF2	GTF2H1	TAF11	MED6	MED7	TAF10	TAF13	MED4	TAF12	MED8	RUVBL2	RUVBL1	CLOCK	MED1	POLR2E	POLR2L	POLR2J	SHFM1	PML	NUFIP1	ZBTB16	POLR2D	POLR2B	POLR2A	GATAD2A	ACTL6B	ACTL6A	POLR3G	POLR3H	POLR3K	HCLS1	PHF12	APPL1	POLR3C	APPL2	NARG1	PHF21A	RBM14	CIR	FOXE3	C1orf124	LMO4	TBP	OIP5	SMARCD1	EED	MLL2	MYO6	RELA	HDAC10	ARID1A	TOPBP1	HDAC11	ARNTL	ARID1B	HES6	ELL2	SUZ12	HIF1A	RPAIN	SMARCE1	SMARCA5	SLU7	EDF1	TRRAP	SMARCB1	TAF9	ASF1A	TAF2	TAF1	TAF4	EPAS1	TAF6	TAF5	TAF8	TAF7	SPTBN4	SAP18	INTS12	INTS10	HDAC5	HDAC4	HDAC3	HDAC2	GCM1	HDAC1	SMARCC1	GTF2F1	DYRK1A	SMARCC2	HDAC9	HDAC8	HDAC6	RSF1	ARID4A	NR6A1	TIMM50	MEN1	SAP30	MCM7	NARG1L	ELP4	ELP3	ELP2	SP100	CDK8	CDK9	UBE2I	TOPORS	RB1	HMGA1	NCR1	CD3EAP	CCDC55	NCOA6	HIPK2	CPSF6	CPSF1	ING2	GLIS2	NFYC	NFYB	NFYA	IVNS1ABP	RPA1	NPAS2	ERCC5	ERCC6	NUDT21	GTF3C6	GTF3C5	SFRS2IP	GEMIN6	GTF3C2	ERCC3	GEMIN7	GTF3C1	GTF3C4	GEMIN5	GTF3C3	ERCC2	ACTB	ATXN1	MED30	THRAP3
RECEPTOR_COMPLEX	na	OSMR	IL28RA	ACVR1C	SRPR	CHRNA4	CSF2RB	CHRNA7	CHRNA6	IL13RA1	CHRNA1	CHRNA3	CHRNA2	SYK	BCL10	L3MBTL4	IL29	IL6R	MYH9	TRAT1	CARD11	ADRB2	SDCBP	SRP9	ACVR1	ITGAE	CD247	ITGA11	ITGB4	ITGA10	ITGB3	ITGAM	ADRB3	ITGAX	ITGB8	ITGB7	ITGB6	ZAP70	TGFBR1	TGFBR2	GRIN1	ITGA1	SMAD3	ITGA2	ITGA3	ITGA9	ITGA5	ITGA8	CHRNB4	CHRNB3	CHRND	CHRNB2	ITGAD	CD79A	TRIP6	BMPR1B	CHRNE
SECRETORY_GRANULE	na	SELP	CRISP3	PAM	SPACA3	ICA1	HPS4	BRCA2	CUZD1	ABCA3	SPINK5	AZU1	VWF	LAMP2	TMED2	ABCC4	SLC30A5	TMED10	SCG5
BASOLATERAL_PLASMA_MEMBRANE	na	LIMA1	C9orf58	CLDN19	CADM1	SLC16A10	BCAR1	VCL	SNIP	SORBS3	BEST1	SORBS1	DLG1	B4GALT1	PTPRC	STX4	STX2	MYO1C	MET	MUC20	ACTN1	EVL	ACTN2	ACTN3	NEXN	LDLRAP1	ATP7A	BSND	TJP1	SLC4A11	ERBB2IP	NRAP	LAYN	TRIP6	DST	ATP7B
INTEGRAL_TO_ORGANELLE_MEMBRANE	na	RTN4	LRIT1	SGMS2	BSCL2	LEMD3	BNIP3	SGMS1	PEX3	RTN1	PIGK	PXMP3	COX18	LBR	CLN3	PIGU	DHRS9	STIM1	PIGT	PIGS	BNIP1	PSEN1	PSEN2	ERN1	AMFR	EXT1	STEAP2	DOLPP1	DERL2	DERL1	GPAA1	RER1	EDEM1	DERL3	FIS1	PEX16	ABCD3	PEX13	PCSK7	ENTPD4	PEX12	QSOX1	MAN1C1	SELS	ATP7A	PEX11A	LARGE	RHOT1	RHOT2	SPCS1	DPM3
EXTRACELLULAR_SPACE	na	PVR	UTS2	NOG	IL9R	PGC	EDN1	FSTL3	FSTL1	SHH	CFP	APOD	HTRA1	LCAT	CFH	YARS	CLCA3	CRISP2	CRISP1	C1QA	C1QB	WFDC12	SCGB1D1	COLQ	SCGB1D2	F2	VEGFA	EFNA5	WFDC2	LALBA	RBP4	MFNG	MYT2	IL17C	LGALS3BP	IL17A	KAL1	FGL2	FGL1	IL1RN	LGALS7	CHI3L1	LGALS8	CHI3L2	CD5L	SFRP5	APOL1	NPY	SFRP1	SFRP4	FJX1	IL5RA	AREG	ASIP	FGF5	PRH2	FGF9	RTN3	CFHR1	CFHR3	MMP20	SERPINA7	SCRG1	SEMA3F	CEACAM8	GPX3	SEMA3E	CETP	SERPINA1	AMY2A	ANGPT2	FGF2	IL13RA2	HYAL1	APCS	EGFL6	LYZ	COL25A1	MMP13	SLIT1	SLIT3	C8A	INHBA	MMP10	ADM	EREG	IL12A	IL12B	PLA2G3	SMR3B	CXCL1	CSF3	MIA	CXCL3	CXCL2	C5	CXCL9	SFN	CPN1	PCSK2	CCL22	CCL20	FVT1	VWC2	PCSK9	C2	LECT2	PCSK5	QSOX1	IL4	IL3	IL6	IL5	IL8	ATRN	SOD1	CCL15	PLG	DKK2	DKK3	CDH13	ORM1	FBLN1	CCL13	CCL14	HBEGF	CP	ORM2	FGF18	IL16	MMP9	FGF17	IDE	MMP8	FGF16	MMP7	FGF10	VTN	IL15	FGF12	DLK1	MMP3	MMP2	TGFB1	REG3A	APOA2	APOA1	APOA5	TGFBI	TPT1	IL1B	CPA1	IL1A	SPN	EBI3	P11	SEMG1	IL27	SCUBE1	GNLY	SEMG2	IL26	TCN2	PTHLH	CARTPT	PGCP	TNFAIP2	CCL1	WNT5A	CCL2	MSMB	CYTL1	HDGF	IL32	GREM1	FXYD6	CCL4	CCL7	FGG	PRR4	FGA	FGB	ANGPTL1	SCYE1	ANGPTL3	ANGPTL2	SRGN	CTRL	SDF2	FKTN	PCSK1N	CPB2	SST	HABP2	COPA	INSL4	ANG	LBP	LOXL2	GPC1	RS1	IK	IGFALS	INHA	GRP	NUCB1	OSM	AMH	NUCB2	GHRL	MBL2	NDP	RP5-886K2.1	CRLF1	TAC1	TAC3	CALCA	PRSS8	UTP11L	FCN3	PRSS2	REN	PRSS3	PTN	DKKL1	PLA2R1	FIGF	FGFBP1	MYOC	EPO	SCG2	SECTM1	KLK8	FLT1	PSAP	KL	KLK5	FBN1	FAM12A	WNT2B	LEP	HPX	AKR1B1	MEP1A	MEP1B	IGFBP1	LIPE
MITOCHONDRIAL_RESPIRATORY_CHAIN	na	ND1	OXA1L	NDUFA2	NDUFB6	UQCRC1	NDUFA9	NDUFA6	NDUFAB1	NDUFA13	BCS1L	NDUFA1	SDHA	NDUFS7	NDUFS4	NNT	UQCRH	NDUFV1	NDUFS8	NDUFS3	NDUFS2	SURF1	NDUFS1	COX15	UQCRB
GOLGI_STACK	na	B4GALT1	CLN3	B3GALT6	AP4M1	SGMS1	OCRL	NECAB3	RAB30	RAB14	TRAPPC4	GOLGA5	ZFYVE1	GOLGB1
FOCAL_ADHESION	na	PTPRC	LIMA1	C9orf58	BCAR1	ACTN1	ACTN2	EVL	ACTN3	VCL	SNIP	SORBS3	LAYN	TRIP6
ER_GOLGI_INTERMEDIATE_COMPARTMENT	na	P4HB	KIAA0174	PDIA6	ANPEP	MAN1A1	TMED9	SERPINH1	YIF1A	ERGIC2	ERGIC3	NUCB1	TXNDC4	RGMB	UGCGL1	TMED5	RAB37	TMED2	NUCB2	SURF4	TMED10	SEC23IP	KDELR1	FN1	GOLGB1
INTRACELLULAR_NON_MEMBRANE_BOUND_ORGANELLE	na	ALS2	XRCC4	SURF6	CROCC	TUBB2C	RPL15	STOML2	CTNNB1	KIFC3	ACTG1	RAE1	INCENP	STAG3	FAU	RPL11	CCNA1	CDCA5	CDH23	INA	ZNF43	KRR1	IKBKAP	KIF5B	ZNF506	KIF5A	EMG1	NOP5/NOP58	KIF5C	PTBP1	MYH7	ESPL1	MYH6	LIG4	PCM1	MYH9	MARK4	MARK1	NCAPD2	UXT	MYO18B	RPS19	ZNF238	ZWINT	JUN	ARL8A	ARL8B	RPS11	MYBBP1A	KIF4A	SDAD1	NHP2L1	RCC1	TUBB4Q	SLC29A2	TNKS	CDC42EP3	C1orf49	DNMT3A	KIF3B	GAS2	NDC80	PCDH15	TNNI3	GAS8	KIF3C	SEPT11	RPS7	FXR1	NOLC1	PKP1	LASP1	MAP2	POP1	PCNA	MAP4	MAP7	MARCKS	TSGA14	PARP1	POP7	CDC42BPB	GFAP	LIMA1	RP1-21O18.1	USH1G	TCOF1	ZNF346	LATS1	RPS19BP1	LATS2	DFNB31	DYNLL1	DYNLL2	MAPT	PARVG	ARHGEF2	EXOSC9	ACTA1	CDC2	TPX2	TP53	EXOSC1	FLNB	WAS	FLNA	MYCN	KLHDC3	EPB41L2	CLIC4	CLIC5	SPRR3	RPL3L	TCHP	USH1C	FOXC1	ZNF274	RABGAP1	RPL35	PML	POLA1	RPL36	NUFIP1	EPB41L4B	NUFIP2	AMPH	NUMA1	EZR	SORBS1	REXO4	SORBS2	BUB1	PKD2	WIPF1	MYOM1	BUB3	ACTC1	UPF1	RNF19A	TNP1	RPL27	MID1	ATRX	LSP1	CCNB2	ZNF259	AMOT	MPHOSPH1	REPIN1	MTSS1	MPZL2	PRC1	TNNC1	CAPZA2	CAPZA1	KNTC1	IQGAP2	IQGAP1	IMP3	CDKN2A	OIP5	DDX24	DDX21	DDX20	TUBG1	IMP4	TWF1	MYO3A	FMR1	ACTN2	ACTN3	JUNB	ARPC1A	ARPC1B	WBP2NL	TIMELESS	SMARCE1	SMARCA5	HSPB1	EDA	XRN2	LRPPRC	SPTB	BBS4	HMGB1	PAM	HMGB2	DRD2	ABCA2	ARPC4	ANLN	ARPC5	AZI1	ZNF330	C16orf48	DDX47	PTK2	TUBB	ARPC3	ARPC2	RPL9	JUND	RPL3	TUBE1	RPL7A	ARHGDIA	HELLS	ARHGDIB	MYO1A	NIN	MYO1C	EPB41	FSCN2	EPB42	FSCN3	TAF5	FSCN1	SUV39H1	MPHOSPH10	BFSP2	EPB49	SUV39H2	DOCK4	DDX56	DNAJB9	TSC1	PLK1	CDKN2AIP	TUBD1	SPTA1	CACNA1C	DDX54	VCX	ABL1	HDAC8	MYH10	HDAC6	KIF23	KIF22	KIF25	LYAR	DEDD	HINT1	KIF2C	NDE1	DKC1	DLG7	CASP8	DLG4	CDK5RAP2	LRRFIP1	POLG2	KIF11	KIF15	TBCE	RB1	IFI16	SLC9A3R1	RPS4X	NCL	PURB	NEK11	VASP	PURA	SASS6	ATG4D	KIF1B	ATG4C	ATG4B	ATG4A	NSL1	TBCD	LCK	TBCC	MAPRE1	WASL	DMC1	ABLIM1	ABLIM2	CABP1	VIM	UPP2	CDH1	SMUG1	ESPN	SNIP	TSPYL2	AVIL	PAFAH1B1	APPBP2	DCX	NSUN2	TERF2	MAF	NF2	PNO1	C15orf29	ANXA1	SMC2	SMC3	SC65	SMC4	ZBED1	NEB	RPL13A	H2AFY2	HMGN1	MRPL40	RPP38	CTTNBP2NL	MRPL42	DYNC1LI2	MRPL41	PDLIM5	UTRN	SRP68	AURKC	PTPN21	AURKA	CDC16	CCT3	CD2AP	DDX11	KIFAP3	CEP290	RPP30	H2AFY	ABRA	MRPL52	MRPL51	RAN	POLB	DCTN3	DCTN4	NOL5A	FARP1	DCTN1	SCEL	DCTN2	RFC5	KRT19	RFC3	KRT18	MAD2L1	RFC4	ACTL7A	KRT17	RFC1	RFC2	ACTL7B	KRT15	CNTROB	BIN1	PNMA1	C9orf58	LMNB1	NEK2	DAG1	MYO9B	CHEK1	CAPZB	COIL	PXN	ACD	NOM1	SAC3D1	DMD	MRPL55	GYS2	FBXO5	HAP1	HIP1	HMG1L10	TRPC4	NOC4L	ALMS1	KRT31	CDC20	PMF1	CDC27	CEP27	OASL	UTP20	RBPJ	RPP40	GYPC	KIAA0368	UTP18	WASF1	WASF2	CCNT1	TERF2IP	CDSN	VILL	CDT1	ACTR3	ACTR2	CEP250	NARF	TOP2B	TOP2A	DEDD2	DYNC1I1	POLR1E	DSN1	CEP110	APTX	POLR1C	RAD51	VCX3A	CHMP1A	VCX3B	PSEN1	GRM7	PSEN2	NOL14	MAP3K11	SERP1	SHROOM1	SHROOM2	SHROOM3	SHROOM4	THAP6	CETN3	CETN1	KLC2	STAU1	POLR2A	SUMO3	MRPL10	DNALI1	MRPL12	MEFV	KLC1	BCL6	THAP2	FAM32A	ZWILCH	FYB	MCF2	RRBP1	BIRC5	CP110	MIS12	MRPL23	ILF2	UBTF	CAPG	CNFN	KPTN	MRPS36	LOR	MRPS35	FGF18	MORF4L2	CASK	TTK	CBX1	TTN	KLHL4	LOC81691	KLHL2	CBX5	PNN	KLHL7	TOP1	TPT1	SLC4A1	GNL3	MYO6	RRP1	BASP1	RRP9	NR0B1	TNNT2	MRPS18C	MRPS18A	LYST	CLIP1	DSP	CLIP2	CSTA	SEPT7	AKAP4	SEPT9	KALRN	MYL6	MRPS16	MYL4	MRPS15	MYL5	MYL2	MYL3	PKHD1	MRPS12	MRPS11	TIPIN	KATNB1	MRPS10	NEDD9	LLGL1	MYL9	NOLA2	NOLA3	NPM2	PPL	KATNA1	CENPC1	NPM1	CLASP1	CLASP2	BMF	SLC30A9	IVL	STK38L	GABARAPL2	MRPS28	MRPS22	CKAP5	PIF1	MRPS24	SPTBN4	RPGRIP1L	BRCA2	MYLPF	SYCE2	MRPS21	SYCE1	WRN	SUGT1	CORO1C	CORO1A	SPTBN2	SPTBN1	TMPO	SMC1A	ASNA1	HIST4H4	MKI67IP	PCGF5	RANBP9	CTTN	MCM7	GSN	ANG	ACTR1A	ACTR1B	CIRH1A	MSN	KLHL20	ZW10	NOL6	ELP3	NLRP5	NOL4	NOL3	NOL8	LDB3	UBE2I	MCM2	PALLD	MCM3	DNAI2	NOL1	DAPK1	EML2	STOM	CD3EAP	EML1	EVPL	SMTN	ZMIZ2	BUB1B	MDM2	UTP3	H1FNT	PPP4R2	DNAH9	KRT6A	ING2	CALD1	AKAP9	TPM2	TPM1	RPA4	TPM4	MYOT	RPA3	TPM3	RPA1	TUBGCP4	EXOSC10	RPA2	TUBGCP3	TUBGCP6	RGS12	CTAG2	TUBGCP5	ERCC6	DNAI1	KRT5	CEP57	CENPA	MYL6B	NUDT21	TGM1	KRT1	KRT2	KRT3	CNN2	ERCC4	NEFL	TINF2	APEX1	ERCC1	NEFM	GEMIN4	APC	SYNPO	ACTB	IPP	MAP1A	MAP1B	CENPF	CENPE	BXDC5	CEP63	TUBGCP2	SIRT2	SPRR1A	MAP1S	SPRR1B	SPTAN1
MEMBRANE_COAT	na	EGFR	COPA	AFTPH	AP1G2	AP2S1	COPZ1	AP3S1	LDLRAP1	COPB2	AP1S1	COPG2	COPB1	ARCN1	NECAP2	COPG	AP1GBP1	COPE
CENTROSOME	na	ALS2	KIAA0368	CROCC	AURKC	CDC16	PCGF5	NDE1	CEP250	DLG7	CEP290	CDK5RAP2	TOP2A	CEP110	KIF15	ESPL1	PCM1	DCTN4	MARK4	DCTN2	UXT	SASS6	LCK	CNTROB	MAP3K11	BBS4	PPP4R2	RABGAP1	NEK2	KATNB1	CETN3	AKAP9	CETN1	AZI1	TUBGCP4	TUBGCP3	CTAG2	CEP57	SAC3D1	NUDT21	NPM1	TUBE1	CLASP1	APC	NIN	CKAP5	RNF19A	RPGRIP1L	BRCA2	ALMS1	BIRC5	CP110	CEP63	CDC27	CEP27	PLK1	TUBD1	MPHOSPH1	TSGA14
PROTON_TRANSPORTING_TWO_SECTOR_ATPASE_COMPLEX	na	ATP5D	ATP5E	ATP6AP1	ATP5B	ATP5G2	ATP5G1	ATP6V1B1	ATP5G3	ATP6V1F	ATP6V1C1	ATP6V1A	ATP6V1E1	ATP5C1	ATP5O	ATP5A1
NUCLEAR_MEMBRANE	na	EIF5A	LEMD3	RANGAP1	WTAP	EPC1	RAE1	NARF	RANBP5	GLE1	RANBP2	TPR	KPNB1	LBR	NUP133	MYO6	NUP88	SNUPN	SENP2	AAAS	PSEN1	IPO7	PSEN2	NUP107	KPNA3	KPNA1	MATR3	NXT1	NUP98	NUP160	LMNB1	SUMO1	NUP214	BCL2	DHCR7	DDX19B	NUP50	MRPL19	NUP54	HRB	GUCY2F	NUP153	TRIM27	SCRN1	GUCY2D	TMEM48	PRICKLE1	NUP62	NUTF2	XPO7	RETSAT
INTRACELLULAR_ORGANELLE_PART	na	HNRPK	OXA1L	SGMS2	HNRPF	MED23	MED22	SGMS1	OGDH	WTAP	MED21	HNRPM	ISG20	EPC1	RAE1	MED26	INCENP	FOXF1	FOXF2	STAG3	INA	IKBKAP	MCRS1	GATM	KIF5B	KIF5A	ZNF506	VPS45	JARID1A	PTBP1	KIF5C	MED12	MED11	MED14	MYH7	ESPL1	MED13	LIG4	MYH6	MYH9	MARK4	NPC1	MED16	ZWINT	JUN	MED17	MED18	ARL8A	ARL8B	MYBBP1A	CPSF3L	KIF4A	SDAD1	MTX2	RER1	ZCRB1	RCC1	ARFGEF2	SLC29A2	ALDH4A1	DHX8	YEATS4	GUCY2F	KIF3B	NXF3	GAS2	NDC80	C19orf2	VDAC2	GAS8	VDAC3	KIF3C	SEPT11	VDAC1	GUCY2D	PKP1	NOLC1	LASP1	POP1	TSGA14	PARP1	POP7	BCKDK	GFAP	HTATIP2	NUAK2	ELF4	AP2S1	EZH2	TCOF1	BNIP3	NBEA	CUZD1	ZNF346	ZNF350	TYR	ZNF148	SRPR	AIFM3	AIFM2	TP53	PI4KA	TTF2	MYCN	KLHDC3	TAF11	EPB41L2	TAF10	TAF13	TAF12	BNIP1	BNIP2	LRMP	FOXC1	NUP107	DOLPP1	SRP9	RABGAP1	NUFIP1	NECAB3	SF3B4	SF3B3	SF3B2	SORBS1	DHCR7	DDX19B	DHX15	MARS2	AP1GBP1	ETFB	ETFA	UPF1	RNF19A	CS	TRIM27	KIAA1967	PHF12	MID1	SF3A2	TRIM23	APPL1	SF3A1	APPL2	SF3A3	CYLC1	ATRX	SDHA	SDHD	AMOT	AP4B1	OGG1	FOXE3	TXNL4A	RALY	NCBP1	PRC1	SNRPD3	LMO4	SNRPD1	KNTC1	NDUFAB1	SNRPD2	IMP3	CDKN2A	EED	TUBG1	IMP4	API5	CIB1	MYO3A	SLC33A1	RELA	FMR1	STIM1	TOPBP1	PNPLA8	HIF1A	TIMELESS	SMARCA5	VAMP4	EDF1	SMARCA2	SMARCA4	NEU4	SPTB	ARPC4	ABCA2	ARPC5	ZNF330	ARPC3	ARPC2	SMARCB1	TUBE1	ASF1A	DNAJA3	HELLS	MYO1A	ABCB8	MYO1C	MPHOSPH10	BFSP2	ABCB7	ABCB6	FURIN	HDAC5	ATF6	ATP7A	HDAC4	HDAC3	LAMP2	HDAC2	LAMP3	DNAJB9	HDAC1	SMARCC1	SMARCC2	DYRK1A	TUBD1	MYO16	HDAC9	ABL1	HDAC8	ATP7B	HDAC6	PTGES3	KIF23	KIF22	KIF25	RSF1	LYAR	KIF2C	NDE1	DKC1	CASP7	PAX8	PTGER3	ACADM	KIF11	CYCS	KIF15	TBCE	DHRS9	IFI16	TIMM23	NEK11	HOXC10	KIF1B	UQCRH	TBCD	TBCC	ERN1	MAPRE1	DMC1	CASQ1	UQCRB	FUSIP1	HS3ST1	TIMM10	UPP2	TIMM13	TMED2	PRPF8	GTF3C6	GTF3C5	APPBP2	GTF3C2	GTF3C1	NSUN2	GTF3C4	GTF3C3	MAF	SCRN1	RAF1	BCS1L	SC65	PEX11A	ZBED1	HSP90B1	MED30	RPL13A	BAX	RCN1	HMGN1	RPP38	AURKC	AURKA	DDX11	KIFAP3	CEP290	RPP30	ERAP1	ERAP2	GLE1	TMEM29	ANAPC5	RAN	ANAPC4	AP4M1	DCTN3	DCTN4	PPARGC1A	PPARGC1B	DCTN1	DCTN2	TXNDC4	TXNDC1	KRT19	KRT18	KRT17	ATP2C1	KRT15	ATP5C1	RAB14	LRCH4	AMFR	EXT1	EXT2	SUDS3	PNMA1	ACR	GLG1	LMNB1	NEK2	MYO9B	OCRL	CALR	COIL	ACD	SAC3D1	TMED10	FBXO5	SUPV3L1	WDHD1	STX10	MSTO1	RTCD1	TP53BP1	ALMS1	KRT31	CD63	HNRNPA1	CEP27	HNRNPA0	OASL	CHAF1A	RBPJ	CHAF1B	RPP40	ATP5D	ATP5E	ZMAT5	ATP5B	MYO7A	TERF2IP	SPINK5	CEP250	ATP5O	COX18	GOLGA5	GOLGA4	CCNO	GOLGA3	DEDD2	COX15	ATP5J	RBBP5	CCNH	DSN1	SNUPN	APTX	RAD50	RAD51	SENP2	RAB11FIP5	EFHC1	STEAP2	MAP3K11	BET1	CETN3	CETN1	KLC2	ZBTB16	KIN	EDEM1	STT3B	DNALI1	STT3A	PEX19	KLC1	BCL2	PEX16	PEX14	BCL6	PEX13	PEX12	THAP2	ZWILCH	FAM32A	BCKDHA	IMMT	HCLS1	BCKDHB	BIRC5	CP110	COG3	COG4	COG5	RAB30	COG6	COG7	UBTF	COG8	CAPG	ATP5A1	COG1	GOLGB1	COG2	MRPS36	MRPS35	EIF5A	TTK	APOBEC3G	TTN	APOBEC3F	TAPBP	SETX	SMNDC1	TOP1	SLC25A22	GNL3	NUP133	RRP1	HNRPUL1	RRP9	SP140	MRPS18C	RPAIN	MRPS18A	CLIP1	SLU7	CLIP2	SEPT7	ANKFY1	SEPT9	MRPS16	CAV1	MRPS15	MRPS12	MRPS11	MRPS10	KATNB1	NEDD9	LMAN1	FIS1	NPM2	KATNA1	CENPC1	NPM1	BMF	SREBF1	MRPS28	MRPS22	MRPS24	SPTBN4	BRCA2	MYLPF	MRPS21	SNW1	BRCA1	SLC25A11	PPIH	CORO1A	PPIG	SPTBN2	SPTBN1	SPCS1	TMPO	SLC25A15	PUF60	PDCD7	COPA	LRIT1	UQCRC1	MRVI1	PPOX	RANBP9	ANG	ACTR1A	RANBP5	ACTR1B	RANBP2	CIRH1A	TPR	TERT	ZW10	NLRP5	SP100	BRCC3	CHST2	C6orf151	CHST4	UBE2I	PALLD	KRTCAP2	DNAI2	EML2	MFN2	CD3EAP	EML1	ZMIZ2	CCDC55	ARCN1	MDM2	COPG	MATR3	COPE	UTP3	H1FNT	PPP4R2	DNAH9	KRT6A	NUP160	GLIS2	AKAP9	RPA4	RPA3	RPA1	TUBGCP4	EXOSC10	RPA2	TUBGCP3	ERCC8	ERCC5	TUBGCP6	ERCC6	TUBGCP5	CEP57	TAP2	SFRS2IP	ERCC3	GEMIN6	NEFL	GEMIN7	ERCC4	NEFM	ERCC1	GEMIN4	ERCC2	APC	GEMIN5	HRB	NUP153	MAP1A	MAP1B	CEP63	TUBGCP2	SIRT2	ATXN1	ATXN2	MPG	ATXN3	TMEM48	MAP1S	PHB2	THRAP3	BRE	TEP1	TRPC4AP	PRM1	PRM2	ALS2	TGOLN2	HCCS	XRCC4	SLC9A7	SLC9A6	CROCC	SURF6	LSM6	XRCC6	INTS1	MPV17	INTS2	RANGAP1	ZNF638	INTS3	HDAC7A	KIFC3	INTS9	INTS8	MALL	INTS5	INTS4	INTS7	INTS6	GIT2	LSM4	RPL11	CDCA5	ZNF43	KRR1	OPA1	EMG1	NOP5/NOP58	PCM1	HTATIP	UXT	MYO18B	AAAS	RPS19	SPAG6	ZNF238	TRAPPC4	SIP1	SURF1	NHP2L1	HADHB	WDR57	DULLARD	TNKS	DNMT3A	PHB	MAOB	TNNI3	RPS7	FXR1	MAP2	PCNA	MAP4	MAP7	NUTF2	GNAZ	RTN4	LIMA1	NAP1L1	BSCL2	NAP1L3	PDIA5	NAP1L2	PDIA4	NAP1L4	LATS1	RTN1	ACN9	LATS2	RPS19BP1	COPB2	AP1S1	NOD2	DYNLL1	DYNLL2	C3orf31	MAPT	COPB1	SPG21	ZNF281	SYMPK	CLN3	ARHGEF2	EXOSC9	ACTA1	CDC2	PTF1A	GTF2H4	TPX2	EXOSC3	ERLIN2	NDUFA13	ERLIN1	EXOSC1	GTF2H1	TCHP	GNAS	RUVBL2	RUVBL1	CLN5	CLOCK	CLN6	HSD3B2	ZNF274	HSD3B1	HSD17B2	POLA1	PML	GPAA1	RPL35	RPL36	NUMA1	NUP214	EZR	REXO4	PITRM1	BUB1	RAB11A	PCSK7	MYOM1	BUB3	SELP	ACTC1	SNRP70	TNP1	TMPRSS3	SELS	LARGE	NARG1	BNIP3L	CENTA2	DPM1	ZNF259	DPM2	MPHOSPH1	DPM3	PHF5A	CTNS	BARD1	REPIN1	C1orf124	XPO1	AP1G2	HMGCR	TNNC1	CAPZA2	ASCC3L1	CAPZA1	TBP	IQGAP1	SMARCD2	DDX23	SMARCD3	OIP5	SMARCD1	DDX24	TIMM9	RPN1	DDX21	RPN2	ASPH	DDOST	PAMCI	EGFR	SNRPA1	HNRNPA2B1	HDAC10	ACTN2	ARID1A	ACTN3	HDAC11	ARID1B	HES6	HNRNPR	JUNB	HNRNPU	ARPC1B	COPG2	SMARCE1	LRPPRC	XRN2	BBS4	PAM	AFTPH	HMGB2	DRD2	SNRPB2	ANLN	AZI1	HNRNPL	ECE2	DDX47	UGCGL2	JUND	RPL3	DOPEY2	TAF9	DOPEY1	HNRNPC	TAF2	B4GALT1	TAF1	HERPUD1	TAF4	SMG6	NIN	TAF6	EPB41	EPAS1	TAF5	TAF8	TAF7	GOLIM4	SUV39H1	SUV39H2	DDX56	TSC1	PLK1	GTF2F1	NDUFV1	CDKN2AIP	C16orf33	TDG	HSPD1	SPTA1	CACNA1C	XPO7	VCX	DDX54	MYH10	NBN	ARID4A	DEDD	ALG3	PEX3	NDUFS7	NDUFS4	ALAS2	PEX1	DLG7	NDUFS8	CDK5RAP2	POLG2	NDUFS3	LBR	NDUFS2	NDUFS1	ND1	NUP88	CDK8	CDK9	KTN1	RB1	TOPORS	NCL	HMGA1	PURB	PURA	TAS2R16	SASS6	ATG4D	ATG4C	ATG4B	IPO7	ATG4A	NSL1	IGF2R	LCK	NCOA6	CPSF6	CPSF3	CPSF1	NUP98	CABP1	VIM	NFYC	NFYB	ATP5G2	NFYA	NR3C1	ATP5G1	IVNS1ABP	ATP5G3	SMUG1	ESPN	TSPYL2	A1CF	DAD1	SEC22A	PAFAH1B1	DCX	TERF2	PLP2	NF2	PNO1	ATP5F1	C15orf29	MAN1C1	SMC2	SMC3	GRINL1A	SMC4	PPP1R9B	DBT	DC2	H2AFY2	SMPD4	GGA2	MBTPS1	GGA3	DMBT1	MRPL40	MRPL42	DYNC1LI2	MRPL41	B3GALT6	VAPB	U2AF2	SRP68	LEMD3	CDC16	CD2AP	HOOK3	HTRA2	U2AF1	H2AFY	ZRSR2	MRPL32	PITX2	MRPL52	MRPL51	POLI	POLH	POLB	TAF6L	NOL5A	SFRS2	AADAC	RFC5	RFC3	MAD2L1	RFC4	NNT	RFC1	RFC2	CNTROB	MRE11A	FIGLA	CHEK1	CHEK2	PIN4	CAPZB	PXN	NOM1	SERINC1	NUP50	CDC40	MRPL55	NKX2-1	GYS2	NUP54	COX6B2	POLQ	EMD	HNRPH2	NKX2-5	HNRPH1	NOC4L	SUB1	SMAD4	CDC23	CDC20	SMAD2	ARFIP1	PMF1	CDC26	CDC27	NUP62	JAZF1	SRrp35	UTP20	COPS2	ABCF2	KIAA0368	UTP18	ORMDL1	TIMM17A	CCNT1	TIMM17B	CDT1	ACTR3	ACTR2	ASH2L	NARF	SLC25A3	AP3B2	SLC25A1	TOP2B	TOP2A	ZFYVE1	TOMM34	DYNC1I1	TFIP11	PRPF31	ADAM10	POLR1E	CEP110	SNAPC4	SLC25A6	SF1	POLR1C	LDLRAP1	MED6	HNRPDL	VCX3A	MED7	MED4	CHMP1A	VCX3B	PSEN1	MED8	PSEN2	TOMM22	RBM39	NOL14	SLC27A2	PMPCA	MED1	NXT1	SHROOM1	SHROOM2	POLR2E	SHROOM4	POLR2L	POLR2J	SHFM1	NFS1	POLR2D	POLR2B	STAU1	POLR2A	SUMO3	MRPL10	SUMO1	MRPL12	MEFV	MRPL19	GATAD2A	ACTL6B	ABCD3	ACTL6A	QSOX1	POLR3G	BCAS2	POLR3H	POLR3K	POLR3C	PRPF18	MIS12	MRPL23	ILF2	A2BP1	PHF21A	ABCC4	RBM14	CIR	FGF18	GRPEL1	TUSC3	LMAN2L	MORF4L2	UBQLN4	CSPG5	CBX1	LOC81691	CBX5	PNN	KLHL7	TPT1	SEP15	TFB2M	MLL2	MYO6	SNRPN	EFTUD2	ARNTL	TIMM8B	ELL2	SUZ12	TNNT2	USO1	SNRPB	SNRPA	SNRPC	SNRPF	SNRPG	MYL6	FZR1	MYL4	DERL2	MYL5	DERL1	MCL1	MYL3	COPZ1	TIPIN	MAP4K2	ANAPC11	TRRAP	ATP6V1B1	DERL3	LLGL1	MYL9	KIAA1604	NOLA2	NOLA3	CLASP1	CLASP2	ENTPD4	CKAP5	PIF1	RPGRIP1L	SAP18	SYCE2	SYCE1	INTS12	WRN	SUGT1	INTS10	GCM1	PRICKLE1	UCP3	RHOT1	WDR4	RHOT2	SMC1A	ASNA1	HIST4H4	NR6A1	MKI67IP	TIMM50	MEN1	SAP30	PCGF5	PIGK	MCM7	PIGF	NARG1L	POMT1	PCGF6	PXMP3	PXMP4	GOPC	PIGB	NECAP2	PIGC	KPNB1	PIGA	ELP4	NOL6	ELP3	ELP2	NOL4	NOL3	PIGY	NOL8	PIGV	PIGU	PIGT	PIGS	MCM2	MCM3	TIMM44	NCR1	NOL1	PIGO	MAGT1	NRM	HIPK2	BUB1B	KPNA3	KPNA2	KPNA1	ING2	NDUFB6	TPM2	TPM1	TPM4	TPM3	NPAS2	RGS12	CTAG2	KRT5	CENPA	MYL6B	NUDT21	KRT1	KRT2	KRT3	TINF2	ACTB	MSH6	ICA1	NDUFA2	DNM1L	MSH3	MSH2	NDUFA9	NDUFA6	CENPF	CENPE	CBY1	BXDC5	NDUFA1	SLC17A5	RETSAT	SPTAN1
MACROMOLECULAR_COMPLEX	na	HNRPK	HNRPF	OSMR	MED23	MED22	MED21	HNRPM	BTBD1	RAE1	MED26	INCENP	FOXF1	FOXF2	ROS1	HIGD1A	IKBKAP	L3MBTL4	SCN2B	KIF5B	KIF5A	JARID1A	PTBP1	KIF5C	MED12	MED11	MED14	MYH7	MED13	LIG4	MYH6	MYH9	MARK4	MED16	ZWINT	MED17	MED18	ABAT	MYBBP1A	CPSF3L	PPP2R3B	PPP2R3A	CACNB1	CACNB2	ZCRB1	CACNB3	CACNB4	ATP12A	FOXH1	ARIH1	ZAP70	GCSH	FGL2	FGL1	DHX8	KIF3B	EPM2A	NXF3	HBA2	C19orf2	UBE2L3	KIF3C	POP1	SMURF2	POP4	POP7	BCKDK	AP2S1	EZH2	EIF2A	ZNF350	SRPR	ZNF148	SERPINA5	IL13RA1	CACNG2	IL6R	CACNG1	TTF2	C8A	TAF11	CARD11	TAF10	INHBA	TAF13	TAF12	BNIP1	EIF4A2	EIF4A1	IL12A	IL12B	NUP107	EEF1D	ZER1	SRP9	C7	RABGAP1	APC2	NUFIP1	SF3B4	NUFIP2	SF3B3	SF3B2	DDX19B	PPP3CB	DHX15	AP1GBP1	USP33	PHF12	SF3A2	APPL1	MID1	SF3A1	APPL2	TRIM21	SF3A3	SDHA	SDHC	GSK3B	YKT6	FOXE3	TXNL4A	RALY	SRP14	GNA14	SNRPD3	LMO4	SNRPD1	NDUFAB1	SNRPD2	SRP19	EED	TUBG1	API5	BCL10	IL29	MYO3A	RELA	FMR1	HIF1A	ARRB1	SNTG1	SMARCA5	EDF1	SPTB	SNTG2	PHKA2	ABCA7	UBE2V1	UBE2V2	ARPC4	ARPC5	ARPC3	SMARCB1	ARPC2	SCYE1	ASF1A	MYO1A	ABCB8	MYO1C	GRIN1	ATG3	HDAC5	HDAC4	HDAC3	HDAC2	HDAC1	SMARCC1	SMARCC2	IKBKG	HDAC9	HDAC8	HDAC6	PTGES3	KIF23	KIF22	KIF25	RSF1	KIF2C	DKC1	SNTB1	SNTB2	PPP2R1A	KIF11	KIF15	CYCS	TIMM23	HOXC10	KIF1B	DDB2	PPP2R2A	TIMM10	TIMM13	ATPBD1C	STUB1	PRPF8	GTF3C6	GTF3C5	APPBP2	GTF3C2	GTF3C1	GTF3C4	GTF3C3	BCS1L	SLBP	MED30	RPL13A	SCN4B	HBE1	RPP38	WWP2	KIFAP3	CEP290	RPP30	GLE1	FTL	GJD3	ANAPC5	ANAPC4	DCTN3	PPARGC1A	PPARGC1B	VTI1A	DCTN2	C1QA	C1QB	ATP5C1	FBXL4	SUDS3	ACR	MYO9B	ACD	DMD	STX16	FBXO7	HNRNPA1	HNRNPA0	DDX6	GOSR1	CHAF1A	CHAF1B	RPP40	ATP5D	GJA8	ATP5E	ZMAT5	ATP5B	GJA1	KCNJ14	ATP5O	GOLGA3	JAKMIP1	C12orf25	RBBP5	CCNH	DSN1	SNUPN	RAD50	SENP2	BSND	MAP3K13	SERP1	ZBTB16	KLC2	STT3B	DNALI1	STT3A	KLC1	BCL3	ZWILCH	AGL	BCKDHA	HCLS1	BCKDHB	BIRC5	SOD1	GJB1	GJB2	COG3	COG4	COG5	COG6	COG7	COG8	CAPG	PPP2R4	ATP5A1	COG1	COG2	MRPS36	MRPS35	EIF5A	APOBEC3G	APOBEC3F	MKRN3	SMNDC1	PRKACB	NUP133	HNRPUL1	RRP9	MRPS18C	MRPS18A	SLU7	CLIP1	CLIP2	ERC1	CAV3	MRPS16	MRPS15	MRPS12	ITGAE	MRPS11	MRPS10	KATNB1	ITGB4	ITGB3	ITGAM	EIF3C	EIF3D	EIF3A	EIF3B	ITGAX	ALB	ITGB8	EIF3H	CENPC1	ITGB7	EIF3E	ITGB6	EIF3F	EIF3I	SSX2IP	EIF3J	BMF	PGGT1B	EEF1A1	MRPS28	MRPS22	MRPS24	ITGA1	MYLPF	ITGA2	BRCA2	MRPS21	SNW1	ITGA3	BRCA1	EIF4B	ITGA9	PPIH	EIF4E	ITGA5	EIF4H	ITGA8	ITGAD	SPCS1	CD79A	PUF60	PDCD7	RANBP9	ANG	RANBP5	ACTR1A	ACTR1B	RANBP2	TPR	TERT	ZW10	BRCC3	PFKL	PRKCI	C6orf151	PFKM	KRTCAP2	DNAI2	CD3EAP	UBE2N	EML2	EML1	CAMK1D	NUP160	CAMK2G	RPA4	RPA3	RPA1	ERCC8	RPA2	TUBGCP6	ERCC5	ERCC6	TUBGCP5	MAP3K3	CAMK2D	PYCARD	GEMIN8	SFRS2IP	ERCC3	ERCC4	CAMK2A	NEFL	GEMIN4	PIK3R1	ERCC1	HRB	ERCC2	APC	NUP153	UBE4A	MAP1A	UBE4B	MAP1B	ATXN1	ATXN2	TMEM48	THRAP3	BRE	TEP1	BMPR1B	ALS2	KCNE1L	XRCC4	LSM6	RPL15	XRCC6	INTS1	RANGAP1	INTS2	INTS3	HDAC7A	CTNNB1	KIFC3	MAGED1	INTS9	INTS8	C1orf71	CDCA8	INTS5	INTS4	INTS7	KCNK6	INTS6	LSM4	FAU	CDCA5	SYK	KRR1	EMG1	NCF4	SSPN	HTATIP	UXT	MYO18B	AAAS	MAGEE1	EIF2S1	EIF2S2	RPS11	SIP1	GNAI1	KCNJ3	KCNJ1	LOC26010	WDR57	ADRB3	TGFBR1	TGFBR2	TNNI3	KCNK1	FXR1	RPS7	KCNJ5	KCNJ4	KCNJ6	KCNJ8	MAP2	PCNA	MAP4	NUTF2	CHRND	MAP7	CHRNE	KCNH1	HNF1A	NAP1L1	AP3S1	NAP1L3	NAP1L2	NAP1L4	AP1S1	NOD2	DYNLL1	DYNLL2	MAPT	GUCY1A3	STRA6	KCNG2	ZNF281	STX5	EXOSC7	PTF1A	GTF2H4	EXOSC3	NDUFA13	GTF2H1	CCND3	CCND2	RPL3L	CAND1	RUVBL2	GUCY1B3	GNAS	RUVBL1	KCNH2	CLOCK	KCNH4	NACA	GPAA1	POLA1	NUP214	PPP2CA	PPP2CB	BUB1	KCNE1	KCNE2	MYOM1	BUB3	SNRP70	TNP1	RPL27	ACLY	RICTOR	NARG1	DPM1	DPM2	DPM3	MAT2B	PHF5A	BARD1	REPIN1	KCNC1	KCNC4	KCNC3	AP1G2	TNNC1	CAPZA2	ATP6AP1	ASCC3L1	CAPZA1	TBP	VCL	DDX23	DDX25	SMARCD1	TIMM9	RPN1	RPN2	DDOST	EGFR	SNRPA1	KCND3	ACTN4	HNRNPA2B1	HDAC10	ARID1A	HDAC11	ARID1B	HES6	HNRNPR	HNRNPU	ARPC1B	SMARCE1	AFTPH	KCNA2	SNRPB2	KCNA1	KCNA4	KCNA3	KCNA6	KCNA5	PYDC1	HNRNPL	TROVE2	FGG	FGA	FGB	RPL9	TAF9	RPL7A	HNRNPC	TRAF7	TAF2	TAF1	HCN2	CACNA2D1	TAF4	SMG6	EPB41	TAF6	EPAS1	TAF5	KCNB2	TAF8	TAF7	WIPI2	CACNA1S	TSC1	GTF2F1	NDUFV1	TOMM40L	C16orf33	TSC2	CACNA1G	CACNA1H	CACNA1E	CACNA1F	HSPD1	XPO7	CACNA1C	TRIP6	CACNA1D	CACNA1B	CYB5R3	NBN	ARID4A	GPBP1	PRDX3	NDUFS7	NDUFS4	NDUFS8	CSF2RB	NDUFS3	NDUFS2	NDUFS1	ND1	NUP88	CDK8	CDK9	CDK6	CDK4	RPS4X	HMGA1	CDK2	PURB	ATP6V1F	PURA	ATP6V1A	ADRB2	ATG4D	ATG4C	IPO7	ATG4B	NSL1	ATG4A	NCOA6	CPSF6	CPSF1	ACVR1	NUP98	RNH1	NFYC	NFYB	ATP5G2	NFYA	ATP5G1	IVNS1ABP	ATP5G3	ESPN	A1CF	DAD1	PAFAH1B1	DCX	HBB	HBD	SMC2	SMC4	DBT	PPP1R9B	DC2	CCDC113	HBZ	MRPL40	ATP1B1	MRPL42	DYNC1LI2	MRPL41	EIF2C1	ATP1B3	U2AF2	SRP68	CD2AP	U2AF1	CHRNA4	CHRNA7	CHRNA6	ZRSR2	CHRNA1	EIF2B2	EIF2B3	CHRNA3	EIF2B4	CHRNA2	PITX2	EIF2B5	MRPL52	MRPL51	TAF6L	RFC5	RFC3	MAD2L1	RFC4	RFC1	RFC2	LAMC1	KCNMB3	KCNMB4	PFKFB1	ITGA11	FIGLA	ITGA10	CAPZB	PXN	KCNMB2	NUP50	CDC40	MRPL55	NUP54	LAMB1	HNRPH2	NKX2-5	HNRPH1	NOC4L	SUB1	SRA1	SMAD4	CDC23	SMAD3	SMAD2	PMF1	CDC26	NUP62	JAZF1	CHRNB4	CHRNB3	BET1L	CHRNB2	UTP20	COPS2	ABCF2	KIAA0368	COPS5	UTP18	TIMM17A	TIMM17B	IL28RA	NFKB2	ACTR3	ACTR2	ASH2L	TOP2A	DYNC1I1	KCNMA1	PRPF31	SNAPC4	SLC25A6	SF1	POLR1C	LDLRAP1	MED6	HNRPDL	ATP6V1C1	MED7	MED4	SGCG	PSEN1	MED8	PSEN2	SGCD	SGCE	TOMM22	SGCA	SGCB	MED1	NXT1	SHROOM1	POLR2E	POLR2L	SHROOM4	POLR2J	SHFM1	POLR2D	POLR2B	POLR2A	STAU1	SUMO3	MRPL10	SUMO1	MRPL12	MEFV	CHM	ABCD2	GATAD2A	ACTL6B	ABCD4	ACTL6A	BCAS2	POLR3G	POLR3H	POLR3K	RRBP1	ATP1A4	ATP1A1	PRPF18	POLR3C	EIF2B1	NAT9	MIS12	MRPL23	PSMD14	PSMD13	PSMD12	PSMD11	PSMD10	ATP6V1E1	PHF21A	HBQ1	RBM14	CIR	TUSC3	CISD2	C5orf23	TPT1	MLL2	MYO6	SNRPN	EFTUD2	ARNTL	NR0B1	TRAT1	TIMM8B	ELL2	TNNT2	SUZ12	PSMA1	ADRM1	SNRPB	SNRPA	SDCBP	SNRPC	SNRPF	SNRPG	MYL6	FZR1	MYL4	MYL5	MYL3	ANAPC11	TRRAP	ATP6V1B1	FTH1	MYL9	KIAA1604	NOLA2	KCNS1	NOLA3	RNF11	CLASP1	AXIN1	CKAP5	SAP18	INTS12	SSB	INTS10	SUGT1	PSMC6	PSMC5	GCM1	PSMC4	PSMC3	PSMC2	SMC1A	HIST4H4	NR6A1	TIMM50	ACVR1C	MEN1	SAP30	PIGK	KCNQ5	MCM7	KCNQ3	NARG1L	PCGF6	PSMD1	PSMD2	PSMD3	PSMD4	PSMD5	KCNQ2	KPNB1	PSMD7	KCNQ1	PSMD8	PIGA	ELP4	NOL6	ELP3	ELP2	PIGY	LDB1	PIGU	PIGT	PIGS	INHA	MCM3	NCR1	EIF4G1	EIF4G2	MAGT1	EIF4G3	PSME1	PSME2	BUB1B	PSME3	KPNA3	KPNA1	ING2	NDUFB6	CD247	NPAS2	MYL6B	APEX1	ACTB	MSH6	NDUFA2	MSH3	NDUFA9	MSH2	NDUFA6	CENPF	RGS19	CENPE	NDUFA1	DIS3	KCNN4	KCNN1	KCNN3
NUCLEAR_PORE	na	NXT1	NUP98	NUP160	EIF5A	RANGAP1	SUMO1	NUP214	RAE1	RANBP5	DDX19B	NUP50	NUP54	RANBP2	GLE1	TPR	KPNB1	HRB	NUP133	NUP153	NUP88	SNUPN	SENP2	TMEM48	AAAS	NUP62	IPO7	NUTF2	NUP107	KPNA3	XPO7	KPNA1
NUCLEOLAR_PART	na	NOL6	RPP38	KRR1	NOC4L	UTP18	SURF6	EMG1	POLR1C	RRP9	CD3EAP	NOLA2	NOLA3	CDKN2AIP	POP1	RPP30	UTP20	POP7	RPP40
MITOCHONDRION	na	MRPL40	HCCS	MRPL42	OXA1L	MRPL41	SLC9A6	LDHD	MPV17	OGDH	TMEM143	GOT2	BAK1	HTRA2	TRAK1	PDHA1	MRPL32	CRY1	MRPL52	MRPL51	OPA1	GATM	POLG	SUCLG1	KIAA0141	TBRG4	SARS2	BCL2L10	NME4	LETM1	NNT	PTRF	DLD	ATP5C1	ABAT	ATPIF1	SURF1	HSD17B10	ACADSB	FDX1	MTX2	CA5A	ACP6	CA5B	CHCHD3	MOSC2	HSPA1B	BCL2L1	PIN4	MTIF2	MTIF3	ACAT1	HADHB	ARG2	IDH2	MRPL55	ALDH4A1	DIABLO	GCSH	SUPV3L1	COX6B2	KIAA1683	FH	GCDH	MSTO1	PHB	MAOB	MCAT	FDXR	VDAC2	AFG3L2	VDAC3	VDAC1	POLRMT	CKMT1A	HMGCS2	COX2	NIPSNAP1	FOXRED1	ATP5D	ATP5E	COX11	SPG7	BCKDK	ABCF2	TIMM17A	ATP5B	TIMM17B	BNIP3	C10orf10	ACN9	ASAH2	MTHFD1	MTHFD2	TRIAP1	LONP1	AGPAT5	FXN	NT5M	C3orf31	GPX4	GBAS	SLC25A3	SLC22A4	GSTZ1	SLC25A1	ATP5O	COX18	SARDH	DNAJC19	TOMM34	COX15	ATP5J	CLN3	ABCE1	AIFM3	MTERF	AIFM2	ACO2	SLC25A4	AIFM1	SLC25A6	TP53	NDUFA13	DECR1	DGUOK	ECSIT	NDUFA11	RAB11FIP5	C3orf23	PSEN1	MTRF1	TOMM22	MYLC2PL	PMPCA	MECR	HSD3B2	BID	TUFM	HSD3B1	BCAT2	NFS1	AASS	HSCB	PET112L	MRPL10	MRPL12	BCL2	CKMT2	PITRM1	THG1L	MARS2	ETFB	ETFA	PDK1	BCKDHA	CPT1B	TRMU	SHMT2	COX7A1	IMMT	PDK3	CS	PDK4	BCKDHB	AMACR	KIAA1967	PCK2	SOD1	CPT1A	MSRB2	MSRB3	CAPRIN2	SOD2	SDHA	MRPL23	SDHB	PRELID1	SDHC	CENTA2	BNIP3L	SDHD	ATP5A1	MRPS36	MRPS35	GRPEL1	NDUFAB1	BPHL	PMAIP1	MIPEP	MRPS31	COX4NB	CISD1	GHITM	CPOX	TIMM9	SLC25A22	TFB2M	SLC25A27	HADH	TMEM126A	PECI	TIMM8B	CLPX	ISCU	MRPS18C	MRPS18A	PCCB	LRPPRC	MRPS16	ME3	MRPS15	MCL1	NAPG	HAX1	MRPS12	GLUD1	MRPS11	MRPS10	KARS	FIS1	MUT	MTCH1	HSPE1	DNAJA3	MRPS28	ABCB8	FIBP	MRPS22	COX8C	MRPS24	AK3	IDH3B	MRPS21	ABCB7	CPS1	ABCB6	SLC25A12	TRNT1	SLC25A11	SLC25A14	SLC25A13	UCP3	BBC3	NDUFV1	RHOT1	RHOT2	SMCR7L	HSPD1	FPGS	SLC25A15	IFI6	PC	DUT	D2HGDH	UQCRC1	PTGES2	SMCP	AMT	HINT2	CYC1	ACOT2	PINK1	PRDX5	TIMM50	PPOX	C1orf166	CCDC39	NDUFS7	ACOT9	C3orf1	NDUFS5	NDUFS4	ALAS2	CASP7	NDUFS8	CASP8	POLG2	NDUFS3	SUCLA2	NDUFS2	NDUFS1	ND1	NLRP5	ACADM	ACADS	ALDH5A1	CYCS	ESR2	TIMM23	COQ7	TIMM44	COQ6	ACADVL	MFN2	COQ4	TMEM186	DHRS4	UQCRH	TXNRD2	CASQ1	OAT	UQCRB	PGS1	GLRX5	NDUFB6	TIMM10	ECHS1	ATP5G2	NR3C1	TIMM13	ATP5G1	ATP5G3	GLRX2	GLS2	TFAM	OXCT1	OXCT2	DMGDH	BDH2	PTS	SCO2	HSPA9	SCO1	NDUFA4	NDUFA2	PDF	NDUFA8	NDUFA9	MAP1D	NDUFA6	ATP5F1	BZRAP1	RAF1	BCS1L	NDUFA1	OXSM	DBT	P53AIP1	GLYAT	L2HGDH	PHB2	BAX	TSFM
MITOCHONDRIAL_ENVELOPE	na	HCCS	OXA1L	NDUFAB1	MPV17	OGDH	HTRA2	SLC25A22	TIMM9	MRPL32	OPA1	GATM	TIMM8B	NNT	ATP5C1	SURF1	MCL1	MTX2	HADHB	FIS1	COX6B2	ABCB8	MSTO1	PHB	MAOB	VDAC2	ABCB7	ABCB6	VDAC3	VDAC1	SLC25A11	UCP3	NDUFV1	RHOT1	RHOT2	SLC25A15	ATP5D	ATP5E	UQCRC1	ABCF2	ATP5B	TIMM17A	TIMM17B	BNIP3	PPOX	TIMM50	ACN9	NDUFS7	NDUFS4	ALAS2	C3orf31	CASP7	NDUFS8	SLC25A3	ATP5O	SLC25A1	NDUFS3	COX18	NDUFS2	NDUFS1	COX15	TOMM34	ATP5J	ND1	AIFM3	AIFM2	SLC25A6	CYCS	NDUFA13	TIMM23	MFN2	RAB11FIP5	UQCRH	TOMM22	PMPCA	UQCRB	HSD3B2	HSD3B1	NDUFB6	TIMM10	ATP5G2	ATP5G1	TIMM13	ATP5G3	BCL2	NDUFA2	NDUFA9	IMMT	NDUFA6	RAF1	BCS1L	NDUFA1	SDHA	PHB2	BAX	CENTA2	SDHD	ATP5A1
CORTICAL_CYTOSKELETON	na	GYPC	MYO1A	SHROOM2	TRPC4	EPB41	SPTBN4	LLGL1	EPB41L2	EZR	LASP1	SPTBN2	DLG4	GYS2	SPTBN1	CLASP1	SLC4A1	MAPRE1	SPTA1	SPTAN1	SPTB
TRANS_GOLGI_NETWORK	na	TGOLN2	CLN3	SLC9A7	KIAA0368	CHST2	NBEA	CHST4	CBY1	ATP7A	TAS2R16	ATXN2	ATP2C1	A2BP1	RAB11A	GNAS	AP4B1	SMPD4	GOLGA4	GGA2	GGA3	ATP7B
RESPIRATORY_CHAIN_COMPLEX_I	na	ND1	NDUFA2	NDUFB6	NDUFA9	NDUFA6	NDUFAB1	NDUFA13	NDUFA1	NDUFS7	NDUFS4	NDUFV1	NDUFS8	NDUFS3	NDUFS2	NDUFS1
EXTRACELLULAR_MATRIX	na	LTBP2	LTBP4	POSTN	TGFB1	CHAD	DSPP	CTGF	TFPI2	COL10A1	OPTC	MATN3	MATN1	MGP	MEPE	SSPN	PRELP	ADAMTS9	MAGEE1	COLQ	COL1A2	SNTG1	LAMC1	DST	ADAMTS5	SNTG2	CAV3	ODAM	AMTN	LAMB2	DMD	IMPG1	KAL1	IMPG2	AGRN	LAMB1	COL18A1	MUC2	EFEMP2	DMP1	EFEMP1	CHI3L1	COL16A1	ECM2	TINAG	ECM1	LAMA2	LAMA4	LAMA3	PI3	MUC5AC	SPG7	ANG	DGCR6	SNTB1	SNTB2	COL11A1	USH2A	MMP11	MMP10	SGCG	SGCD	SGCE	VCAN	SGCA	SGCB	FMOD	ADAMTS13	CD248	LUM	COL3A1	APLP1	COL9A1	COL9A2	COL9A3	COL7A1	PRSS2	COMP	COL6A3	FBN2	COL8A1	THBS4	COL4A4	COL4A3	HAPLN1	COL4A2	TNXB	COL13A1	FBN1	COL15A1	NID2	COL5A3	SOD1	COL5A2	COL5A1	SMC3	COL4A5	FBLN1	ERBB2IP	FBLN2	FBLN5
SMALL_RIBOSOMAL_SUBUNIT	na	MRPS36	MRPS35	MRPS16	MRPL42	MRPS15	MRPS18C	MRPS28	MRPS22	MRPS18A	MRPS11	MRPS21
TRANSCRIPTION_FACTOR_TFIID_COMPLEX	na	TAF2	TAF1	TAF4	TAF6	TAF5	TAF8	TAF7	TBP	TAF11	TAF10	TAF13	TAF12	EDF1	TAF9
MITOCHONDRIAL_RIBOSOME	na	MRPS36	MRPL40	MRPL52	MRPS35	MRPL51	MRPL42	MRPS16	MRPL41	MRPS28	MRPS15	MRPS22	MRPS12	MRPS24	MRPS11	MRPS10	MRPS21	MRPL10	MRPL23	MRPL12	MRPS18C	MRPS18A	MRPL55
APICAL_PLASMA_MEMBRANE	na	SHROOM2	STX3	SHROOM3	PKHD1	CFTR	MAL	SLC34A3	AQP2	RHCG	ATP8B1	SLC30A5	AKAP7	ATP6V0A4	SLC46A1
MICROBODY	na	HACL1	ECH1	EHHADH	IDE	PEX6	PRDX5	PEX3	PMVK	AGXT	ACOT4	PIPOX	PEX7	ACOX3	FIS1	LONP2	ACOT8	PEX1	PEX19	AGPS	PXMP3	PXMP4	PEX16	ABCD2	PEX14	ABCD3	GNPAT	PEX13	PEX12	HSD17B4	PEX10	AMACR	ISOC1	PECI	PHYH	HAO1	PEX11A	PNPLA8	PEX11B	MLYCD	PEX26	HAO2	ACAD11	IDI1	SLC27A2	SCP2	CROT	SLC25A17
CHROMOSOMAL_PART	na	HMGN1	KIF22	HIST4H4	CBX1	CBX5	CDT1	MCM7	OIP5	INCENP	STAG3	H2AFY	TOP2B	CDCA5	ZW10	RAN	DSN1	APTX	UBE2I	RB1	MCM2	MCM3	JUNB	PURB	MYCN	KLHDC3	PURA	DCTN2	RFC5	RFC3	RFC4	MAD2L1	TIMELESS	RFC1	PSEN1	RFC2	ZMIZ2	NSL1	ZWINT	PSEN2	BUB1B	CLIP1	FOXC1	PAM	H1FNT	TIPIN	POLA1	NUFIP1	RCC1	RPA4	RPA3	ZNF330	RPA1	SUMO3	RPA2	ACD	CENPA	NPM2	CENPC1	JUND	BUB1	TNKS	PAFAH1B1	CLASP1	BCL6	ZWILCH	ERCC4	TINF2	ERCC1	TERF2	HELLS	BUB3	APC	MAF	DNMT3A	UPF1	PIF1	SYCE2	TNP1	CENPF	NDC80	BIRC5	SYCE1	CENPE	PMF1	SUGT1	SMC2	MIS12	SC65	SUV39H2	SMC4	ATRX	H2AFY2	PCNA	TMPO	SMC1A	REPIN1
APICOLATERAL_PLASMA_MEMBRANE	na	CLDN8	CLDN16	CLDN7	CLDN17	PARD3	CLDN18	SHROOM2	CLDN19	CLDN9	CLDN4	VAPA	CLDN3	RP1-21O18.1	CLDN6	CLDN5	CLDN10	CLDN11	AMOTL1	CLDN12	CLDN14	CLDN15	SORBS1	WNK4	B4GALT1	PARD6A	PARD6B	CLDN22	CLDN20	CLDN23	TJP1	ASH1L	CLDN1	CLDN2	RAB13	PDZD3
CONDENSED_CHROMOSOME	na	XRCC4	PAM	HMGB1	HMGB2	MKI67IP	CHEK1	TTN	RCC1	RGS12	STAG3	TUBG1	NOL6	HMG1L10	DSN1	SUV39H1	SYCE2	CENPF	SYCE1	UBE2I	CENPE	LIG4	PMF1	SMC2	SC65	MIS12	NCAPD2	SMC4	RAD51	CHMP1A	NSL1	SMARCA5	DMC1	SMC1A	LRPPRC
NUCLEAR_MEMBRANE_PART	na	NXT1	NUP98	LMNB1	NUP160	EIF5A	LEMD3	RANGAP1	SUMO1	NUP214	RAE1	NARF	DDX19B	DHCR7	RANBP5	NUP50	NUP54	GLE1	RANBP2	TPR	LBR	KPNB1	HRB	NUP133	GUCY2F	NUP153	NUP88	SNUPN	GUCY2D	SENP2	TMEM48	AAAS	NUP62	PSEN1	IPO7	PSEN2	NUTF2	NUP107	XPO7	KPNA3	MATR3	KPNA1	RETSAT
GOLGI_ASSOCIATED_VESICLE	na	COPA	AFTPH	AP1G2	KIAA0368	COPZ1	CSPG5	OCRL	COPB2	AP1S1	TYR	COPB1	GOPC	AP3B2	SPG21	AP1GBP1	PAMCI	ADAM10	VPS45	PI4KA	LDLRAP1	FURIN	ATP7A	COPG2	IGF2R	ARCN1	RAB14	COPG	STEAP2	COPE
TRANSCRIPTION_FACTOR_COMPLEX	na	LMO4	XRCC6	NR6A1	MED23	TBP	HDAC7A	SAP30	NARG1L	FOXF1	FOXF2	PITX2	RELA	SNAPC4	PTF1A	HDAC10	GTF2H4	HDAC11	ARNTL	HES6	TAF6L	HTATIP	HMGA1	GTF2H1	CD3EAP	TAF11	MED7	TAF10	TAF13	HIF1A	TAF12	MED17	NCOA6	EDF1	RUVBL2	RUVBL1	SUDS3	CLOCK	ING2	FIGLA	NFYC	NFYB	NFYA	TRRAP	IVNS1ABP	ERCC5	NPAS2	GTF3C6	GATAD2A	GTF3C5	ACTL6A	TAF9	ERCC3	GTF3C2	GTF3C1	NKX2-5	GTF3C4	ERCC2	GTF3C3	TAF2	ACTB	TAF1	TAF4	EPAS1	TAF6	SUB1	TAF5	TAF8	TAF7	SMAD4	SAP18	SMAD2	PMF1	APPL1	APPL2	HDAC5	HDAC4	HDAC3	HDAC2	GCM1	HDAC1	NARG1	GTF2F1	PHF21A	HDAC9	RBM14	HDAC8	CIR	FOXE3	HDAC6
LEADING_EDGE	na	MYO5A	FGD2	ALS2	FGD1	TLN1	S100A6	BCAR1	WASF2	ABI3	PIB5PA	ARF6	ABI1	CD2AP	ITGB1	CTTN	EZR	CXCR4	FAP	CENTD3	FGD5	FGD6	FGD3	FGD4	DBNL	TESC	MYO6	CCDC88A	PDPN	ARFIP2	S100A11	CDK6	EVL	SCYL3	MYH9	MTMR14	NME2	CDC42BPG	S100B	TSC1	LAYN	ITGA5	ITGB1BP1	CDC42BPA	AMOT	CYFIP1	APBB2	APBB1	CDC42BPB
LYSOSOME	na	ARSB	RAB9A	MYO7A	HPS4	HPS1	USE1	TSPAN8	TYR	TPP1	RAMP3	BCL10	RAMP2	STS	HYAL2	SPACA3	VPS45	ANKRD27	ADRB2	NPC2	TIAL1	RAB14	VAMP4	TOM1	CTSC	CLN5	HLA-DRA	CTSF	NEU4	ACR	RAB7A	USP6	NAGLU	USP5	USP4	IFI30	PPT1	ABCA2	AZU1	AP3M1	SFTPD	GALC	KCNE1	KCNE2	HLA-DOB	SRGN	LIPA	CASC5	TRIM23	CD63	CYLC1	DNASE2	IL8RB	SLC17A5	CORO1A	LAMP2	LAMP3	GLA	TOM1L1	MPO	CTNS	LRP2
PROTEIN_COMPLEX	na	OSMR	MED23	MED22	MED21	RAE1	BTBD1	INCENP	FOXF1	MED26	FOXF2	ROS1	HIGD1A	IKBKAP	L3MBTL4	SCN2B	KIF5B	KIF5A	JARID1A	KIF5C	MED12	MED11	MYH7	MED14	MYH6	LIG4	MED13	MYH9	MARK4	MED16	ZWINT	MED17	MED18	ABAT	MYBBP1A	CPSF3L	PPP2R3B	PPP2R3A	CACNB1	CACNB2	CACNB3	CACNB4	ATP12A	FOXH1	ARIH1	ZAP70	GCSH	FGL2	FGL1	KIF3B	NXF3	HBA2	C19orf2	UBE2L3	KIF3C	SMURF2	BCKDK	AP2S1	EZH2	EIF2A	ZNF350	SRPR	ZNF148	SERPINA5	IL13RA1	CACNG2	IL6R	CACNG1	TTF2	TAF11	C8A	CARD11	TAF10	INHBA	TAF13	TAF12	BNIP1	EIF4A2	EIF4A1	IL12A	NUP107	IL12B	EEF1D	ZER1	SRP9	C7	RABGAP1	APC2	NUFIP1	DDX19B	PPP3CB	USP33	AP1GBP1	PHF12	APPL1	MID1	APPL2	SDHA	SDHC	GSK3B	YKT6	FOXE3	GNA14	LMO4	NDUFAB1	EED	TUBG1	BCL10	IL29	MYO3A	RELA	HIF1A	ARRB1	SMARCA5	SNTG1	EDF1	SNTG2	SPTB	PHKA2	ABCA7	UBE2V1	UBE2V2	ARPC4	ARPC5	ARPC3	SMARCB1	ARPC2	SCYE1	ASF1A	MYO1A	ABCB8	MYO1C	GRIN1	ATG3	HDAC5	HDAC4	HDAC3	HDAC2	HDAC1	SMARCC1	SMARCC2	IKBKG	HDAC9	HDAC8	HDAC6	KIF23	KIF22	KIF25	RSF1	KIF2C	SNTB1	SNTB2	PPP2R1A	KIF11	CYCS	KIF15	TIMM23	HOXC10	KIF1B	DDB2	PPP2R2A	TIMM10	TIMM13	STUB1	ATPBD1C	GTF3C6	GTF3C5	APPBP2	GTF3C2	GTF3C1	GTF3C4	GTF3C3	BCS1L	MED30	SCN4B	HBE1	WWP2	KIFAP3	CEP290	GLE1	FTL	GJD3	ANAPC5	ANAPC4	DCTN3	PPARGC1A	VTI1A	PPARGC1B	DCTN2	C1QA	C1QB	ATP5C1	FBXL4	SUDS3	ACR	MYO9B	ACD	DMD	STX16	FBXO7	GOSR1	CHAF1A	CHAF1B	ATP5D	GJA8	ATP5E	ATP5B	GJA1	KCNJ14	ATP5O	GOLGA3	C12orf25	RBBP5	CCNH	DSN1	SNUPN	RAD50	SENP2	BSND	MAP3K13	ZBTB16	KLC2	STT3B	DNALI1	STT3A	KLC1	BCL3	ZWILCH	AGL	BCKDHA	HCLS1	BCKDHB	BIRC5	SOD1	GJB1	GJB2	COG3	COG4	COG5	COG6	COG7	COG8	CAPG	PPP2R4	ATP5A1	COG1	COG2	MRPS36	MRPS35	EIF5A	APOBEC3G	APOBEC3F	PRKACB	NUP133	MRPS18C	MRPS18A	CLIP1	CLIP2	ERC1	CAV3	MRPS16	MRPS15	ITGAE	MRPS11	KATNB1	ITGB4	ITGB3	ITGAM	EIF3C	EIF3D	EIF3A	EIF3B	ITGAX	ALB	ITGB8	EIF3H	CENPC1	ITGB7	EIF3E	ITGB6	EIF3F	EIF3I	SSX2IP	EIF3J	BMF	PGGT1B	EEF1A1	MRPS28	MRPS22	ITGA1	MYLPF	ITGA2	BRCA2	ITGA3	MRPS21	BRCA1	EIF4B	ITGA9	EIF4E	ITGA5	EIF4H	ITGA8	ITGAD	SPCS1	CD79A	PUF60	RANBP9	ANG	RANBP5	ACTR1A	ACTR1B	RANBP2	TPR	ZW10	BRCC3	PFKL	PRKCI	PFKM	DNAI2	KRTCAP2	CD3EAP	UBE2N	EML2	EML1	CAMK1D	NUP160	CAMK2G	RPA4	RPA3	RPA1	ERCC8	RPA2	TUBGCP6	ERCC5	TUBGCP5	ERCC6	MAP3K3	CAMK2D	PYCARD	GEMIN8	SFRS2IP	ERCC3	ERCC4	CAMK2A	NEFL	PIK3R1	ERCC1	HRB	ERCC2	APC	NUP153	UBE4A	MAP1A	UBE4B	MAP1B	ATXN1	TMEM48	THRAP3	BRE	BMPR1B	ALS2	KCNE1L	XRCC4	XRCC6	INTS1	RANGAP1	INTS2	INTS3	HDAC7A	CTNNB1	KIFC3	INTS9	MAGED1	INTS8	CDCA8	C1orf71	INTS5	INTS4	INTS7	KCNK6	INTS6	CDCA5	SYK	NCF4	SSPN	HTATIP	UXT	MYO18B	AAAS	MAGEE1	EIF2S1	EIF2S2	GNAI1	KCNJ3	KCNJ1	LOC26010	ADRB3	TGFBR1	TGFBR2	TNNI3	KCNK1	KCNJ5	KCNJ4	KCNJ6	KCNJ8	MAP2	PCNA	MAP4	NUTF2	CHRND	MAP7	CHRNE	KCNH1	HNF1A	NAP1L1	AP3S1	NAP1L3	NAP1L2	NAP1L4	NOD2	AP1S1	DYNLL1	DYNLL2	MAPT	GUCY1A3	STRA6	KCNG2	ZNF281	STX5	EXOSC7	PTF1A	GTF2H4	EXOSC3	NDUFA13	GTF2H1	CCND3	CCND2	CAND1	RUVBL2	GUCY1B3	GNAS	RUVBL1	KCNH2	CLOCK	KCNH4	NACA	GPAA1	POLA1	NUP214	PPP2CA	PPP2CB	BUB1	KCNE1	KCNE2	MYOM1	BUB3	TNP1	ACLY	RICTOR	NARG1	DPM1	DPM2	DPM3	MAT2B	REPIN1	BARD1	KCNC1	KCNC4	KCNC3	AP1G2	TNNC1	CAPZA2	ATP6AP1	CAPZA1	TBP	VCL	SMARCD1	TIMM9	RPN1	RPN2	DDOST	EGFR	KCND3	ACTN4	HDAC10	ARID1A	HDAC11	ARID1B	HES6	ARPC1B	SMARCE1	AFTPH	KCNA2	KCNA1	KCNA4	KCNA3	KCNA6	KCNA5	PYDC1	FGG	FGA	FGB	TAF9	TRAF7	TAF2	TAF1	HCN2	CACNA2D1	TAF4	EPB41	TAF6	EPAS1	TAF5	KCNB2	TAF8	TAF7	WIPI2	CACNA1S	TSC1	GTF2F1	NDUFV1	TOMM40L	TSC2	CACNA1G	CACNA1H	CACNA1E	CACNA1F	HSPD1	XPO7	CACNA1C	TRIP6	CACNA1D	CACNA1B	CYB5R3	NBN	ARID4A	GPBP1	PRDX3	NDUFS7	NDUFS4	NDUFS8	CSF2RB	NDUFS3	NDUFS2	NDUFS1	ND1	NUP88	CDK8	CDK9	CDK6	CDK4	HMGA1	CDK2	PURB	ATP6V1F	PURA	ATP6V1A	ADRB2	ATG4D	ATG4C	IPO7	ATG4B	NSL1	ATG4A	NCOA6	CPSF6	CPSF1	ACVR1	NUP98	RNH1	NFYC	NFYB	ATP5G2	NFYA	ATP5G1	IVNS1ABP	ATP5G3	ESPN	A1CF	DAD1	PAFAH1B1	DCX	HBB	HBD	SMC2	SMC4	DBT	PPP1R9B	DC2	CCDC113	HBZ	ATP1B1	DYNC1LI2	MRPL42	EIF2C1	ATP1B3	CD2AP	CHRNA4	CHRNA7	CHRNA6	CHRNA1	EIF2B2	EIF2B3	CHRNA3	EIF2B4	CHRNA2	PITX2	EIF2B5	TAF6L	RFC5	RFC3	MAD2L1	RFC4	RFC1	RFC2	LAMC1	KCNMB3	KCNMB4	PFKFB1	ITGA11	FIGLA	ITGA10	CAPZB	PXN	KCNMB2	NUP50	NUP54	LAMB1	NKX2-5	SUB1	SMAD4	SMAD3	CDC23	SMAD2	PMF1	CDC26	NUP62	JAZF1	CHRNB4	BET1L	CHRNB3	CHRNB2	COPS2	ABCF2	KIAA0368	COPS5	TIMM17A	TIMM17B	IL28RA	NFKB2	ACTR3	ACTR2	ASH2L	TOP2A	DYNC1I1	KCNMA1	SNAPC4	SLC25A6	POLR1C	LDLRAP1	ATP6V1C1	MED6	MED7	MED4	PSEN1	SGCG	MED8	PSEN2	SGCD	TOMM22	SGCE	SGCA	MED1	SGCB	NXT1	SHROOM1	POLR2E	POLR2L	SHROOM4	POLR2J	SHFM1	POLR2D	POLR2B	POLR2A	STAU1	SUMO3	SUMO1	MEFV	ABCD2	GATAD2A	CHM	ACTL6B	ABCD4	ACTL6A	POLR3G	POLR3H	POLR3K	ATP1A4	ATP1A1	POLR3C	EIF2B1	NAT9	MIS12	PSMD14	PSMD13	PSMD12	PSMD11	PSMD10	ATP6V1E1	PHF21A	HBQ1	RBM14	CIR	TUSC3	C5orf23	CISD2	TPT1	MLL2	MYO6	ARNTL	TRAT1	TIMM8B	ELL2	TNNT2	SUZ12	ADRM1	SDCBP	MYL6	MYL4	FZR1	MYL5	MYL3	TRRAP	ANAPC11	ATP6V1B1	FTH1	MYL9	KCNS1	RNF11	CLASP1	AXIN1	CKAP5	SAP18	INTS12	INTS10	SUGT1	PSMC6	PSMC5	GCM1	PSMC4	PSMC3	PSMC2	SMC1A	HIST4H4	NR6A1	TIMM50	ACVR1C	MEN1	SAP30	PIGK	KCNQ5	MCM7	KCNQ3	NARG1L	PCGF6	PSMD1	PSMD2	PSMD3	PSMD4	PSMD5	KCNQ2	PSMD7	KPNB1	KCNQ1	PSMD8	PIGA	ELP4	ELP3	ELP2	PIGY	LDB1	PIGU	PIGT	PIGS	INHA	MCM3	NCR1	EIF4G1	EIF4G2	EIF4G3	MAGT1	PSME1	PSME2	BUB1B	PSME3	KPNA3	KPNA1	ING2	NDUFB6	CD247	NPAS2	MYL6B	ACTB	MSH6	NDUFA2	MSH3	NDUFA9	MSH2	NDUFA6	CENPF	RGS19	CENPE	NDUFA1	DIS3	KCNN4	KCNN1	KCNN3
EXTRINSIC_TO_MEMBRANE	na	GNA14	APC2	GNAI1	UMOD	CNTFR	EEA1	EZR	FOLR3	C3orf31	TDGF1	TGM3	GML	BST1	SCUBE1	RGS19	PLAUR	ARRB1	SYTL4	SYTL2	GNAS	PRNP	SYTL1	GFRA2	MUC16	GFRA3
SYNAPSE	na	CDK5R1	ACHE	MYO7A	CABP1	NUFIP1	CABP4	ITGB1	RIMS1	DLG4	CHRNA1	EFNB1	PICK1	NLGN1	PCDH15	PCLO	CDK5	SYNE1	MAGEE1	GRM7	NPTN	TRAPPC4	ERC2	ERC1	APBB2	CACNA1C	APBB1	DNM2
INTRINSIC_TO_ORGANELLE_MEMBRANE	na	RTN4	LRIT1	SGMS2	BSCL2	LEMD3	BNIP3	PPOX	SGMS1	PEX3	RTN1	PIGK	PXMP3	COX18	LBR	CLN3	PIGU	DHRS9	STIM1	PIGT	PIGS	MFN2	BNIP1	PSEN1	PSEN2	ERN1	AMFR	EXT1	STEAP2	DOLPP1	DERL2	DERL1	GPAA1	RER1	EDEM1	DERL3	FIS1	PEX16	ABCD3	PEX13	PCSK7	ENTPD4	PEX12	QSOX1	MAN1C1	SELS	PEX11A	ATP7A	LARGE	RHOT1	RHOT2	SPCS1	DPM3
ANCHORED_TO_PLASMA_MEMBRANE	na	LYPD3	RTN4RL1	PKHD1	MDGA1	CD160	NTNG1	NTNG2	GAS1	RGMB	EFNA5	RTN4RL2	TREH	CD24
INTRINSIC_TO_GOLGI_MEMBRANE	na	SGMS2	RER1	BNIP3	SGMS1	MAN1C1	ATP7A	FIS1	LARGE	RHOT1	RHOT2	PCSK7	ENTPD4	COX18	STEAP2	QSOX1
SITE_OF_POLARIZED_GROWTH	na	CDK5R1	ANG	MAPT	OTX2	PRKCI	NRSN1	ERC2	APBB2	CDK5	APBB1	THY1
NUCLEAR_SPECK	na	C1orf124	TFIP11	PRPF31	NUAK2	CCDC55	GLIS2	DYRK1A	SLU7	TIMM50	TOPORS	ZBTB16
PML_BODY	na	SP100	ELF4	SPTBN4	PML	UBE2I	TOPBP1	RB1	ZBTB16	CHEK2	ISG20	SFRS2	RPA1	RPAIN	LRCH4
RIBOSOMAL_SUBUNIT	na	MRPS36	MRPL52	MRPS35	MRPL51	MRPL42	MRPS16	MRPL41	MRPS28	MRPS15	MRPS22	MRPS24	MRPS11	MRPS21	MRPL10	MRPL23	MRPL12	MRPS18C	RPL13A	MRPS18A	MRPL55
CORTICAL_ACTIN_CYTOSKELETON	na	SHROOM2	MYO1A	EPB41	SPTBN4	LLGL1	EPB41L2	LASP1	SPTBN2	GYS2	SPTBN1	SPTA1	SPTAN1	SPTB
ENDOPLASMIC_RETICULUM_LUMEN	na	PDIA5	PDIA4	CALR	TXNDC4	HSP90B1	UGCGL2	TAP2	SEP15	TRPC4AP	ERAP1	ERAP2	MBTPS1	RCN1	CLN6
COLLAGEN	na	COL18A1	COL4A4	COL4A3	COL4A2	TNXB	COL13A1	LUM	COL3A1	COL15A1	COL5A3	COL16A1	COL5A2	COL5A1	COL4A5	COL9A1	COL9A2	COL9A3	COL7A1	COL6A3	COL1A2	COL8A1	COL11A1	COL10A1
MITOCHONDRIAL_MEMBRANE_PART	na	ATP5D	ATP5E	OXA1L	UQCRC1	ATP5B	TIMM17A	TIMM17B	NDUFAB1	BNIP3	TIMM50	PPOX	NDUFS7	NDUFS4	C3orf31	NDUFS8	TIMM9	ATP5O	COX18	NDUFS3	NDUFS2	NDUFS1	COX15	ND1	OPA1	SLC25A6	NDUFA13	TIMM23	TIMM8B	MFN2	NNT	UQCRH	ATP5C1	TOMM22	SURF1	UQCRB	NDUFB6	TIMM10	ATP5G2	ATP5G1	TIMM13	ATP5G3	FIS1	COX6B2	NDUFA2	NDUFA9	NDUFA6	BCS1L	NDUFA1	SDHA	NDUFV1	RHOT1	RHOT2	ATP5A1
MICROVILLUS	na	DFNB31	ENPP7	MYO1A	MYO1C	TBC1D10A	CLIC4	CLIC5	USH1C	PCDH15	CDH23	DOCK4
COATED_MEMBRANE	na	EGFR	COPA	AFTPH	AP1G2	AP2S1	COPZ1	AP3S1	LDLRAP1	COPB2	AP1S1	COPG2	COPB1	ARCN1	NECAP2	COPG	AP1GBP1	COPE
INTEGRIN_COMPLEX	na	L3MBTL4	ITGAE	ITGA11	ITGA1	ITGB4	ITGA10	ITGA2	ITGA3	ITGB3	MYH9	ITGAM	ITGA9	ITGAX	ITGB8	ITGA5	ITGA8	ITGB7	ITGB6	ITGAD
GROWTH_CONE	na	CDK5R1	ANG	MAPT	OTX2	NRSN1	ERC2	APBB2	CDK5	APBB1	THY1
TRANS_GOLGI_NETWORK_TRANSPORT_VESICLE	na	AFTPH	AP1G2	FURIN	LDLRAP1	ATP7A	AP1S1	IGF2R	GOPC	RAB14	SPG21	STEAP2	PAMCI	AP1GBP1
ENDOPLASMIC_RETICULUM_PART	na	SLC9A6	TUSC3	HMGCR	VAPB	LMAN2L	UBQLN4	TAPBP	HTRA2	SEP15	RPN1	ERAP1	ERAP2	ASPH	RPN2	DDOST	SLC33A1	STIM1	AADAC	TXNDC4	TXNDC1	AMFR	EXT1	EXT2	DERL2	DERL1	CALR	LMAN1	DERL3	UGCGL2	SERINC1	DULLARD	SREBF1	HERPUD1	ATF6	SPCS1	RTN4	LRIT1	ORMDL1	ALG3	MRVI1	BSCL2	PDIA5	PDIA4	RTN1	SPINK5	PIGK	PIGF	SRPR	CASP7	POMT1	PIGB	PIGC	PIGA	CLN3	PIGY	PIGV	PIGU	PIGT	DHRS9	KTN1	ERLIN2	PIGS	ERLIN1	KRTCAP2	PIGO	MAGT1	BNIP1	ERN1	LRMP	DOLPP1	SRP9	CLN6	HSD3B2	HSD3B1	HSD17B2	GPAA1	EDEM1	NECAB3	STT3B	STT3A	TAP2	PEX16	SEC22A	DAD1	PLP2	SELS	TMPRSS3	HSP90B1	DC2	BAX	DPM1	TRPC4AP	DPM2	DPM3	MBTPS1	RCN1	RETSAT
PLASMA_MEMBRANE_PART	na	KLRC2	IL9R	SGMS2	OSMR	RCE1	AMOTL1	HNRPM	BTK	AGTR1	APP	AGTR2	GRIN2B	MC1R	LTB4R	GRIN2C	CCR10	ROS1	CDH24	L3MBTL4	SCN2B	PDPN	GRIN2A	LIFR	MYH9	THY1	SSTR4	SSTR5	SSTR2	NPC1	SSTR3	PTRF	TMPRSS11D	SSTR1	TMPRSS11E	BACE1	MC2R	RYR1	ROR1	ROR2	KLRC1	DCBLD2	ORAI1	AMTN	PPYR1	CACNB1	CACNB2	CACNB3	CACNB4	ATP12A	SLC29A1	SLC29A2	ZAP70	KLRF1	GUCY2F	JTB	KIR2DS4	GAS1	KIR2DS3	GUCY2D	BFAR	PKP4	CDC42BPA	CDC42BPB	OPRM1	SLC20A1	LDLR	SLC20A2	AP2S1	SIRPB1	MMP24	LNPEP	NMUR1	IL4R	CEACAM8	IL1RAP	SLC22A4	SLC22A3	MC5R	CEACAM6	SLC22A6	CEACAM5	CEACAM4	IL13RA1	SLC22A2	SLC22A1	GHR	LYN	SLC22A7	SLC22A8	CACNG4	CNPY2	MMP17	CFTR	MMP16	SLC3A1	IL6R	CACNG2	MMP15	CACNG1	MMP14	CARD11	EPB41L3	EREG	LRMP	DEGS1	C9	ECEL1	APC2	LRRC32	OPRK1	SORBS3	SORBS1	PKD1	MC3R	SLC8A1	OPRL1	ATRN	AXL	NTNG1	TRIM27	NTNG2	TMEM5	STAB2	ACCN2	ACCN1	CDH13	ACCN4	ACCN3	LRP1	TFRC	NRAP	EPGN	STAB1	YKT6	GNA14	MPZL1	GRIK1	GRIK2	GRIK3	GRIK4	IL15	IL17RB	MARCO	TDGF1	EDG3	EDG2	FRS2	EDG4	EDG7	EDG6	EBI2	BCL10	BST2	IL29	SLC33A1	PTPRN2	STIM1	IL11RA	GABRR2	GABRR1	ARRB1	SNTG1	VAMP2	NEU3	VAMP1	SNTG2	C3AR1	CYSLTR1	ADORA2B	ADORA2A	BMPR2	PTK7	ABCA1	SLCO2A1	IL12RB2	P2RY6	IL12RB1	P2RY4	P2RY2	P2RY1	ADRA2A	PCDHA10	PCDHA11	ADRA2C	ADRA2B	GABRQ	UPK2	GABRD	MUC1	GABRE	MYO1A	MYO1C	MET	GRIN1	TPBG	CYB561	MUC4	ABCB4	ATP7A	EPS15	P2RX5	LAMP1	P2RX4	LYVE1	P2RX7	P2RX1	P2RX3	TBXA2R	ADRA1B	SLC13A2	ADRA1A	SLC13A4	PDZD2	PDZD3	ADRA1D	ATP7B	CLDN8	CLDN7	CLDN9	CLDN4	CLDN3	GPR109B	CLDN6	CLDN5	GABBR1	GABBR2	SLC1A4	SLC1A5	PCDH1	SLC1A6	SNTB1	SNTB2	TIE1	TREH	SLC43A1	SLC1A1	MLANA	PTGER1	PTGER2	PTGER3	PCDH8	PCDH7	NEXN	SDC1	FOLH1	CNTN2	CLDN1	CLDN2	TM4SF1	TM4SF4	TM4SF5	ROM1	BTN2A1	CLCNKA	CLCNKB	SNIP	RGMB	HRH1	HRH3	PRRG1	HRH2	PRRG2	SCNN1G	CD6	SELPLG	DCLK1	EBP	TNFSF4	OLR1	KL	MAL	TNFSF8	NCSTN	CYBB	DSC3	MEP1A	SCN4B	MEP1B	DSC1	EPOR	OPRD1	CADM3	CADM1	IL6ST	LHCGR	TMEM11	CD52	SLC35A1	ATP2B1	CD48	CD47	ATP2B4	PICALM	WNK4	CD46	GRID2	PSENEN	RAB26	APOM	C5AR1	GJD3	ABCB11	CD3E	CD40	CCR9	CCR8	CD37	CCR7	LETM1	CD36	RND1	CCR6	CCR5	CCR4	HAS1	TACSTD2	CD33	CCR3	CCR2	HAS2	RAB13	HAS3	CLCN1	C9orf58	CALY	KEL	MMD	MME	CD70	BDKRB1	BDKRB2	CD72	EPHB3	EPHB4	EPHB1	SLC11A2	SLC11A1	STX12	CD69	DMD	SLC31A2	SLC31A1	TYROBP	CNKSR1	IL1RL2	CELSR1	CD63	AGER	EPHA1	EPHA2	EPHA3	KDR	NTRK3	EPHA4	CD55	ATP2A2	NTRK1	NTRK2	GHSR	CLCN5	PCDHA6	GJA8	PCDHA7	KCNJ15	PCDHA8	OR52A1	ACVRL1	PCDHA2	IL27RA	PCDHA3	PCDHA4	PCDHA5	GJA1	ANPEP	KCNJ10	PCDHA1	CD151	GJA4	SLC26A2	KCNJ11	ART1	KCNJ14	ART3	GBAS	SLC24A1	GOLM1	ICAM1	GPR176	ATP4A	GZMA	PCDHB6	ICAM5	PCDHB3	PCDH11X	ICAM2	PCDHB4	ICAM3	CD160	PCDHB2	GZMB	CD164	STX1B	GRM1	CD163	GRM5	BSND	GRM4	GRM3	GRM2	SEMA4F	GRM8	GRM7	GRM6	STEAP1	AVPR2	PARD3	OPN1LW	CCR1	NEO1	MIP	LY6E	FUT1	CD24	MLLT4	CD28	LY75	OPN1MW	NLGN1	CD1C	PTGFR	GJB1	CD1D	GJB2	SLC16A3	PROM1	SLC16A2	SLC16A5	SLC16A4	CD19	SLC16A7	SLC16A6	RAB35	SLC16A8	PTCH1	PTCH2	ATP6V0A4	F2RL2	F2RL3	CASR	SLC22A13	GABRB3	SLC22A12	GABRB2	GABRB1	SLC22A14	F2RL1	SLC22A11	VIPR1	VIPR2	SCTR	PTGIR	ROBO1	MS4A1	CSF3R	MS4A2	MFI2	CNGA1	BCAP31	IGSF6	IGSF1	AKAP7	DST	CAV3	FXYD1	CAV2	FGFR1	CAV1	FGFR4	FXYD3	FGFR3	ADCYAP1R1	ITGAE	ITGB4	ITGB3	PCDHAC2	ITGAM	PCDHAC1	ITGAX	ITGB8	FOLR1	TRO	ITGB7	ITGB6	GAL3ST1	CSF1R	GABRA2	GABRA1	GABRA4	GABRA3	GABRA6	PODXL	GABRA5	ITGA1	ITGA2	ITGA3	SLC25A11	ITGA9	SLC25A14	SLC4A11	SLC25A13	EMR1	FCAR	ITGA5	ITGA8	LTB4R2	CD79B	ITGAD	CD79A	PHEX	SLC25A17	SLC5A3	CD8B	SLC5A1	SORL1	GNRHR	BCAM	CXCR3	DDR2	CD97	CD96	CXCR5	CXCR4	CXCR6	TPO	EVI2B	ZYX	GABRG2	ALK	OR10J1	CD84	PRKD1	CD83	DDR1	TNFRSF9	BPI	CD82	CD81	NGFR	PRNP	GPRC5C	GPR6	GPRC5A	TNFRSF4	GPR1	GPR4	TPSG1	GPR3	TGM3	HS6ST1	IL2RG	PLA2R1	SLC39A2	APC	IL2RB	HPN	MPZ	CD99	IL8RB	SLC18A2	SLC18A3	SLC5A6	MPL	KCNE1L	CTNNB1	HTR1B	MALL	HTR1A	KCNK6	ADAM2	KCNK5	FAT	ADAM8	HTR1D	HTR1F	ADAM9	SYK	HTR1E	PTPRJ	TYRO3	PTPRK	CLCA2	CLCA1	PTPRM	CLCA4	PTPRF	GPER	PTPRG	NCF4	PTPRH	PTPRS	PTPRT	PTPRU	SSPN	PTPRN	PTPRO	CTNNA3	MAGEE1	ST14	MST1R	CD226	IL1R1	ERBB4	GNAI1	ERBB3	HFE	PPT1	NPY6R	KCNJ2	KCNJ3	KCNJ1	HCRTR2	ADRB3	HCRTR1	MUSK	SYPL1	PROCR	HLA-DRB4	HLA-DRB5	SLC28A2	SLC28A1	PTH2R	TGFBR1	PHB	PCDH12	CD300C	KCNK1	SYNGR3	KCNK3	NPY5R	KCNJ5	KCNJ4	KCNJ6	KCNJ8	AVPR1B	AVPR1A	SYTL4	CHRND	SYTL2	CHRNE	SYTL1	CD200	P2RXL1	CHRNG	KCNH1	LIMA1	ENOX2	MSR1	GLRA1	TRPV1	TRPV2	RP1-21O18.1	TEGT	RDH8	SLC23A1	SLC23A2	SLMAP	TRPV5	TRPV6	HTR5A	KCNG2	CLN3	STX4	STX3	STX2	CMKLR1	XPR1	GNAS	STBD1	KCNH2	KCNH4	FFAR3	FFAR2	NPY2R	GPR64	FFAR1	PCDHB15	GPR65	EEA1	PCDHB12	GPR68	PCDHB11	PCDHB17	KCNE1	MAS1	KCNE2	CCBP2	HTR3A	HTR3B	TMPRSS2	SELP	GPR75	SELL	CTLA4	FADS2	NPY1R	P2RY11	NPHS2	NPHS1	HBEGF	HTR2B	NMBR	HTR2A	KCNC1	KCNC4	KCNC3	ATP6AP2	TSPAN4	SLC7A8	TNFSF15	JAG2	SLC7A9	TSPAN7	TSPAN9	TNFSF12	ENPEP	SLC7A6	SLC7A7	VCL	SLC2A8	DAB2	ST3GAL5	SLC2A4	GPR45	GPR44	PGRMC1	SLC2A2	GPR42	INSR	RGR	FLVCR1	EGFR	KCND3	SLC34A1	ACTN1	ACTN2	ACTN3	NTSR1	NTSR2	SLC34A3	SLC34A2	PODXL2	THBD	GPR55	GPR56	GPR50	GPR52	SLC40A1	KIR3DL2	STX8	DRD1	DRD3	DRD2	KCNA2	KCNA1	DRD4	KCNA4	KCNA3	KCNA6	OPN1SW	KCNA5	GPR23	GPR22	GPR21	NUMB	TEK	BTN1A1	GPR25	GRPR	GPR20	B4GALT1	MRC1	HCN2	CACNA2D1	ADAM29	ADAM23	KCNB2	TNFRSF13B	RHD	GPR137B	CACNA1S	LAT	GPR32	TNFSF10	GPR35	GPR34	GPR37	SLC7A2	SLC7A1	GPR39	CACNA1G	MTNR1B	RHBDL1	CACNA1H	CACNA1E	CACNA1F	MERTK	CACNA1C	TRIP6	NKG7	CACNA1D	GPR31	RHO	CACNA1B	MTNR1A	CORIN	SYNGR1	CXADR	SYNGR2	CCRL2	GPC4	GPC5	GPC3	GPC6	CSF2RB	GPC1	CSF2RA	CCRL1	DLG1	SIT1	GPR19	KTN1	M6PR	TRPM2	TRPM1	ATP6V1A	TAS2R16	ADRB2	CHRM5	ADRB1	CHRM4	CHRM3	SIGLEC6	CHRM2	CHRM1	IGF2R	SIGLEC7	LCK	GPR15	GPR17	TSHR	GPR12	LCT	PTAFR	ACVR1	APH1A	OXTR	CDH1	COL17A1	TSPAN31	TCIRG1	FLT1	SLC12A2	SLC12A3	FLT3	SLC12A4	FLT4	TSPAN13	TSPAN15	CLPTM1	SLCO1B3	FZD10	SLCO1B1	SLC14A1	SMPD2	ADCY3	ATP1B1	ADORA3	LYPD3	ATP1B3	AQP9	ADCY7	VAPA	AQP8	EFNA1	ATP1B4	EFNA3	OR1E2	AQP5	AQP4	AQP7	AQP6	AQP1	ADORA1	SHH	AQP2	CLEC4A	CHRNA4	CHRNA7	CHRNA6	CHRNA1	CHRNA3	CHRNA2	SLC12A6	SLC12A7	EFNB3	MDGA1	EFNB1	TRPA1	EFNB2	HTR4	OR1D2	CLEC4M	OR1D4	CRHR1	LILRB2	CRHR2	VSIG2	PGM5	RHCG	CD40LG	LILRB3	HTR7	RHCE	CX3CR1	HTR6	PDGFRA	EFNA5	EFNA4	CLEC5A	HS3ST3B1	KCNMB3	KCNMB4	PALM	PRLHR	ENPP2	FCER2	ENPP3	TRHR	ITGA11	DAG1	ITGA10	KCNMB2	BAI1	FCER1G	LAMB1	FCER1A	TRPC1	TRPC3	TRPC5	NCKAP1L	HOMER1	NOTCH3	NOTCH2	NOTCH4	CHRNB4	CHRNB3	CHRNB2	ENG	SLC46A1	TM7SF2	GYPB	CCKAR	MCHR1	GYPC	GYPE	SLC15A1	SLC16A10	SLC15A2	BCAR1	IL28RA	ASGR1	EDNRA	EDNRB	SLC25A3	XCR1	KCNMA1	CCKBR	SLC25A4	SLC25A5	RXFP3	FLOT1	LDLRAP1	CLEC1A	TNFRSF10C	SGCG	PSEN1	LAX1	ASH1L	PSEN2	GPA33	ADAM17	SGCD	SGCE	SGCA	CLEC1B	SGCB	CLDN16	PIP5K3	CLDN17	CLDN18	SHROOM2	CLDN19	SHROOM3	LANCL1	CLDN10	CLDN11	SLC19A1	CLDN12	CLDN14	CLDN15	BEST1	CLEC2B	CLEC2D	NPFFR2	ABCD2	TRHDE	PTPRZ1	ATP1A4	CLDN22	ATP1A1	FZD3	CLDN20	FZD2	FZD5	CLDN23	ITPR1	CAPRIN1	FZD6	TJP1	ADCY9	ERBB2IP	LAYN	ABCC3	ABCC1	ABCC2	OPN3	ABCC5	MAEA	SLC6A2	TLR1	SLC6A4	TLR2	CSPG4	TLR3	TLR4	CSPG5	TLR6	PNN	GP9	GP5	GP6	SLC4A1	SLC4A4	SLC4A3	SPN	PAG1	DSCAM	SCUBE1	AGTRL1	TRAT1	ADRM1	LAT2	LRP12	PI4K2A	SDCBP	KIR2DL1	KIR2DL3	KIR2DL4	SLC38A3	PKHD1	ITLN1	KLRK1	NINJ2	KCNS1	LAPTM5	CNR1	CNR2	SLC30A5	B3GNT3	SLC30A3	SCARB2	ENTPD1	AXIN1	PARD6A	PARD6B	RYK	EVL	TACR3	OPCML	TACR2	RRH	TACR1	HPS1	FASLG	LGR5	ACVR1C	ACVR1B	KCNQ5	KCNQ3	ATP8B1	NECAP2	PTHR1	CNTNAP1	CALCRL	KCNQ2	RAMP1	TAAR5	KCNQ1	IFNGR2	IFNGR1	RAMP3	OPRS1	TM9SF2	RAMP2	MPP1	NRXN3	MPP2	MPP3	NRXN1	PIGR	NCR2	NCR3	IFNAR1	STOM	ACVR2A	IFNAR2	ACVR2B	RTN4RL1	TNFRSF25	CD247	RHBG	TNFRSF1A	RTN4RL2	CNN2	GP1BA	PTPRB	PTPRC	CR1	PTPRD	LTK	MUC20	PTPRA	RGS19	SLC10A2	RHAG	SLC10A1	KCNN4	SLC17A5	PSMG1	SLC6A9	SLC17A3	SLC6A7	KCNN1	SLC17A4	SLC17A1	KCNN3	MLNR	SLC17A2	OR3A2	F2R
NEURON_PROJECTION	na	CLN3	CDK5R1	NF1	PPT1	CABP4	ACTN2	SOD1	DTNBP1	MARK4	CDK5	TGFB2	CDH13	MAPT	GHRL	NEFH	NRSN1	GHSR	NEFL	NEFM	SKIP	SYNPO
PLASMA_MEMBRANE	na	KLRC2	HRAS	IL9R	SGMS2	SCN3B	OSMR	RCE1	SGMS1	AMOTL1	HNRPM	BTK	AGTR1	AGTR2	APP	MC1R	GRIN2B	GRIN2C	LTB4R	CCR10	ROS1	KLRD1	CDH24	KLRB1	CRTAM	L3MBTL4	SCN2B	PDPN	LIFR	GRIN2A	MYH9	THY1	ERMAP	SSTR4	SSTR5	NPC1	SSTR2	SSTR3	PTRF	TMPRSS11D	SSTR1	TMPRSS11E	BACE1	MC2R	RYR1	ROR1	ROR2	RYR2	KLRC1	HLA-DRA	DCBLD2	ORAI1	HSD17B10	AMTN	PPYR1	CACNB1	CACNB2	ARF6	CACNB3	CACNB4	ATP12A	SLC29A1	TMEM50B	SLC29A2	UPK1A	ZAP70	KLRF1	HLA-DOA	GUCY2F	JTB	KIR2DS4	KIR2DS3	GAS1	GUCY2D	BFAR	RGS1	ARF1	PKP2	PKP4	CDC42BPA	CDC42BPB	OPRM1	SLC20A1	LDLR	SLC20A2	AP2S1	NBEA	SIRPB1	MMP24	LNPEP	NMUR1	IL4R	IL1RAP	CEACAM8	SLC22A4	CEACAM7	SLC22A3	CEACAM6	MC5R	SLC22A6	CEACAM5	CEACAM4	SLC22A5	IL13RA1	SLC22A2	SLC22A1	GHR	AIFM3	LYN	SLC22A7	SLC22A8	CACNG4	CNPY2	MMP17	MMP16	CFTR	SLC3A1	MMP15	IL6R	CACNG2	MMP14	CACNG1	ELMO1	LRPAP1	EPB41L2	CARD11	EPB41L3	EREG	LRMP	DEGS1	ALOX12	SNAP29	C9	ECEL1	APC2	LRRC32	OPRK1	FPR1	CLEC10A	SORBS3	SORBS1	PKD2	PKD1	MC3R	SNAP23	SLC8A1	OPRL1	ATRN	TRIM27	NTNG1	AXL	NTNG2	TMEM5	CRIPAK	STAB2	ACCN2	PLSCR1	CDH13	ACCN1	ACCN4	LRP1	ACCN3	CDH15	TFRC	NRAP	EPGN	STAB1	RAB22A	MC4R	LRP6	YKT6	PRSS21	GNA14	MPZL1	GNA15	GRIK1	GRIK2	GRIK3	GNA11	GRIK4	IL15	IL17RB	MARCO	CSNK2A1	GALR1	GALR3	GALR2	TDGF1	EDG1	EDG3	EDG2	FRS2	EDG4	EBI3	EDG7	EDG6	EBI2	BCL10	IL29	BST2	SLC33A1	PTPRN2	BAIAP2	STIM1	IL11RA	GABRR2	GABRR1	ARRB2	ARRB1	VAMP5	SNTG1	VAMP2	VAMP1	NEU3	EDA	CCDC8	SNTG2	C3AR1	HDLBP	CYSLTR1	IFITM1	ADORA2B	ADORA2A	IFITM3	PTK7	BMPR2	ABCA1	ABCA3	SLCO2A1	IL12RB2	P2RY6	IL12RB1	P2RY4	P2RY2	P2RY1	LGICZ1	ADRA2A	PCDHA10	PCDHA11	ADRA2C	ADRA2B	EGF	GABRQ	UPK2	MUC1	GABRD	GABRE	MYO1A	MYO1C	GRIN1	MET	TPBG	CYB561	ABCB4	MUC4	P2RX5	ATP7A	EPS15	P2RX4	LAMP1	LYVE1	P2RX7	P2RX1	P2RX3	TBXA2R	MYO16	ADRA1B	SLC13A2	ADRA1A	SLC13A4	PDZD2	PDZD3	ADRA1D	ATP7B	CLDN8	CLDN7	CLDN9	CLDN4	CLDN3	GPR109B	PREX1	CLDN6	CLDN5	GABBR1	GABBR2	SKAP2	SC4MOL	SLC1A4	SLC1A5	PCDH1	PRMT8	SLC1A6	SNTB1	SNTB2	TIE1	TREH	SLC43A1	SLC1A1	MLANA	PTGER1	PTGER2	PTGER3	SLA2	PCDH8	PCDH7	NEXN	SDC1	FOLH1	CNTN2	CLDN1	CLDN2	TM4SF1	TM4SF4	ROM1	TM4SF5	ANKRD20A1	BTN2A1	CLCNKA	CLCNKB	PRSS8	SNIP	HRH1	RGMB	PRRG1	HRH3	PRRG2	HRH2	CD4	SCNN1G	KLRA1	CD6	SELPLG	CD5	DCLK1	CD7	EBP	TNFSF4	OLR1	KL	CBL	MAL	TNFSF8	NCSTN	ADI1	CYBB	MEP1A	DSC3	MEP1B	SCN4B	EPOR	DSC1	GCA	OPRD1	CADM3	CADM1	IL6ST	UTRN	LHCGR	TMEM11	CD52	CD53	SLC35A1	CD48	ATP2B1	CD47	ATP2B3	ATP2B4	PICALM	CD46	WNK4	GRID2	ABRA	PSENEN	RAB26	APOM	PLD2	F11R	C5AR1	GJD3	ABCB11	CD3E	CD40	CCR9	CCR8	CD38	LETM1	CCR7	CD37	CCR6	RND1	CD36	TACSTD1	CCR5	TACSTD2	HAS1	CCR4	CCR3	CD33	CCR2	RAB14	HAS2	HAS3	RAB13	CLCN1	C9orf58	CALY	KEL	MMD	MME	CD70	BDKRB1	BDKRB2	EPHB3	CD72	EPHB4	EPHB1	SLC11A2	SLC11A1	ACE	STX12	CD69	DMD	SLC31A2	SLC31A1	TYROBP	CNKSR1	IL1RL2	CELSR1	CD63	EPHA1	AGER	EPHA2	KDR	EPHA3	NTRK3	EPHA4	CD55	ATP2A2	EPHA8	NTRK1	NTRK2	RIT1	RIT2	GHSR	CLCN5	PCDHA6	GJA8	PCDHA7	KCNJ15	STEAP4	PCDHA8	OR52A1	ACVRL1	PCDHA2	IL27RA	RAB5B	PCDHA3	PCDHA4	LY86	PCDHA5	GJA1	KCNJ10	ANPEP	PCDHA1	GJA4	CD151	KCNJ11	SLC26A2	KCNJ14	ART1	ART3	PDPK1	GBAS	SLC24A1	FCGR3A	AGPAT3	GOLM1	ICAM1	GPR176	ICAM4	ATP4A	GZMA	PCDHB6	ICAM5	LY96	PCDHB3	ICAM2	PCDH11X	PCDHB4	ICAM3	CD160	PCDHB2	GZMB	CD164	STX1B	GRM1	CD163	GRM5	AMBP	BSND	GRM4	GRM3	STYK1	GRM2	GRM8	SEMA4F	GRM7	GRM6	RIN1	STEAP2	STEAP1	MAP3K12	AVPR2	PARD3	OPN1LW	CCR1	NEO1	MIP	LY6E	IL10RB	IL10RA	FUT1	CD24	MLLT4	CD28	LY75	OPN1MW	NLGN1	CD1C	CD1B	NPR2	GRIA3	GRIA4	PTGFR	SOD1	GABARAP	GJB1	GJB2	CD1D	SLC16A3	PROM1	SLC16A2	SLC16A5	SLC16A4	CD19	SLC16A7	GRIA2	SLC16A6	FYN	GRIA1	RAB35	SVIL	SLC16A8	PTCH1	PTCH2	ATP6V0A4	CD14	VLDLR	SEPT5	F2RL2	F2RL3	SLC22A16	CASR	SLC22A18	OCLN	SLC22A13	GABRB3	GABRB2	SLC22A12	GABRB1	SLC22A14	F2RL1	CASK	SLC22A11	VIPR1	PRKCB1	VIPR2	GHRHR	SCTR	PTGIR	ROBO1	MS4A1	MS4A2	CSF3R	GLP2R	P11	MFI2	PICK1	CNGA1	BCAP31	IGSF6	IGSF2	IGSF1	AKAP7	NRSN2	DST	GLP1R	FXYD1	CAV3	FGFR1	CAV2	FXYD3	FGFR4	CAV1	FGFR3	SSH1	ADCYAP1R1	ITGAE	ITGB4	ITGB3	PTPRCAP	FXYD6	ITGB1	PCDHAC2	ITGAM	PCDHAC1	ITGAX	FOLR1	ITGB8	TRO	ITGB7	ITGB6	GAL3ST1	CSF1R	GABRA2	GABRA1	GABRA4	GABRA3	PODXL	GABRA6	GABRA5	ITGA1	ITGA2	ITGA3	SLC25A11	ITGA9	SLC25A14	SLC4A11	SLC25A13	EMR1	FCAR	ITGA5	ITGA8	LTB4R2	CD79B	ITGAD	CD79A	PHEX	FAM84B	SLC25A17	SLC5A3	CD8B	SLC5A1	SORL1	GNRHR	BCAM	CXCR3	DDR2	CD97	CD96	CXCR5	CXCR4	CXCR6	TPO	EVI2B	SHC1	ZYX	MSN	OSTalpha	TMEM16G	GABRG2	ALK	FSHR	OR10J1	CD84	PRKD1	TNFRSF9	CD83	DDR1	BPI	CD82	CD81	NUCB2	NGFR	PRNP	AOC3	PRKCZ	GPRC5C	GPR6	GPRC5A	TNFRSF4	GPR1	DTNBP1	GPR4	TPSG1	GPR3	C9orf127	TGM3	HS6ST1	IL2RG	PLA2R1	PPAP2A	SLC39A2	APC	HPN	IL2RB	MPZ	IL2RA	CD99	IL8RB	TMEM47	CCDC70	PECAM1	SLC18A2	SLC18A3	SLC5A6	SLC5A7	MPL	KCNE1L	CTNNB1	HTR1B	HTR1A	MALL	CTGF	ADAM2	KCNK6	KCNK5	FAT	HTR1D	GNG4	ADAM8	HTR1F	ADAM9	HTR1E	SYK	PTPRJ	TYRO3	PTPRK	CLCA2	PTPRM	CLCA1	CLCA4	PTPRF	MAGI1	PTPRG	GPER	PTPRH	NCF4	PTPRS	PTPRT	PTPRU	PTPRN	SSPN	PTPRO	SIRPA	CTNNA3	PLAUR	GRB10	MAGEE1	ST14	MST1R	CD226	IL1R1	EMCN	ERBB4	ERBB3	GNAI1	MAGEA1	HFE	PPT1	NPY6R	KCNJ2	KCNJ3	KCNJ1	HCRTR2	HCRTR1	ADRB3	MUSK	CDC42EP2	SYPL1	PROCR	PVRL3	PVRL2	HLA-DRB4	HLA-DRB5	SLC28A2	SLC28A1	PTH2R	TGFBR1	PHB	PCDH12	CD300C	KCNK1	SYNGR3	NPY5R	KCNK3	KCNJ5	KCNJ4	KCNJ6	KCNJ8	AVPR1B	AVPR1A	FPRL2	SYTL4	CHRND	SYTL2	FPRL1	CD200	CHRNE	SYTL1	P2RXL1	CHRNG	GNAZ	KCNH1	LIMA1	MSR1	ENOX2	GLRA1	TRPV1	MARCKSL1	TRPV2	RP1-21O18.1	UNC93A	TEGT	RDH8	SLC23A1	NOD2	SLC23A2	SLMAP	MAPT	TRPV5	TRPV4	TRPV6	KCNG3	HTR5A	KCNG2	STX6	CLN3	STX4	STS	ARHGEF1	STX3	STX2	CMKLR1	GNAQ	XPR1	GIPR	GNAS	STBD1	KCNH2	RNPEP	KCNH4	FFAR3	NPY2R	FFAR2	GPR64	FFAR1	PCDHB15	GPR65	C6orf25	EEA1	PCDHB12	GPR68	PCDHB11	DGKD	PCDHB17	MAS1	KCNE1	KCNE2	CCBP2	HTR3A	RASA3	HTR3B	TMPRSS2	SELP	GPR75	SELL	SILV	CTLA4	FADS2	DGKK	NPY1R	P2RY11	NPHS2	CENTA1	NPHS1	CENTA2	HBEGF	HTR2B	NMBR	SELE	HTR2A	KCNC1	KCNC4	KCNC3	SLC6A20	ATP6AP2	TSPAN4	JAG2	TNFSF15	SLC7A8	TSPAN7	SLC7A9	TSPAN9	TNFSF12	ENPEP	SLC7A6	SLC7A7	VCL	SLC2A8	PRKAR2A	DAB2	SLC2A5	ST3GAL5	SLC2A4	GPR45	PGRMC1	SLC2A2	GPR44	GPR42	RGR	INSR	FLVCR1	IRS4	EGFR	KCND3	SLC34A1	ACTN1	ACTN2	ACTN3	HDAC11	NTSR1	NTSR2	SLC34A3	SLC34A2	NCAM1	NCAM2	PODXL2	THBD	GPR55	GPR56	GPR50	PSCA	GPR52	SLC40A1	KIR3DL2	STX8	DRD1	DRD3	DRD2	DRD5	MRAS	KCNA2	DRD4	KCNA1	KCNA4	CDC42SE1	KCNA3	KCNA6	KCNA5	OPN1SW	GPR23	GPR22	GPR21	NUMB	TEK	GPR25	BTN1A1	GRPR	GPR20	MRC1	B4GALT1	HCN2	CACNA2D1	ADAM29	EPB41	ADAM23	EPB42	KCNB2	TNFRSF13B	RHD	GPR137B	CACNA1S	GPR32	LAT	TNFSF10	GPR35	GPR34	GPR37	SLC7A2	CDC42SE2	SLC7A1	GPR39	MTNR1B	CACNA1G	RHBDL1	CACNA1H	CACNA1E	CACNA1F	MERTK	NKG7	CACNA1C	TRIP6	CACNA1D	GPR31	CACNA1A	MTNR1A	RHO	CACNA1B	CORIN	SYNGR1	CXADR	SYNGR2	CCRL2	GPC4	GPC5	CDC42	GPC3	GPC6	RHOB	CSF2RB	GPC1	CSF2RA	DLG2	DLG1	CCRL1	SIT1	GPR19	KTN1	NUP85	M6PR	SLC9A3R2	TRPM2	TRPM1	TAS2R16	ATP6V1A	CHRM5	ADRB2	CHRM4	ADRB1	CHRM3	SIGLEC6	CHRM2	IGF2R	CHRM1	SIGLEC7	LCK	GPR15	GPR17	TSHR	PTAFR	LCT	GPR12	ACVR1	APH1A	OXTR	CDH1	CDH5	COL17A1	TSPAN31	DNER	SH2B2	TCIRG1	PLP2	FLT1	SLC12A1	SLC12A2	NF2	SLC12A3	FLT3	COL13A1	SLC12A4	FLT4	TSPAN13	TSPAN15	ANXA2	CLPTM1	SLCO1B3	FZD10	SLCO1B1	OSTbeta	SLC14A1	SMPD2	ADCY3	ATP1B1	LYPD3	ADORA3	ATP1B3	VAPA	ADCY7	AQP9	EFNA1	AQP8	ADCY8	ATP1B4	EFNA3	OR1E2	AQP5	AQP4	AQP7	AQP6	AQP1	ADORA1	SHH	AQP2	GOT2	TRAK2	LILRA3	CLEC4A	RAPGEF6	CHRNA4	CHRNA7	CHRNA6	CHRNA1	CHRNA3	CHRNA2	SLC12A6	CLNS1A	SLC12A7	EFNB3	EFNB1	MDGA1	TRPA1	EFNB2	HTR4	SPAR	PDYN	RIC8B	OR1D2	CLEC4M	OR1D4	CRHR1	LILRB2	CRHR2	VSIG2	PGM5	RHCG	FER1L3	CD40LG	LILRB3	RHCE	HTR7	HTR6	CX3CR1	PDGFRA	EFNA5	EFNA4	CLEC5A	HS3ST3B1	KCNMB3	PALM	KCNMB4	PRLHR	ENPP2	ENPP3	FCER2	TRHR	DAG1	ITGA11	ITGA10	KCNMB2	SERINC1	BAI1	FCER1G	LAMB1	FCER1A	TRPC1	TRPC4	TRPC3	TRPC6	LGALS3	TRPC5	LGALS4	ARFIP2	NCKAP1L	HOMER1	ABCG1	NOTCH3	NOTCH2	NOTCH4	CHRNB4	CHRNB3	CHRNB2	ENG	SLC46A1	TM7SF2	GYPB	GYPC	MCHR1	CCKAR	GYPE	SLC15A1	SLC16A10	SLC15A2	BCAR1	GYPA	IL28RA	MTFR1	EDNRA	ASGR1	EDNRB	SLC25A3	XCR1	KCNMA1	ADAM11	CCKBR	SLC25A4	SLC25A5	RXFP3	FLOT1	LDLRAP1	CLEC1A	TNFRSF10C	PSEN1	SGCG	LAX1	PSEN2	ASH1L	GPA33	ADAM17	SGCD	SGCE	ADAM12	SGCA	CLEC1B	SGCB	PIP5K3	CLDN16	CLDN17	SHROOM2	CLDN18	SHROOM3	CLDN19	LANCL1	CLDN10	CLDN11	SLC19A1	CLDN12	GCGR	CLDN14	CLDN15	BEST1	CLEC2B	LANCL2	CLEC2D	NPFFR2	ABCD2	ACTL6A	FZD9	PSCD1	IL18R1	PSCD2	TRHDE	PSCD3	PTPRZ1	ATP1A3	ATP1A4	CLDN22	ATP1A1	FZD3	FZD2	ATP1A2	CLDN20	FZD5	ITPR3	EIF2B1	CAPRIN1	ITPR1	FZD7	CLDN23	FZD6	ITPR2	TJP1	DKK1	ERBB2IP	ADCY9	LAYN	ABCC3	ABCC4	CALM3	ABCC1	ABCC2	OPN3	ABCC5	ABCC6	MAEA	SLC6A2	SLC6A3	SLC6A4	TLR1	CSPG4	TLR2	TLR3	TLR4	CSPG5	TLR6	PNN	GP9	GP5	GP6	DYSF	SLC4A1	SLC4A4	SLC4A3	SPN	PAG1	DSCAM	MADD	SCUBE1	TNFRSF17	BASP1	AGTRL1	TRAT1	ADRM1	PLCE1	LAT2	CPE	DARC	LRP12	PI4K2A	SDCBP	KIR2DL1	KIR2DL3	KIR2DL4	SLC38A3	PKHD1	ITLN1	KLRK1	NINJ2	KCNS1	LAPTM5	CNR1	CNR2	SLC30A5	B3GNT3	SCARB1	SLC30A3	SCARB2	SPAM1	GML	ENTPD1	AXIN1	PARD6A	PARD6B	RYK	EVL	AKTIP	TACR3	OPCML	TACR2	RRH	TACR1	HPS1	FASLG	LGR5	LSR	ACVR1C	AKT1	KCNQ5	ACVR1B	KCNQ3	PTHR1	ATP8B1	NECAP2	CNTNAP1	CALCRL	PAK1	CSK	KCNQ2	TAAR5	RAMP1	IFNGR2	KCNQ1	IFNGR1	RAMP3	OPRS1	TM9SF2	RAMP2	CCDC88A	MPP1	PIGY	NRXN3	MPP2	MPP3	PIGU	NRXN1	PIGR	NCR2	NCR3	IFNAR1	STOM	IFNAR2	ACVR2A	ACVR2B	C1QBP	CPM	RTN4RL1	TNFRSF25	CD247	RHBG	TNFRSF1A	RASGRP4	GP1BA	CNN2	RTN4RL2	PTPRB	PTPRC	PTPRD	CR1	LTK	PTPRA	MUC20	RGS19	SLC10A2	RHAG	SLC10A1	KCNN4	SLC17A5	PSMG1	SLC6A9	SLC17A3	SLC6A7	KCNN1	SLC17A4	SLC17A1	MLNR	KCNN3	SLC17A2	OR3A2	F2R
PEROXISOME	na	HACL1	ECH1	EHHADH	IDE	PEX6	PRDX5	PEX3	PMVK	AGXT	ACOT4	PIPOX	PEX7	ACOX3	FIS1	LONP2	ACOT8	PEX1	PEX19	AGPS	PXMP3	PXMP4	PEX16	ABCD2	PEX14	ABCD3	GNPAT	PEX13	PEX12	HSD17B4	PEX10	AMACR	ISOC1	PECI	PHYH	HAO1	PEX11A	PNPLA8	PEX11B	MLYCD	PEX26	HAO2	ACAD11	IDI1	SLC27A2	SCP2	CROT	SLC25A17
NUCLEOLUS	na	RPP38	FGF18	SURF6	SRP68	MORF4L2	LOC81691	KLHL7	TOP1	IMP3	CDKN2A	DDX11	DDX24	RPP30	RPL11	DDX21	IMP4	GNL3	ZNF43	KRR1	IKBKAP	RRP1	EMG1	ZNF506	PTBP1	FMR1	NOP5/NOP58	RRP9	NOL5A	RPS19	MYBBP1A	XRN2	PNMA1	SDAD1	NHP2L1	COIL	ZNF330	NOLA2	DDX47	NOLA3	SLC29A2	NOM1	NPM1	RPL3	NOC4L	TAF5	MPHOSPH10	WRN	FXR1	RPS7	OASL	DDX56	DNAJB9	NOLC1	CDKN2AIP	POP1	SPTBN1	UTP20	DDX54	RBPJ	ASNA1	PARP1	ABL1	VCX	RPP40	POP7	UTP18	DEDD	LYAR	TCOF1	CCNT1	MKI67IP	ZNF346	RPS19BP1	DKC1	ANG	CIRH1A	TOP2B	TOP2A	DEDD2	NOL6	ELP3	NLRP5	NOL4	EXOSC9	NOL3	POLR1E	NOL8	TP53	APTX	POLR1C	IFI16	EXOSC1	NCL	NOL1	NEK11	CD3EAP	VCX3A	VCX3B	MDM2	NOL14	UTP3	ZNF274	PML	POLA1	RPL35	RPL36	NUFIP1	SMUG1	POLR2A	EXOSC10	ERCC6	TSPYL2	REXO4	THAP2	FAM32A	NSUN2	GEMIN4	NF2	PNO1	C15orf29	BXDC5	SC65	UBTF	ILF2	ZNF259	MPHOSPH1
SOLUBLE_FRACTION	na	RAB3GAP2	EDN3	CGA	CGB	RAB3GAP1	EDN2	CRHBP	EDN1	BTC	IDE	IL13	RANGAP1	DLK1	MED22	REG3A	STAC	PDE4A	PDE4B	CTDSP2	FAS	NSMAF	YARS	CARS	DARS	NCF1	ChGn	EFNB1	FMR1	AARS	IL26	CORO7	PDE4D	FGF21	FGF20	JUP	ARRB1	CD40LG	UBR5	RARS	F2	CCR2	TNFRSF6B	WNT5A	CCL3	CCDC19	HAX1	FARS2	CYTL1	HMGCS1	MAP4K2	GIPC1	ADRBK1	TRH	POMC	ACP1	GCLM	KARS	ADCYAP1	IL17C	ACE	FGB	GYS2	PCYT1A	RLBP1	UNC119	MLN	GNRH1	MOBP	GNRH2	HTT	SPHK1	GARS	EPRS	PTPN12	TNFSF10	CD55	CXCL13	FABP4	GRK5	PYY	PCSK1N	MERTK	CORT	ASNA1	SYTL1	LHB	COPA	INSL3	INSL4	NARS	FCRL2	HPS1	OS9	FLT3LG	WARS	WISP2	CTTN	ST6GALNAC4	WISP1	SPINT2	WISP3	TPP1	IAPP	KLK12	ADCY10	NPFF	IL13RA2	AVP	IK	GIP	STX2	ALDH5A1	IGFALS	CLIC1	SH2D2A	TARS	TNFSF13B	ADM	CLIC4	IPO7	TPPP	FARSB	FARSA	FSHB	TNF	CXCL2	ABI1	ASNS	NMB	COMT	TAC3	IARS	CALCB	ERCC8	CCL25	ERCC6	RASGRP4	AGT	ARR3	GGPS1	CCS	C7orf16	SELP	LTK	RNASE3	KL	PPP1R11	GYG2	DBH	SOD3	ANXA2	GCG	FBLN1	NTS	FBLN5	CRH	MEP1A	TEP1	PPP2R4	AP4B1	DUSP6
VESICLE_MEMBRANE	na	COPA	AFTPH	CLCN3	AP1G2	AP2S1	COPZ1	CUZD1	CSPG5	COPB2	ECE2	AP1S1	TMED2	SLC2A4	COPB1	NECAP2	TMED10	AP1GBP1	PAMCI	EGFR	SELP	ICA1	LDLRAP1	COPG2	LAMP2	KIF1B	ARCN1	ABCC4	COPG	COPE	DMBT1
CHROMOSOME	na	HMGN1	XRCC4	CBX1	TTN	CBX5	TOP1	OIP5	INCENP	STAG3	H2AFY	TUBG1	CDCA5	RAN	LIG4	JUNB	DCTN2	NCAPD2	RFC5	RFC3	MAD2L1	RFC4	TIMELESS	ZNF238	SMARCE1	RFC1	RFC2	JUN	ZWINT	SMARCA5	CLIP1	LRPPRC	HMGB1	PAM	HMGB2	TIPIN	CHEK1	RCC1	ZNF330	ACD	NPM2	CENPC1	JUND	CLASP1	TNKS	HELLS	HMG1L10	DNMT3A	PIF1	SUV39H1	SYCE2	SYCE1	NDC80	PMF1	SUGT1	SUV39H2	PCNA	TMPO	SMC1A	HDAC8	KIF22	HIST4H4	MKI67IP	TERF2IP	CDT1	MCM7	POLG2	TOP2B	TOP2A	ZW10	NOL6	DSN1	APTX	UBE2I	RB1	MCM2	MCM3	PURB	MYCN	KLHDC3	PURA	RAD51	CHMP1A	PSEN1	ZMIZ2	NSL1	PSEN2	BUB1B	FOXC1	DMC1	H1FNT	ING2	POLA1	NUFIP1	RPA4	RPA3	RPA1	SUMO3	RPA2	RGS12	CENPA	BUB1	PAFAH1B1	BCL6	ZWILCH	ERCC4	TINF2	ERCC1	BUB3	TERF2	APC	MAF	UPF1	CENPF	TNP1	CENPE	BIRC5	SMC2	SC65	MIS12	SMC4	ATRX	ZBED1	H2AFY2	REPIN1
NUCLEAR_CHROMOSOME_PART	na	PAM	H1FNT	TIPIN	POLA1	NUFIP1	CBX1	RCC1	RPA4	CBX5	RPA3	RPA1	RPA2	ACD	MCM7	NPM2	H2AFY	STAG3	ERCC4	ERCC1	PIF1	SYCE2	SYCE1	UBE2I	MCM3	SC65	PURB	KLHDC3	PURA	ATRX	TIMELESS	ZMIZ2	H2AFY2	FOXC1	REPIN1
TRNA_PROCESSING	na	TRNT1	ADAT1	METTL1	FARS2	SARS	AARS	THG1L	SSB	POP4	NSUN2
REGULATION_OF_BIOLOGICAL_QUALITY	na	DLC1	ALS2	SLC9A7	PTGS2	PTGS1	MPV17	SGMS1	AGTR1	AGTR2	APP	FLI1	SERPINE1	CDH23	L3MBTL4	NOP5/NOP58	F8	F9	MYH7	MYH6	F7	MYH9	THY1	NPC1	RPS19	NPC2	F5	HNF4A	F2	TFPI	DCBLD2	GGCX	PABPC4	HFE	PCDH24	PPT1	ARF6	BCL2L1	NPHP3	CDC42EP2	CDC42EP1	CENTD2	PABPC1	CENTD3	CDC42EP4	CDC42EP5	NTF5	TAOK2	PAIP1	SPHK1	PCDH15	RPS6	RERG	AVPR1B	AVPR1A	SLC9A1	LIMA1	HNF1A	GLRA1	USH1G	SPI1	BNIP3	ZNF675	LATS1	DFNB31	NMUR2	SERTAD3	SLC22A4	TRPV4	CETP	MYC	USH2A	SLC22A2	SERTAD2	CLN3	AIFM3	LYN	TP53	NDUFA13	WAS	GPR98	INHBA	NCK2	GNAQ	NCK1	USH1C	GNB3	TMSB4Y	CLN5	CLN6	ALOX12	TFR2	PML	PR47	CCL23	PCSK9	RASA1	IL6	IL7	OPRL1	CCL19	CCL15	TMPRSS6	SELS	TMPRSS3	PLG	CCL11	CCL13	CCL14	LARGE	MT2A	NARFL	MC4R	CP	BARD1	IL2	BMP10	GNA15	GRIK2	ATP6AP2	ATOX1	GNA12	OSGIN1	CXCL12	TGFB1	TGFB2	APOA4	APOA2	APOA1	CDKN2A	SLC2A4	CDKN2C	CDKN2D	APOA5	GALR2	RGN	EDG3	EDG2	EDG4	EDG7	EDG6	BCL10	KCND2	BAIAP3	SLC34A1	SLC34A3	DDIT3	RENBP	EP300	HIF1A	THBD	SLC40A1	XRN2	CCL1	FGD2	FGD1	C3AR1	CCL3	DRD1	CCL2	CYSLTR1	ADORA2A	ABCA2	ABCA1	CCL5	CCL7	P2RY4	P2RY2	DYRK3	ANGPTL3	FGD5	FGD6	FGD3	FGD4	SNAPIN	ATP7A	CDKN1A	CDKN1B	CXCL13	CDKN2AIP	XCL1	CACNA1C	CACNA1A	ATP7B	CORIN	PEX6	MBP	ALAS2	SLC1A3	NDUFS3	AKR1C1	NDUFS1	IHPK2	KNG1	CDK6	RB1	TARBP2	CHGA	LCK	CNTN4	UBB	ALDH9A1	VIP	EGLN2	TAC1	EGLN1	PF4	CD9	TSPYL2	A1CF	HRH3	REN	PRSS2	GCHFR	COL4A4	GUCA1B	KLK8	PLP1	SLC12A4	CEBPG	NF1	MAL	C4BPB	RDH12	LEP	PPP1R9B	GCK	BAX	SYT1	UTS2	AURKA	CD52	BAK1	APOE	LCAT	CHRNA7	ERAP2	CHRNA1	EIF2B2	EIF2B4	EIF2B5	FTL	F12	GTPBP4	CLRN1	F10	C5AR1	PPARGC1A	CCR9	TXNDC4	CCR8	CCR7	CD36	CCR6	COLQ	RHCG	CCR5	ATP2C1	CD40LG	CCR4	CCR3	TBRG1	CCR2	NPTN	STC1	BIN3	KCNMB3	IQCB1	KCNMB4	CLCN3	KEL	BDKRB1	BDKRB2	CALR	RIMS1	KCNMB2	F13B	ACE	STX12	CDA	FBXO7	PLAT	SMAD4	SMAD3	ABCG1	CEL	NOTCH2	CD55	NPY	ETS1	CD59	GHSR	GRK1	CCKAR	MCHR1	PPARD	ACVRL1	BCAR1	PTEN	EDNRA	GPX1	FXN	SAA1	XCR1	PRG3	CCKBR	APTX	AMIGO1	GRM4	PROK2	NPPB	NPPA	CLDN16	AVPR2	RAB3A	CCR1	HPRT1	GCGR	GCH1	BCL2	AGT	BCL6	CD24	HCLS1	NLGN1	ATP1A3	NPR1	ATP1A4	ATP1A1	BRS3	NPR2	ATP1A2	SOD1	CAPRIN2	COG3	YWHAG	YWHAH	NUPR1	COG7	CAPG	APBB2	APBB1	SEPT5	F2RL2	F2RL3	CASR	SNCAIP	F13A1	SLC6A4	F2RL1	FOXO3	MMRN1	GDNF	GP9	ACIN1	SLC4A1	FRAP1	FGF20	NEBL	PLCE1	GYLTL1B	CARTPT	GLP1R	SRI	CAV1	DERL2	GCLC	DERL1	ITGB3	ATP6V1B1	LMAN1	GCLM	FTH1	SFTPD	SLC30A5	ENTPD1	NFE2	MAFB	ITGA2	GCM2	SLC4A11	RHOT1	RHOT2	IFI6	COPA	CYP11B2	HPS4	CXCR3	AKT1	ACVR1B	GSN	TPP1	CXCR4	CCDC88C	LDB1	NOL8	PROC	ACVR2A	GHRL	MDM4	PROS1	GLRX2	CALCA	CALCB	FAM107A	RASGRP4	CDC2L2	CDC2L1	SYN3	TNN	GP1BA	ENO1	PTPRC	MTL5	ISOC2	RHAG	GPI	VWF	HPX	SLC5A7	F2R
DNA_METABOLIC_PROCESS	na	XRCC5	RAD51C	XRCC4	XRCC3	XRCC2	XRCC6	ISG20	PRIM1	PRIM2	TLK1	TLK2	POLL	POLK	GTPBP4	POLI	POLH	POLG	RAN	LIG1	POLE	LIG3	RAD9A	POLB	LIG4	PPARGC1A	HTATIP	ORC1L	RAD1	PNKP	RFC3	REC8	RFC4	RFC1	CD40LG	TBRG1	SMARCAL1	RAD23B	ENPP7	MRE11A	RAD23A	HUS1	PPT1	CHEK1	XAB2	ACD	SUPV3L1	POLQ	DNMT3B	NTHL1	RECQL4	DNMT3A	HMG1L10	RECQL5	TREX2	S100A11	CIDEA	TPD52L1	ATR	RAD54L	ATM	PARP3	RAD54B	PARP1	UVRAG	NAP1L1	BNIP3	MLH1	DMAP1	TERF2IP	GLI2	PMS2L1	CDT1	GLI1	NT5M	FANCG	FANCA	NT5E	TOP2A	CCNO	FANCC	ATF7IP	CDC6	AIFM1	GTF2H4	TP53	APTX	RAD52	RAD50	RBBP8	GTF2H1	RAD51	EREG	GADD45G	RUVBL2	GADD45A	NHEJ1	REV3L	UNG	WRNIP1	POLA1	SPO11	IL7R	KIN	POT1	SUMO1	SET	CDC45L	GATAD2A	FEN1	IL4	UPF1	NASP	GMNN	TNP1	IGF1	SPHAR	SOD1	TP73	NAE1	ATRX	MNAT1	CSNK1D	CSNK1E	OGG1	REPIN1	MMS19	DBF4	TNFSF13	TGFB1	SETX	IGHMBP2	MUTYH	CDKN2A	RAD21	CDKN2D	PMS2	MYST2	PMS1	CIB1	RBMS1	MCM3AP	DFFA	DFFB	PICK1	CECR2	RNASEH2A	RPAIN	RAD17	XRN2	HMGB1	HMGB2	ACHE	BLM	TIPIN	UBE2V1	UBE2V2	NP	SYCP1	POLE2	POLE3	RAD51L1	SMARCB1	RAD51L3	EGF	ASF1A	HELLS	SMG6	PIF1	BRCA2	TSN	BRCA1	DNASE2	POLD4	VCP	POLD1	POLD2	TDG	DNMT1	SMC1A	KCTD13	ABL1	ADRA1D	DUT	PTGES3	NBN	FOS	MCM7	DKC1	ORC4L	SETMAR	POLG2	TERT	UBE2A	REV1	CCDC88A	DDB1	NOL8	CYCS	PRKCG	MCM2	MCM3	UBE2B	MCM5	XRCC6BP1	CDK2	PURA	UBE2N	RECQL	XPC	BTG2	DDB2	CDK2AP1	ORC5L	PTMS	DMC1	KPNA2	KPNA1	SMARCAD1	NUP98	MGMT	RAG1	SMUG1	RPA4	RPA3	RPA1	RPA2	TFAM	ERCC8	TYMP	ORC2L	ERCC5	ERCC6	TSPYL2	KRT7	ERCC3	TINF2	ERCC4	APEX1	TERF2	ERCC1	ERCC2	EXO1	MSH6	FOXL2	MSH3	NF2	MSH2	MSH5	CEBPG	MSH4	MPG	ATXN3	ORC3L	BAX	TEP1	ALKBH1	IGFBP4
AMINO_SUGAR_METABOLIC_PROCESS	na	UAP1	GNPDA1	CHIA	GNE	ChGn	CHST2	CHST4	CHST5	NAGK	EXTL2	SLC35A3	CHIT1	ST3GAL2	LARGE	CHST7	CHST6	ST3GAL6	B4GALNT2	NANP
BIOPOLYMER_CATABOLIC_PROCESS	na	BTRC	HNRPD	USE1	RNF217	RNASEH1	ISG20	CDKN2A	CPA2	FBXO22	ANAPC2	FRAP1	ANAPC5	DFFA	DFFB	ANAPC4	CECR2	UBR3	RNASEH2A	UHRF2	UBR5	MGAM	FBXL4	AMFR	XRN2	DERL2	FZR1	SYVN1	DERL1	PABPC4	PPT1	NEDD8	UBE2V2	ANAPC10	HSPA1B	CHIT1	ARIH1	UBE2D3	UBE2D2	INS	RNF11	UBE2D1	NTHL1	FBXO7	NPLOC4	SMG6	SMG5	SMG7	CIDEA	SMG1	CDC23	TPD52L1	CDC20	PCNP	UBE2L3	PSMC5	VCP	POP1	HGS	SMURF2	SMURF1	UBE2E1	KIAA0368	TSG101	UBE2G1	UBE2G2	BNIP3	AUH	ZFP36	ABCE1	UBE2A	AIFM1	UFD1L	CYCS	PRKCG	UBE2I	UBE2H	UBE2C	UBE2B	UBE2N	UBE2K	GAA	ERN2	MDM2	SIAH1	SIAH2	UBB	MDM4	UBE3A	EGLN2	EDEM1	STUB1	ERCC5	SQSTM1	PRSS2	RNASET2	ERCC3	ERCC4	USP33	ERCC1	ERCC2	RNF144B	FOXL2	UPF2	RNASE2	UBE4A	RNASE3	UBE4B	RNASE6	PARK2	SOD1	SELS	PSMD14	GSPT1	PPP1R8	BAX	FAF1	PYGB
RNA_METABOLIC_PROCESS	na	HNRPF	HNRPD	MED24	SYNCRIP	RORB	MED23	REST	MED21	MED20	ISG20	EPC1	TAF5L	DHX38	FOXF1	MED26	FOXF2	MED27	PQBP1	VPS4B	ZNF396	PATZ1	IKBKAP	PCBD2	RREB1	JARID1B	PTBP1	JARID1A	MED12	MECP2	MED14	MED13	SARS2	PTRF	MED16	MED17	SHOX	MYBBP1A	CPSF3L	CRTC1	PABPC4	DUSP11	VPS72	FOXH1	SFRS10	PABPC1	SFRS11	SPOP	DHX8	CUGBP1	PAIP1	ESRRG	C19orf2	USF1	NOLC1	POP1	POP4	PARP1	TAF1C	ELF1	ELF2	TAF1A	HTATIP2	ELF3	ELF4	ELF5	CWC15	EZH2	SPI1	TP63	ZNF346	DAXX	ZNF345	YBX1	AUH	YBX2	ZNF350	ZNF148	ZNF146	BRD7	SPIB	BRD8	TAF1L	ATF7IP	BRF1	MTERF	TP53	ZNF143	TTF2	MYCN	ARHGEF11	INHBA	EREG	ZNF136	ZMYND11	NUFIP1	ZNF367	ZNF177	SF3B4	SF3B3	ZNF174	SF3B2	USP39	DHX15	MARS2	DHX16	FOXD3	IL4	MYF6	UPF2	UPF1	LMX1B	TRIM29	MYF5	TRIM28	TRIM27	PHF12	TRIM24	SF3A2	SF3A1	TRIM22	TP73	SF3A3	ATRX	ZNF157	SFPQ	FOXE1	FOXE3	TXNL4A	NCBP2	NCBP1	PRPF4B	LMO4	SNRPD3	SNRPD1	SNRPD2	NR2E3	TCEAL1	TGFB1	MDFIC	SCRT1	BCL10	POU2AF1	ZNF593	RNASEH2A	CSDA	BICD1	HIF1A	TCFL5	MNX1	TFAP2B	SMARCA5	EDF1	TFAP2A	NFE2L1	TFAP2C	NFE2L2	SMARCA1	NFE2L3	SMARCA2	LITAF	UBE2V1	ABCA2	NR2C2	CXXC1	MEIS2	SMARCB1	TEAD4	SNF8	SCYE1	HELLS	TFDP1	BRIP1	RBMY1A1	HDAC5	ATF6	HDAC4	ATF5	ATF4	NRF1	HDAC2	DYRK1B	SMARCC1	ATF7	SMARCC2	ABL1	HDAC8	E2F1	E2F2	E2F3	RSF1	E2F6	PAX5	PAX3	PAWR	PAX2	PAX1	TMF1	WARS	MAX	MAZ	DKC1	PAX8	LRRFIP1	PTGER3	SLA2	PRPF3	PRPF6	ERN2	ZFPM2	JMJD1C	FUSIP1	HIC1	TFAM	PRPF8	ECD	GTF3C6	CEBPZ	NFATC4	GTF3C2	NFATC2	NSUN2	NFATC3	GTF3C4	NFATC1	CEBPA	MAF	CEBPB	CEBPD	CEBPG	NFRKB	GRSF1	SLBP	HUMBINDC	MED30	ID4	FST	HIRA	DDX17	PPARGC1A	PPARGC1B	MTF1	PRDM4	ABT1	MNT	TGFB1I1	PRDM1	GCN5L2	DEAF1	FARS2	AFAP1L2	CALR	PLAGL1	PPAN	MAML3	DUX1	BCOR	TCF25	KLF5	MDFI	KLF7	IKZF3	MLL	KLF9	MAML1	MAML2	RYBP	UBP1	HNRNPA0	POLRMT	RNF4	TCEB3B	SUPT16H	TCF19	RBPJ	ZFHX3	TCF12	NCOR1	KLF4	TCF15	PPARA	ZBTB32	PPARD	PPARG	ZEB1	GLI2	HSBP1	GLI1	ZBTB38	KCNIP3	ZFP36	CCNK	CCNH	MBD1	SCAP	RBBP8	RIPPLY1	ETV7	ZBTB16	KIN	NR1D2	THG1L	PEX14	ETV1	MLLT1	HSF2BP	BCL6	MLLT6	HCLS1	SNAI2	SOD2	PREB	UBTF	MYOD1	FOXO1	APOBEC3G	FOXO3	FOXO4	APOBEC3F	SETX	SMNDC1	GATA1	GATA2	ATOH1	GATA6	GATA3	GATA4	RBMS2	MYST2	GABPB2	RBMS1	HNRPUL1	FOXN1	ZNF189	RRP9	FOXN3	AHR	SLU7	KARS	NKX3-2	NOVA1	SREBF1	SNW1	FOXP3	BRCA1	SREBF2	PPIG	DNMT1	POU6F2	FOXK2	FUBP1	FOS	DGCR8	ANG	DBR1	POU4F2	POU4F1	MKL2	ALX1	NANOG	SP100	UBN1	MSC	NRIP1	CD3EAP	BPTF	ZMIZ2	MDM2	MDM4	CUX1	ZFP161	GLIS3	TNF	GLIS1	TRA2A	HCFC1	HCFC2	ERCC6	CDC2L2	CDC2L1	POU2F3	POU2F2	NFAT5	GEMIN8	GFI1	SFRS2IP	GEMIN6	ERCC3	GEMIN7	GEMIN4	GEMIN5	ERCC2	SIRT4	SIRT5	SIRT1	IRF9	GSPT1	DR1	IRF7	THRAP3	IRF8	IRF1	IRF2	IRF3	SLC2A4RG	LSM6	XRCC6	HOXD13	RP9	INTS1	INTS2	INTS3	ZNF638	ZNF254	CITED1	CITED2	INTS9	INTS8	INTS5	INTS4	INTS7	INTS6	LSM5	LSM4	LSM3	LSM1	YARS	ZNF45	RXRA	ZHX1	NOP5/NOP58	ZHX2	ZHX3	HNF4G	HTATIP	NME2	HNF4A	ZNF238	RPS14	SMARCAL1	TGIF1	SIP1	ZNHIT3	TRAPPC2	ZNF76	MYEF2	HSPA1B	WDR57	HEXIM2	HEXIM1	PIR	ZNF74	TCF4	VEZF1	TCF3	ARHGEF10L	UTF1	TCF7	KLF12	KLF13	MAP2K3	KLF10	KLF11	TFCP2	TRPS1	MZF1	HLF	HNF1B	HNF1A	CRNKL1	RRN3	HSF2	CREG1	HSF4	MYC	BATF3	ZNF281	SRPK2	ZNF282	EXOSC7	GMEB2	PTF1A	EXOSC2	GTF2H4	NDUFA13	EXOSC3	FOSB	SRPK1	GTF2H1	JMY	MXD4	CIAO1	PFDN5	RUVBL1	NSD1	CLOCK	ZNF274	CREM	ZNF35	RNASET2	TADA2L	LIMD1	SUPT4H1	TRIP11	TRIP13	ZNF263	SNRP70	TNP1	ELAVL2	ELAVL4	RPS6KA5	MNAT1	TADA3L	RPS6KA4	NARG1	PPBPL2	RBAK	TCEB2	TCEB3	PHF5A	TCEB1	NR5A2	NR5A1	MMS19	RNMT	RBM3	ASCC3L1	RBM5	RBM6	TBP	RBM9	CBFB	GTF2E1	GTF2E2	SMARCD2	DDX23	SMARCD3	SMARCD1	DDX20	SNRPA1	HDAC10	ARID1A	HNRNPR	JUNB	DDIT3	DDX39	RBPMS	PA2G4	SMARCE1	RBMY2BP	XRN2	BAT1	HMGB1	EID1	HMGB2	CNBP	CCRN4L	SNRPB2	TROVE2	TCERG1	RPL6	METTL1	JUND	TAF9	HNRNPC	TAF2	TRIP4	EPAS1	SMG6	SMG5	TAF5	TAF8	SMG7	SMG1	NEUROG1	TRNT1	GTF2F1	GTF2F2	PRKAR1A	DDX54	FOSL2	ARID4A	CTCF	DEK	ZNF202	FEV	NFIL3	FOSL1	NFX1	ARID5B	SARS	ARID5A	CDK9	CDK7	ESR2	RB1	HMGA2	HMGA1	TARBP1	TARBP2	NCOA6	CPSF6	CARM1	CPSF3	CPSF1	NFYC	NFYB	NFYA	NR3C1	IVNS1ABP	ADAT1	TSC22D1	TSC22D3	ORC2L	CHD2	CHD1	CHD4	CHD3	RNASE2	RNASE3	VHL	RNASE6	CREB5	FBL	DBP	ZRANB2	CDX2	RNASEH1	PTTG1	NONO	PRIM1	SFRS6	SFRS7	SFRS4	SFRS5	SIN3A	SFRS8	SFRS9	PRIM2	TRAK1	U2AF1	RARB	SUPT5H	TWIST2	PITX2	TWIST1	YY1	AARS	NKX2-8	SFRS1	TAF6L	NOL5A	SFRS2	UHRF1	RARS	ELL	IGF2BP3	AGGF1	DRAP1	HTATSF1	CDC40	HNRPH3	NKX2-5	HMG1L10	BMP2	SUB1	CREBBP	SMAD4	SMAD3	SMAD2	PMF1	NOTCH2	NOTCH4	JAZF1	SRrp35	BMP6	ADAR	CCNT2	GTF3A	COPS2	COPS5	TBX22	TBX21	CCNT1	NFKB1	NFKB2	RNGTT	PARN	BLZF1	GFI1B	ASH2L	NR2F2	MSL3L1	ABCE1	SNAPC5	PRPF31	POLR1E	SNAPC2	ZNF354A	TBX10	SNAPC4	SNAPC3	SF1	POLR1C	GTF2B	HNRPDL	CTNNBIP1	MED6	MED7	CHMP1A	MED4	GTF2I	ASH1L	NOL14	SRCAP	TBX19	MED1	POLR2G	POLR2F	POLR2E	NMI	POLR2L	POLR2K	POLR2J	POLR2I	EHF	POLR2D	POLR2C	SUFU	POLR2B	MRPL12	SQSTM1	GATAD2A	POLR3G	BCAS2	POLR3H	POLR3K	TBX3	TBX2	TBX5	AFF4	ILF3	PRPF18	POLR3C	STAT1	STAT3	STAT2	ILF2	PPP1R8	NEUROD2	PHF21A	PBX1	PBX3	RBM14	CIR	PBX4	HNRPAB	THRA	CRABP2	HOXC6	TARDBP	HOXC5	TFB2M	SRRM1	MYO6	DARS	SNRPN	EFTUD2	ARNTL	NR0B2	ELL3	NR0B1	TRERF1	ELL2	ADRM1	TIAL1	SNRPB	CROP	SNRPC	SNRPF	SNRPG	TFAP4	SOX5	ELK1	NOLA2	BTF3	SKIL	RUNX1	RNF14	RUNX3	MAFF	CSTF3	CSTF2	NFE2	SAP18	INTS12	SSB	RNPS1	GSC2	INTS10	GCM1	PSMC5	MAFA	CSTF1	SOX21	NR6A1	BUD31	MEN1	NARG1L	POU5F1	SOX18	KHDRBS1	ELP4	ELP3	ELP2	NOL3	LDB1	SOX12	NRL	KHSRP	ING4	SUPT3H	ING2	NFIX	POU1F1	TCF7L2	TNFRSF1A	NPAS2	HAND1	HAND2	NUDT21	APEX1	ENO1	ERF	DTX1	SOX30	CBY1	DIS3	SP1	SP2	SP3	SP4	NFIC	CRK
GLUCAN_METABOLIC_PROCESS	na	GCK	PYGM	GSK3B	MGAM	EPM2A	GAA	GYS2	GYG2	DYRK2	PYGB
PROTEIN_POLYUBIQUITINATION	na	ERCC8	HUWE1	DZIP3	DDB2	UBE2V1	UBE2V2	UBE3C	AMFR	UBE2D1	TRAF6	STUB1
PROTEIN_OLIGOMERIZATION	na	SYT1	AASS	TP63	HPRT1	IGF1R	NOD2	NOD1	APOE	DGKD	UPK1A	GOPC	GPX3	TRPV5	TGM3	CDA	PEX14	INSR	AKR1C1	IRAK1	BCL10	SCUBE3	CCDC88C	ALDH5A1	SCUBE1	MUC20	TP53	ACTN2	MALT1	NLRP3	SEPT11	RAD51	STOM	VWF	BAX	ATPIF1	AMFR	SEPT7	EIF2AK3	SEPT9	MAP3K11
REGULATION_OF_TRANSFORMING_GROWTH_FACTOR_BETA_RECEPTOR_SIGNALING_PATHWAY	na	EID2	SNX6	SMAD4	SMAD3	CIDEA	SMAD2	TGFB1	CITED2	CDKN1C	PEG10	CDKN2B	HIPK2	IL17F	ENG
DNA_REPAIR	na	MMS19	RAD51C	XRCC4	XRCC3	XRCC2	XRCC6	SETX	IGHMBP2	MUTYH	RAD21	CDKN2D	PMS2	PMS1	CIB1	POLL	POLI	POLH	POLG	LIG1	POLE	LIG3	RAD9A	LIG4	HTATIP	RAD1	PNKP	RFC3	RPAIN	RAD17	HMGB1	RAD23B	HMGB2	BLM	RAD23A	MRE11A	HUS1	UBE2V1	UBE2V2	XAB2	POLE2	RAD51L1	POLQ	ASF1A	NTHL1	RECQL4	HMG1L10	RECQL5	TREX2	BRCA2	ATR	RAD54L	ATM	BRCA1	VCP	POLD1	TDG	PARP3	RAD54B	SMC1A	PARP1	ABL1	NBN	UVRAG	MLH1	PMS2L1	FANCG	FANCA	CCNO	FANCC	UBE2A	REV1	DDB1	GTF2H4	TP53	APTX	PRKCG	RAD52	UBE2B	RAD50	XRCC6BP1	RBBP8	GTF2H1	RAD51	UBE2N	RECQL	XPC	BTG2	GADD45G	DDB2	RUVBL2	GADD45A	NHEJ1	WRNIP1	UNG	POLA1	SMUG1	RPA1	ERCC8	ERCC5	SUMO1	ERCC6	ERCC3	ERCC4	APEX1	FEN1	ERCC1	ERCC2	EXO1	MSH6	UPF1	MSH3	MSH2	CEBPG	MSH5	TNP1	SOD1	TP73	ATRX	MNAT1	MPG	ATXN3	CSNK1D	CSNK1E	ALKBH1	OGG1
POSITIVE_REGULATION_OF_TRANSLATION	na	TLR1	TNFRSF8	TLR3	EIF5A	TLR4	TLR6	TLR7	TLR8	TLR9	AZU1	APOA2	BCL3	DAZL	LTB	SPN	SAMD4A	EBI3	CD28	EIF2B5	IL4	BCL10	IL6	DAZ1	PRG3	IL29	CEBPG	IL27	IL9	CD276	BOLL	EREG	GLMN	IRF4	IL12B	ELA2
RESPONSE_TO_VIRUS	na	DUOX2	IL28RA	BNIP3	APOBEC3G	APOBEC3F	CXCL12	TLR7	TLR8	ISG20	CXCR4	IFNK	FOSL1	IFNGR2	IFNGR1	ABCE1	SPACA3	HNRPUL1	IL29	IFI44	HBXIP	IFNAR1	LILRB1	IFNAR2	TARBP2	CCDC130	TNF	FGR	POLA1	CCL8	IFNW1	RSAD2	CCL5	IVNS1ABP	CCL4	BANF1	CCL22	IFNA7	BCL2	PRKRA	IFNA4	BCL3	PTPRC	CREBZF	CCL19	C19orf2	TRIM22	CCL11	IRF7	BNIP3L	IFNA17
MUSCLE_DEVELOPMENT	na	KCNH1	MEF2C	MEF2B	MYOD1	POU6F1	MEF2A	AEBP1	MYBPC3	UTRN	HDAC7A	TTN	TGFB1	CXCL10	GATA6	MKX	MKL2	CHRNA1	BOC	IFRD1	EGR3	ACTA1	MYH3	TAZ	NRD1	MYH7	MYH6	MBNL1	KRT19	GYLTL1B	SMTN	SGCG	TAGLN	SIX1	ITGB1BP2	GAA	VAMP5	SGCD	SGCE	UBB	ADAM12	SGCA	SGCB	MYL6	SRI	ACHE	CTF1	MRAS	FHL3	ITGA11	CACNB2	MYEF2	MTM1	MUSK	MYL6B	SPEG	COL6A3	TEAD4	EMD	BMP4	COL4A4	MYF6	FOXL2	FKTN	EVC	TBX3	NF1	MYF5	CENPF	IGF1	MSTN	MYOZ1	CBY1	TNNI3	SOD1	COL5A3	CSRP3	CAPN3	SIRT2	HDAC5	LAMA2	HDAC4	MEF2D	NOTCH1	LARGE	MAPK12	SVIL	ITGA7	MYH11	CACNA1H	HBEGF	HDAC9	IGFBP3	TCF12
POSITIVE_REGULATION_OF_CELL_DIFFERENTIATION	na	PPARG	FOXO3	SART1	TGFB2	CALCA	ACVR1B	ADIG	ZAP70	VWC2	ACIN1	RUNX1	BOC	BMP4	IL7	TBX5	SOCS5	IL20	ACVR2A	INHBA	NME2	BTG1	ETS1	SCIN	BMPR1B	IGFBP3
MITOTIC_CELL_CYCLE_CHECKPOINT	na	NBN	RINT1	PML	KNTC1	TTK	BRSK1	ATM	TGFB1	TRIAP1	MAD2L1	CDKN2B	PCBP4	ZWINT	BUB1	BUB1B	GML	MAD2L2	CHFR	CCNA2	RAD17	ZW10
ACTIN_FILAMENT_ORGANIZATION	na	SHROOM1	LIMA1	ARHGEF2	SHROOM2	NF2	ACTA1	FSCN2	BCAR1	FSCN1	EVL	EPB49	SORBS3	EZR	RND1	SORBS1	TSC1	PLA2G1B	KPTN	CENTD2	SPTA1	DBN1	RHOF	ARHGEF10L	DLG1
PROTEIN_FOLDING	na	PDIA2	RP2	PDIA6	PDIA5	CCT3	AIP	BAG5	BAG4	PIGK	APOA2	BAG2	DNAJC7	SEP15	MKKS	ARL2	CLN3	HSP90AA1	APCS	ERP29	TBCE	CCT6A	CLPX	LRPAP1	ST13	TXNDC4	TBCA	TBCD	PFDN4	TBCC	RUVBL2	FKBP9	FKBP6	FKBP5	FKBP4	NFYC	PIN4	LMAN1	STUB1	GLRX2	TTC1	UGCGL1	CCT6B	TOR1A	DNAJA1	HSPE1	ERO1L	QSOX1	DNAJA3	CCT7	ATF6	HSPBP1	PPIH	CCT4	PPIA	HSPA4L	DNAJB2	AHSA1	DNAJB6
REGULATION_OF_RHO_PROTEIN_SIGNAL_TRANSDUCTION	na	ALS2	FGD2	FGD1	RALBP1	ARHGAP27	ARF6	TSC1	RAC1	ABRA	CENTD2	CENTD3	FGD5	FGD6	FGD3	FGD4
AXON_GUIDANCE	na	NRP2	CDK5R1	NRP1	NRXN3	OTX2	DPYSL5	NRXN1	GLI2	SLIT1	SLIT2	SHH	SEMA4F	KAL1	OPHN1	CNTN4	SIAH1	SEMA3B	UBB	UNC5C	SPON2	FEZ2	FEZ1
LIPID_CATABOLIC_PROCESS	na	HSD17B11	PPARA	HACL1	PPARD	ECH1	HSD17B14	ECHS1	PPT1	HADHB	APOA4	APOA5	HSD17B6	BDH2	ANGPTL3	CPT1B	STS	ACADM	CYP46A1	ALDH5A1	ACADS	LYPLA3	CIDEA	PNPLA3	CPT1A	HAO1	ACADVL	CEL	YWHAH	GLA	PRDX6	HAO2	UGT2B4	NEU3	PLA2G4C	SMPD4	PLA2G4B	AKR1D1	SMPD3
PHOSPHOLIPID_BIOSYNTHETIC_PROCESS	na	PGS1	IMPA1	SGMS2	GPAA1	SGMS1	PIGK	APOA1	LPCAT1	DGKE	PIGF	PIGG	LCAT	PIGH	PEMT	PIGB	ETNK1	PIGC	PCYT1B	PCYT2	AGPAT2	AGPAT1	PIGA	PIGZ	PIGY	PIK3C2A	FADS1	PIGV	PI4KA	PIGU	PIGT	PIGS	PI4KB	CHPT1	PIGO	PI4K2A	CD81	DPM1	DPM2	DPM3
NEGATIVE_REGULATION_OF_NUCLEOBASE__NUCLEOSIDE__NUCLEOTIDE_AND_NUCLEIC_ACID_METABOLIC_PROCESS	na	FST	ZNF254	EPC1	SIN3A	WWP1	ZNF396	SUPT5H	TWIST2	TWIST1	GTPBP4	JARID1B	ZHX1	ZHX2	MECP2	ZHX3	RAD9A	PIAS4	ZNF238	TGIF1	PRDM1	SUDS3	ENPP7	VPS72	NR1H2	HEXIM2	DRAP1	HEXIM1	CDA	BCOR	NKX2-5	TCF25	NKRF	DMBX1	MDFI	HMG1L10	BMP2	KLF12	PHB	KLF10	KLF11	S100A11	SMAD4	RYBP	SMAD3	SMAD2	ATR	UBP1	NR1I2	JAZF1	SRrp35	RBPJ	KLF4	ZBTB32	PPARD	SPI1	TP63	TERF2IP	ZEB1	GLI2	HSBP1	DAXX	ZNF345	CDT1	ZNF350	GFI1B	ZNF148	ATF7IP	ZNF281	CDC6	NDUFA13	TLE1	FOSB	MXD4	CHMP1A	EREG	GRM8	ZNF136	RIPPLY1	NSD1	ZMYND11	PML	ZBTB16	ZNF177	ZNF174	SUMO1	SET	CDC45L	LANCL2	GATAD2A	PEX14	PER1	BCL3	BCL6	SUPT4H1	FOXD3	TBX3	TBX2	GMNN	ZNF24	TRIM27	TNP1	ILF3	PHF12	SNAI2	STAT3	ZNF157	YAF2	PHF21A	CIR	RBM9	TCEAL1	TGFB1	MYST1	MYST4	MYST3	ZNF593	ZNF189	NR0B2	NR0B1	CSDA	FOXN3	PA2G4	TIMELESS	SMARCE1	RAD17	HMGB1	EID1	EID2	GCLC	SNX6	TIPIN	ELK3	VDR	MEIS2	RUNX2	HELLS	ZNF423	CREBZF	SNW1	FOXP3	UIMC1	BRCA1	HDAC5	SMARCC2	DNMT1	RFX3	PDZD3	HDAC8	E2F1	RSF1	ARID4A	E2F6	DEDD	NR6A1	ZNF202	CTCF	PAWR	PDCD4	MEN1	PCGF6	ATP8B1	POU4F2	NRG1	NFX1	KHDRBS1	LDB1	ARID5B	SLA2	ARID5A	RB1	NRIP1	BPTF	ERN2	MDM2	MDM4	COMMD7	CUX1	ZFP161	FUSIP1	ING4	GLIS3	BCLAF1	TNF	GLIS2	GLIS1	CALCA	ORC2L	TSPYL2	POU2F1	ERCC4	TERF2	ERCC1	ENO1	NF2	VHL	SIRT4	CENPF	SIRT5	CBY1	SIRT1	SIRT2	ATXN1	ID2	ID1	DR1	IRF7	IRF8	GRLF1	IRF2	ID4	ID3
CYTOKINESIS	na	SEPT5	SEPT4	PRC1	DIAPH2	AURKC	NUSAP1	BRCA2	ANLN	BIRC5	RACGAP1	MYH9	DCTN3	INCENP	RAB35	CNTROB	SEPT6	SEPT7	RASA1	MYH10
SPLICEOSOME_ASSEMBLY	na	FUSIP1	SRPK2	CRNKL1	CUGBP1	SF1	SNRPD1	SNRPD2	SF3A2	SFRS1	SF3A1	SF3A3	SFRS6	SFRS5	SFRS8	SFRS9	USP39	SLU7	SRrp35	SFRS2IP	SIP1	TXNL4A
GLYCEROPHOSPHOLIPID_BIOSYNTHETIC_PROCESS	na	IMPA1	GPAA1	PIGK	APOA1	PIGF	PIGG	PIGH	LCAT	PEMT	PIGB	PIGC	PCYT1B	AGPAT2	PIGA	AGPAT1	PIGZ	PIGY	PIK3C2A	PIGV	PI4KA	PIGU	PIGT	PIGS	PI4KB	PIGO	PI4K2A	CD81	DPM1	DPM2	DPM3
NUCLEOBASE__NUCLEOSIDE_AND_NUCLEOTIDE_METABOLIC_PROCESS	na	FHIT	ADCY7	CTPS	FIGNL1	PGD	OXER1	NT5M	NDUFS1	NT5C	ALDH6A1	NUDT4	NUDT3	NUDT5	OLA1	C16orf7	DGUOK	GMPS	NME4	PTHLH	NME5	PNKP	UMPS	PGLS	UCN2	ADM	GRM8	ADK	PRPS1	ME1	CMPK	ADSS	ADORA2A	DCK	ABCA1	HPRT1	PPAT	TYMS	TYMP	PTH	REXO2	CDA	ENTPD4	DCTD	ERH	ACLY	AK5	AMPD3	FPGS	CTNS	PAICS	PDZD3	GUK1
NUCLEAR_IMPORT	na	HTATIP2	PDIA3	TNFSF14	MXI1	GLI3	TGFB1	AKT1	RANBP5	ZFYVE9	NCKIPSD	RANBP2	TPR	KPNB1	MCM3AP	NOP5/NOP58	NLRP3	FLNA	RPAIN	NUP205	F2	KPNA6	KPNA5	KPNA4	KPNA3	KPNA2	KPNA1	TNF	NFKBIE	CDH1	CEP57	BCL3	BCL6	TNPO1	FYB	MDFI	NF1	SMAD3	PPP1R10	HNRNPA1	NFKBIL1	NFKBIL2	PPIH	CBLB	TRPS1	NLRP12	PTTG1IP	FAF1	TRIP6	RERE	F2R
POSITIVE_REGULATION_OF_PHOSPHATE_METABOLIC_PROCESS	na	ITLN1	TGFB1	IL31RA	ANG	CLCF1	TDGF1	EGF	EGFR	BMP4	BCL10	IL3	IL5	LYN	IL29	HCLS1	IL20	CCND1	CARD14	EREG	CCND3	AKTIP	CD80	CCND2	CD81	IL12A	GLMN	PPP2R4	TNK2
NEGATIVE_REGULATION_OF_CELLULAR_METABOLIC_PROCESS	na	FST	ZNF254	EPC1	SIN3A	WWP1	ZNF396	SUPT5H	TWIST2	TWIST1	GTPBP4	JARID1B	ZHX1	ZHX2	MECP2	ZHX3	RAD9A	EIF2AK1	PIAS4	ZNF238	BACE2	TGIF1	PRDM1	EIF2AK3	SUDS3	ENPP7	VPS72	NR1H2	HEXIM2	DRAP1	HEXIM1	CDA	BCOR	TCF25	NKX2-5	NKRF	DMBX1	MDFI	HMG1L10	BMP2	KLF12	PAIP2	PHB	KLF10	KLF11	S100A11	RYBP	SMAD4	SMAD3	SMAD2	ATR	UBP1	NR1I2	JAZF1	SRrp35	GHSR	RBPJ	KLF4	ZBTB32	LIMA1	PPARD	SPI1	TP63	TERF2IP	ZEB1	GLI2	HSBP1	ZNF345	DAXX	CDT1	ZNF350	GFI1B	ZNF148	ZNF281	ATF7IP	CDC6	ARHGEF2	PRG3	NDUFA13	TLE1	FOSB	SIGIRR	MXD4	INHBB	EIF4A3	INHBA	CHMP1A	EREG	GRM8	ZNF136	RIPPLY1	TMSB4Y	NSD1	ZMYND11	PML	ZBTB16	ZNF177	ZNF174	SUMO1	SET	CDC45L	LANCL2	GATAD2A	PEX14	PER1	BCL3	BCL6	SUPT4H1	FOXD3	IL6	TBX3	TBX2	GMNN	ZNF24	TRIM27	TNP1	ILF3	PHF12	SOD1	SNAI2	STAT3	ZNF157	GLA	YAF2	CAPG	NLRP12	PHF21A	PPP2R4	APBB1	CIR	RBM9	TCEAL1	TGFB1	IL10	APOA2	CDKN2A	CDKN2B	CDKN2C	CDKN2D	MYST1	DNAJC1	MYST4	MYST3	ZNF593	SOCS1	ZNF189	NR0B2	NR0B1	CSDA	FOXN3	TRAT1	PA2G4	TIMELESS	SMARCE1	RAD17	HMGB1	EID1	EID2	GCLC	SNX6	KATNB1	TIPIN	ELK3	TIMP1	VDR	MEIS2	SFTPD	CLASP1	RUNX2	HELLS	ZNF423	CREBZF	SNW1	FOXP3	FURIN	BRCA1	UIMC1	HDAC5	CDKN1A	CDKN1B	TSC1	SMARCC2	DNMT1	RFX3	HDAC8	PDZD3	E2F1	RSF1	ARID4A	E2F6	DEDD	NR6A1	ZNF202	CTCF	PAWR	PDCD4	MEN1	GSN	PCGF6	ATP8B1	POU4F2	NRG1	NFX1	KHDRBS1	SLA2	LDB1	ARID5B	ARID5A	PRKCG	MID1IP1	INHA	RB1	NRIP1	BPTF	GHRL	ERN2	MDM2	MAPRE1	MDM4	COMMD7	CUX1	ZFP161	FUSIP1	GLIS3	ING4	BCLAF1	TNF	GLIS2	GLIS1	PAIP2B	CALCA	ORC2L	TSPYL2	POU2F1	ERCC4	TERF2	ERCC1	APC	ENO1	NF2	VHL	SIRT4	CENPF	SIRT5	CBY1	SIRT1	SIRT2	ATXN1	ID2	GCK	ID1	DR1	IRF7	IRF8	GRLF1	IRF2	ID4	ID3	ELA2	IGFBP3
REGULATION_OF_HYDROLASE_ACTIVITY	na	ALS2	RAB3GAP2	GNA15	RAB3GAP1	TNFSF15	PMAIP1	EDNRA	GPX1	NLRC4	APOA2	CDKN2A	CASP8AP2	CASP9	ANG	NMUR1	NMUR2	CDKN2D	APOA5	RGN	EDG2	PLCB2	EDG4	EDG6	DHCR24	EGFR	C5AR1	AIFM3	CCKBR	RALBP1	CYCS	TP53	ARHGAP27	HBXIP	NLRP3	NLRP2	BCL2L10	THY1	TNNT2	GNAQ	IFNB1	SAPS3	LCK	F2	ERN1	ATPIF1	FGD2	FGD1	APOC2	SFN	MOAP1	MTCH1	DIABLO	CENTD2	ANGPTL3	FGD5	FGD6	FGD3	ANGPTL4	HIP1	FGD4	COL4A3	FOXL2	CARD8	NF1	SMAD3	BIRC5	STAT1	VCP	TSC1	BBC3	IFT57	CENTA1	BAX	AVPR1B	AVPR1A	PPP2R4	APAF1	IFI6	DNAJB6	F2R
PROTEIN_AUTOPROCESSING	na	TTN	UHMK1	CAMKK2	AKT1	IGF1R	PAK2	MAP3K3	MAP3K9	LMTK2	PCSK9	PAK1	INSR	TAF1	MYO3A	KIAA1804	MEX3B	TAOK3	MOBKL1A	CRKRS	SMG1	STK4	CDKL5	EIF2AK1	MAPK15	DYRK1A	NLRP12	MAP3K10	TNK1	MAP3K13	EIF2AK3	MAP3K12	MAP3K11
POSITIVE_REGULATION_OF_RESPONSE_TO_STIMULUS	na	TRAF2	MBL2	CADM1	BCAR1	CX3CL1	TLR8	TGFB2	CFHR1	MAP3K7	TNFRSF1A	KRT1	C2	IFNK	TRAF6	SCG2	PTPRC	CRTAM	IL29	IL8	SLA2	CEBPG	MALT1	PRKCG	NFAM1	SLIT2	TRAT1	THY1	CD1D	UBE2N	CDH13	LAT2	EREG	NPY	FYN	EEF1E1	IKBKG	IL12A	GHRL	CD79A	IL12B	GHSR
REGULATION_OF_CELLULAR_PH	na	CLN3	CLCN3	BCL2	ATP1A3	ATP1A4	PPT1	ATP1A1	ATP1A2	CLN5	CLN6
NEGATIVE_REGULATION_OF_MULTICELLULAR_ORGANISMAL_PROCESS	na	LST1	HS3ST5	SPINK5	AHSG	TGFB2	PR47	CALCA	SERPINE1	SFTPD	CHRNA7	GP1BA	CD24	SRGN	KNG1	PTPRC	SLA2	CIDEA	INHA	SOCS5	SOD1	FOXP3	TMPRSS6	THY1	PROC	TARBP2	INHBA	LAX1	F2	GHRL	GLMN	CARTPT	GHSR
REGULATION_OF_SECRETION	na	KCNMB4	ACHE	SNCAIP	CADM1	FAM3D	DPH3	PYDC1	IL11	LIF	NOD2	APOA2	APOA1	INS	ANG	PYCARD	SCG5	SNAP25	DNAJC1	SRGN	SERGEF	CRTAM	CARD8	STX1A	MYO6	CIDEA	ARFIP1	INHA	NLRP3	FOXP3	NLRP2	OSM	INHBB	INHBA	GCK	GHRH	SCIN	NLRP12	GLMN	CARTPT	GHRL
SYSTEM_DEVELOPMENT	na	MEF2C	MEF2B	HRAS	MEF2A	GDA	BTD	PPP2R5D	RORB	MYLIP	SART1	BTK	CUL7	SH3GL3	BRAF	PDPN	LIG1	MYH3	UGCG	LIG3	MYH7	MYH6	MYH9	PROX1	MARK4	THY1	DOC2A	SERPINF1	TAGLN	FOXG1	ZNF384	SHOX	PMP22	EIF2AK3	SH3GL2	SH3GL1	OSTF1	AMTN	SERF1B	CACNB2	T	ATN1	KAL1	IL17F	ZAP70	SPP2	MOBP	NTF3	CYP46A1	SERPINI1	SMURF1	MAB21L2	FGF5	NEURL	HTATIP2	FGF7	ELF3	TCOF1	SPI1	SCRG1	NMUR2	FGF2	GHR	LYN	EGFL7	WAS	INHBA	EREG	FOXC2	LRMP	FOXC1	IL12B	CSF1	NNAT	TRIM15	SNRK	COL7A1	PKD2	PAPSS1	PAPSS2	C1GALT1	C7orf16	WNT8B	MYF6	IL4	IL3	LMX1B	IL8	IL7	MYF5	NTNG1	IGF1	NTNG2	IGF2	PHYH	CDH13	ACCN1	MEF2D	STAB1	EPGN	BNC1	FOXE1	AMOT	IL2	GRIK1	LMO4	IL18	TGFB3	PDX1	LRRC4C	NR2E1	IL10	TGFB1	TGFB2	CXCL10	TDGF1	BCL10	STMN3	IL27	BAIAP2	ENC1	NRD1	MGP	IL20	EP300	VAMP5	TFAP2B	TFAP2A	EDA	SMARCA1	SNTG2	FGD1	CCL2	ADORA2A	ST8SIA2	MDK	NR2C2	TEAD4	PCDHA10	PCDHA11	EGF	CCM2	FKTN	MEA1	JRKL	HDAC5	P2RX5	HDAC4	S100B	ST8SIA4	DYRK1A	MYO16	FABP1	SCN8A	HDAC9	FABP7	FABP5	TNRC4	PAX6	PAX5	PAX4	PAX3	PAX2	PAX1	MBP	SPRY2	PCDH1	RNF103	TIE1	CNTN6	IFI16	HOXC11	GAA	CNTN4	NRGN	UBB	CASQ2	BRSK2	RAG1	APLP1	COL9A1	CD9	COL9A2	AVIL	CD4	CALML5	DCLK1	EBP	SECTM1	KLK7	KLK8	KL	CEBPG	KLK5	MAL	FRZB	COL5A3	COL5A2	BAX	GDF11	GDF10	NELL1	FST	LHCGR	UTRN	TPD52	MOG	ATP2B2	DSPP	APOE	ATXN10	COL12A1	CEP290	ERAP1	RAB26	COL10A1	MATN3	CD3D	VANGL2	KRT13	KRT10	SCEL	FARP2	HES1	KRT19	RND1	KRT17	KRT16	ATP2C1	KRT15	VEGFA	KRT14	NPTN	LRCH4	EXT1	EXT2	PNMA1	IQCB1	CDK5R1	RBP2	HOXB13	EPHB4	EPHB1	AHSG	EPHB2	SEMA5A	TCF21	LHX1	CRMP1	LHX3	SMA4	LHX6	MAML3	OLFM1	BLNK	COL18A1	IKZF3	MLL	IKZF1	HPCAL4	KRT31	CELSR1	KRT34	KRT32	NCKAP1	DLX2	ATP2A2	ETS1	DLX6	ETS2	DLX5	GHSR	TCF12	KLF4	TCF15	PCDHA6	NRP2	PCDHA7	PPARD	PCDHA8	ARSE	NRP1	ACVRL1	PCDHA2	PCDHA3	PCDHA4	PCDHA5	MYBPC3	PCDHA1	KCNIP2	GLI2	SPINK5	PTEN	CANX	GLI1	AES	GNPAT	MKX	SEMA3B	PCDHB9	PCDHB5	PCDHB6	UFD1L	PCDHB3	PCDHB4	PCDHB2	ARTN	NFAM1	AMIGO1	PROK2	SEMA4F	NPPB	CXCL1	ETV7	PARD3	RAB3D	ZBTB16	AZU1	LY6H	VWC2	APBA2	APBA1	JARID2	HCLS1	NLGN1	NPR1	GJB5	NPR3	SOD1	SNAI2	GJB1	CD1D	YWHAG	YWHAH	SVIL	PHGDH	NHLH2	PTCH1	PTCH2	ATP6V0A4	TMEM176B	NHLH1	VLDLR	MYOD1	NRTN	CASR	MMP9	FOXO3	FOXO4	TTN	GDNF	GHRHR	PRKACG	WNT1	PROP1	GATA6	ROBO1	GATA4	ROBO4	ROBO2	PDGFC	LGI1	KRT85	MYST1	IFRD1	KRT83	MYST3	PICK1	FOXN1	CBLN1	LSAMP	OPHN1	DSP	NRSN1	EMP1	FGFR1	FGFR3	GREM1	PCDHAC2	PCDHAC1	ITGAX	HTT	BMX	ITGA2	FOXP2	ITGA7	CYFIP1	GLMN	CD79A	CHRD	POU6F1	AEBP1	POU6F2	DGCR2	ANG	DGCR6	MKKS	POU4F2	POU4F1	MKL2	SRD5A2	SHC3	BOC	KIRREL3	ALX1	DMRT1	DMRT2	ALK	FSHR	EYA2	EVPL	BPTF	KRTAP5-9	SCIN	ITGB1BP2	GHRL	UTP3	KRT6A	KRT6B	UBE3A	MTM1	NPTX1	COMP	POU2F3	TGM3	TGM5	ERCC3	CRIM1	ERCC2	SCG2	ZBTB7B	FOXL2	GLRB	PARK2	SIRT2	ATXN3	MAP1S	BMPR1B	IGFBP3	IGFBP4	HCCS	ALS2	HOXD13	L1CAM	HDAC7A	CITED2	FLI1	CTGF	SYK	PHOX2B	PITPNM1	NME2	MSX1	RPS19	TRAPPC4	ATPIF1	ADAMTS4	TRAPPC2	ODAM	NAGLU	EMCN	ERBB2	MYEF2	PPT1	HESX1	NPHP3	MUSK	DVL2	DMBX1	DVL3	KLF10	SPHK1	MSTN	TNNI3	DVL1	PCDH18	SHOX2	TRPS1	TLL1	KCNH1	RTN4	HNF1B	ZNF675	RTN1	DGCR14	DFNB31	MAPT	USH2A	STS	STX2	ACTA1	CMKLR1	PTF1A	TLE3	TLE1	TLE2	FLNA	GPR98	NAB2	KIAA1217	NHEJ1	CLN8	RAPGEFL1	CLN5	PML	FHL3	PCDHB15	PCDHB14	PCDHB13	PCDHB12	PCDHB11	ITM2B	PCDHB10	PCDHB16	COL6A3	PCDHB17	CSDE1	PCSK9	HSD17B3	RASA1	SIM1	SIM2	CAPN3	PLG	RPS6KA6	RPS6KA3	LARGE	CENTA2	HBEGF	MPPED2	CTNS	GFRA3	NR5A1	BMP10	CHERP	HMGCR	JAG2	TNFSF13	TNFSF12	ZIC1	ZIC2	NRCAM	GPR45	APOA5	UNC5C	SPON2	BPNT1	MATK	RET	TAZ	DLL3	SIX3	VAX2	SIX6	SIX1	GPR56	COL1A2	COL1A1	ACHE	DRD2	MRAS	CNTFR	EXTL1	ECE2	DYRK3	ANGPTL3	ANGPTL4	ADAM23	NEUROG1	NEUROG3	ANKH	NDUFV2	MYH11	CACNA1H	ADAM22	SASP	PRDX1	CDC42	ALAS2	NDUFS4	TRIM3	HEY1	PCP4	HEY2	DLG4	RHOB	LIMK1	OTX2	CDK6	MBNL1	CDK5	NCL	CHRM3	CHRM2	NCOA4	CHRM1	LCK	NCOA6	ACVR1	ABLIM1	IRX4	CTF1	NDP	RP5-886K2.1	RNH1	PF4	DCN	ALDH3A2	MSX2	DCT	COL17A1	DNER	PAFAH1B3	PAFAH1B1	DCX	COL4A4	COL4A3	COL4A2	PLP1	ALPK3	NF2	COL13A1	HCK	NF1	FBN1	DPYSL5	DPYSL4	RCAN1	DPYSL3	DPYSL2	ANXA2	C15orf31	HEYL	SMPD1	JAK2	APAF1	FEZ2	FEZ1	CDX1	NOG	S100A7	SNCA	AQP4	POSTN	ADORA1	SHH	BDNF	PLOD1	CHRNA4	CHRNA7	PITX3	EIF2B2	CHRNA1	EIF2B3	EIF2B4	TWIST2	TWIST1	PITX2	EIF2B5	EFNB3	NKX2-6	MDGA1	MDGA2	C4orf6	TBR1	PRELP	CD40LG	EFNA5	LAMC2	LAMC1	HOXA13	ELN	ITGA11	TAGLN3	MYT2	LAMB3	AGGF1	BAI1	AGRN	LAMB1	IL1RAPL2	EMD	NKX2-2	BMP4	BMP2	BMP1	TRPC5	SMAD2	EN1	MYOZ1	CSRP3	NKX6-1	LAMA2	NOTCH2	NOTCH1	LAMA3	NOTCH4	TMOD2	ENG	LHB	GYPC	TM7SF4	SPG7	CDSN	TNFRSF11B	ALOX12B	COL11A1	DNAJC19	DHCR24	FLOT2	RBM45	SLIT1	SLIT2	SLIT3	VCX3A	SGCG	SGCD	SGCE	SIAH1	ADAM12	SGCA	SGCB	SHROOM2	SHROOM4	STATH	COL2A1	SUFU	MLF1	SPEG	UGT8	LECT2	FZD9	TBX6	TBX3	PTPRZ1	TBX5	TBX4	TBX1	AFF2	EIF2B1	STAT3	COL19A1	MAPK12	CLEC3B	CLEC3A	DRP2	NEUROD2	PBX1	CIT	PBX3	PBX4	FGF19	FGF14	WFS1	FGF17	FGF16	ARNT2	CRABP2	FGF11	FGF10	FGF13	FGF12	CSPG5	ANKRD7	IL31RA	GSTM3	ACIN1	ODZ1	DSCAM	SOCS5	MEPE	NR0B1	TIMM8A	NUMBL	PTHLH	PLCE1	GYLTL1B	CARTPT	PRPS1	KALRN	MYL6	SRI	LST1	SOX3	ONECUT2	MAP4K2	NINJ2	MAP4K1	DSCAML1	NINJ1	ATP6V1B1	SOX8	B3GNT5	SFTPD	RUNX1	RUNX2	SRGN	SFTPB	MEST	PARD6B	EVC	MAFB	CPNE6	DMP1	TINAG	GCM2	LSR	CRX	GSS	ACVR1B	TPP1	PTHR1	SOX15	KCNQ2	PRL	EGR3	EGR2	ALDH5A1	SOX14	NRXN3	SOX11	LDB1	INHA	NRXN1	ACVR2A	SMTN	BTG1	BTG4	NAIP	GSTP1	RTN4RL1	SPOCK1	POU1F1	CALCA	KRT9	NPAS1	NPAS2	UTP11L	HAND1	KRT5	RASGRP4	MYL6B	HAND2	PTH	MSI1	KRT1	KRT2	POU3F3	PTN	RTN4RL2	PTS	PTPRC	DTX1	PLAC1	CENPF	SPARC	CBY1	RACGAP1	GMFB	PSPN	SPRR1A	CASP14	KCNN3	SPRR1B
BIOGENIC_AMINE_METABOLIC_PROCESS	na	SNCAIP	PRG3	HPRT1	INDO	BBOX1	TGFB2	OAZ2	OAZ1	DIO2	COLQ	SULT1B1	ASMTL	ETNK1	DHPS	DIO1	SLC5A7	SMS
POSITIVE_REGULATION_OF_SIGNAL_TRANSDUCTION	na	RPL17	SLC44A2	VAPA	TBK1	TSPAN6	TLR6	CITED2	IL31RA	MYD88	TMEM9B	CDKN2B	MIER1	ABRA	EDG2	GPR89A	BCL10	IL29	BST2	GOLT1B	RELA	FADD	CD40	TRAT1	IL20	TRIM38	ATP2C1	ECOP	MIB2	RIPK2	NEK6	PPP5C	LITAF	UBE2V1	AFAP1L2	CXXC5	MAP3K7IP2	ADRB3	RAC1	TRAF7	EGF	TRAF6	TRAF5	CFLAR	CARD9	TAOK2	LGALS1	TAOK3	NDFIP1	NDFIP2	TPD52L1	MALT1	ECM1	LGALS9	TRADD	CDKN1C	TRAF3IP2	NOTCH2	IKBKE	APOL3	TNFSF10	PLK2	NUP62	CDKN2AIP	SLC20A1	GJA1	TP63	FASLG	C1orf166	CANT1	SCOTIN	ACVR1B	NOD2	NOD1	CLCF1	HMOX1	TICAM1	CASP8	TICAM2	RHOA	TGFA	RHOC	TMEM101	CASP1	LTBR	LYN	NFAM1	GPR177	ECT2	FLNA	UBE2N	ACVR2A	GRM4	ACVR2B	ADRB2	ZDHHC17	TNFRSF10B	EREG	RIPK1	ZDHHC13	HIPK2	IL12A	EEF1D	VISA	PPM1A	TRIM13	TFG	FKBP1A	TNFRSF1A	TMED4	REL	MAP3K3	SLC35B2	RASGRP4	PLEKHG5	CC2D1A	CD27	PTPRC	SECTM1	HCLS1	EDA2R	BIRC2	CDH13	EPGN	EEF1E1	HTR2B	F2R
ESTABLISHMENT_OF_PROTEIN_LOCALIZATION	na	RAB3GAP2	TSPO	CADM1	XPO6	LTBP2	AP1G1	LMAN2L	EIF5A	TNFSF14	MIPEP	MXI1	AGXT	TGFB1	KLHL2	AIP	SSR1	NLRC4	APOA2	APOA1	HOMER3	TRAK1	CEP290	TLK1	RPL11	DNAJC1	KIF13B	EGFR	MCM3AP	CRTAM	CD3G	MYO6	STAP1	VPS45	LRP1B	ERP29	NOP5/NOP58	SPAR	OPTN	MYH9	NUPL2	RPAIN	BACE2	F2	PEX26	RTP3	RTP2	ACHE	PPY	ARFGAP3	DERL2	RTP4	DERL1	NFKBIE	RTP1	PPT1	CTSA	ALS2CR2	ABCA1	CALR	PYDC1	CD74	CDC37	UHMK1	INS	NPM1	DUSP16	ANGPTL3	SEC23IP	TRAM1	SRGN	MDFI	CARD8	SMAD3	CIDEA	SNAPIN	ICMT	REEP1	ARFIP1	FOXP3	ABCG1	NFKBIL1	TRNT1	NFKBIL2	LYK5	PPIH	CBLB	VCP	TRPS1	PTTG1IP	GLMN	LGTN	XPO7	TRIP6	RERE	PDIA3	TIMM17A	HPS4	TIMM17B	AP3S2	PEX6	DPH3	PDIA4	PEX3	GLI3	CANX	PEX7	AKT1	TLOC1	NOD2	PEX1	ANG	C3orf31	ZFYVE9	ZFYVE16	RANBP5	RANBP2	NCKIPSD	TPR	COX18	KDELR1	KPNB1	AP3B1	TOMM34	KDELR2	RPGR	TIMM23	NLRP3	TIMM44	NLRP2	FLNA	MFN2	ZDHHC17	ATG4D	ATG4C	ATG4B	ATG4A	NUP205	ARCN1	TOMM20	KPNA6	TOMM22	KPNA5	KPNA4	ARL4D	KPNA3	KPNA2	KPNA1	TNF	AP1M2	CDH1	SEC63	NUP214	NAGPA	CEP57	PEX19	AP3M1	TAP2	PEX16	PYCARD	BCL3	AP3D1	PEX14	BCL6	SCG5	PEX13	APPBP2	CD24	PEX12	TNPO1	AP1GBP1	PEX10	APBA1	SCG2	FYB	SERGEF	NF1	NLGN1	PPP1R10	GABARAP	SELS	YWHAH	COG7	GSK3B	NLRP12	TRPC4AP	FAF1	GGA1	SSR2	COG2	F2R	BARD1
HEMOSTASIS	na	GGCX	F2RL2	F2RL3	AVPR2	ADORA2A	F13A1	PABPC4	GNA12	HPS4	PF4	ITGB3	MMRN1	LMAN1	GP9	PR47	F13B	FLI1	SERPINE1	GP1BA	ENTPD1	PLAT	KNG1	F12	L3MBTL4	F10	NFE2	F8	ITGA2	F9	C4BPB	F7	WAS	TMPRSS6	PLG	PROC	VWF	GPI	THBD	CD36	HNF4A	GNAQ	F5	CD40LG	CD59	F2	TFPI	PROS1	F2R
G_PROTEIN_SIGNALING__ADENYLATE_CYCLASE_INHIBITING_PATHWAY	na	GRM4	MCHR1	CHRM5	RGS1	DRD2	OPRL1	OPRK1	NPY2R	NPY1R	CORT
ENZYME_LINKED_RECEPTOR_PROTEIN_SIGNALING_PATHWAY	na	MTSS1	NRTN	MPZL1	LTBP2	EDN2	GDF5	FOXO4	TGFB1	CITED2	MAP3K7	GP6	FNTA	CDKN2B	TDGF1	GAB1	GDF9	FRS3	INSR	RAPGEF1	FRS2	EGFR	PTPRJ	EFNB3	PTPRF	CD3E	PTPRG	BAIAP2	PICK1	SOCS1	PTPRT	PTPRU	IRS1	GRB10	ROR1	TGFBRAP1	FGFR4	EID2	FGFR3	SNX6	GRB2	ERBB3	ERBB2	BMPR2	AFAP1L2	BDKRB2	SRC	PXN	FOXH1	MUSK	PEG10	IL17F	TEK	AGRN	EGF	GUCY2F	CNKSR1	FIBP	SMAD7	KLF10	TGFBR1	SMAD5	SMAD4	SMAD3	TRIO	CIDEA	SMAD2	SMAD1	GUCY2C	GUCY2D	KDR	CDKN1C	EPS15	NTRK3	CBLC	EPS8	NTRK1	NTRK2	TGFBR3	SMURF1	GRB7	ENG	FGF5	ACVRL1	BCAR1	AP3S1	AKT1	ACVR1B	PDPK1	ZFYVE9	TGFA	SHC1	SHC3	OTX2	LEFTY1	CD3EAP	NCK2	DOK1	ACVR2A	INHBA	ADRB2	ACVR2B	SNF1LK2	EREG	HIPK2	FOXC2	ACVR1	LCP2	FMOD	REPS2	ABI1	STUB1	IGF1R	UTP11L	RGMB	SORBS1	CEP57	PTK2B	LEFTY2	VWC2	PTN	PIK3R3	PIK3R1	GUCA1B	PTPRD	FLT3	FLT4	CBL	IGF2	RPS6KA5	CDH13	SOST	ERBB2IP	PRLR	EPGN	MAPK8IP2	GDF10	GDF15	HPGD	GFRA2	BMPR1A
GLUCOSE_METABOLIC_PROCESS	na	ALDOA	ALDOB	PFKFB1	PGD	UGDH	HK1	ARPP-19	TKTL1	ACN9	AKR1A1	INS	ECD	PDK1	PDK2	IRS2	PFKL	PDK3	PDK4	BRS3	PFKM	PPARGC1A	GAPDHS	PGLS	ATF4	G6PD	GCK	SLC25A10	UGP2
REGULATION_OF_DEFENSE_RESPONSE	na	CRTAM	CADM1	IL28RA	APOBEC3G	CX3CL1	NCR1	APOBEC3F	TLR8	AHSG	IL20	CD1D	TNFRSF1A	TARBP2	EREG	IL12A	GHRL	CHRNA7	IL12B	IFNK	GHSR
LYSOSOME_ORGANIZATION_AND_BIOGENESIS	na	ARSB	CLN3	NAGPA	MYO7A	HPS4	HPS1	GAA	PPT1	ABCA1	CLN5	CLN6
POSITIVE_REGULATION_OF_TRANSCRIPTION__DNA_DEPENDENT	na	HNRPAB	MMS19	XRCC6	FOXO1	RORB	FOXO3	MED21	TGFB1	CITED2	EPC1	MDFIC	SMARCD3	FOXF1	SMARCD1	GATA4	FOXF2	SUPT5H	BCL10	MYO6	PCBD2	RXRA	MED12	ARID1A	MED14	ARNTL	MED13	ELL3	TRERF1	PPARGC1B	HIF1A	HNF4A	MED17	TFAP2B	SMARCA1	CRTC1	ELK1	AFAP1L2	PLAGL1	FOXH1	MAML3	RUNX1	TCF4	TCF3	ARHGEF10L	UTF1	EPAS1	TAF8	MAP2K3	MAML1	MAML2	ESRRG	SMAD3	SMAD2	ATF6	ATF4	DYRK1B	SMARCC1	SMARCC2	NOTCH4	BMP6	ELF1	HNF1B	RSF1	HNF1A	ELF4	SPI1	TP63	CTCF	GLI2	ZBTB38	GLI1	NARG1L	PAX8	MKL2	ATF7IP	CCNH	TP53	CDK7	HMGA1	SCAP	ARHGEF11	GTF2H1	NRIP1	PRPF6	MED6	INHBA	BPTF	ZMIZ2	NCOA6	NSD1	CLOCK	MED1	GLIS3	GLIS1	NUFIP1	EHF	TNFRSF1A	NPAS2	MRPL12	SQSTM1	SUPT4H1	ERCC3	ERCC2	FOXD3	IL4	TBX5	TRIM28	CREB5	ILF3	TP73	MNAT1	NARG1	ILF2	SP1	THRAP3	FOXE1	PHF5A	RBM14
TISSUE_MORPHOGENESIS	na	TBX3	SMAD2	TRIM15	SPINK5	SLIT2	GLI1	IL20	TGFB2	EYA2	KRT2	TGM3	ERCC3	KLF4	ERCC2
G_PROTEIN_SIGNALING__COUPLED_TO_IP3_SECOND_MESSENGER__PHOSPHOLIPASE_C_ACTIVATING	na	CCKAR	F2RL3	PARD3	DRD1	GNA15	DRD2	EDN2	TACR1	AZU1	CALCA	EDNRA	EDNRB	AGTR1	P2RY6	HRH1	P2RY4	NMUR1	LTB4R	ANG	P2RY2	NMUR2	P2RY1	MC3R	EDG2	PPAP2A	EDG4	PLCB2	EDG6	EGFR	C5AR1	CCKBR	PICK1	HOMER1	GRM5	IL8RB	P2RY11	GNAQ	CHRM2	CHRM1	AVPR1B	AVPR1A	NMBR	HTR2B	PRKD3	GAP43
ONE_CARBON_COMPOUND_METABOLIC_PROCESS	na	DMAP1	FOS	PRMT1	PRMT2	PRMT7	PRMT8	PRMT5	GATAD2A	PCMT1	NSUN2	DNMT3B	HELLS	ATF7IP	LCMT1	DNMT3A	EHMT1	PICK1	ICMT	TST	ATRX	WHSC1L1	DNMT1	MAT2B	CARM1	NSD1	MPST
NEGATIVE_REGULATION_OF_DNA_METABOLIC_PROCESS	na	CDC6	ENPP7	GTPBP4	NF2	GMNN	TIPIN	S100A11	RAD9A	TERF2IP	ATR	CDT1	SET	TSPYL2	CDC45L	ERCC4	RAD17	ERCC1	TERF2
GLYCOLIPID_METABOLIC_PROCESS	na	CLN3	GBGT1	PSAP	UGCG	ST8SIA1	ST8SIA3	ST6GALNAC6	ST6GALNAC4	B3GNT5	GLA	LARGE	ST3GAL6	ST8SIA5	NEU3	CLN6	B4GALNT1
MULTI_ORGANISM_PROCESS	na	CHIA	VAPB	S100A7	CRHBP	PGLYRP1	PSG10	TLR3	APOBEC3G	TLR6	TLR7	APOBEC3F	CXCL12	PSG11	INDO	IL10	TLR8	TGFB1	ISG20	CFP	NLRC4	PGLYRP4	WWP2	WWP1	PGLYRP2	RLN2	PGLYRP3	IFNK	ITCH	SPN	P11	BCL10	HNRPUL1	IL29	BYSL	UBR3	IFI44	HBXIP	CLEC4M	PTHLH	LILRB1	CRHR1	WFDC12	CCDC130	LALBA	PRLHR	DERL1	FGR	TFCP2L1	ITLN1	RRAGA	CCL8	FCGRT	DEFB127	CCL5	BANF1	CCL4	CHIT1	ADCYAP1	SLC11A1	IFNA7	ALB	TRO	IFNA4	PRKRA	HLA-DRB4	HLA-DPB1	MAFF	OVGP1	CREBZF	HTT	SMAD3	TEAD3	C19orf2	COL16A1	S100A12	CD209	SFRP4	GHSR	MTNR1A	INSL4	PPARD	PZP	CSH2	CLDN4	DUOX2	IL28RA	BNIP3	SCGB1A1	LNPEP	NOS2A	NOD2	NOD1	CXCR4	TNIP1	IFNGR2	FOSL1	IFNGR1	ABCE1	SPACA3	CAMP	PSG3	PSG1	IFNAR1	TARBP2	IFNAR2	PSG9	PSG8	PSG7	ADM	PSG6	CLIC5	PSG5	PSG4	CD81	IL12A	GHRL	FSHB	EPYC	PRF1	HS3ST6	C9	HS3ST5	TNF	POLA1	OXTR	SPRR2G	RSAD2	IFNW1	SPRR2F	SPRR2E	IVNS1ABP	TAC3	AZU1	CCL22	SPRR2C	SPRR2D	AGT	SPRR2A	BCL2	SPRR2B	DEFB118	BCL3	CD4	CD24	PTPRC	FLT1	DEFB103A	CCL19	STAB2	SOD1	PTGFR	TRIM22	SMC3	RPL29	CD1D	CCL11	PRLR	STAB1	IRF7	BNIP3L	ACE2	CRH	HPGD	LIPE	DMBT1	IFNA17
INORGANIC_ANION_TRANSPORT	na	FXYD1	FXYD3	GLRA1	SLC34A1	CLIC1	SLC26A2	SLC34A3	SLC34A2	SLC26A4	SLC17A7	SLC4A11	BEST1	CLIC3	NMUR1	CLIC5	SLC17A1	SLC13A4	CLCN4
POSITIVE_REGULATION_OF_CELL_PROLIFERATION	na	FGF18	PDGFA	PGF	IL18	BTC	EDN1	FGF10	TTK	TNFSF13	TNFSF12	IL15	VIPR1	IL31RA	IL11	CXCL10	SSR1	TGFB2	CUL3	CD47	HTR1A	DDX11	TDGF1	CHRNA7	EDG3	GLP2R	EDG5	EBI3	MATK	EGFR	CAPNS1	CD3E	TBRG4	IL21	MARK4	PTHLH	VEGFB	NME2	SIRPG	NME1	FGFR1OP	VEGFA	LAMC1	MST1R	MCTS1	DERL2	ERBB2	TIPIN	TIMP1	IL12RB2	LIF	IL12RB1	REG1A	AGGF1	CDC123	ADRA2A	LAMB1	DNAJA2	TGFBR1	SPHK1	TGFBR2	CD276	SLAMF1	LAMA1	CDKN1A	ADRA1D	BMI1	FGF7	NRP1	NAP1L1	GLI1	FLT3LG	NDUFS4	TNFRSF11A	ANG	BCGF1	TGFA	MYC	FOSL1	SERTAD1	RHOG	FGF4	CDC7	CCKBR	LYN	EGR4	CDK6	CDK4	NOL1	CDK2	SPDYA	CIAO1	HOXC10	NCK2	CD86	EREG	TNFSF13B	NCK1	CHRM1	CD81	DHPS	IL12B	TSHR	ICOSLG	ALOX12	CSF3	VIP	TBC1D8	CXCL5	PRTN3	CSF1	CTF1	PBEF1	IGF1R	PTK2B	TSPAN31	PTN	POU3F2	CDC2L5	CD24	FIGF	SCG2	CD28	IL4	STAMBP	TCIRG1	PTPRC	IL3	IL6	FLT1	TNFSF4	PDF	TBX3	IL7	FLT3	TBX2	HCLS1	FLT4	IL9	IGF1	CLEC11A	CAPN1	CDC25B	CDH13	IL8RB	CCL14	EPGN	BNC1	ELA2	IL2	LRP5
REGULATION_OF_DNA_BINDING	na	RSF1	TNF	STK36	UBE2V1	EGLN1	PRDX3	PYDC1	TGFB1	SUMO1	NOD2	NLRC3	CDKN2A	NPM1	PYCARD	PEX14	ABRA	BCL3	CAMK2A	APEX1	MDFI	BCL10	CREBZF	CEBPG	RELA	EDA2R	NFAM1	NLRP3	FOXP3	FLNA	SIGIRR	JMY	UBE2N	PRKCQ	CARD11	EP300	ID2	NME1	ID1	NARFL	EDF1	ID3	TSSK4	IKBKB	EDA	COMMD7	ERC1	MAP3K13
CHROMATIN_REMODELING	na	RSF1	BNIP3	INOC1	NPM2	SMARCD1	PBRM1	ACTL6A	SUPT4H1	HELLS	RBBP4	NASP	SIRT4	TNP1	SIRT5	ARID1A	TAF6L	SIRT1	HMGA1	SUV39H2	HDAC5	BPTF	SYCP3	SMARCC1	SMARCC2	GCN5L2
SYNAPTOGENESIS	na	COL4A4	PCDHB9	ACHE	PCDHB5	PCDHB6	PCDHB3	PCDHB4	NLGN1	PCDHB2	PCDHB14	PCDHB13	PCDHB11	PCDHB10	NRCAM	PCDHB16	GHRL	POU4F1	UBB
JAK_STAT_CASCADE	na	CCL2	FGFR3	NMI	STAT5A	STAT5B	IL31RA	STAT4	CLCF1	STAMBP	IL29	LYN	SOCS2	NF2	SOCS3	HCLS1	SOCS1	PIGU	SOCS6	STAT1	STAT3	STAT2	IFNAR1	IL20	IFNAR2	CCR2	F2	IL12A	HGS	PIAS1	IL22RA2	F2R
NERVOUS_SYSTEM_DEVELOPMENT	na	MEF2C	ALS2	GDA	BTD	PPP2R5D	L1CAM	MYLIP	HDAC7A	SH3GL3	PHOX2B	MARK4	THY1	PITPNM1	DOC2A	SERPINF1	FOXG1	ZNF384	TRAPPC4	PMP22	SH3GL2	SH3GL1	NAGLU	SERF1B	PPT1	HESX1	ATN1	KAL1	DMBX1	DVL3	CYP46A1	MOBP	NTF3	SERPINI1	PCDH18	SHOX2	MAB21L2	RTN4	FGF5	NEURL	DGCR14	RTN1	SCRG1	NMUR2	MAPT	FGF2	FLNA	NAB2	RAPGEFL1	CLN8	CLN5	NNAT	PCDHB15	PCDHB14	PCDHB13	PCDHB12	ITM2B	PCDHB11	PCDHB10	PCDHB16	PCDHB17	PCSK9	SIM1	WNT8B	SIM2	C7orf16	IL3	LMX1B	NTNG1	NTNG2	PHYH	ACCN1	RPS6KA6	RPS6KA3	MPPED2	CTNS	GFRA3	CHERP	GRIK1	LMO4	LRRC4C	ZIC1	NR2E1	TGFB2	ZIC2	NRCAM	GPR45	UNC5C	SPON2	BPNT1	BCL10	STMN3	BAIAP2	ENC1	SIX3	EP300	GPR56	TFAP2B	SMARCA1	SNTG2	ACHE	DRD2	ADORA2A	CNTFR	ST8SIA2	NR2C2	ECE2	PCDHA10	PCDHA11	FKTN	ADAM23	JRKL	NEUROG1	NEUROG3	P2RX5	HDAC4	S100B	ST8SIA4	DYRK1A	NDUFV2	MYO16	SCN8A	ADAM22	FABP7	TNRC4	PAX6	PAX2	MBP	PCDH1	TRIM3	NDUFS4	HEY1	RNF103	PCP4	HEY2	DLG4	LIMK1	CNTN6	OTX2	CDK6	MBNL1	CDK5	CHRM3	CHRM2	CHRM1	NCOA6	CNTN4	NRGN	UBB	CTF1	NDP	RP5-886K2.1	BRSK2	ALDH3A2	APLP1	CD9	DNER	AVIL	PAFAH1B3	PAFAH1B1	DCX	DCLK1	COL4A4	KLK8	PLP1	NF2	NF1	DPYSL5	DPYSL4	DPYSL3	MAL	RCAN1	DPYSL2	HEYL	GDF11	SMPD1	APAF1	FEZ2	FEZ1	NOG	NELL1	SNCA	AQP4	ADORA1	MOG	SHH	ATP2B2	BDNF	ATXN10	APOE	CEP290	CHRNA4	EIF2B2	EIF2B3	EIF2B4	EIF2B5	EFNB3	MDGA1	MDGA2	VANGL2	C4orf6	TBR1	FARP2	HES1	RND1	VEGFA	NPTN	EFNA5	LRCH4	PNMA1	CDK5R1	TAGLN3	EPHB1	EPHB2	MYT2	SEMA5A	CRMP1	LHX1	BAI1	SMA4	LHX6	MAML3	AGRN	IL1RAPL2	LAMB1	OLFM1	NKX2-2	TRPC5	HPCAL4	CELSR1	NCKAP1	DLX2	DLX6	DLX5	TMOD2	PCDHA6	NRP2	PCDHA7	PCDHA8	SPG7	PPARD	NRP1	PCDHA2	PCDHA3	PCDHA4	PCDHA5	PCDHA1	GLI2	KCNIP2	PTEN	SEMA3B	PCDHB9	PCDHB5	PCDHB6	PCDHB3	RBM45	PCDHB4	ARTN	PCDHB2	SLIT1	SLIT2	SLIT3	VCX3A	AMIGO1	SEMA4F	SIAH1	CXCL1	SHROOM2	PARD3	SHROOM4	ZBTB16	AZU1	LY6H	APBA2	VWC2	UGT8	APBA1	FZD9	JARID2	PTPRZ1	NLGN1	AFF2	SOD1	EIF2B1	STAT3	GJB1	YWHAG	YWHAH	DRP2	NEUROD2	PHGDH	NHLH2	PBX1	PBX3	CIT	NHLH1	PBX4	VLDLR	FGF19	NRTN	WFS1	FGF14	FGF17	ARNT2	FGF11	FGF13	CSPG5	FGF12	GDNF	WNT1	GSTM3	PROP1	ROBO1	PDGFC	ROBO2	ODZ1	LGI1	DSCAM	PICK1	NUMBL	TIMM8A	CBLN1	LSAMP	OPHN1	NRSN1	KALRN	PRPS1	LST1	SOX3	NINJ2	NINJ1	DSCAML1	GREM1	SOX8	PCDHAC2	PCDHAC1	B3GNT5	PARD6B	CPNE6	FOXP2	CYFIP1	POU6F1	POU6F2	GSS	TPP1	POU4F2	POU4F1	KCNQ2	SHC3	ALX1	EGR2	SOX14	ALDH5A1	NRXN3	SOX11	LDB1	NRXN1	ALK	BPTF	BTG4	GHRL	NAIP	GSTP1	UTP3	RTN4RL1	UBE3A	SPOCK1	NPAS1	UTP11L	NPAS2	NPTX1	MSI1	PTN	POU3F3	KRT2	RTN4RL2	PTS	CRIM1	GLRB	DTX1	PARK2	RACGAP1	GMFB	PSPN	ATXN3	MAP1S	KCNN3
GLYCOPROTEIN_METABOLIC_PROCESS	na	GYPC	TUSC3	LDLR	ALG1	B3GALT5	B3GALT4	ALG2	ALG5	TSPAN7	TSPAN8	ALG6	ALG8	APOA4	POMGNT1	B3GALNT1	POMT1	TRAK1	RPN1	PSENEN	OGT	MAN2B1	TNIP1	CLN3	MAN1A2	FUT10	ALK	TXNDC4	ADAMTS9	CD37	MAGT1	PSEN1	BACE2	BACE1	PSEN2	MGEA5	DOLPP1	TM4SF4	SERP1	TM4SF5	GCNT4	GALNT2	GCNT3	ACHE	GALNT1	FUT9	GALNT7	FUT8	APH1A	FUT7	GALNT6	FUT6	KEL	FUT5	ST8SIA3	ST8SIA2	NECAB3	NGLY1	STT3B	IL17A	STT3A	B3GNT5	MPDU1	FUT4	FUT1	FUT2	A4GNT	GCNT1	GAL3ST1	SDF2	AGA	MGAT4B	MGAT4A	LIPA	B3GALT2	MAN1C1	ABCG1	COG3	GCS1	NCSTN	COG7	LARGE	ST8SIA4	DPM1	DPM2	DPM3	LRP2	LIPC	POFUT1	ALG12	COG2
CELL_DEVELOPMENT	na	ALS2	RORB	CIAPIN1	CTNNB1	BTK	CUL3	MAGED1	CUL2	AGTR2	CUL5	MAP3K5	FAS	DDAH2	CUL1	YARS	CRTAM	OPA1	CRYAA	BRAF	CRYAB	ESPL1	BCL2L11	THY1	BCL2L10	NME5	MAPK1	NME2	SSTR3	NME3	SERPINF1	SPAG6	NME1	IFNB1	F2	TRAPPC4	MAPK8	MYO18A	UNC13B	TNFRSF6B	NFKBIA	CACNB2	MYEF2	BCL2L2	PPT1	HSPA1B	BCL2L1	PEA15	IFNA2	IL17A	KAL1	DIABLO	PHB	SPHK1	DUSP22	GAS2	HGF	FXR1	VDAC1	BFAR	EI24	PARP4	KCNH1	RTN4	HTATIP2	NUAK2	PDIA2	BNIP3	TP63	ZNF346	RTN1	DAXX	DFNB31	BNIPL	MAPT	MAGEH1	CLN3	AIFM3	ACTA1	AIFM2	CDC2	AIFM1	TP53	NDUFA13	JMY	SERPINB9	INHBA	EREG	BNIP1	BNIP2	RIPK1	SERPINB2	IL12A	LRMP	IL12B	CLN5	ALOX12	GPR65	PML	RTKN	PDE1B	PTK2B	PPP2CA	PCSK9	DAZL	PHLDA2	RASA1	IL4	IL3	IL6	LMX1B	IL7	TRIM28	NTNG1	KIAA1967	TNP1	NTNG2	TP73	PLG	NAE1	CDH13	GSK3B	BNIP3L	IL2	BARD1	ZAK	GRIK2	TGFB3	TNFSF15	TNFSF14	LRRC4C	TNFSF12	TNFSF18	CRADD	TGFB1	TGFB2	CSNK2A2	NRCAM	NLRC4	CDKN2A	CDKN2C	CDKN2D	DDX25	TIA1	TDGF1	IL1B	ZNF443	UNC5C	DAP	SPON2	API5	IL1A	CIB1	BCL10	NUDT2	DFFA	RELA	DFFB	BAIAP2	CECR2	NRD1	FADD	IL24	IL21	HBXIP	EP300	SYCP3	TNFAIP8	HSPB1	SMARCA1	HMGB1	ACHE	CCL2	ADORA2A	ADAMTSL4	PRUNE2	DOCK1	AKT1S1	DYRK2	TRAF7	DDX41	ARHGDIA	ANGPTL4	TRAF3	TRADD	CDKN1A	HDAC3	TNFSF10	CDKN1B	HDAC1	VCP	S100B	IKBKG	MYH11	ADRA1A	CACNA1H	HSPD1	ABL1	CACNA1A	DNAJB6	E2F1	IER3	FOSL2	DEDD	MOV10L1	PRDX2	PAX3	PAWR	PAX2	CASP6	CASP3	CASP4	CASP9	IAPP	CLCF1	RPS3A	CASP7	PAX7	CASP8	RHOB	NDUFS3	CASP2	NDUFS1	IHPK2	PPP2R1A	PTGER3	OTX2	CYCS	CDK6	IFI16	MBNL1	CDK5	LCK	ERN1	ERN2	CNTN4	UBB	RP6-213H19.1	ACVR1	DPF2	DCC	BCLAF1	RP5-886K2.1	BRSK2	RAG1	ASNS	TRAIP	DPF1	IGF1R	HSPA2	LEFTY2	DAD1	CD2	HSPA9	COL4A4	COL4A3	KLK8	NF2	CEBPG	NF1	DPYSL5	ANXA1	RAF1	DBC1	MAL	BAD	TNFSF9	ANXA5	ANXA4	TNFSF8	HSP90B1	CUL4A	BAX	FAF1	APAF1	FEZ2	FEZ1	S100A4	CGB	CADM1	SNCA	DNAJB13	ADORA1	SHH	ATP2B2	BAK1	APOE	CEP290	CHRNA1	EIF2B2	EIF2B3	EIF2B4	EIF2B5	TXNL1	SGPL1	CD3G	MDGA1	MDGA2	PIM1	OPTN	FARP2	C16orf5	CD38	KRT19	TXNDC1	KRT18	RND1	CD40LG	ALOX15B	TXNDC5	VEGFA	NPTN	DEAF1	LALBA	SIVA1	CDK5R1	STK17B	CD70	CHEK2	STK17A	CALR	CD74	PLAGL1	BAI1	AGRN	LAMB1	BLNK	HIP1	BMP4	BMP2	BECN1	TP53BP2	LGALS1	SRA1	CIDEB	CIDEA	SMAD3	MYOZ1	TPD52L1	TAX1BP1	NCKAP1	CIDEC	SFRP5	NOTCH2	NOTCH1	RNF7	SFRP1	NUP62	IKIP	BMP7	NRP2	PPARD	NRP1	LY86	BCAR1	FASTK	NFKB1	GLI2	KCNIP2	PTEN	GPX1	BAG4	TRIAP1	BAG1	SEMA3B	TOP2A	DEDD2	DHCR24	GZMA	LGALS12	ARTN	GZMB	SLIT1	SLIT2	AMIGO1	AMIGO2	PROK2	GRM4	PSEN1	SEMA4F	TNFRSF10D	PSEN2	MAP3K10	AVEN	SIAH1	SEMA4D	GADD45B	ADAM12	GADD45A	BID	YWHAZ	PARD3	ATG12	RAB3D	GULP1	SFN	MIF	AZU1	BCL2	BCL3	VWC2	SPATA4	AATF	BCL6	CD27	CD28	TBX3	TBX5	NLGN1	BIRC6	BIRC5	BIRC4	STAT1	BIRC3	SOD1	EIF2B1	YWHAG	YWHAH	MAPK12	EEF1E1	IFT57	BIK	CIT	CD14	HNRPAB	TSPO	NRTN	MAEA	CBX4	TLR2	FOXO1	EIF5A	FOXO3	PMAIP1	TTN	GDNF	MRPS30	SMNDC1	GSTM3	CASP8AP2	ROBO1	TPT1	ROBO2	ACIN1	MX1	IFRD1	SOCS2	MADD	SOCS3	BCL2A1	PICK1	HRK	STK4	AHR	STK3	TIAL1	RIPK3	OPHN1	CROP	ERC1	LST1	GCLC	MCL1	MAP4K2	RRAGA	FIS1	CSE1L	ALB	MTCH1	NPM1	GLO1	GML	BMF	SRGN	RUNX3	AXIN1	PTPN6	CFLAR	PARD6B	CARD8	HTT	MALT1	WRN	BRCA1	BBC3	RHOT1	CYFIP2	CYFIP1	RHOT2	PDCD5	PDCD6	SST	IFI6	PDCD7	DAP3	POU6F2	FASLG	PDCD1	PDCD2	ACVR1C	AKT1	ACVR1B	CXCR4	PCBP4	BOK	POU4F1	BOC	PRL	LTA	PRKCA	NOL3	NRXN3	LDB1	NRXN1	INHA	PRKCE	DAPK2	NLRP3	NCR1	DAPK3	NLRP2	NLRP1	PROC	DAPK1	EIF4G2	TNFRSF9	NRL	BTG1	BTG4	HIPK3	SCIN	CFL1	GHRL	FAIM3	NAIP	MDM4	CTSB	PPP1R15A	GSTP1	ING4	PRKCZ	H1FNT	TNF	RTN4RL1	TNFRSF25	TNFRSF8	ERCC5	MOAP1	UTP11L	CEP57	SH3GLB1	PTH	TNFRSF18	PYCARD	KRT2	RTN4RL2	ERCC3	PIK3R2	SCG2	ERCC2	PTPRC	IL2RB	FOXL2	IL2RA	DNM1L	DTX1	UBE4B	SAP30BP	RACGAP1	CASP10	P53AIP1	SON	MAP1S	BRE	MPO	PPP1R13B	TIAF1	IGFBP3	TSSK6	F2R
INSULIN_RECEPTOR_SIGNALING_PATHWAY	na	GRB2	BAIAP2	BCAR1	SOCS1	AP3S1	IGF2	FOXO4	IRS1	AKT1	IGF1R	GRB10	PDPK1	SNF1LK2	SORBS1	GAB1	FOXC2	PIK3R3	INSR	PIK3R1
NEGATIVE_REGULATION_OF_CELLULAR_PROTEIN_METABOLIC_PROCESS	na	LIMA1	KATNB1	IL10	TIMP1	PAIP2B	APOA2	SET	GSN	SFTPD	BCL3	CLASP1	DNAJC1	APC	IL6	ARHGEF2	GTPBP4	NF2	PRG3	PAIP2	SOCS1	NDUFA13	PRKCG	MID1IP1	INHA	FOXP3	FURIN	TRAT1	SIGIRR	INHBB	INHBA	EIF4A3	EIF2AK1	TSC1	BACE2	CAPG	NLRP12	GHRL	PPP2R4	TMSB4Y	MAPRE1	ELA2	GHSR	APBB1	IGFBP3	EIF2AK3
NEGATIVE_REGULATION_OF_APOPTOSIS	na	SNCA	CBX4	FOXO1	CIAPIN1	TNFSF18	GDNF	CDKN2D	TDGF1	TPT1	FAS	DDAH2	API5	IL1A	BCL10	OPA1	SOCS2	BRAF	CRYAA	SOCS3	DFFA	CRYAB	RELA	BCL2A1	HRK	PIM1	HBXIP	BCL2L10	NME5	TXNDC1	NME2	KRT18	CD40LG	TXNDC5	TNFAIP8	VEGFA	HSPB1	MAPK8	ERC1	MYO18A	TNFRSF6B	HMGB1	GCLC	CCL2	MCL1	PPT1	BCL2L2	BCL2L1	HSPA1B	CD74	PEA15	AKT1S1	ALB	NPM1	GLO1	ARHGDIA	ANGPTL4	CFLAR	BECN1	SPHK1	CIDEA	TAX1BP1	BFAR	NOTCH2	HDAC3	RNF7	NUP62	HDAC1	SFRP1	IFI6	RTN4	IER3	HTATIP2	NUAK2	BNIP3	NFKB1	PRDX2	TRIAP1	BAG4	GPX1	CASP3	BAG1	CLCF1	PAX7	DHCR24	CLN3	NOL3	CDC2	PROC	PROK2	SERPINB9	BNIP1	PSEN1	TNFRSF10D	BNIP2	HIPK3	CFL1	SERPINB2	AVEN	FAIM3	GHRL	NAIP	SEMA4D	GSTP1	ALOX12	ACVR1	PRKCZ	YWHAZ	TNF	RTKN	ASNS	MIF	IGF1R	ERCC5	SH3GLB1	BCL2	TNFRSF18	DAD1	BCL3	AATF	RASA1	CD27	PIK3R2	CD28	SCG2	HSPA9	IL4	IL3	IL2RB	IL6	TBX3	IL7	ANXA1	BIRC6	BIRC5	BIRC4	SOD1	BIRC3	ANXA5	ANXA4	CDH13	SON	HSP90B1	BAX	GSK3B	BNIP3L	BRE	MPO	TIAF1	BARD1	IL2
VIRAL_GENOME_REPLICATION	na	CCL3	CTBP1	CTBP2	CCL2	IL8	VAPB	OPRK1	EIF5A	APOBEC3G	DEK	HBXIP	APOBEC3F	CCL4	UBP1	TARBP2	SMARCB1	PPIA	HTATSF1	CXCR6	TOP2A	TNIP1
ESTABLISHMENT_OF_LOCALIZATION	na	USE1	ITSN1	RAE1	VPS4B	VPS4A	CRTAM	KIF5B	SCN2B	PDPN	KIF5A	VPS45	SCN2A	MYH7	MYH6	MYH9	GLTP	UNC84B	NPC1	NPC2	ZWINT	BACE2	RYR3	F2	RYR1	MYBBP1A	UNC13B	GC	ORAI1	KIF4A	SCN1B	NFKBIE	MTX2	RER1	ARF6	CACNB3	BCL2L1	CACNB4	ARFGEF2	ARFGEF1	SLC29A1	PEA15	SLC29A2	INS	RAC1	CKLF	DUSP16	KIF3B	NXF5	ATP11B	HBA2	VDAC2	VDAC3	VDAC1	GH1	NFKBIL2	LYK5	LASP1	RERE	HTATIP2	KCNAB3	LDLR	SLC20A1	KCNAB1	SLC20A2	AP2S1	BNIP3	NMUR1	NMUR2	ANP32A	SLC22A4	SLC22A3	SLC22A6	SLC22A5	KDELR1	SLC22A2	SLC22A1	KDELR2	AR	AVP	PGAP1	SLC22A7	SLC22A8	TP53	SLC3A2	PI4KB	SLC3A1	CLIC1	ELMO1	LRPAP1	INHBB	INHBA	CLIC3	CLIC5	LRMP	NUP107	ARL4D	SNAP29	AMPH	SORBS1	DDX19B	PKD2	SNAP23	EXOC5	SNAP25	AP1GBP1	UPF2	SLC8A1	UPF1	STAB2	TMEM1	CDH13	STAB1	GSK3B	RAB22A	LRP8	LRP2	LRP3	YKT6	NCBP2	ATOX1	TGFB1	IL11	NLRC4	PACSIN3	DNAJC1	MCM3AP	STAP1	SLC33A1	BAIAP3	STIM2	STIM1	VAMP3	ABCA8	RAB7A	ARFGAP3	CCL3	ADORA2B	ADORA2A	CCL8	ABCA2	ABCA1	ABCA4	CCL5	ABCA3	SLCO2A1	SCN9A	ABCB8	CUBN	MYO1E	ICMT	ABCB1	ABCB7	ABCB6	ABCB4	ATP7A	P2RX1	PTTG1IP	SLC13A4	ATP7B	SLC1A4	SLC1A5	SLC1A2	SLC1A3	SLC1A6	SLC1A7	SCN7A	SLC43A1	SLC1A1	SLC7A10	TIMM23	KIF1C	KIF1A	KIF1B	IFT88	EPN1	PKDREJ	FUSIP1	CLCNKA	CLCNKB	HRH3	SLC35B2	FCN2	SLC35B4	FCN1	CCS	SCNN1G	APPBP2	TETRAN	SCNN1B	SCN5A	SCNN1A	SCNN1D	CBL	NOX1	SCRN1	GCK	BAX	SCN4B	FAF1	SCN4A	RAB3GAP2	CADM1	VPS33B	TPD52	SLC35A1	SLC35A2	SLC35A3	RAB1A	PICALM	GBF1	APOE	WNK4	APOF	LCAT	CEP290	RAB26	CD3G	ABCB11	WNK1	VTI1B	C16orf7	OPTN	AP4M1	VTI1A	TXNDC4	TXNDC1	KRT18	PPBP	ATP2C1	PEX26	RAB14	RAB13	CHKA	RABEPK	XK	MYO9B	CALR	RIMS1	CD74	AHSG	SLC11A2	STX12	STX18	STX16	TMED10	SLC31A2	SLC31A1	HIP1	MDFI	CIDEA	HNRNPA1	RABEP1	ATP2A3	ATP2A1	GOSR2	GOSR1	GHSR	CLTCL1	CLCN4	CLCN5	ARSB	GJA8	KCNJ15	PPARA	PPARD	ATP6V0E1	KCNJ10	KCNIP2	KCNJ12	HVCN1	GJA4	GLI3	KCNJ11	SLC26A2	CANX	TLOC1	FXN	COX18	GOLGA5	COX17	GOLGA4	SPACA3	STX1A	RPGR	KCNA10	SLC26A4	SLC26A3	GRM4	ZDHHC17	PTGDS	RAB5A	NPPB	STEAP2	RAB3A	AVPR2	BET1	AZU1	PEX19	FCGR1A	BCL2	PEX16	PEX14	BCL3	BCL6	PEX13	CD24	PEX12	PEX10	APBA1	RAB2A	FYB	NLGN1	NPR1	BIRC5	GABARAP	GJB1	GJB2	COG3	SLC16A3	SLC16A2	SLC16A5	SLC16A4	YWHAH	COG7	SLC16A7	SLC16A6	RAB35	SLC16A8	ATP6V0A4	CD14	KIF20A	COG2	SEPT5	SLC22A16	TSPO	SNCAIP	SLC22A18	SLC22A13	SLC22A12	SLC22A14	EIF5A	GDNF	AIP	SCTR	GATA2	SLC16A1	SLC25A22	NUP133	PICK1	ERP29	TCN2	TCN1	RPAIN	AKAP7	AKAP3	FXYD1	CAV1	FXYD3	SNX2	SNX1	SNX4	SNX3	LMAN1	FOLR3	FOLR2	FOLR1	ALB	NPM1	M6PRBP1	ARL6IP5	CARD8	SPTBN4	FOXP3	LIN7A	SLC25A12	CORO1C	SLC25A11	PPIH	SLC25A14	SLC25A13	SLC4A11	SLC25A10	SPTBN2	GLMN	SLC25A15	RSC1A1	SLC25A17	COPA	SLC5A1	SORL1	ANG	RANBP5	ACTR1A	YRDC	RANBP2	TPR	ZW10	RALBP1	PRKCI	ARHGAP27	NLRP3	NLRP2	MFN2	OSM	GHRH	SCIN	ARCN1	TOM1	GHRL	COPE	CPLX2	TNF	CPLX1	NUP160	SLC37A4	AKAP9	NPTX1	CEP57	TAP2	PYCARD	NFAT5	SCG5	NEFL	SLC39A2	SLC39A1	HRB	SCG2	GLRB	MON2	ATXN1	SH3BP4	HPX	MAP1S	SLC18A2	MAPK8IP3	SLC18A3	TRPC4AP	MAPK8IP1	SLC18A1	CSN2	LTBP2	MXI1	SSR1	KCNK7	KCNK6	KCNK5	RPL11	TLK1	GUCA2B	CDCA5	CLCA2	CLCA1	OPA1	CRYAA	CLCA4	CRYAB	NOP5/NOP58	COLEC12	ERGIC1	ERGIC2	ERGIC3	UXT	RPS19	ZNF238	RTP3	RTP2	RTP4	RTP1	HFE	PPT1	KCNJ2	KCNJ3	ATP6V0B	KCNJ1	ATP6V0C	ADRB3	CENTD3	SLC28A2	SLC28A1	SEC23IP	NPHP1	KCNK1	TINAGL1	KCNK3	KCNK4	KCNJ5	KCNJ4	KCNJ6	CD209	TRPS1	SYTL4	SYTL2	SYTL1	KCNK17	KCNH1	MSR1	GLRA1	PDIA3	FAM3D	FAM3B	GLRA2	SYNJ1	AP3S2	PDIA4	COPB2	AP1S1	NOD2	SLC23A1	SLC23A2	C3orf31	COPB1	TRPV5	CETP	KCNG2	SCN10A	STX6	CLN3	STX5	GRHPR	FLNA	NUP205	SCN11A	KCNH2	KCNH3	KCNH4	EEA1	NAGPA	NUP214	KCNE1	KCNE2	PPP1R10	SELS	PLN	NPHS2	NPHS1	NLRP12	KCNF1	CTNS	DNM1	SSR2	BARD1	KCNC1	KCNC4	SLC44A1	KCNC3	SLC44A2	XPO6	AP1G1	ATP6AP1	SLC7A8	TNFSF14	SLC7A9	MIPEP	SLC7A4	SLC7A5	SLC7A6	SLC7A7	SLC2A8	APOA4	APOA2	SLC2A5	APOA1	SLC2A4	SLC2A3	SLC2A2	DDX25	SLC2A1	FLVCR1	EGFR	KCND3	NUDT4	HNRNPA2B1	SLC34A1	SLC34A3	SLC34A2	DDX39	COPG2	SLC40A1	LRPPRC	BAT1	STX8	ACHE	STX7	KCNA2	KCNA1	KCNA4	KCNA3	KCNA6	KCNA5	PYDC1	DOCK1	APOC3	DOPEY2	DOPEY1	ANGPTL3	HCN4	MRC1	HCN2	PRAF2	CACNA2D1	SMG6	KCNB2	SMG5	SMG7	SMG1	SNAPIN	TRNT1	VCP	TSC1	SLC7A2	TSC2	TRIP6	XPO7	CACNA1D	MYH10	SEC24B	PEX6	DPH3	PEX3	PEX7	AKR1C4	PEX1	ZFYVE16	RHOB	NPC1L1	AKR1C1	KNG1	SEC23A	TRPM3	SGK1	NUSAP1	ATP6V1H	M6PR	TRPM2	ATP6V1F	ADRB2	ATG4D	ATG4C	ATG4B	IGF2R	ATG4A	SEC23B	VIP	STON2	NUP98	AP1M2	STON1	CDH1	SEC63	SLCO1A2	AP3M1	SEC22A	SEC22B	SEC22C	PAFAH1B1	HBB	TCIRG1	GUCA1B	PLP2	PSAP	NF1	CADPS	SLCO1B3	SLCO1B1	SLC14A1	GGA1	SLC14A2	SYT1	PDLIM7	AQP9	AQP8	AQP5	AQP4	AQP7	AQP6	AQP1	ADORA1	AQP3	AQP2	GOT2	BAK1	HOOK2	HOMER3	TRAK1	CHRNA7	KIF13B	CLNS1A	TRPA1	SPAR	CLEC4M	NNT	RHCG	TBRG1	KCNMB3	KCNMB4	ALS2CR2	KCNMB1	UHMK1	CDC37	KCNMB2	LIF	SERINC1	TRAM1	TRPC1	TRPC4	TRPC3	TRPC6	TRPC5	SMAD3	CDC23	ARFIP1	ABCG1	ABCG2	CEL	CBLB	NPY	CHRNB4	SRrp35	BET1L	CHRNB1	CLEC7A	LGTN	SLC46A1	ABCF2	SLC16A10	TIMM17A	TIMM17B	ASGR1	EDNRA	ZFYVE9	SLC25A3	AP3B2	SLC25A1	TOMM34	AP3B1	DYNC1I1	SLC25A4	SLC25A5	RPH3AL	LDLRAP1	ATP6V1C1	ANKRD27	CHMP1A	TOMM20	TOMM22	SLC27A4	CLDN16	SHROOM2	GULP1	SLC19A1	BEST1	SQSTM1	ABCD2	ABCD3	AP3D1	ABCD4	CHP	PSCD1	SERGEF	PSCD2	PSCD3	TBX3	ATP1A4	KCNV1	ABCC9	ATP6V1E1	ABCC3	HBQ1	ABCC1	ABCC2	ABCC8	ABCC5	ABCC6	NRBP1	SLC6A2	LMAN2L	SLC6A3	SLC6A4	CSPG5	AGXT	KLHL2	STARD3	SLC4A2	SLC4A1	SCAMP1	SCAMP3	MYO6	SCAMP2	LRP1B	NUPL2	PKD2L1	TRAT1	TNNT2	LYST	CARTPT	KALRN	SRI	MYL6	DERL2	SLC38A3	PPY	DERL1	NAPG	ITLN1	COPZ1	NAPA	CTSA	ENSA	ATP6V1B1	KCNS3	KCNS1	SFTPD	SLC30A5	SCARB1	SRGN	CKAP5	CPNE6	MALT1	REEP1	UCP1	NFKBIL1	UCP3	UCP2	CPNE1	RHOT1	RHOT2	CPNE3	ASNA1	TACR2	HPS4	TTPA	AKT1	KCNQ4	KCNQ3	SLN	CCT8L2	NECAP2	NCKIPSD	KCNQ2	KCNQ1	KPNB1	RAMP3	KHDRBS1	RAMP2	TM9SF2	HSP90AA1	INHA	TIMM44	KPNA6	KPNA5	KPNA4	KPNA3	KPNA2	KPNA1	SCARF1	MYL6B	SYN3	TNPO1	CENPF	CENPE	RHAG	SLC17A7	KCNN4	SLC17A5	KCNN1	SLC17A3	SLC6A7	SLC17A4	KCNN3	SLC17A1	SLC17A2	F2R
REGULATION_OF_KINASE_ACTIVITY	na	ALS2	ZAK	EDN2	C13orf15	TNFSF15	PKMYT1	MBIP	TLR6	MAP3K7	MAP3K6	MAP3K5	MAP3K4	CDKN2A	DIRAS3	CDKN2B	CDKN2C	MDFIC	CDKN2D	MAP3K9	TDGF1	SPRED2	CHRNA7	SPRED1	GNG3	EDG5	EGFR	ANAPC2	DBNL	GTPBP4	C5AR1	RBL2	MADD	PIK3CB	KIAA1804	RBL1	PICK1	THY1	MAP4K5	PLCE1	CARTPT	MAP3K7IP1	TRAF2	CDK5R1	CDK5R2	ADORA2B	PTPLAD1	ERBB2	MAP4K1	CHEK1	ALS2CR2	PYDC1	CCNG1	CDC37	HEXIM2	HEXIM1	DUSP16	ADRA2A	ADRA2C	TRAF7	TRAF6	EGF	MDFI	TAOK2	MAP2K3	DUSP22	TPD52L1	MALT1	CDKN1C	CBLC	LYK5	RGS3	RGS4	CCNT2	CCNT1	LATS1	PTEN	DAXX	PDCD4	LATS2	CAMKK2	CCNE2	PAK2	CXCR4	ANG	TGFA	CDK5RAP3	SHC1	PAK1	CDK5RAP1	FGF2	SERTAD1	CDC6	IRAK1	CCNK	CCDC88A	HERC5	PKN1	CDK7	RB1	GTF2H1	CARD10	TARBP2	NCK2	PROK2	GRM4	CCND1	ADRB2	CCND3	EREG	CCND2	LAX1	HIPK3	CHRM1	CD81	GADD45G	ERN1	MAP3K10	GHRL	GADD45B	MAP3K13	GADD45A	GAP43	PRKD3	MAP3K11	CKS1B	PARD3	C5	FPR1	TRIB3	BCCIP	SFN	TRIB2	TRIB1	AZU1	TSPYL2	MAP3K2	CD4	CD24	PPAP2A	APC	GPS1	PTPRC	NF1	CRIPAK	CDKN3	CDC25C	SOD1	CDC25A	GPS2	MNAT1	DUSP2	PRLR	EPGN	CKS2	DUSP9	DUSP8	DUSP6
CELL_ACTIVATION	na	CADM1	ELF4	IL18	PREX1	JAG2	TNFSF13	TLR4	HDAC7A	TPD52	SPINK5	SART1	TGFB1	CD47	NLRC3	EBI3	CRTAM	L3MBTL4	SPACA3	SIT1	CD3D	PRG3	CD3E	IL27	SLA2	SOCS5	NFAM1	INHA	IL21	THY1	INHBA	NCK2	SIRPG	LAT2	WBP2NL	CD40LG	LAX1	NCK1	F2	LCK	IL12A	IL12B	NHEJ1	ICOSLG	LST1	PF4	CX3CL1	PR47	AZU1	INS	CD2	ZAP70	SFTPD	KRT2	CD4	GP1BA	CD24	HELLS	CD7	CD28	IL4	PTPRC	IL8	IL7	CEBPG	CD276	FOXP3	CD1D	HDAC5	IL8RB	LAT	HDAC4	VWF	GLMN	CLEC7A	CD79A	HDAC9	IL2
NEURITE_DEVELOPMENT	na	ALS2	RTN4	NRP2	NRTN	NRP1	LRRC4C	GLI2	PAX2	GDNF	SHH	ROBO1	APOE	MAPT	POU4F1	SEMA3B	ROBO2	UNC5C	SPON2	NRXN3	BAIAP2	OTX2	NRXN1	CDK5	SLIT1	SLIT2	THY1	AMIGO1	SEMA4F	GHRL	TRAPPC4	OPHN1	CNTN4	SIAH1	UBB	PARD3	CDK5R1	LST1	RTN4RL1	KAL1	BAI1	RTN4RL2	LAMB1	PARD6B	KLK8	NTNG1	DPYSL5	NTNG2	YWHAH	S100B	MAP1S	CYFIP1	FEZ2	FEZ1
HORMONE_SECRETION	na	STX1A	FAM3D	TBX3	FAM3B	INHA	IL11	OSM	INHBB	LIF	INHBA	GCK	GHRH	GHRL	CARTPT	SCG5	GHSR	SNAP25
REGULATION_OF_PROTEIN_KINASE_ACTIVITY	na	ALS2	ZAK	EDN2	C13orf15	TNFSF15	PKMYT1	MBIP	TLR6	MAP3K7	MAP3K6	MAP3K5	MAP3K4	CDKN2A	DIRAS3	CDKN2B	CDKN2C	MDFIC	CDKN2D	MAP3K9	TDGF1	SPRED2	CHRNA7	SPRED1	GNG3	EDG5	EGFR	ANAPC2	DBNL	GTPBP4	C5AR1	PIK3CB	MADD	KIAA1804	PICK1	THY1	MAP4K5	PLCE1	CARTPT	MAP3K7IP1	TRAF2	CDK5R1	CDK5R2	ADORA2B	PTPLAD1	ERBB2	MAP4K1	CHEK1	ALS2CR2	PYDC1	CCNG1	CDC37	HEXIM2	HEXIM1	DUSP16	ADRA2A	ADRA2C	TRAF7	TRAF6	EGF	MDFI	TAOK2	MAP2K3	DUSP22	TPD52L1	MALT1	CDKN1C	CBLC	LYK5	RGS3	RGS4	CCNT2	CCNT1	LATS1	PTEN	DAXX	PDCD4	LATS2	CAMKK2	CCNE2	PAK2	ANG	CXCR4	TGFA	CDK5RAP3	SHC1	PAK1	CDK5RAP1	FGF2	SERTAD1	CDC6	IRAK1	CCNK	CCDC88A	HERC5	PKN1	RB1	CDK7	GTF2H1	CARD10	TARBP2	NCK2	PROK2	GRM4	CCND1	ADRB2	CCND3	EREG	CCND2	LAX1	HIPK3	CHRM1	GADD45G	CD81	ERN1	MAP3K10	GHRL	GADD45B	MAP3K13	GADD45A	GAP43	PRKD3	MAP3K11	CKS1B	PARD3	C5	FPR1	TRIB3	BCCIP	SFN	TRIB2	TRIB1	AZU1	TSPYL2	MAP3K2	CD4	CD24	PPAP2A	APC	GPS1	PTPRC	NF1	CRIPAK	CDKN3	CDC25C	SOD1	CDC25A	GPS2	MNAT1	DUSP2	PRLR	EPGN	CKS2	DUSP9	DUSP8	DUSP6
N_TERMINAL_PROTEIN_AMINO_ACID_MODIFICATION	na	METAP1	EP300	METAP2	NARG1	PDF	NARG1L	MAP1D	CREBBP	NAT13	PCAF	ARD1A
BIOPOLYMER_METABOLIC_PROCESS	na	USE1	SYNCRIP	RORB	BTK	MAP3K6	DHX38	FOXF1	MAP3K9	FOXF2	MAP3K8	VPS4B	ZNF396	OGT	IKBKAP	MCRS1	PCBD2	BRAF	PTBP1	MARK4	SARS2	MARK1	MARK2	PPP1CA	EIF2AK1	PTRF	SHOX	MYBBP1A	EIF2AK3	EIF2AK4	DUSP10	DUSP12	DUSP11	XAB2	VPS72	FOXH1	ARIH1	DUSP13	NTHL1	SPOP	DHX8	PAIP1	CUGBP1	TAOK3	ESRRG	DUSP22	C19orf2	ATR	UBE2L3	USF1	ATM	CDC42BPG	POP1	CDC42BPA	PARP3	POP4	PARP4	PARP1	PARP2	CDC42BPB	HTATIP2	NUAK2	TSG101	UBE2G1	CWC15	EZH2	UBE2G2	SPI1	ZNF346	ZNF345	YBX1	AUH	YBX2	ZNF350	BRD7	SPIB	BRD8	ATF7IP	BRF1	MTERF	AIFM1	MMP15	ARHGEF11	EREG	TRSPAP1	TXK	USP25	DOLPP1	NNAT	MKNK2	ZNF367	MKNK1	IL7R	SF3B4	SF3B3	POT1	SF3B2	MTMR3	USP39	DHX15	MARS2	DHX16	MTMR7	USP33	FEN1	FOXD3	TRIM29	TRIM28	TRIM27	IGF1	PHF12	TRIM24	TRIM23	SF3A2	SF3A1	TRIM22	SF3A3	ATRX	DUSP5	DUSP4	DUSP3	DUSP2	CSNK1D	CSNK1E	GSK3B	WHSC1L1	FOXE1	LRP2	DUSP9	DUSP8	FOXE3	DUSP6	TXNL4A	NCBP2	NCBP1	PRPF4B	SNRPD3	SNRPD1	SNRPD2	NR2E3	TGFB1	FNTB	CDKN2A	FNTA	MDFIC	CDKN2D	ATG7	FBXO22	BCL10	MYO3A	IL29	PTPRN2	RNASEH2A	CSDA	BICD1	IL20	HIF1A	EP300	SMARCA5	RNF139	EDF1	NFE2L1	NFE2L2	NFE2L3	SMARCA1	SMARCA2	FBXO11	CCL2	UBE2V1	ST8SIA3	UBE2V2	ST8SIA2	SYCP1	NR2C2	CXXC1	RABGGTA	FBXW7	SMARCB1	PTK6	FBXW2	SCYE1	SDF2	TFDP1	ICMT	ATG3	NMT2	ATF6	HDAC5	RBMY1A1	ATF5	NMT1	HDAC4	NRF1	ATF4	HDAC2	ST8SIA4	DYRK1B	SMARCC1	DYRK1A	SMARCC2	ATF7	HDAC8	ADRA1D	HDAC6	E2F1	E2F2	E2F3	RSF1	E2F6	PINK1	PAX5	PAX3	PAWR	PAX2	PAX1	TMF1	WARS	PRMT1	PRMT2	PKN3	PRMT7	PRMT8	PRMT5	PAX8	DDB1	SLA2	PKN2	PKN1	GAA	DDB2	ERN1	ERN2	ZFPM2	UBB	JMJD1C	PTMS	DMC1	TM4SF4	TM4SF5	FUSIP1	HS3ST5	BRSK2	BRSK1	TFAM	CEBPZ	JMJD2A	DCLK1	CEBPA	CEBPB	CEBPD	CEBPG	NFRKB	CBL	GRSF1	SLBP	HUMBINDC	GCK	BAX	ALKBH1	FAF1	FST	DDX17	WWP2	WNK4	WWP1	ANAPC2	BCR	ANAPC5	ANAPC4	WNK1	UBR3	WNK3	RAD9A	WNK2	CD37	CAMK4	UBR5	FBXL4	CAMK1	AMFR	TGFB1I1	NEK4	NEK6	FBXL2	DEAF1	TPST1	TPST2	KEL	HUS1	STK17B	STK17A	PLAGL1	PPAN	VRK1	ACD	VRK2	MAML3	DUX1	FBXO7	MDFI	PLAT	IKZF3	MAML1	MAML2	FBXO2	CIDEA	OXSR1	UBP1	POLRMT	SUPT16H	RBPJ	ZFHX3	HSBP1	PMS2L1	PTEN	SENP7	PDPK1	CCNO	ZFP36	CCNK	CTBP1	CCNH	APTX	RAD52	RAD50	RAD51	MAP3K10	MAP3K13	MAP3K12	SERP1	MAP3K11	PPP6C	KIN	STT3B	PCTK1	STT3A	NR1D2	THG1L	HSF2BP	PCTK2	AGA	CSNK1A1	FYB	HCLS1	SPHAR	SNAI2	COG3	TP53RK	COG7	UBTF	PTCH1	COG2	MYOD1	FOXO1	SAE1	APOBEC3G	FOXO3	FOXO4	TTN	PRKCB1	APOBEC3F	ATOH1	RAD21	RBMS2	RBMS1	CSNK1G2	FOXN1	RRP9	FOXN3	AHR	RPAIN	SLU7	CSTA	CSNK1G3	ERC1	RAD17	PPP5C	BLM	NEDD8	KARS	UBE2D3	UBE2D2	NKX3-2	UBE2D1	PGGT1B	GAL3ST1	SREBF1	P4HB	EEF1A1	BMX	BRCA2	TSN	FOXP3	BRCA1	SREBF2	PPIG	UBE2E2	UBE2E1	IL22RA2	POU6F2	FOXK2	FUBP1	FOS	DGCR8	ANG	TERT	ALX1	SP100	ALK	UBN1	XRCC6BP1	NRIP1	CD3EAP	TYK2	EVPL	XPC	CD80	ZMIZ2	CD81	MDM2	MDM4	ZFP161	GLIS3	FRK	PPP4R2	TNF	GLIS1	HAT1	TRIB2	RPA4	RPA3	TRIB1	RPA1	RPA2	ERCC8	TYMP	ERCC5	ERCC6	MAP3K3	CDC2L2	MAP3K2	POU2F3	CDC2L1	POU2F2	NFAT5	CAMK2B	GFI1	ERCC3	ERCC4	CAMK2A	ERCC1	ERCC2	FOXL2	PARK2	ATXN3	THRAP3	TEP1	BMPR1B	BMPR1A	LSM6	LSM5	LSM4	LSM3	LSM1	MAP2K6	PTPRJ	YARS	PTPRM	PTPRH	NOP5/NOP58	ZHX1	ZHX2	PTPRR	ZHX3	PTPRT	PTPRU	PTPRO	SMARCAL1	SIP1	TRAPPC2	MYEF2	PPT1	HSPA1B	HEXIM2	HEXIM1	PIR	TNKS	VEZF1	UTF1	NPLOC4	KLF12	KLF13	PHB	MAP2K3	KLF10	TGFBR1	MGC42105	KLF11	TRPS1	UBA3	MZF1	HGS	TNK1	TNK2	HLF	CRNKL1	POMGNT1	RRN3	HSF2	HSF4	CDC6	SRPK2	EXOSC7	GMEB2	EXOSC2	EXOSC3	FOSB	SRPK1	CCND1	MAST1	MAST2	CCND3	CCND2	NSD1	NHEJ1	CLOCK	WRNIP1	CREM	POLA1	NAGPA	CDC45L	LIMD1	TNP1	SELS	RPS6KA5	CCL11	RPS6KA4	LARGE	PPBPL2	TCEB2	TCEB3	TCEB1	REPIN1	MMS19	SNF1LK	TBP	IGHMBP2	B3GALNT1	RPN1	RPN2	MATK	EGFR	TWF1	ARID1A	JUNB	DDIT3	PA2G4	RBMY2BP	UBA52	HMGB1	PAM	HMGB2	ACHE	CNBP	CCRN4L	ECE2	TROVE2	POLE2	POLE3	RPL6	METTL1	JUND	TAF9	TRAF7	TRAF6	B4GALT7	LIPT1	TEC	TAF2	TAF1	SMG6	EPAS1	SMG5	TAF5	TAF8	SMG7	NEUROG1	SMG1	POLD4	PLK4	PLK3	TSC1	POLD1	POLD2	TDG	ARID4A	ALG1	ALG2	PRDX4	ALG5	DEK	ALG6	ALG8	CLCF1	POLG2	IHPK3	NFX1	MAN1A2	LIMK1	ARID5B	ARID5A	CDK9	CDK7	ESR2	PADI4	HMGA2	HMGA1	CDK2	PURA	PPM1G	PPM1D	CHRM3	CHRM1	NCOA6	LCK	PPM1M	NUP98	APH1A	ADAMTS13	APH1B	NFYC	NFYB	NFYA	PPM1B	NR3C1	IVNS1ABP	A4GNT	RNF144B	PDF	HCK	GYG2	MAN1C1	TSSK1A	DBP	TSFM	ZRANB2	CDX2	B3GALT5	B3GALT4	PTTG1	NONO	PRIM1	COL4A3BP	TRAK1	PRIM2	SUPT5H	TWIST2	TWIST1	ChGn	PIM1	PIM2	TAF6L	NOL5A	SRP72	MRE11A	ALS2CR2	PXK	IGF2BP3	AGGF1	HTATSF1	GYS2	HNRPH3	GAD1	BMP4	HMG1L10	BMP2	SMAD4	SMAD3	SMAD2	PMF1	ADPRH	SRrp35	ADAR	BMP6	CCNT2	COPS2	GTF3A	GYPC	COPS5	TBX22	TBX21	FASTK	CCNT1	UVRAG	NFKB1	DMAP1	NFKB2	CDT1	CAMKK2	PARN	ASH2L	NT5M	KIAA0999	NR2F2	NT5E	SNAPC5	PRPF31	ADAM10	POLR1E	TBX10	SNAPC2	SNAPC4	SNAPC3	SF1	POLR1C	GTF2B	MED6	CTNNBIP1	HNRPDL	MED7	MED4	GTF2I	GADD45G	ASH1L	NOL14	GADD45A	SRCAP	TBX19	MED1	USP7	POLR2G	POLR2F	POLR2E	POLR2L	POLR2K	POLR2J	POLR2I	NFS1	POLR2D	POLR2C	POLR2B	SUMO1	SET	SQSTM1	CHM	PCMT1	POLR3G	BCAS2	POLR3H	POLR3K	PTPRZ1	MEX3B	GMNN	ILF3	PRPF18	POLR3C	PSMD14	MAPK12	ILF2	PYGM	MAPK15	NEUROD2	PHF21A	CIR	PYGB	LOR	HNRPAB	TUSC3	CRABP2	DMPK	HOXC6	TARDBP	HOXC5	TFB2M	LOX	MYO6	DARS	SNRPN	FUT10	SOCS1	ARNTL	TRERF1	TIAL1	RIPK3	SNRPB	CROP	RIPK4	SNRPC	SNRPF	SNRPG	KALRN	DERL2	DERL1	PPME1	TFAP4	ITLN1	TIPIN	ANAPC10	ANAPC11	NOLA2	RAD51L1	PTPLA	RNF11	RAD51L3	RUNX1	RNF14	RUNX3	PTPN7	PTPN6	MAFF	CSTF3	PTPN9	NFE2	CSTF2	PTPN3	PTPN2	PIF1	PTPN5	PTPN4	SAP18	SSB	AKTIP	MAFA	CSTF1	MYLK	SOX21	NR6A1	AKT1	MEN1	PIGK	PIGF	PAK2	PIGG	PIGH	PIGB	PIGC	SOX18	PAK1	CSK	AKT3	PIGA	AKT2	KHDRBS1	PIGZ	NOL3	PIGY	NOL8	SOX12	PIGV	PIGU	MINK1	PIGT	PIGS	DAPK2	DAPK3	PIGO	DAPK1	HIPK3	KHSRP	KPNA2	KPNA1	SUPT3H	NFIX	GLRX2	TNFRSF1A	KRT7	NUDT21	ENO1	PTPRB	PTPRC	PTPRD	PTPRE	LIPA	LTK	B3GALT2	SOX30	DIS3	GMFB	SP1	SP2	GMFG	SP3	SP4	NFIC	LIPC	CRK	LIPE	HNRPF	PPP2R5C	HNRPD	MED24	MED23	MYLIP	REST	MED21	MED20	ISG20	EPC1	TAF5L	ISG15	MED26	MED27	ILK	PQBP1	PATZ1	RREB1	JARID1B	LIG1	JARID1A	MED12	LIG3	MECP2	MED14	MED13	LIG4	RAD1	MAPK6	MED16	MED17	BACE2	MAPK4	MGAM	F2	MAPK3	MAPK8	CPSF3L	RAD23B	PPP2R3B	PPP2R3A	CRTC1	RAD23A	PABPC4	IL17A	INS	SFRS10	NAT13	PABPC1	SFRS11	RECQL4	RECQL5	EPM2A	GCS1	LYK5	NOLC1	SMURF2	SMURF1	TAF1C	ELF1	ELF2	TAF1A	ELF3	LDLR	ELF4	ELF5	BNIP3	TP63	CUZD1	PMVK	DAXX	ZNF148	ZNF146	EEF2K	TAF1L	LYN	TP53	ZNF143	TTF2	MYCN	INHBA	CARD14	SNF1LK2	PPEF2	PPEF1	ZNF136	IL12A	ZMYND11	ABI3	ABI2	NUFIP1	ABI1	SPO11	ZNF177	ZNF174	SNRK	MPDU1	C7orf16	MYF6	IL4	IL3	UPF2	IL5	UPF1	LMX1B	MYF5	TP73	QPCT	ZNF157	SFPQ	ARAF	OGG1	DBF4	LMO4	TCEAL1	CSNK2A1	TDGF1	PMS2	SCRT1	PMS1	CIB1	MCM3AP	POU2AF1	ZNF593	DFFA	DFFB	TCFL5	TFAP2B	MNX1	TFAP2A	TESK2	TFAP2C	PHKA2	LITAF	ABCA2	MAPKAPK2	NP	MEIS2	SNF8	TEAD4	EGF	ASF1A	HELLS	EHMT1	MOBKL1A	BRIP1	FURIN	DNASE2	IKBKE	ABL1	ABL2	PTGES3	MAX	MAZ	DKC1	LRRFIP1	MAN2B1	PPP2R1A	PTGER3	CYCS	PRPF3	NEK11	PRPF6	RAGE	RP6-213H19.1	PPP2R2A	RAG1	EGLN2	STUB1	HIC1	PRSS2	PRPF8	PRSS3	ECD	GTF3C6	NFATC4	GTF3C2	NFATC2	NFATC3	NSUN2	GTF3C4	NFATC1	EXO1	MAF	RAF1	NCSTN	ICK	MED30	ID4	CHIA	DZIP3	HIRA	AURKC	AURKA	PRKG2	SLC35A1	PRKG1	PRKX	PRKY	PSENEN	GTPBP4	RAN	CRKRS	PPARGC1A	PPARGC1B	PNKP	REC8	MTF1	PRDM4	ABT1	MNT	PRDM1	GCN5L2	FARS2	AFAP1L2	CALR	EPHB2	SUPV3L1	BCOR	TCF25	KLF5	KLF7	MLL	KLF9	RYBP	TPD52L1	HNRNPA0	EPHA5	RNF4	TCEB3B	EPHA8	TCF19	TCF12	NCOR1	ALG12	TCF15	KLF4	GRK1	PPARA	ZBTB32	PPARD	ACVRL1	PPARG	TERF2IP	ZEB1	GLI2	ART1	KCNIP3	ZBTB38	GLI1	ART3	FANCG	FANCA	FANCC	UFD1L	MBD1	RBBP8	SCAP	RIPPLY1	CTDP1	REV3L	ETV7	FUT9	FUT8	ATG12	FUT7	FUT6	FUT5	ZBTB16	EDEM1	FUT4	ETV1	MLLT1	PEX14	FUT1	BCL6	PRKAA1	FUT2	PRKAA2	MLLT6	SOD1	SOD2	PREB	PPP2R4	SMNDC1	SETX	GATA1	GATA2	GATA6	GATA3	GATA4	PRKACB	MYST2	MYST1	GABPB2	MYST4	MYST3	HNRPUL1	PICK1	ZNF189	DSP	SSH1	SSH2	ITGB2	ARD1A	IRAK3	LMTK2	STK38L	NOVA1	SNW1	ULK1	DNMT1	PHEX	DUT	METAP1	METAP2	PRKAG1	DBR1	POU4F2	POU4F1	MKL2	CHUK	VCPIP1	IRAK2	NANOG	UBE2A	PRKCI	PRKCH	PRKCG	CHST4	UBE2I	CHST5	UBE2H	UBE2C	PRKCE	MSC	UBE2B	PRKCD	CHST1	UBE2N	PRKD1	CHST7	BPTF	UBE2K	CUX1	PRKD3	SMARCAD1	PRKCZ	UBE3A	TRA2A	HCFC1	PRKDC	HCFC2	UBE3C	TGM3	SCG5	GEMIN8	SFRS2IP	TGM5	GEMIN6	YES1	GEMIN7	GEMIN4	GEMIN5	UBE4A	MAP1D	UBE4B	SIRT4	SIRT5	SIRT6	SIRT1	SIRT2	SIRT3	IRF9	MPG	GSPT1	DR1	IRF7	IRF8	IRF1	IRF2	IRF3	POFUT1	IGFBP3	IGFBP4	XRCC5	XRCC4	XRCC3	SLC2A4RG	XRCC2	XRCC6	HOXD13	RP9	INTS1	INTS2	ZNF638	INTS3	ZNF254	CITED1	CITED2	INTS9	INTS8	INTS5	INTS4	INTS7	INTS6	TLK1	TLK2	ZNF45	ROCK1	ROCK2	RXRA	KIAA1804	HNF4G	HTATIP	ORC1L	NME2	HNF4A	ZNF238	RPS14	UBL4A	TGIF1	ZNHIT3	GGCX	ERBB3	ZNF76	ERBB2	WDR57	ZNF74	TCF4	DNMT3B	TCF3	ARHGEF10L	MGAT4B	DNMT3A	MGAT4A	TCF7	PCNP	TFCP2	HNF1B	HNF1A	SEPHS1	NAP1L1	LATS1	LATS2	MSRA	CREG1	MYC	BATF3	ZNF281	GALNACT-2	ZNF282	PTF1A	GTF2H4	NDUFA13	JMY	GTF2H1	MXD4	CIAO1	PFDN5	CAND1	RUVBL2	RUVBL1	TUFM	ZNF274	GPAA1	ZNF35	PTK2B	PPP2CA	RNASET2	PPP2CB	TADA2L	PCSK9	SUPT4H1	PCSK5	TRIP11	TRIP13	ZNF263	SNRP70	ELAVL2	ELAVL4	NAE1	MNAT1	TADA3L	NARG1	RBAK	DPM1	NLRP12	DPM2	DPM3	PHF5A	NR5A2	NR5A1	RNMT	ZAK	STK38	STK36	BTRC	RBM3	ASCC3L1	RBM5	TSPAN7	RBM6	TSPAN8	TNFSF13	MIPEP	RBM9	CBFB	GTF2E1	GTF2E2	SMARCD2	DDX23	SMARCD3	ST3GAL6	SMARCD1	CPA2	DDX20	INSR	SNRPA1	RET	HDAC10	CECR2	HDAC11	HNRNPR	DDX39	RBPMS	SMARCE1	XRN2	BAT1	STK16	EID1	FGR	STK11	STK10	SNRPB2	TCERG1	DYRK3	HNRNPC	DYRK2	STK19	AIPL1	TRIP4	GLYCTK	TRNT1	VCP	GTF2F1	PRKAR1A	GTF2F2	DDX54	MERTK	NBN	FOSL2	UCHL1	CTCF	ZNF202	DPH3	FES	FEV	NDUFS4	ORC4L	NFIL3	LOXL2	FOSL1	LOXL1	SGK1	SGK3	SARS	RB1	TARBP1	RECQL	TARBP2	CDK2AP1	CPSF6	ORC5L	CPSF3	CARM1	CPSF1	ACVR1	GALNT2	GALNT1	GALNT7	GALNT6	SMUG1	ADAT1	TSC22D1	IGF1R	TSC22D3	ORC2L	TSPYL2	CHD2	CHD1	CHD4	TERF2	CHD3	RNASE2	NF2	RNASE3	VHL	RNASE6	ANXA1	CREB5	FBL	ORC3L	JAK2	JAK3	RAD51C	RNF217	PTPN22	RNASEH1	PTPN21	SFRS6	SFRS7	SFRS4	SFRS5	SIN3A	PLOD2	SFRS8	PLOD3	SFRS9	U2AF1	RARB	PITX2	POLL	POLK	POLI	POLH	POLG	YY1	POLE	AARS	NKX2-8	POLB	SFRS1	SFRS2	RFC3	UHRF1	RFC4	UHRF2	HUWE1	RFC1	CD40LG	RARS	TBRG1	GCNT4	ENPP7	GCNT3	ELL	CHEK1	UHMK1	DRAP1	CDC40	POLQ	NKX2-5	GCNT1	LCMT1	PTPN18	SUB1	CREBBP	TREX2	PTPN14	S100A11	PTPN13	CDC23	CDC20	RAD54L	PTPN12	CBLC	NOTCH2	NOTCH4	JAZF1	RAD54B	KIAA0368	MLH1	RNGTT	BLZF1	GFI1B	TOP2A	MSL3L1	ABCE1	ZNF354A	CHMP1A	PSEN1	PSEN2	SIAH1	SIAH2	NMI	UNG	EHF	SUFU	MRPL12	SEPSECS	GATAD2A	QSOX1	TBX3	TBX2	TBX5	NASP	AFF4	STAT1	STAT3	STAT2	PPP1R8	PBX1	PBX3	RBM14	PBX4	THRA	UBQLN3	IL31RA	MUTYH	SRRM1	FRAP1	EFTUD2	NR0B2	ELL3	NR0B1	CDKL3	STK4	CDKL5	STK3	ELL2	TPTE	MAP4K3	ADRM1	MAP4K4	MAP4K5	CDKL1	FZR1	SYVN1	SOX5	MAP4K2	MAP4K1	ELK1	CHIT1	B3GNT8	B3GNT5	BTF3	SKIL	ERO1L	IVL	UST	RNPS1	INTS12	GSC2	INTS10	GCM1	PSMC5	SMC1A	KCTD13	TIMM50	BUD31	ACVR1B	MCM7	NARG1L	POU5F1	POMT1	SETMAR	ELP4	ELP3	ELP2	REV1	CCDC88A	CCDC88C	LDB1	MCM2	MCM3	MCM5	MAGT1	BTG2	SBF1	NRL	ING5	ING4	ING2	MGMT	POU1F1	TCF7L2	NPAS2	HAND1	HAND2	APEX1	TINF2	ERF	MSH6	ERG	MSH3	MSH2	DTX1	MSH5	MSH4	CBY1	GSG2	SPRR1A	SPRR1B	TSSK2	PCAF	TSSK4	TSSK3	TSSK6	F2R
PROTEIN_AMINO_ACID_N_LINKED_GLYCOSYLATION	na	GYPC	TUSC3	FUT8	KEL	ALG2	TSPAN7	ST8SIA3	ALG6	ST8SIA2	ALG8	STT3B	STT3A	MPDU1	RPN1	GAL3ST1	MGAT4B	MGAT4A	LIPA	MAN1A2	ALK	MAN1C1	GCS1	CD37	MAGT1	ST8SIA4	LIPC	DOLPP1	ALG12	TM4SF4	TM4SF5
AMINO_ACID_TRANSPORT	na	SLC38A3	SLC16A10	SLC7A8	SLC7A9	SLC7A5	SLC1A4	SLC1A5	SLC1A2	SLC1A3	SERINC1	SLC1A6	SLC25A22	SLC43A1	SLC1A1	ARL6IP5	CLN3	PRAF2	PDPN	SLC3A2	SLC7A10	SLC3A1	SLC25A12	SLC25A13	SLC6A7	CTNS	SLC25A15
FEMALE_PREGNANCY	na	INSL4	PPARD	CSH2	PZP	CRHBP	PSG10	SCGB1A1	INDO	PSG11	LNPEP	RLN2	P11	BYSL	PSG3	PSG1	PTHLH	PSG9	PSG8	ADM	PSG7	PSG6	PSG5	CLIC5	PSG4	GHRL	EPYC	FSHB	PRLHR	TFCP2L1	SPRR2G	OXTR	FCGRT	SPRR2F	SPRR2E	ADCYAP1	TAC3	SPRR2C	SPRR2D	TRO	AGT	SPRR2A	SPRR2B	OVGP1	FLT1	TEAD3	COL16A1	SOD1	RPL29	PRLR	SFRP4	CRH	GHSR	HPGD	LIPE
ENERGY_RESERVE_METABOLIC_PROCESS	na	LEPR	EPM2A	GYG2	LEP	ADRB3	PYGM	GCK	GFPT1	GSK3B	GFPT2	GAA	GYS2	TREH	DYRK2	PYGB
CHROMATIN_ASSEMBLY	na	RSF1	SIRT4	NAP1L1	TNP1	SIRT5	NAP1L3	NAP1L2	NAP1L4	SIRT1	HDAC5	SET	SMARCA5	CHAF1A	ASF1A	CHAF1B	HELLS
NEGATIVE_REGULATION_OF_TRANSPORT	na	MDFI	FAM3D	CRYAA	NFKBIE	CRYAB	NF1	STIM2	ARF6	MXI1	NLRP3	NFKBIL1	TRAT1	NFKBIL2	PEA15	PACSIN3	RAC1	YRDC	FAF1	RSC1A1	BARD1
POSITIVE_REGULATION_OF_TRANSCRIPTION_FROM_RNA_POLYMERASE_II_PROMOTER	na	ELF1	ELF4	FOXO1	FOXO3	GLI2	MED21	ZBTB38	GLI1	EPC1	MKL2	SUPT5H	MYO6	CCNH	RXRA	TP53	MED12	MED14	ARNTL	CDK7	MED13	ELL3	PPARGC1B	PRPF6	GTF2H1	NRIP1	MED6	INHBA	HIF1A	HNF4A	ZMIZ2	MED17	NCOA6	TFAP2B	CLOCK	MED1	GLIS3	CRTC1	GLIS1	NUFIP1	ELK1	PLAGL1	FOXH1	TNFRSF1A	NPAS2	SQSTM1	MAML3	SUPT4H1	RUNX1	ERCC3	FOXD3	ERCC2	IL4	UTF1	EPAS1	MAML1	MAML2	SMAD3	SMAD2	ATF6	MNAT1	ATF4	SP1	THRAP3	RBM14	BMP6
ISOPRENOID_METABOLIC_PROCESS	na	BCDO2	RDH12	ALDH8A1	RDH11	DHRS3	RARRES2	NPC2	MVK	IDI1	PDSS1	PDSS2	RETSAT
SPERMATID_DEVELOPMENT	na	CSNK2A2	NME5	H1FNT	SYCP3	CEP57	SPAG6	HSPA2	DDX25	TNP1	TSSK6
GLUTAMATE_SIGNALING_PATHWAY	na	CDK5R1	GRIK1	GRIK2	GRIK3	GRIK4	GRIN2A	GRIA3	GRIA4	HOMER1	HOMER2	GRM5	GRM4	GRIN2B	GRIN2C	HOMER3	GRM6	GRID2
PROTEIN_TARGETING_TO_MITOCHONDRION	na	TRNT1	MFN2	TSPO	C3orf31	TIMM17A	TIMM17B	TOMM22	MIPEP	TIMM23	TIMM44	TOMM34
TUBE_MORPHOGENESIS	na	KCNMB4	BCL10	GCLC	KEL	LMO4	VANGL2	CELSR1	SOD1	GLI2	TINAG	GCLM	SHH	KCNMB2	CALCA	NOTCH4
REGULATION_OF_CYTOKINE_SECRETION	na	CRTAM	CARD8	CADM1	CIDEA	NLRP3	PYDC1	FOXP3	NLRP2	NOD2	APOA2	APOA1	INS	PYCARD	NLRP12	GLMN	SRGN
MACROMOLECULAR_COMPLEX_ASSEMBLY	na	SYT1	OXA1L	EIF2C1	MED24	MED23	CD2AP	SFRS6	SFRS5	PICALM	APOE	SFRS8	MED26	KIFAP3	EIF1AX	SFRS9	MED27	SH3BGR	FAS	EIF2B2	EIF2B3	EIF2B4	SYK	EIF2B5	IKBKAP	GJD3	CD3E	MATN1	MED12	EIF2S3	MED14	MED13	CD40	SFRS1	PPARGC1A	BOLL	PTRF	MED16	RPS14	MED17	ATPIF1	AMFR	LAMC1	SIP1	EIF2AK3	SURF1	EIF2AK4	DAG1	HFE	MTIF2	MTIF3	RIMS1	PXN	CD74	CDC42EP2	UPK1A	CDA	AGRN	HMG1L10	MLL	PAIP2	CUGBP1	TGFBR1	PAIP1	CREBBP	SMAD4	EPRS	SMAD3	SEPT11	SRrp35	CHAF1A	CHAF1B	COX11	CRNKL1	WASF3	COX10	NAP1L1	GJA1	TP63	EIF2A	NAP1L3	NAP1L2	GJA4	GJA5	NAP1L4	NOD2	NOD1	NUBP1	ZFYVE9	IL1RAP	GPX3	TRPV5	COX18	FANCA	FANCC	COX15	ATF7IP	PRPF31	SRPK2	SNAPC5	BRF1	APCS	VIL1	SF1	TP53	EIF1B	WAS	THEG	RAD51	MED7	MED4	GTF2I	NUP205	EIF4A2	MAP3K11	MED1	FMOD	REPS2	PARD3	APC2	PML	NFS1	AASS	HPRT1	SF3B3	CLDN14	GJC1	LPXN	SET	CCT6B	PTK2B	DGKD	USP39	PEX14	PEX13	DAZL	WIPF1	APBA1	DAZ1	SF3A2	SF3A1	EIF2B1	MIS12	SF3A3	MNAT1	TJP1	TCEB2	PBX1	PTCH2	PBX3	PBX4	TXNL4A	OCLN	TSPAN4	CAPZA2	CAPZA1	EIF5	SNRPD1	SNRPD2	SLC7A9	EIF5A	TBP	SLC7A6	VCL	TAPBP	SLC7A7	APOA4	GTF2E1	GTF2E2	EIF1	DDX20	INSR	BCL10	DARS	SCUBE3	SCUBE1	PICK1	TAZ	ACTN2	ADRM1	SMARCA5	SLU7	HSPB1	VAMP3	SEPT7	SEPT9	TRAF1	STK16	HMGB1	TRAF2	EID2	ANLN	SRC	LLGL1	EIF3C	EIF3D	EIF3A	EIF3B	EIF3G	EIF3H	EIF3E	NPM1	EIF3F	EIF3I	EIF3J	ASF1A	TAF2	PARD6B	TAF5	MALT1	LIN7A	EIF4B	PPIH	EIF4H	GTF2F1	GTF2F2	MYH11	E2F2	TLN1	E2F3	RSF1	TLN2	DICER1	SKAP2	NDUFS7	CDC42	NDUFS5	RANBP9	NDUFS4	MAZ	RPS3A	NDUFS8	GOPC	DLG4	AKR1C1	ZW10	IRAK1	PPP2R1A	CCDC88C	ALDH5A1	CDK9	CDK7	NLRP3	SLC9A3R1	HMGA1	SLC9A3R2	STOM	EIF4G2	EIF4G3	ADRB2	TPPP	NCOA6	MDM2	MDM4	WASL	KPNA3	FUSIP1	TCAP	HCFC1	PAIP2B	CD9	IGF1R	TGM3	SFRS2IP	GTF3C4	APC	SCO1	GEMIN5	IL2RB	MUC20	BCS1L	TUBGCP2	VWF	ATXN2	MED30	TMEM48	PRLR	BAX	THRAP3	MAPK8IP2	FAF1
DI___TRI_VALENT_INORGANIC_CATION_TRANSPORT	na	ORAI1	HFE	CCL8	CACNB3	CACNB4	SLC11A2	SLN	NMUR1	NMUR2	TRPV5	SLC30A5	CHRNA7	SLC39A1	TRPC1	CACNA2D1	SLC8A1	TRPC4	TRPC3	TRPC5	STIM2	STIM1	TRPM2	NPY	ATP2A3	ATP2C1	PLN	RYR3	ATP2A1	RYR1	CACNA1D	SLC40A1	CSN2
DETECTION_OF_ABIOTIC_STIMULUS	na	UNC119	RP1	TRPC3	TACR1	TAC1	NR2E3	OPN1SW	ABCA4	SAG	PITPNM1	PDE6B	TIMELESS	GRM6	PDC	NPFFR2	CACNA1F	OPN4	GRK1	RHO
REGULATION_OF_RESPONSE_TO_EXTERNAL_STIMULUS	na	KLK8	IL8	CX3CL1	SLIT2	AHSG	IL20	LEP	TNFRSF1A	CDH13	NPY	GHRL	CARTPT	CHRNA7	GHSR	SCG2
COFACTOR_METABOLIC_PROCESS	na	MOCOS	TSPO	ALAD	ALDH1L1	COX10	PGD	ACOT2	ACOT1	PPOX	ACOT4	PDHB	ACOT9	GPX1	MTHFD2	ALAS1	ALAS2	CPOX	ACOT12	COX15	FECH	ACO2	C16orf7	COQ7	UGT1A1	COQ3	ISCU	COQ2	PGLS	NNT	NFE2L1	ME1	COASY	GCLC	NFS1	UROS	PPT1	GCLM	PDSS1	PDSS2	GLRX2	GSTA1	MOCS2	FTCD	ACLY	SOD1	OXSM	BLVRA	SDHA	SDHB	GLYAT	MLYCD	SDHC	SDHD	CTNS
REGULATION_OF_HORMONE_SECRETION	na	STX1A	FAM3D	INHA	IL11	INHBB	LIF	OSM	INHBA	GCK	GHRH	CARTPT	GHRL	SCG5	SNAP25
ORGANIC_ACID_TRANSPORT	na	SLC38A3	AQP9	SLC16A10	SLC22A12	SLC7A8	SLC7A9	SLC7A5	SLC1A4	SLC1A5	SLC16A1	SLC1A2	SLC1A3	AKR1C4	SLC1A6	SERINC1	SLC25A22	SLC1A7	SLC22A6	SLC25A1	ARL6IP5	SLC1A1	SLC43A1	AKR1C1	CLN3	PRAF2	PDPN	SLC3A2	SLC7A10	SLC3A1	SLC16A3	SLC25A12	SLC16A2	SLC16A5	SLC16A4	SLC25A13	SLC6A7	SLC16A7	SLC16A6	SLC25A10	SLC16A8	CTNS	SLC25A15
POSITIVE_REGULATION_OF_PHOSPHORYLATION	na	ITLN1	IL31RA	CLCF1	ANG	TDGF1	EGF	BMP4	EGFR	BCL10	IL3	IL5	LYN	IL29	HCLS1	IL20	CCND1	CARD14	EREG	CCND3	AKTIP	CD80	CCND2	CD81	IL12A	GLMN	TNK2
G2_M_TRANSITION_OF_MITOTIC_CELL_CYCLE	na	KHDRBS1	ANAPC5	ANAPC4	BIRC5	TPD52L1	ANAPC10	LATS1	CDK2	CDKN1A	CDKN2A	CDKN2B	DDX11	USH1C
T_CELL_PROLIFERATION	na	IL4	PTPRC	CRTAM	CADM1	ELF4	CD3E	IL27	IL18	CD276	IL21	NCK2	NCK1	SFTPD	GLMN	IL12B	CD24	ICOSLG	EBI3	CD28
FEMALE_GAMETE_GENERATION	na	CGB	USP9X	SPO11	BMP15	FSHR	BCL2L10	PARN	DYNLL1	EREG	NPM2	LEFTY2	GDF9	BMPR1B	FSHB	DMC1	TOB2	AXIN1
PROTEIN_TETRAMERIZATION	na	ALDH5A1	TP53	AASS	TP63	ACTN2	HPRT1	IGF1R	APOE	GPX3	TRPV5	TGM3	CDA	ATPIF1	INSR
REGULATION_OF_TYROSINE_PHOSPHORYLATION_OF_STAT_PROTEIN	na	IL29	LYN	NF2	CLCF1	HCLS1	SOCS1	IL12A	IL22RA2	IL20	IL31RA
FATTY_ACID_BETA_OXIDATION	na	ACADVL	PPARA	CPT1B	PPARD	ECH1	ACADM	ACADS	ECHS1	BDH2	CPT1A	HADHB
POSITIVE_REGULATION_OF_IMMUNE_SYSTEM_PROCESS	na	CADM1	BCAR1	IL18	TNFSF13	TLR8	TGFB1	SART1	TGFB2	CFHR1	MAP3K7	CD47	IFNK	EBI3	SPACA3	CRTAM	IL29	CD3E	SLA2	SOCS5	NFAM1	IL21	TRAT1	THY1	UBE2N	NCK2	SIRPG	LAT2	EREG	NCK1	LCK	IL12A	IL12B	ICOSLG	MBL2	TRAF2	MIA3	ZAP70	KRT1	CD24	C2	TRAF6	CD28	IL4	PTPRC	IL7	CD276	MALT1	CD1D	FYN	IKBKG	CD79A
REGULATION_OF_ANATOMICAL_STRUCTURE_MORPHOGENESIS	na	FGD2	RTN4	FGD1	LRRC4C	CDC42	CDC42EP2	CDC42EP1	ROBO1	APOE	MAPT	CENTD2	ROBO2	CENTD3	FGD5	CDC42EP4	FGD6	FGD3	CDC42EP5	FGD4	KLK8	TAOK2	MYH9	SLIT2	THY1	AMIGO1	YWHAH
FOCAL_ADHESION_FORMATION	na	ACVRL1	TSC1	SORBS1	TAOK2	TESK2	ACTN1	ACTN2	ACTN3	PTEN	THY1
SECRETORY_PATHWAY	na	SEPT5	SYT1	SNCAIP	NRBP1	LMAN2L	USE1	COPB2	GBF1	NMUR1	NMUR2	COPB1	AP3B2	RAB26	ZW10	SCAMP1	SCAMP3	SCAMP2	BAIAP3	RPH3AL	VTI1B	OPTN	ERGIC1	ERGIC2	ERGIC3	KIF1C	GRM4	TXNDC4	TXNDC1	COPG2	KRT18	SCIN	RAB14	CARTPT	VAMP3	STEAP2	AKAP3	PKDREJ	COPE	SNAP29	RAB3A	KCNMB4	CCL3	CPLX2	STX7	CPLX1	NAPG	COPZ1	BET1	CCL8	RER1	RABEPK	NAPA	ARFGEF2	CCL5	LMAN1	ARFGEF1	RIMS1	HRH3	STX18	SYN3	CKLF	STX16	SEC22A	TMED10	SEC22B	DOPEY2	SEC22C	EXOC5	SNAP23	DOPEY1	RAB2A	SCRN1	NLGN1	SNAPIN	MON2	LIN7A	CADPS	COG3	COG7	SYTL4	GOSR2	GOSR1	YKT6	COG2
PEROXISOME_ORGANIZATION_AND_BIOGENESIS	na	PEX6	PEX3	AGXT	PEX7	FIS1	PEX19	PEX1	PXMP3	PEX16	PEX26	VPS4B	ABCD3	PEX14	PEX13	PEX12	PEX10
MEIOSIS_I	na	MRE11A	MSH5	MSH4	LIG3	CHEK1	SPO11	RAD52	SYCP1	RAD50	SC65	ATM	RAD51	RAD1	REC8	RAD21	RAD51L1	STAG3	RAD54B	RAD51L3	DMC1
MEMBRANE_LIPID_METABOLIC_PROCESS	na	SGMS2	GBGT1	SGMS1	LASS5	APOA1	LCAT	ST3GAL6	PLA1A	NSMAF	APOM	SGPL1	SPTLC1	UGCG	TAZ	CHPT1	PITPNM3	PI4K2A	NEU3	PLA2G2E	PLA2G2D	ENPP7	ST8SIA1	APOC2	ST8SIA3	PPT1	PLAA	SERINC2	SERINC5	LPCAT1	B3GNT5	SERINC1	PEMT	PCYT1B	B4GALT4	LPL	SPHK1	SMG1	ST8SIA5	LASS1	PLA2G4C	PLA2G4B	IMPA1	PIP5K1A	PTEN	ASAH1	ASAH2	IHPK1	ST6GALNAC6	PIGK	ST6GALNAC4	PIGF	PIGG	PIGH	GPX4	PIGB	PIGC	CETP	PCYT2	PLCB2	IHPK3	AGPAT2	IHPK2	PIGA	AGPAT1	CLN3	PIGZ	PIGY	PIK3C2A	PIGV	PIGU	PI4KA	PIGT	LGALS13	PIGS	PI4KB	PIGO	PRDX6	CD81	PLA2G6	PLA2G3	CLN8	PLA2G5	CLN6	PGS1	GPAA1	DGKE	ETNK1	PLCD1	CERK	PIK3R1	B4GALNT1	PSAP	FADS1	LARGE	GLA	DPM1	DPM2	DPM3	SMPD4	SMPD3	SMPD2
REGULATION_OF_LIPID_METABOLIC_PROCESS	na	PPARA	NPC2	APOA5	CIDEA	EDF1	SOD1	ANGPTL3	STUB1	PPARGC1A	BRCA1	BMP6	NR5A1
REGULATION_OF_MOLECULAR_FUNCTION	na	ALS2	RAB3GAP2	XRCC4	ADORA3	ADCY7	RAB3GAP1	EDN2	MAP3K7	MAP3K6	BAK1	MAP3K5	MAP3K4	DIRAS3	MAP3K9	ABRA	CHRNA7	PSENEN	GNG3	ANAPC2	DBNL	GTPBP4	C5AR1	PIK3CB	KIAA1804	BCL2L10	THY1	CRHR1	NME1	IFNB1	SAPS3	F2	CCR2	ATPIF1	ACR	MAP3K7IP1	CDK5R1	CDK5R2	GNAI3	GNAI2	PTPLAD1	ERBB2	CHEK1	ALS2CR2	CDC37	ADCYAP1	ADRB3	SERINC2	SERINC5	HEXIM2	HEXIM1	SERINC1	DUSP16	FBXO5	DIABLO	CENTD2	HIP1	MDFI	TAOK2	MAP2K3	SMAD3	DUSP22	TPD52L1	SMAD2	CBLC	LYK5	RGS3	RGS4	AVPR1B	AVPR1A	CCNT2	CCNT1	LATS1	PTEN	DAXX	LATS2	CAMKK2	CCNE2	EDNRA	GPX1	EDNRB	NOD2	NMUR1	NMUR2	TGFA	CAP1	FGF2	SERTAD1	DHCR24	CDC6	CCNK	AIFM3	CCKBR	HERC5	TP53	NFAM1	ECSIT	LDLRAP1	FLNA	GTF2H1	JMY	CARD10	SIGIRR	NCK2	PROK2	GRM4	CARD11	GRM3	CCND1	GRM2	PSEN1	CCND3	GNAQ	EREG	GRM8	LAX1	CCND2	GRM7	PSEN2	GADD45G	GIPR	MAP3K10	CAND1	GNAS	GADD45B	GADD45A	MAP3K13	ZER1	MAP3K11	AVPR2	PARD3	C5	FPR1	BCCIP	SFN	AZU1	SUMO1	BCL2	BCL3	PEX14	CD24	CAP2	CRIPAK	BIRC5	CDKN3	STAT1	SOD1	MNAT1	DUSP2	P2RY11	GLA	EPGN	IFT57	CENTA1	NARFL	PPP2R4	DUSP9	DUSP8	DUSP6	GNA15	ZAK	STK36	C13orf15	TNFSF15	PKMYT1	PMAIP1	MBIP	TLR6	TGFB1	GHRHR	NLRC4	APOA2	CDKN2A	NLRC3	CDKN2B	CASP8AP2	GALR1	CDKN2C	MDFIC	GALR3	CDKN2D	APOA5	TDGF1	SPRED2	RGN	SPRED1	EDG2	EDG5	EDG4	EDG6	EGFR	BCL10	RBL2	MADD	RELA	PICK1	RBL1	HBXIP	TNNT2	PLCE1	MAP4K5	EP300	CARTPT	EDF1	ERC1	EDA	GLP1R	FGD2	TRAF2	FGD1	ADORA2B	DRD5	APOC2	UBE2V1	MAP4K1	CCNG1	PYDC1	MTCH1	NPM1	ADRA2A	ADRA2C	TRAF7	ANGPTL3	EGF	TRAF6	FGD5	FGD6	FGD3	ANGPTL4	FGD4	CARD8	CREBZF	PIF1	MALT1	FOXP3	CDKN1C	ATP7A	NOSIP	VCP	AKTIP	TSC1	BBC3	LTB4R2	ABL1	IKBKB	ABL2	IFI6	DNAJB6	RSF1	GABBR1	GABBR2	DPH3	PRDX3	PDCD4	PAK2	CASP9	CXCR4	PRMT8	ANG	CDK5RAP3	SHC1	PAK1	CDK5RAP1	PLCB2	IRAK1	CCDC88A	RALBP1	CYCS	ARHGAP27	PKN1	CDK7	RB1	NLRP3	NLRP2	UBE2N	TARBP2	PRKCQ	ADRB2	ADRB1	CHRM1	HIPK3	LCK	CD81	ERN1	GHRL	COMMD7	PRKD3	GAP43	CALCR	CKS1B	TNF	APH1A	TRIB3	EGLN1	TRIB2	TRIB1	CALCA	MOAP1	TSPYL2	MAP3K2	PYCARD	CD4	PPAP2A	APEX1	CAMK2A	APC	GPS1	PTPRC	COL4A3	FOXL2	CEBPG	NF1	EDA2R	CDC25C	CDC25A	GPS2	NCSTN	PRLR	ID2	ID1	BAX	CKS2	APAF1	ID3	TSSK4	F2R
REGULATION_OF_DNA_REPLICATION	na	CDC6	NBN	ENPP7	GTPBP4	CCDC88A	NF2	WRNIP1	GMNN	TIPIN	S100A11	RAD9A	ATR	GLI2	CDK2	GLI1	CDT1	TSPYL2	CDC45L	EREG	RAD17
SIGNAL_TRANSDUCTION	na	IL9R	OSMR	BTK	MAP3K7	MAP3K6	MAP3K5	MAP3K4	DIRAS3	MAP3K9	OGT	QRFP	ROS1	BSG	GEM	MARK4	BRAP	MARK1	THY1	MARK2	ROR1	ROR2	EIF2AK3	OSTF1	NFKBIB	DUSP10	FOXH1	DUSP16	GUCY2F	TAOK2	TAOK3	DUSP22	ATR	GUCY2C	GAS6	ATM	GUCY2D	GH1	CDC42BPG	RGS1	RGS2	RGS3	RGS4	RGS5	CDC42BPA	RGS9	CDC42BPB	SIRPB1	IL4R	TICAM1	TICAM2	ANP32A	GKAP1	BRD8	AVP	AIFM3	GIP	AIFM1	IL6R	ELMO1	ARHGEF11	EREG	RIPK1	TXN	FOXC2	FMOD	APC2	ECEL1	MKNK2	MKNK1	TRIM13	IL7R	SORBS1	AXL	CSNK2B	IGF1	CRIPAK	IGF2	DUSP4	DUSP2	CSNK1D	CSNK1E	GSK3B	LRP6	LRP8	DUSP9	HPGD	DUSP8	DUSP6	GNA13	GNA14	MTSS1	GNA15	MPZL1	GRIK1	GRIK2	GRIK3	GNA11	GRIK4	GNA12	TGFB3	NR2E3	IL15	TGFB1	MARCO	NLRC4	FNTA	NLRC3	CDKN2A	CDKN2B	GALR1	MDFIC	GALR3	GALR2	EDG1	IL1B	IL15RA	FRS3	EDG3	EDG2	EDG5	EDG4	FRS2	EDG7	GPR89A	NET1	EDG6	BCL10	IL29	BAIAP2	FADD	IL20	GABRR2	GABRR1	ARRB1	MIB2	CCL1	ARHGDIG	CCL3	CCL2	ADORA2B	IFITM1	PTK7	BMPR2	CCL8	UBE2V1	CXXC5	CCL5	CCL4	CCL7	IL12RB2	PTK2	IL12RB1	ADRA2A	ADRA2C	ADRA2B	ARHGDIA	ARHGDIB	CCM2	UCN	FIBP	CDKN1C	ATF6	TRAF3IP2	EPS15	ADRA1B	TBXA2R	ADRA1A	ADRA1D	IMPA2	IMPA1	LRDD	HINT1	GPR109B	GABBR1	PINK1	GABBR2	PRMT1	PRMT2	PKN3	TIE1	NRG2	APLN	SLA2	PKN2	PKN1	SH2D3C	SH2D3A	TNFSF13B	ERN1	MAPRE2	NRGN	CCK	BRSK1	RGMB	TMED4	TMED1	CD2	CALML5	SECTM1	CBL	BAD	FRZB	GCG	BAX	FAF1	EDN3	IL6ST	EDN2	GPR123	STAT5A	EDN1	LHCGR	STAT5B	CD47	APOE	WNK4	GRID2	TXNL1	PLD2	PLD1	C5AR1	CD3G	CD3E	WNK1	RAD9A	WNK3	WNK2	CD40	TANK	VEGFB	CCR9	VEGFC	CCR8	CCR6	CAMK4	CCR5	CCR3	CD33	UBR5	VEGFA	CCR2	CAMK1	AMFR	PIAS1	NEK6	ACR	CDK5R1	PTPLAD1	HUS1	STK17B	MYO9B	CD70	STK17A	GPR143	CD74	PLAA	MAML3	NR1H4	TYROBP	MDFI	CNKSR1	ABR	IL1RL1	TP53BP2	IL1RL2	MAML1	MAML2	CIDEB	NDFIP1	CIDEA	NDFIP2	OXSR1	KDR	NR1I3	NR1I2	CD59	PLAU	NRP1	IL27RA	GJA1	PTEN	FLT3LG	PDPK1	GPR173	GPR176	CD160	NFAM1	CD164	GPR177	SIGIRR	AMBP	ADM	MAP3K10	MAP3K13	MAP3K12	MAP3K11	BID	CXCL1	AVPR2	PARD3	OPN1LW	CXCL5	OXT	CCR1	CXCL9	TFG	KIT	CXCL6	PBEF1	IL10RB	FCGR1A	AGT	VWC2	CD24	CD27	CD28	FYB	LRRN2	HCLS1	OPN1MW	GRIA3	GRIA4	PTGFR	CD19	GRIA2	FCGR2B	GRIA1	FYN	EEF1E1	PTCH1	BIK	CD14	NRTN	GABRB3	GABRB2	PDGFA	GABRB1	FOXO4	SCTR	PTGIR	GNL1	CSNK1G2	CNGA3	FOXN3	IGSF6	TRIM38	IGSF2	IGSF1	OPHN1	CSNK1G3	ERC1	RAD17	PPP5C	FGFR1	FGFR4	FGFR3	BLK	ARFRP1	CYTL1	NEDD9	TRH	DEFB1	DEFB4	CSF1R	CFLAR	CARD8	GABRA2	CARD9	GABRA1	GABRA4	GABRA3	GABRA6	GABRA5	OMP	BRCA1	PPIC	CORT	IL22RA2	PIP4K2B	DDR2	CXCR5	PCBP4	ANG	CXCR4	CXCR6	SHC1	SHC3	GABRG2	RALBP1	ARHGAP27	ARHGAP29	FSHR	OR10J1	CD3EAP	CD83	ITGB1BP1	ITGB1BP2	CFL1	CD81	FSHB	TNF	TNFRSF8	MAP3K3	CEP57	MAP3K2	CAMK2B	GPR103	PPAP2A	STAMBP	FOXL2	IL2RB	IL2RA	PARK7	THRAP3	PECAM1	BRE	BMPR1A	ALS2	RPL17	LTBP2	PGF	PGR	GIT2	GNG3	GNG4	DDAH2	CCNA2	MAP2K7	DDAH1	MAP2K6	GNG7	MAP2K5	PTPRJ	TYRO3	TNIK	PTPRF	PTPRG	PTPRT	PTPRU	BCL2L10	IFNB1	ADAMTS1	MST1R	IRAK1BP1	GNAI3	GNAI2	RUNDC3A	PPT1	IFNA2	MUSK	CDC42EP3	GIT1	MAP2K1	PHB	MAP2K3	TGFBR1	KLF10	MAP2K4	SPHK1	NPY5R	APOL3	PENK	AVPR1B	AVPR1A	HGS	TGFBR3	CHRND	TNK2	CHRNE	CHRNG	GNAZ	GPR85	GLRA1	TRPV1	GLRA2	AP3S1	NOD2	NOD1	TRPV4	GUCY1A3	SRPK2	ARHGEF7	FLNB	SRPK1	FLNA	NCK2	GNAL	MAST1	GNAQ	GNB2	GNB1	XPR1	GIPR	GNAS	GUCY1B3	GNB3	RAPGEFL1	CLOCK	FFAR3	CREM	FFAR2	NPY2R	FFAR1	PML	GPR65	GNG11	GNG12	GPR68	CCL24	CCL25	CCL22	CCL23	DAPP1	CCL20	MAS1	LIMD1	CCBP2	CAPN5	GPR75	CCL19	RICTOR	NPY1R	CCL15	CCL18	SELS	CCL17	CCL11	RPS6KA5	RPS6KA6	RPS6KA3	CCL13	RPS6KA4	RPS6KA1	RPS6KA2	GNG10	CENTA1	SNF1LK	SLC44A2	IQGAP2	RPS6KB2	RRAD	RCVRN	RPS6KB1	CNOT7	ZIC1	IQGAP1	APOA1	MIER1	GPR45	GPR44	GPR42	RRAS	EGFR	GOLT1B	RPS6KC1	ARID1A	NTSR1	GPR55	GPR50	GPR52	TRAF2	HMGB1	DRD1	DRD3	DRD2	MRAS	DRD5	DRD4	CDC42SE1	CX3CL1	PYDC1	GPR23	GPR22	DOCK1	GPR21	GPR27	TEK	APOC3	GPR25	TRAF7	TRAF6	GPR20	TRAF5	TRAF4	TRAF3	TEC	VAV3	EPAS1	TNFRSF13B	TRADD	LAT	GPR32	GPR35	GPR34	TSC1	PLK2	GPR37	CDC42SE2	CDKN2AIP	GPR39	MTNR1B	RHBDL1	XCL1	XCL2	GPR31	MTNR1A	LEPR	DUOX2	DUOX1	PRDX4	DEK	PIP5K1A	CCRL2	CLCF1	RHOA	RHOB	RHOC	RHOD	RHOG	RHOH	CCRL1	SIT1	GPR19	LIMK1	OTX2	ESR1	NUP85	IPO8	ESR2	HUNK	CHRM5	CHRM4	CHRM3	CHRM2	IPO7	CHRM1	LCK	GPR15	INPP4B	INPP4A	GPR17	TSHR	GPR12	TTRAP	VISA	APH1A	NR3C2	PPM1A	KITLG	PF4	TSHB	NR3C1	TRAIP	CALCOCO1	TAC3	SH2B2	INPP5D	GUCA1B	GUCA1C	FLT3	FLT4	DRG2	SMC3	PDC	TBL1X	CGA	CGB	S100A6	ADCY7	VAPA	VAPB	SHH	SHB	LILRA1	LILRA2	LILRA3	GAB1	CLEC4A	CHRNA4	CHRNA7	RAPGEF4	CHRNA6	CHRNA1	RAPGEF1	CHRNA3	CHRNA2	EFNB3	STRN4	HTR4	RIC8B	DEPDC2	LILRB2	LILRB5	ECOP	HTR7	LILRB3	LILRB4	HTR6	CX3CR1	PDGFRA	PDGFRB	SRP72	CLEC5A	TRHR	AKAP12	ADRBK2	AKAP10	ADRBK1	AKAP11	PXN	AGRN	AGRP	SMAD7	LGALS1	SMAD5	SMAD4	SMAD3	TRIO	SMAD2	SMAD1	TAX1BP3	ECM1	LGALS9	NUP62	CHRNB4	CHRNB3	RHEB	CHRNB2	IL5RA	CHRNB1	CLEC7A	PYY	LHB	PRKRIR	CCKAR	BCAR1	FASTK	COPS3	CAMKK2	ASGR2	TNFRSF11B	TNFRSF11A	NR2F6	NR2F2	XCR1	NR2F1	ADAM11	LTBR	ADAM10	CCKBR	RXFP3	CDS1	CTNNBIP1	TNFRSF10A	CLEC1A	MED4	TNFRSF10C	TNFRSF10B	TNFRSF10D	GTF2I	LAX1	GADD45G	GADD45B	MED1	CLEC1B	LANCL1	SFN	SQSTM1	NPFFR2	CLEC2D	CHP	CC2D1A	IL18R1	TRHDE	MAPK11	MAPK10	ITPR3	ITPR2	ERBB2IP	MAPK12	MAPK13	MAPK14	IFT57	CALM3	OPN3	BCAR3	FGF18	CRABP1	FGF14	FGF17	FGF16	CRABP2	FGF11	FGF13	ITPKB	ANKRD1	FGF12	ITPKA	DMPK	GP6	ITPK1	PAG1	MYO6	SOCS2	SOCS3	MADD	SOCS1	SOCS6	TNFRSF17	TNFRSF14	SOCS5	FGF21	FGF20	TRAT1	PKD2L1	PTHLH	LAT2	RIPK3	CARTPT	RIPK2	KIR2DL4	KALRN	SRI	DERL2	DERL1	SRF	DERL3	SRC	GMIP	CNR1	CNR2	GML	AXIN2	RNF14	PTPN6	MIST	PTPN1	SST	FASLG	AKT1	TAAR8	ARHGAP4	TAAR9	TAAR6	ARHGAP5	PAK2	PAK4	ARHGAP1	PTHR1	TAAR1	CNTNAP1	PAK1	RAMP1	TAAR5	LTB	IFNGR2	PRL	AKT3	IFNGR1	LTA	KHDRBS1	PIGU	MINK1	NCR2	DAPK2	NCR1	DAPK3	ECT2	DAPK1	GRP	CRKL	HIPK2	CALCR	TNFRSF25	CTNND2	CALCA	CALCB	TNFRSF1A	MOAP1	UTP11L	PTH	TNFRSF18	PTN	GP1BA	PTPRC	PTPRD	LTK	GMFB	OR3A2	CRH	CRK	TIAF1	HNRPK	KLRC2	HRAS	CRHBP	MED24	AGTR1	GRIN2B	MC1R	LTB4R	GRIN2C	CCR10	KLRD1	SH3GL3	PIK3CG	KLRB1	RREB1	PIK3CB	MED12	GRIN2A	LIFR	MED14	MED13	RAD1	SSTR4	MAPK1	SSTR5	SSTR2	SSTR3	MAPK6	MED16	SSTR1	MED17	F2	MC2R	MAPK9	MADCAM1	MAPK8	MAPK7	SH3GL2	KLRC1	SH3GL1	PPYR1	ARF6	BCL2L1	ARFGEF2	ALCAM	IL17C	RAC2	INS	IL17F	RAC1	KLRF1	NTF3	COL16A1	VDAC1	SMURF1	FGF6	OPRM1	FGF5	SLC20A1	FGF9	BNIP3	TP63	DAXX	ASAH2	NMUR1	NMUR2	CEACAM6	MC5R	TMEM101	IL13RA1	FGF2	FGF3	FGF4	RAP2B	RAP2A	AR	LYN	NPBWR1	NPBWR2	TP53	CLIC2	CLIC1	PI4KB	CARD10	SERPINB9	DOK1	INHBA	DOK2	SNF1LK2	KLRG1	CLIC3	IL12A	EEF1D	C3	OPRK1	C5	FPR1	ABI1	MC3R	C7orf16	WNT8B	PDK1	IL6	IL8	OPRL1	APPL1	APPL2	TP73	ACCN2	CDH13	ACCN3	EPGN	MC4R	HBS1L	CXCL11	CXCL12	CXCL10	CSNK2A2	CSNK2A1	TDGF1	RALB	RALA	EBI2	STAP1	BST2	DFFA	DFFB	RELA	STMN1	EDA	FGD2	FGD1	STYXL1	C3AR1	LITAF	MAPKAPK5	MAPKAPK3	ABCA1	MAPKAPK2	P2RY6	PEG10	P2RY4	P2RY2	P2RY1	FGD5	EGF	RAB6C	FGD6	GABRQ	FGD3	FGD4	GABRD	GABRE	NR4A1	EFS	P2RX5	P2RX4	IKBKE	P2RX7	CXCL14	P2RX1	P2RX3	IKBKG	ABL1	ABL2	PTGES3	SKAP2	SKAP1	CASP3	WISP2	WISP1	CASP9	WISP3	IAPP	CASP7	CASP8	CASP1	CASP2	PTGER1	PTGER2	PTGER3	IL18RAP	PTGER4	CYCS	IFI16	NEK11	LEFTY1	MCC	RAGE	FKBP8	STUB1	HRH1	HRH3	HRH2	SLC35B2	LEFTY2	GPSM2	KLRA1	NFATC1	AMHR2	TNFSF4	MAL	TNFSF9	TNFSF8	NCSTN	PEX11A	ICK	MED30	GDF10	GDF15	OPRD1	GDF5	TMEM11	PRKG2	PRKG1	MYD88	KIFAP3	IFNG	PLA2G1B	ABRA	PSENEN	GDF9	IFNK	NSMAF	GTPBP2	DBNL	GTPBP1	RAN	OPTN	PPARGC1B	FARP2	C16orf5	RND2	LETM1	PRDM4	ATP2C1	TACSTD2	TGFBRAP1	EXT1	EXT2	LALBA	MAP3K7IP1	CALY	AFAP1L2	BDKRB2	EPHB3	EPHB1	MAP3K7IP2	BLNK	HIP1	MLN	TPD52L1	EPHA1	AGER	EPHA2	EPHA3	NTRK3	EPHA4	NTRK1	NTRK2	GRK6	GRK4	RIT1	GRK5	UTS2R	RIT2	GHSR	GRK1	ZBTB33	OR52A1	ACVRL1	PPARG	GLI2	KCNIP2	KCNIP1	GLI3	ARL2BP	KCNIP3	GLI1	TRIAP1	GPX1	TGFA	CAP1	DEDD2	GZMA	LY96	ARTN	GZMB	GRM1	SCAP	GRM5	GRM4	PROK2	ZDHHC17	GRM3	GRM2	GRM8	ZDHHC13	GRM7	GRM6	RIN1	CHL1	CAPS	YWHAZ	CARHSP1	RAP1GAP	PPFIA1	FKBP1A	MIF	AZU1	SMAD5OS	LPXN	LY6E	ARR3	BCL3	PRKAA1	PRKAA2	MLLT4	GDI1	GDI2	CAP2	NPR2	SOD1	BIRC3	BIRC2	YWHAE	YWHAH	VLDLR	F2RL3	CASR	F2RL1	PMAIP1	MBIP	VIPR1	VIPR2	GDNF	GHRHR	TMEM9B	MS4A2	GLP2R	PRKACB	MX1	CASKIN1	PRKAB2	PICK1	PRKAB1	AKAP7	AKAP8	GLP1R	AKAP4	GRAP	SNX6	GRB2	RRAGA	RRAGB	RRAGC	IRAK3	CORO2A	NPM1	MTCH1	ATRIP	STK38L	GNRH1	GNRH2	CORO1C	ULK1	LTB4R2	RAP1A	CD79A	GRB7	IFI6	PRKAG3	INSL4	PRKAG1	BCAM	GNRHR	SCOTIN	RANBP1	ZYX	NPFF	CHUK	PILRA	IRAK2	IRAK1	G3BP1	ADIPOR2	ADIPOR1	OXGR1	MFN2	UBE2N	GHRH	GHRL	COMMD7	PRKD3	GPRC5C	GPR6	AKAP9	GPRC5A	GPR1	GPR4	GPR3	ROPN1B	PYCARD	PIK3R3	PIK3R1	SCG2	GPS1	GLRB	GPS2	SH3BP5	IL8RA	IRF9	IL8RB	PRLR	MAPK8IP2	MAPK8IP3	IGFBP1	MAPK8IP1	MPL	IGFBP4	SH3BP2	DLC1	RANGAP1	CITED2	HTR1B	HTR1A	PPP1R1B	TLK1	FAS	TLK2	HTR1D	HTR1F	ADAM9	HTR1E	ROCK1	MAGI1	GPER	KIAA1804	SIRPG	GRB10	CENTG1	GRAP2	CD226	GRB14	ERBB4	ERBB3	ERBB2	ADCYAP1	HCRTR2	ADRB3	HCRTR1	RPS27	DIABLO	CENTD2	CENTD3	ARHGEF10L	FPRL2	FPRL1	ASIP	P2RXL1	PDIA3	PDIA2	ZNF675	PDE11A	LATS1	LATS2	ANGPT1	ANGPT2	HTR5A	STX2	TLE3	NDUFA13	TLE1	TLE2	RASD1	REPS2	RTKN	DGKA	PTK2B	SOS1	PLEKHG5	TRIP10	DGKK	NAE1	P2RY11	SOST	RASSF1	NLRP12	ZNF259	HBEGF	NMBR	HTR2B	GFRA2	GFRA3	HTR2A	STK38	ZAK	ATP6AP2	BTRC	TSPAN6	TNFSF15	TNFSF14	TNFSF13	TNFSF12	RBM9	TNFSF18	PRKAR2B	PRKAR2A	PDE4A	RGN	PITPNC1	INSR	RGR	EDARADD	IRS4	IRS2	RET	STK25	NUDT4	STK24	CECR2	MTA1	IRS1	TNFAIP6	SGSM3	DLL4	TNFAIP3	EID2	OPN1SW	VDR	OTUD7B	GRPR	DYRK2	CACNA1I	PDE7B	TNFSF10	VCP	PRKAR1A	TRIP6	DDX54	MERTK	RHO	NBN	C1orf166	FER	NDUFS4	RASL10A	HMOX1	DLG4	RBPJL	SGK2	ADRB2	ADRB1	SIGLEC8	IGF2R	PDE9A	TREM1	PTAFR	GAP43	ACVR1	LCP2	VIP	CABP2	CABP3	NDP	IGF1R	REL	REN	PAFAH1B1	COL4A3	NF2	CREB1	NF1	DPYSL5	ANXA1	DPYSL3	RCAN1	DPYSL2	ANXA5	ANXA4	ANXA3	PWP2	PPP1R9B	PNOC	SMPD1	JAK2	APAF1	FEZ2	ITGB3BP	ADORA3	OR1E2	PTPN22	ADORA1	BAK1	HOMER3	STAM	RARB	STC2	RINT1	OR1D2	OR1D5	OR1D4	SAG	CRHR1	CRHR2	STC1	PRLHR	ENPP2	CHEK1	CHEK2	POMC	LGALS3BP	BAI1	S100A11	ARFIP2	HOMER1	HOMER2	PTPN11	SFRP5	NOTCH2	CBLC	NOTCH1	EPS8	SFRP1	NPY	SFRP4	ENG	TAS2R1	MCHR1	SPG7	TAS2R4	TAS2R5	WASF2	TAS2R3	CANT1	EDNRA	EDNRB	BAG1	ZFYVE9	TOP2A	SH2D2A	PSEN1	PSEN2	SIAH2	PIP5K3	NMI	NMB	GCGR	SUFU	PDAP1	STAT6	PLCL1	STAT4	ACTL6A	NMU	DTNA	SERGEF	NLK	STAT1	STAT3	STAT2	TBK1	TLR1	TLR2	TLR3	TLR4	TLR6	IL31RA	CASP8AP2	SPRED2	ACIN1	SPRED1	AGTRL1	CDKL2	STK4	STK3	TPTE	MAP4K3	MAP4K4	PLCE1	MAP4K5	LYST	WNT5A	MCL1	KLRK1	MAP4K2	MAP4K1	TRRAP	ELK3	RASAL2	PLCH1	SKIL	CREBL1	CREBL2	TBL3	RYK	MALT1	BBC3	CD274	SMC1A	TACR3	TACR2	TACR1	RRH	LGR5	ACVR1B	NCKIPSD	CALCRL	PLCB2	RSU1	MPP1	MPP2	MPP3	IGFALS	INHA	IFNAR1	ACVR2A	IFNAR2	ACVR2B	KRIT1	INPP1	CD244	ING2	PPP1R12B	TCF7L2	RGS11	RGS12	RASGRP4	RASGRP1	PSTPIP1	ERG	DNM1L	DTX1	EDA2R	RGS19	CBY1	RGS16	RGS14	GSG2	MGST3	RGS20	MLNR	F2R	MGST2
NEGATIVE_REGULATION_OF_CELLULAR_BIOSYNTHETIC_PROCESS	na	IL10	PAIP2B	SFTPD	BCL3	IL6	PRG3	PAIP2	NDUFA13	INHA	FOXP3	SOD1	FURIN	BRCA1	SIGIRR	INHBB	INHBA	EIF4A3	EIF2AK1	GLA	GCK	TSC1	GRM8	NLRP12	GHRL	ELA2	GHSR	APBB1	PDZD3	EIF2AK3
DEVELOPMENTAL_MATURATION	na	KCNH1	ACTA1	PICK1	MYOZ1	IL21	KCNIP2	TTN	SPINK5	TGFB2	FARP2	NRCAM	KRT19	RND1	EREG	MYH11	CACNA1H	AGRN	ADAM12
NUCLEOBASE__NUCLEOSIDE__NUCLEOTIDE_AND_NUCLEIC_ACID_METABOLIC_PROCESS	na	GDA	HNRPF	HNRPD	SYNCRIP	MED24	RORB	MED23	REST	MED21	MED20	ISG20	EPC1	TAF5L	DIRAS3	DHX38	FOXF1	MED26	FOXF2	MED27	VPS4B	PQBP1	ZNF396	PATZ1	IKBKAP	PCBD2	RREB1	LIG1	JARID1B	JARID1A	PTBP1	MECP2	LIG3	MED12	MED14	LIG4	MED13	SARS2	RAD1	PTRF	MED16	MED17	SHOX	MYBBP1A	CPSF3L	ADSS	RAD23B	NFKBIB	RAD23A	CRTC1	PABPC4	DUSP11	XAB2	VPS72	SLC29A1	FOXH1	SLC29A2	SFRS10	PABPC1	NTHL1	SFRS11	SPOP	RECQL4	DHX8	RECQL5	CUGBP1	PAIP1	ESRRG	ATR	C19orf2	PRPSAP1	USF1	ATM	PRPSAP2	NOLC1	POP1	PARP3	POP4	PARP1	TAF1C	ELF1	TAF1A	ELF2	HTATIP2	ELF3	ELF4	ELF5	EZH2	CWC15	SPI1	BNIP3	TP63	ZNF346	DAXX	ZNF345	YBX1	YBX2	AUH	ZNF350	ZNF148	ZNF146	BRD7	SPIB	BRD8	TAF1L	ATF7IP	MTERF	BRF1	AIFM1	TP53	DGUOK	ZNF143	TTF2	ARHGEF11	MYCN	CARD11	INHBA	EREG	ZNF136	CMPK	ZMYND11	UGDH	DPYS	NUFIP1	ZNF367	SPO11	ZNF177	IL7R	SF3B4	POT1	SF3B3	SF3B2	ZNF174	USP39	DHX15	DHX16	MARS2	FEN1	FOXD3	IL4	MYF6	UPF2	UPF1	LMX1B	TRIM29	MYF5	TRIM28	TRIM27	IGF1	IGF2	TRIM24	PHF12	SF3A2	SF3A1	TRIM22	TP73	SF3A3	ATRX	ZNF157	CSNK1D	CSNK1E	SFPQ	FOXE1	OGG1	FOXE3	TXNL4A	NCBP2	NCBP1	PRPF4B	SNRPD3	LMO4	DBF4	SNRPD1	SNRPD2	NR2E3	TCEAL1	TGFB1	NLRC3	CDKN2A	MDFIC	CDKN2D	PMS2	SCRT1	PMS1	CIB1	MCM3AP	BCL10	ZNF593	POU2AF1	IL29	DFFA	DFFB	RELA	CSDA	RNASEH2A	BICD1	HIF1A	EP300	TCFL5	TIMELESS	MNX1	TFAP2B	SMARCA5	EDF1	TFAP2A	NFE2L1	NFE2L2	TFAP2C	SMARCA1	NFE2L3	EDA	SMARCA2	ME1	LITAF	ADORA2A	UBE2V1	UBE2V2	ABCA2	ABCA1	SYCP1	NP	NR2C2	CXXC1	MEIS2	SMARCB1	TEAD4	SNF8	SCYE1	EGF	ASF1A	HELLS	TFDP1	CREBZF	BRIP1	DNASE2	RBMY1A1	HDAC5	ATF6	HDAC4	ATF5	ATF4	NRF1	HDAC2	SMARCC1	DYRK1B	SMARCC2	ATF7	ABL1	IKBKB	HDAC8	PDZD3	ADRA1D	PTGES3	E2F1	E2F2	E2F3	RSF1	E2F6	PAX5	PAWR	PAX3	PAX2	PTMA	PAX1	TMF1	MAX	WARS	MAZ	DKC1	PAX8	LRRFIP1	NRG1	PTGER3	SLA2	DDB1	CYCS	PRPF3	PMM2	PRPF6	DDB2	ERN2	ZFPM2	UBB	JMJD1C	DMC1	PTMS	UGP2	FUSIP1	RAG1	UPP1	EGLN1	HIC1	TFAM	RGMB	ATIC	PRPF8	ECD	CEBPZ	GTF3C6	NFATC4	NFATC2	GTF3C2	NSUN2	NFATC3	GTF3C4	NFATC1	MAF	CEBPA	EXO1	CEBPB	GMDS	CEBPD	NFRKB	CEBPG	GRSF1	SLBP	HUMBINDC	MED30	ID2	ID1	BAX	ALKBH1	ID4	ID3	FST	HIRA	SLC35A3	DDX17	WWP1	ABRA	IFNK	GTPBP4	RAN	C16orf7	RAD9A	PPARGC1A	PPARGC1B	PNKP	REC8	PRDM4	MTF1	PIAS4	ABT1	MNT	TGFBRAP1	PRDM1	TGFB1I1	GCN5L2	SUDS3	DEAF1	FARS2	HUS1	OAS3	OAS1	AFAP1L2	OAS2	CALR	TK2	PPAT	TK1	PLAGL1	NR1H2	PPAN	ACD	CRMP1	SUPV3L1	DUX1	MAML3	BCOR	TCF25	MDFI	KLF5	NKRF	KLF7	IKZF3	MLL	KLF9	MAML1	MAML2	RYBP	CIDEA	TPD52L1	UBP1	HNRNPA0	POLRMT	NR1I2	TCEB3B	RNF4	SUPT16H	TCF19	RBPJ	NCOR1	ZFHX3	TCF12	KLF4	TCF15	ZBTB32	PPARA	PPARD	ACVRL1	PPARG	ZEB1	TERF2IP	HSBP1	GLI2	PMS2L1	GLI1	ZBTB38	KCNIP3	OXER1	FANCG	FANCA	CCNO	FANCC	ZFP36	CCNK	CCNH	APTX	NFAM1	RAD52	MBD1	RAD50	SCAP	RAD51	RBBP8	SIGIRR	ADM	GRM8	ADK	RIPPLY1	MTAP	MAP3K13	REV3L	ETV7	ZBTB16	KIN	NR1D2	THG1L	MLLT1	ETV1	BCL3	PEX14	BCL6	HSF2BP	TSTA3	MLLT6	HCLS1	SPHAR	SOD1	SNAI2	SOD2	PREB	YWHAH	UBTF	APBB2	APBB1	MYOD1	FOXO1	APOBEC3G	FOXO3	FOXO4	APOBEC3F	SETX	SMNDC1	GATA1	GATA2	ATOH1	RAD21	GATA6	GATA3	GATA4	RBMS2	MYST2	MYST1	MYST4	GABPB2	MYST3	RBMS1	ALDH6A1	HNRPUL1	PICK1	FOXN1	ZNF189	RRP9	AHR	FOXN3	RPAIN	IGSF1	SLU7	ERC1	RAD17	PPP5C	SNX6	BLM	KARS	NPM1	NKX3-2	NOVA1	SREBF1	BRCA2	AK5	SNW1	TSN	FOXP3	BRCA1	SREBF2	PPIE	PPIG	DNMT1	RFX3	SCMH1	DUT	POU6F2	FOXK2	PDCD4	FUBP1	FOS	FUBP3	DGCR8	ANG	POU4F2	DBR1	POU4F1	MKL2	TERT	ALX1	UBE2A	NANOG	SP100	PRKCG	NLRP3	UBE2B	MSC	UBN1	XRCC6BP1	NRIP1	CD3EAP	UBE2N	PRKCQ	XPC	BPTF	ZMIZ2	MDM2	MDM4	CUX1	COMMD7	ZFP161	SMARCAD1	GLIS3	TNF	GLIS2	GLIS1	TRA2A	HCFC1	HCFC2	RPA4	RPA3	RPA1	ERCC8	RPA2	TYMS	ERCC5	TYMP	ERCC6	CDC2L2	CDC2L1	POU2F3	POU2F2	NFAT5	PYCARD	POU2F1	GEMIN8	GFI1	SFRS2IP	ERCC3	GEMIN6	ERCC4	CAMK2A	GEMIN7	ERCC1	GEMIN4	ERCC2	GEMIN5	FOXL2	SIRT4	SIRT5	SIRT1	SIRT2	C6orf86	IRF9	ATXN1	MPG	ATXN3	GSPT1	IRF7	DR1	IRF8	THRAP3	IRF1	TEP1	IRF2	IRF3	IRF4	IGFBP4	XRCC5	FHIT	XRCC4	XRCC3	SLC2A4RG	XRCC2	LSM6	XRCC6	PGD	INTS1	RP9	HOXD13	INTS2	INTS3	ZNF638	ZNF254	CITED1	CITED2	INTS9	INTS8	INTS5	INTS4	INTS7	INTS6	LSM5	LSM4	TLK1	LSM3	TLK2	LSM1	ZNF45	YARS	RXRA	ZHX1	NOP5/NOP58	ZHX2	ZHX3	HNF4G	HTATIP	ORC1L	NME4	NME5	NME2	ZNF238	HNF4A	RPS14	SMARCAL1	TGIF1	SIP1	ZNHIT3	TRAPPC2	ZNF76	MYEF2	PPT1	HSPA1B	WDR57	HEXIM2	HEXIM1	PIR	ZNF74	SLC28A2	TCF4	VEZF1	DNMT3B	SLC28A1	TCF3	ARHGEF10L	DMBX1	DNMT3A	UTF1	TCF7	KLF12	KLF13	TGFBR1	KLF10	MAP2K3	PHB	KLF11	MSTN	TFCP2	TRPS1	MZF1	HLF	HNF1B	HNF1A	CRNKL1	NAP1L1	NOD2	SLC23A1	RRN3	HSF2	SLC23A2	CREG1	HSF4	MYC	ZNF281	BATF3	SRPK2	CDC6	ZNF282	EXOSC7	GMEB2	PTF1A	GTF2H4	EXOSC2	NDUFA13	EXOSC3	TLE1	FOSB	SRPK1	FLNA	MXD4	GTF2H1	JMY	CIAO1	PFDN5	RUVBL2	RUVBL1	NHEJ1	NSD1	CLOCK	ZNF274	CREM	WRNIP1	POLA1	PML	ZNF35	CDC45L	RNASET2	TADA2L	REXO2	PER1	LIMD1	SUPT4H1	TRIP11	TRIP13	ZNF263	SNRP70	ZNF24	TNP1	ELAVL2	ACLY	ELAVL4	NAE1	RPS6KA5	MNAT1	TADA3L	RPS6KA4	PPBPL2	NARG1	RBAK	TCEB2	NARFL	TCEB3	PHF5A	TCEB1	NR5A2	CTNS	REPIN1	NR5A1	MMS19	RNMT	RBM3	STK36	ASCC3L1	RBM5	RBM6	TNFSF13	TBP	RBM9	CBFB	IGHMBP2	GTF2E1	GTF2E2	DDX23	SMARCD2	SMARCD3	SMARCD1	DDX20	BPNT1	SNRPA1	NUDT2	NUDT4	NUDT3	NUDT5	HDAC10	CECR2	ARID1A	HNRNPR	DDIT3	JUNB	DDX39	RBPMS	PA2G4	SMARCE1	RBMY2BP	XRN2	BAT1	EID1	HMGB1	EID2	CNBP	HMGB2	ACHE	CCRN4L	SNRPB2	PYDC1	EXTL2	VDR	TROVE2	TCERG1	POLE2	RPL6	POLE3	METTL1	JUND	TAF9	HNRNPC	ZNF423	TAF2	TRIP4	SMG6	EPAS1	TAF5	SMG5	TAF8	SMG7	SMG1	NEUROG1	UIMC1	TRNT1	POLD4	VCP	GTF2F1	POLD1	POLD2	GTF2F2	PRKAR1A	HIVEP3	TDG	DDX54	NBN	FOSL2	ARID4A	FIGNL1	DEDD	DICER1	ZNF202	CTCF	DEK	PRDX3	FEV	ORC4L	POLG2	NFIL3	FOSL1	NDUFS1	NFX1	SARS	ARID5B	ARID5A	CDK9	RB1	ESR2	CDK7	HMGA2	HMGA1	CDK2	PURA	TARBP1	RECQL	TARBP2	NCOA6	CDK2AP1	ORC5L	CPSF6	CPSF3	CARM1	CPSF1	ACVR1	NUP98	BCLAF1	DCK	NFYC	NFYB	NR3C1	NFYA	IVNS1ABP	SMUG1	CALCOCO1	TSC22D1	ADAT1	ORC2L	TSC22D3	TSPYL2	B4GALNT2	CHD2	CHD1	TERF2	CHD4	CHD3	RNASE2	RNASE3	NF2	VHL	RNASE6	DRG1	DPYSL3	CREB5	DPYSL2	FBL	PWP1	ORC3L	DBP	ZRANB2	RAD51C	CDX2	ADCY7	RNASEH1	PTTG1	SFRS6	PRIM1	NONO	SFRS7	SFRS4	SIN3A	SFRS5	SFRS8	PRIM2	SFRS9	TRAK1	U2AF1	RARB	SUPT5H	TWIST2	TWIST1	PITX2	POLL	POLK	POLI	POLH	POLG	ChGn	YY1	NKX2-8	AARS	POLE	OLA1	POLB	SFRS1	TAF6L	NOL5A	SFRS2	PGLS	UHRF1	RFC3	RFC4	RFC1	CD40LG	RARS	TBRG1	ENPP7	ELL	MRE11A	CHEK1	IGF2BP3	AGGF1	DRAP1	HTATSF1	CDC40	CDA	POLQ	HNRPH3	NKX2-5	HMG1L10	BMP2	UAP1	SUB1	CREBBP	TREX2	S100A11	SMAD4	SMAD3	SMAD2	PMF1	RAD54L	NOTCH2	NUP62	NOTCH4	JAZF1	SRrp35	RAD54B	BMP7	ENG	BMP6	ADAR	CCNT2	GTF3A	COPS2	COPS5	TBX22	TBX21	CCNT1	UVRAG	MLH1	NFKB1	DMAP1	NFKB2	RNGTT	CAMKK2	CDT1	PARN	BLZF1	GFI1B	ASH2L	NT5M	NR2F2	NT5E	TOP2A	MSL3L1	NT5C	ABCE1	PRPF31	SNAPC5	POLR1E	SNAPC2	ZNF354A	TBX10	SNAPC4	SNAPC3	SF1	POLR1C	GTF2B	GMPS	HNRPDL	MED6	CTNNBIP1	MED7	MED4	CHMP1A	GTF2I	GADD45G	ASH1L	NOL14	GADD45A	SRCAP	TBX19	MED1	POLR2H	POLR2G	POLR2F	NMI	POLR2E	POLR2L	POLR2K	POLR2J	UNG	POLR2I	EHF	POLR2D	HPRT1	POLR2C	POLR2B	SUFU	MLF1	SUMO1	SET	MRPL12	SQSTM1	LANCL2	GATAD2A	BCAS2	POLR3G	POLR3H	POLR3K	TBX3	TBX2	GMNN	NASP	TBX5	AFF4	ILF3	STAT1	POLR3C	PRPF18	STAT3	STAT2	ILF2	PPP1R8	YAF2	NEUROD2	PHF21A	PBX1	PBX3	RBM14	PAICS	CIR	PBX4	HNRPAB	THRA	CTPS	CRABP2	ARNT2	HOXC6	MUTYH	TARDBP	HOXC5	TFB2M	SRRM1	MYO6	DARS	SNRPN	EFTUD2	NR0B2	ARNTL	NR0B1	ELL3	TRERF1	ELL2	PTHLH	ADRM1	UCN2	TIAL1	SNRPB	CROP	SNRPC	SNRPF	PRPS2	SNRPG	PRPS1	GCLC	TFAP4	SOX5	TIPIN	ELK1	ELK3	NOLA2	RAD51L1	BTF3	SKIL	RAD51L3	ENTPD4	CREBL1	RUNX1	RUNX2	RUNX3	RNF14	CREBL2	MAFF	CSTF3	CSTF2	NFE2	PIF1	SAP18	INTS12	RNPS1	SSB	GSC2	INTS10	PSMC5	GCM1	MAFA	SMC1A	KCTD13	FPGS	GUK1	CSTF1	SOX21	NR6A1	BUD31	MEN1	ACVR1B	MCM7	POU5F1	NARG1L	PCGF6	SETMAR	ATP8B1	SOX18	EGR1	KHDRBS1	ELP4	ELP3	ELP2	CCDC88A	NOL3	REV1	NOL8	LDB1	SOX12	CILP	MCM2	MCM3	MCM5	ACVR2B	UMPS	BTG2	NRL	KHSRP	KPNA2	KPNA1	ING4	SUPT3H	ING2	MGMT	NFIX	POU1F1	TCF7L2	CALCA	TNFRSF1A	NPAS2	HAND1	HAND2	KRT7	PTH	NUDT21	TINF2	APEX1	ENO1	DCTD	MSH6	ERF	ERH	MSH3	DTX1	MSH2	MSH5	MSH4	SOX30	EDA2R	CENPF	CBY1	TPMT	AMPD3	DIS3	SP1	SP2	SP3	SP4	GRLF1	NFIC	TSSK4	CRK
REGULATION_OF_PROTEIN_AMINO_ACID_PHOSPHORYLATION	na	ITLN1	ITGB2	IL31RA	NDUFS4	CLCF1	TDGF1	BMP4	EGFR	IL3	IL5	CCDC88A	NF2	LYN	IL29	CCDC88C	HCLS1	SOCS1	IL20	CCND1	CARD14	CCND3	AKTIP	CD80	CCND2	CD81	IL12A	NLRP12	TNK2	IGFBP3	IL22RA2
RESPONSE_TO_ENDOGENOUS_STIMULUS	na	XRCC4	RAD51C	XRCC3	XRCC2	XRCC6	EIF2B2	EIF2B3	CCNA2	MAP2K6	EIF2B4	EIF2B5	POLL	POLI	POLH	POLG	LIG1	POLE	RINT1	LIG3	RAD9A	LIG4	HTATIP	C16orf5	RAD1	PNKP	RFC3	KRT19	UBR5	RAD23B	MRE11A	RAD23A	HUS1	CHEK1	CHEK2	XAB2	GYS2	POLQ	NTHL1	RECQL4	HMG1L10	RECQL5	TREX2	CIDEB	CIDEA	ATR	RAD54L	ATM	RERG	RAD54B	PARP3	CLEC7A	GHSR	PARP1	UVRAG	MLH1	PMS2L1	LATS1	LATS2	TRIAP1	FANCG	CCNO	FANCA	FANCC	LYN	AIFM1	TP53	GTF2H4	APTX	RAD52	RAD50	RAD51	GTF2H1	RBBP8	GADD45G	FOXC2	RUVBL2	STEAP2	NHEJ1	GADD45A	WRNIP1	UNG	POLA1	PML	SFN	SUMO1	BCL3	PCSK9	BCL6	CD24	FEN1	UPF1	HCLS1	TNP1	CRIPAK	SOD1	EIF2B1	TP73	SELS	NAE1	ATRX	CDH13	MNAT1	MAPK12	CSNK1D	CSNK1E	EEF1E1	OGG1	RBM14	MMS19	ZAK	SETX	IGHMBP2	MUTYH	APOA2	GSTM3	RAD21	CDKN2D	GATA3	PMS2	PMS1	CIB1	MYO6	DDIT3	FOXN3	RPAIN	RAD17	ME1	HMGB1	HMGB2	GCLC	BLM	UBE2V1	UBE2V2	ABCA2	SESN1	POLE2	RAD51L1	DYRK2	GML	ASF1A	ATRIP	BRCA2	BRCA1	TSC1	VCP	POLD1	TDG	MAFA	ABL1	SMC1A	PDCD7	NBN	MCM7	ANG	PCBP4	UBE2A	BRCC3	REV1	DDB1	ADIPOR2	ADIPOR1	PRKCG	TOPORS	IFI16	UBE2B	NEK11	XRCC6BP1	UBE2N	SPDYA	RECQL	XPC	BTG2	NCOA6	DDB2	GHRL	PPP1R15A	CALCR	BRSK1	SMUG1	RPA1	ERCC8	ERCC5	ERCC6	ERCC3	APEX1	ERCC4	ERCC1	APC	ERCC2	EXO1	MSH6	MSH3	MSH2	MSH5	CEBPG	MPG	ATXN3	GCK	BRE	ALKBH1
GLYCOPROTEIN_CATABOLIC_PROCESS	na	NCSTN	AGA	NGLY1	CLN3	ADAMTS9	APH1A	PSEN1	PSEN2	MGEA5	PSENEN	MAN2B1	ABCG1
REPRODUCTIVE_PROCESS	na	SLC22A16	GNPDA1	VAPB	HMGCR	CRHBP	LHCGR	IDE	PSG10	EIF5A	APOBEC3G	APOBEC3F	ANKRD7	PSG11	INDO	SHH	TGFB1	PRKACG	MDFIC	WWP2	ADAM2	WWP1	RLN2	IZUMO1	ITCH	EIF2B2	EIF2B4	EIF2B5	P11	SEMG1	BYSL	CRISP1	SPAG1	HBXIP	NR0B1	SPA17	CDKL2	CLEC4M	PTHLH	CRHR1	WBP2NL	BPY2	MST1R	AKAP3	AKAP4	ACR	CCL3	PRLHR	CCL2	DERL1	TFCP2L1	RRAGA	FCGRT	CCL4	ADCYAP1	SMARCB1	HTATSF1	NPM2	TRO	SPAM1	MAFF	OVGP1	MEA1	SMAD3	TEAD3	COL16A1	UBP1	CYP17A1	CLGN	PPIA	CD209	SFRP4	ADAM20	ADAM21	GHSR	LHB	MTNR1A	UBXD6	INSL4	PPARD	PZP	CSH2	RSF1	SMCP	DEK	SCGB1A1	LNPEP	AGPAT6	CXCR6	SOX15	MKKS	SRD5A2	TNIP1	APLN	TOP2A	DNAJC19	CTBP1	CTBP2	ZP2	DMRT1	PSG3	DMRT2	PSG1	FSHR	OR10J1	TARBP2	AMH	PSG9	PSG8	PSG7	ADM	OR2H2	EREG	PSG6	NCOA4	CLIC5	PSG5	PSG4	CD81	GHRL	FSHB	EPYC	PKDREJ	HS3ST6	TSPY1	HS3ST5	OPRK1	TAC1	SPRR2G	XKRY	OXTR	SPRR2F	SPRR2E	TAC3	CD9	DNALI1	SPRR2C	SPRR2D	AGT	SPRR2A	SPRR2B	CSDE1	RQCD1	HSD17B3	AMHR2	FOXL2	FLT1	DAZ2	IL8	TBX3	TNP1	FAM12A	PTGFR	SOD1	CENPI	RPL29	PRLR	ACE2	CRH	BMPR1B	HPGD	WNT7A	LIPE	NR5A1
SECRETION_BY_CELL	na	SEPT5	SYT1	SNCAIP	NRBP1	CADM1	LTBP2	LMAN2L	USE1	APOA2	NLRC4	APOA1	GBF1	RAB26	DNAJC1	SCAMP1	CRTAM	SCAMP3	SCAMP2	BAIAP3	VTI1B	SPAR	OPTN	ERGIC1	ERGIC2	ERGIC3	TXNDC4	COPG2	TXNDC1	KRT18	BACE2	RAB14	CARTPT	VAMP3	AKAP3	KCNMB4	ACHE	ARFGAP3	PPY	CCL3	STX7	NAPG	COPZ1	RER1	RABEPK	CCL8	NAPA	ABCA1	PYDC1	LMAN1	CCL5	ARFGEF2	RIMS1	ARFGEF1	INS	STX18	STX16	CKLF	TMED10	DOPEY2	DOPEY1	SRGN	CARD8	CIDEA	SNAPIN	ARFIP1	FOXP3	LIN7A	SYTL4	GLMN	GOSR2	GOSR1	DPH3	PDIA4	CANX	COPB2	NOD2	ANG	NMUR1	COPB1	NMUR2	AP3B2	ZW10	RPH3AL	NLRP3	NLRP2	KIF1C	GRM4	SCIN	STEAP2	ARL4D	PKDREJ	COPE	SNAP29	RAB3A	CPLX2	CPLX1	BET1	HRH3	SYN3	PYCARD	SEC22A	SEC22B	SEC22C	EXOC5	SNAP23	SCG2	RAB2A	SERGEF	NLGN1	SCRN1	MON2	COG3	CADPS	COG7	NLRP12	YKT6	COG2
PATTERN_SPECIFICATION_PROCESS	na	BMI1	MFNG	SHROOM3	TRIM14	ZIC1	GLI2	SHH	ZIC3	CITED2	T	C6orf159	LEFTY2	TDGF1	AXIN1	PITX2	MDFI	DVL2	KIF3B	LMX1B	TBX3	FTO	SMAD5	SMAD2	SMAD1	MID1	ACVR2B	HOXB1	NOTCH4	RIPPLY1	PTCH1	PBX3
PHOSPHOLIPASE_C_ACTIVATION	na	EGFR	GNA15	C5AR1	CCKBR	EDNRA	GNAQ	NMUR1	ANG	AVPR1B	AVPR1A	EDG2	PLCB2	EDG4	EDG6
CELL_SURFACE_RECEPTOR_LINKED_SIGNAL_TRANSDUCTION_GO_0007166	na	HRAS	LTBP2	OSMR	CITED2	MAP3K7	AGTR1	HTR1B	HTR1A	GRIN2B	MC1R	LTB4R	GRIN2C	CCR10	GIT2	QRFP	GNG4	HTR1D	KLRD1	HTR1F	GNG7	HTR1E	PIK3CG	KLRB1	PTPRJ	BSG	PTPRF	MAGI1	PTPRG	GPER	PIK3CB	GRIN2A	LIFR	PTPRT	PTPRU	GEM	MARK4	THY1	SSTR4	SSTR5	GRB10	SSTR2	SSTR3	IFNB1	SSTR1	MC2R	ROR1	ADAMTS1	KLRC1	GNAI3	GNAI2	ERBB3	ERBB2	PPYR1	ADCYAP1	HCRTR2	IL17C	FOXH1	HCRTR1	ADRB3	IFNA2	MUSK	INS	IL17F	KLRF1	GIT1	GUCY2F	TGFBR1	KLF10	SPHK1	GUCY2C	COL16A1	NPY5R	GUCY2D	RGS1	RGS2	RGS3	RGS4	RGS5	AVPR1B	AVPR1A	TGFBR3	RGS9	SMURF1	FPRL1	OPRM1	GNAZ	FGF5	GLRA1	TRPV1	GLRA2	ZNF675	AP3S1	TP63	SIRPB1	NMUR1	NMUR2	TRPV4	MC5R	IL13RA1	HTR5A	BRD8	NPBWR1	NPBWR2	IL6R	ARHGEF11	NCK2	INHBA	DOK1	DOK2	SNF1LK2	KLRG1	EREG	GNAQ	GNB2	XPR1	GNB1	GIPR	FOXC2	GNAS	GNB3	RASD1	RAPGEFL1	FMOD	REPS2	ECEL1	C3	FFAR3	OPRK1	NPY2R	FFAR2	C5	FFAR1	GPR65	MKNK2	FPR1	ABI1	GPR68	IL7R	CCL25	CCL23	SORBS1	PTK2B	MAS1	CCBP2	MC3R	IL6	IL8	OPRL1	GPR75	IGF2	NPY1R	CCL17	RPS6KA5	CDH13	P2RY11	SOST	EPGN	CENTA1	MC4R	LRP6	NLRP12	NMBR	HTR2B	HPGD	GFRA2	HTR2A	MTSS1	GNA15	MPZL1	GRIK1	GRIK2	GRIK3	GRIK4	GNA12	ZIC1	CXCL12	TGFB1	CXCL10	MARCO	FNTA	APOA1	CDKN2B	GALR1	MDFIC	GPR45	GALR3	GPR44	GALR2	TDGF1	EDG1	GPR42	FRS3	EDG3	EDG2	EDG5	INSR	FRS2	RGR	EDG4	EDG7	EDG6	EBI2	EGFR	RELA	BAIAP2	NTSR1	IRS1	GABRR1	GPR55	GPR50	GPR52	C3AR1	EID2	CCL3	DRD1	CCL2	DRD3	ADORA2B	IFITM1	DRD2	DRD5	DRD4	BMPR2	CX3CL1	ABCA1	PYDC1	IL12RB2	GPR23	P2RY6	PEG10	PTK2	GPR22	DOCK1	IL12RB1	GPR21	P2RY4	P2RY2	P2RY1	TEK	APOC3	GPR25	ADRA2A	GRPR	ADRA2C	ADRA2B	EGF	TRAF6	GPR20	GABRE	UCN	CCM2	FIBP	TNFRSF13B	CDKN1C	EPS15	LAT	GPR32	GPR35	GPR34	GPR37	GPR39	IKBKG	TBXA2R	MTNR1B	ADRA1B	ADRA1A	MERTK	ADRA1D	GPR31	RHO	MTNR1A	GPR109B	LEPR	DUOX2	DUOX1	GABBR1	GABBR2	CCRL2	PRMT1	CCRL1	PTGER1	PTGER2	PTGER3	IL18RAP	PTGER4	GPR19	SLA2	OTX2	NUP85	LEFTY1	ADRB2	CHRM5	ADRB1	CHRM4	CHRM3	CHRM2	CHRM1	GPR15	GPR17	TSHR	GAP43	PTAFR	GPR12	ACVR1	TTRAP	LCP2	VIP	APH1A	PF4	TSHB	STUB1	TAC3	IGF1R	HRH1	RGMB	HRH3	HRH2	LEFTY2	CD2	GPSM2	KLRA1	GUCA1B	FLT3	FLT4	NF1	CBL	ANXA1	FRZB	NCSTN	GCG	PDC	GDF10	GDF15	OPRD1	ADORA3	ADCY7	IL6ST	GPR123	EDN2	GDF5	LHCGR	CD47	LILRA1	HOMER3	APOE	GAB1	IFNG	GRID2	CLEC4A	RAPGEF4	GDF9	PSENEN	IFNK	RAPGEF1	CD3G	C5AR1	STC2	EFNB3	CD3E	HTR4	DEPDC2	RIC8B	OR1D2	OR1D5	OR1D4	C16orf5	SAG	CCR9	CRHR1	CRHR2	LILRB2	CCR8	LILRB5	CCR5	TACSTD2	CCR3	LILRB3	HTR7	CCR2	HTR6	CX3CR1	PDGFRA	STC1	TGFBRAP1	ACR	CDK5R1	CALY	PRLHR	ENPP2	TRHR	AKAP12	AFAP1L2	BDKRB2	PXN	MAML3	AGRN	AGRP	MDFI	CNKSR1	MLN	SMAD7	MAML1	MAML2	SMAD5	SMAD4	CIDEA	TRIO	SMAD3	SMAD2	SMAD1	TAX1BP3	HOMER1	AGER	HOMER2	KDR	NTRK3	CBLC	NOTCH1	EPS8	NUP62	NPY	CD59	NTRK1	NTRK2	GRK6	GRK4	PYY	GRK5	GHSR	ENG	GRK1	CCKAR	MCHR1	TAS2R1	ACVRL1	IL27RA	BCAR1	WASF2	GLI2	GLI1	EDNRA	EDNRB	ASGR2	PDPK1	BAG1	ZFYVE9	TGFA	CAP1	XCR1	ADAM11	ADAM10	GPR176	CCKBR	LY96	RXFP3	CD160	NFAM1	GRM1	SIGIRR	GRM5	CLEC1A	GRM4	GRM3	GRM2	TNFRSF10B	PSEN1	GRM8	GRM7	PSEN2	GRM6	CLEC1B	CXCL1	AVPR2	PARD3	CCR1	LANCL1	CXCL9	GCGR	MIF	AZU1	LY6E	AGT	NPFFR2	CLEC2D	VWC2	CD24	CD28	CAP2	NLK	OPN1MW	GRIA3	NPR2	GRIA4	PTGFR	BIRC3	BIRC2	CD19	ERBB2IP	FYN	MAPK14	CALM3	PTCH1	OPN3	CD14	F2RL3	NRTN	CASR	GABRB2	PDGFA	F2RL1	MBIP	FOXO4	VIPR1	GHRHR	IL31RA	SCTR	PTGIR	GP6	MS4A2	GLP2R	PRKACB	MADD	PICK1	SOCS1	TNFRSF14	SOCS5	AGTRL1	TRAT1	PTHLH	IGSF6	LAT2	PLCE1	IGSF2	GLP1R	FGFR4	FGFR3	SNX6	GRB2	RRAGA	SRC	IRAK3	CNR1	CNR2	DEFB1	DEFB4	PTPN6	TBL3	GABRA2	GABRA1	GABRA4	GABRA3	MALT1	LTB4R2	CD274	CD79A	CORT	GRB7	SST	PIP4K2B	TACR3	TACR2	TACR1	RRH	GNRHR	LGR5	TAAR8	AKT1	ACVR1B	TAAR9	TAAR6	CXCR5	CXCR4	ANG	CXCR6	PTHR1	TAAR1	SHC1	CALCRL	SHC3	RAMP1	IFNGR2	PRL	PLCB2	NPFF	KHDRBS1	GABRG2	OXGR1	INHA	FSHR	OR10J1	IFNAR1	UBE2N	GRP	CD3EAP	ACVR2A	IFNAR2	ACVR2B	GHRH	HIPK2	GHRL	COMMD7	PRKD3	CALCR	GPRC5C	TNFRSF25	GPR6	GPR1	GPR4	GPR3	CALCA	TNFRSF1A	UTP11L	RGS11	RGS12	CEP57	PTH	PYCARD	PTN	GP1BA	GPR103	PIK3R3	PPAP2A	PIK3R1	PTPRC	IL2RB	PTPRD	GLRB	IL2RA	DTX1	RGS19	CBY1	RGS16	RGS14	IRF9	IL8RA	IL8RB	RGS20	PRLR	MLNR	MAPK8IP2	MPL	BMPR1A
LYMPHOCYTE_DIFFERENTIATION	na	JAG2	HDAC7A	TPD52	SPINK5	SART1	ZAP70	CD4	IL4	PTPRC	CD3D	IL7	IL27	CEBPG	NFAM1	INHA	SOCS5	CD1D	HDAC5	HDAC4	INHBA	LCK	CD79A	IL12B	HDAC9	NHEJ1	IL2
CELL_STRUCTURE_DISASSEMBLY_DURING_APOPTOSIS	na	FOXL2	AIFM1	GZMA	DFFA	DFFB	CYCS	CECR2	BNIP3	CIDEA	TPD52L1	GZMB	PPT1	PMAIP1	SOD1	MOAP1	CASP3	CDKN2A	BAX
NUCLEOBASE__NUCLEOSIDE__NUCLEOTIDE_AND_NUCLEIC_ACID_TRANSPORT	na	NCBP2	NUP160	AQP9	EIF5A	SLC29A1	SLC23A1	SLC29A2	SLC23A2	RAE1	SLC35B2	DDX19B	DDX25	SLC28A2	SLC28A1	HRB	KHDRBS1	NUP133	UPF2	UPF1	SMG6	NUDT4	SMG5	CKAP5	SMG7	NXF5	HNRNPA2B1	SMG1	VDAC3	DDX39	TSC1	NUP107	BAT1
CYCLIC_NUCLEOTIDE_METABOLIC_PROCESS	na	PTHLH	UCN2	ADM	ADCY7	NUDT4	GRM8	ADORA2A	OXER1	PTH	ABCA1	PDZD3
DETECTION_OF_STIMULUS_INVOLVED_IN_SENSORY_PERCEPTION	na	RTP3	RP1	UNC119	RTP4	TRPC3	TAS1R3	NR2E3	OPN1SW	ABCA4	TAS1R2	SAG	TAS2R16	PITPNM1	PDE6B	TAS2R14	PDC	TAS2R43	CACNA1F	OPN4	GRK1	RHO
RESPONSE_TO_NUTRIENT	na	CCKAR	GNAI2	ENPP1	STC2	PPARG	ENSA	GCGR	CHMP1A	TULP4	SSTR2	CDKN2B	SSTR1	CDKN2D	GIPR	STC1	OGT	SST
ACTIVATION_OF_JNK_ACTIVITY	na	MDFI	DBNL	ZAK	KIAA1804	PTPLAD1	PKN1	MAP4K1	DAXX	MAP3K6	MAP3K5	MAP4K5	MAP3K2	MDFIC	MAP3K9	MAP3K10	MAP3K11
REGULATION_OF_SYNAPSE_STRUCTURE_AND_ACTIVITY	na	COL4A4	YWHAG	NTF5	KLK8	YWHAH	APOE	GRIK2	NPTN	GHRL	CNTN4	UBB
SULFUR_METABOLIC_PROCESS	na	TPST1	TPST2	GCLC	HS3ST5	NDST1	NFS1	GCLM	GLRX2	GPX1	MSRA	CHST12	CHST11	CHST14	CHST13	HS6ST1	GSTA1	GALNACT-2	ChGn	UST	CHST2	CHST3	CHST4	CHST5	CDO1	SOD1	GLCE	CHST1	ADI1	CHST7	CHST6	CHST9	CHST8	MAT2B	CTNS	EXT1	SMS	HS3ST3B1
NEGATIVE_REGULATION_OF_HYDROLASE_ACTIVITY	na	BIRC5	SFN	HBXIP	TNNT2	GPX1	APOA2	CDKN2D	PPP2R4	ATPIF1	ANGPTL3	IFI6	DNAJB6	DHCR24	ANGPTL4
BIOSYNTHETIC_PROCESS	na	RPL18	RPL19	RPL14	SGMS2	GBGT1	RPL13	PTGS1	RPL15	SGMS1	RPL11	OGT	DDAH2	YARS	GATM	UGCG	EIF2S3	SARS2	RPS19	EIF2AK1	RPS17	BACE2	RPS12	HSD11B2	RPS10	RPS11	EIF2AK3	EIF2AK4	ADSS	PABPC4	MTIF2	PDSS1	MTIF3	PDSS2	IL17A	RPS27	LPCAT1	IL17F	PEMT	MGAT4B	MGAT4A	PAIP2	PAIP1	RPS9	RPS5	GCS1	CYP7B1	GALNAC4S-6ST	LDLR	EIF2A	ACN9	YBX2	ST6GALNAC6	TYR	POMGNT1	NOD1	XYLT1	EEF2K	GALNACT-2	MRPL3	PIK3C2A	PI4KA	NDUFA13	EIF1B	PI4KB	INHBB	INHBA	EIF4A3	MAST2	EREG	RPL41	TRSPAP1	EIF4A2	MTRF1	RPL3L	IL12B	DOLPP1	DEGS1	CMPK	TUFM	HSD3B1	ALDH18A1	NACA	HSD3B7	RPL35	UGDH	GPAA1	RPL37	RPL38	RPL39	NECAB3	PET112L	RPL30	DGKE	RPL31	DHCR7	RPL34	MPDU1	MARS2	DAZL	IL4	IL6	DAZ1	UPF1	FADS1	IL9	RPL26	FADS2	RPL24	ETF1	RPL28	RPL29	GLA	LARGE	RPL22	RPL21	DPM1	NLRP12	DPM2	GAMT	MAT2B	DPM3	LRP2	HPGD	NR5A1	IL18	HBS1L	EIF5	RPS6KB2	TSPAN7	TSPAN8	IL10	TGFB2	FNTB	APOA2	APOA1	FNTA	B3GALNT1	DDX25	ATG7	RPN1	EIF1	SAMD4A	EBI3	EGFR	BCL10	IL29	IL27	CDO1	PNPLA3	HSPB1	NFE2L1	ME1	CNBP	ADORA2A	ST8SIA1	PAH	ST8SIA3	ABCA1	ST8SIA2	OAZ1	RPL7	RPL6	RPL9	RPL8	RPL3	SCYE1	RPL5	PCYT1B	DYRK2	RPL4	RPL7A	B4GALT7	SDF2	B4GALT1	AIPL1	FDPS	RPL23A	FURIN	B3GAT2	ATF4	TSC1	ST8SIA4	ST8SIA5	PDZD3	PTGES3	IMPA1	NDST1	ALG1	ALG2	ALG5	DPH1	ALG6	DPH3	RPS2	ALG8	RPS3	PEX7	WARS	ALAS1	ALAS2	RPS3A	NPC1L1	PCYT2	OCA2	MAN1A2	DHRS9	PMM2	AKR1D1	ALDH9A1	TM4SF4	TM4SF5	GALNT2	PGS1	GALNT1	HS3ST5	GALNT7	GALNT6	GALNT5	PAIP2B	DCT	A4GNT	GCHFR	GMDS	CEBPG	ASMT	GYG2	MAN1C1	OXSM	GCK	TSFM	ELA2	ALAD	MRPL41	EIF2C1	ADCY7	B3GALT6	B3GALT5	B3GALT4	BBOX1	AGPS	PLOD1	EIF1AX	ASMTL	LCAT	HRSP12	TRAK1	SULT1A2	EIF2B2	EIF2B3	EIF2B4	EIF2B5	MRPL52	MRPL51	ChGn	AARS	C16orf7	PPARGC1A	BOLL	GLCE	CD37	HAS1	RARS	EXT1	EXT2	HS3ST3B1	LALBA	COASY	GCNT4	GCNT3	GCNT2	FARS2	TFCP2L1	KEL	PFKFB1	IGF2BP2	GPR143	CD74	PPAT	DMD	GYS2	MRPL55	GCNT1	UAP1	MOCS2	MCAT	FDXR	RPL18A	GHSR	IDI1	ALG12	BMP6	ABCF1	GYPC	COPS5	COX10	NOS2C	AGPAT6	CYP39A1	OXER1	CHST12	CHST11	CHST13	AGPAT2	COX15	DHCR24	AGPAT1	PRG3	GMPS	SIGIRR	ADM	PTGDS	GRM8	ADK	FARSB	RPS4Y1	SERP1	BCAT1	FUT9	FUT8	FUT7	FUT6	FUT5	UROS	RPL27A	HPRT1	GCH1	MIF	STT3B	AZU1	MRPL10	STT3A	CYP27B1	CHM	SEPSECS	FUT4	BCL3	AP3D1	FUT1	FUT2	TSTA3	NSDHL	CD28	RRBP1	SOD1	EIF2B1	COG3	MRPL23	COG7	APBB1	PAICS	COG2	TSPO	TUSC3	CTPS	TLR1	TLR3	EIF5A	TLR4	TLR6	LASS5	TLR7	TLR8	TLR9	CPOX	SPR	NQO1	SPN	NANP	FECH	DARS	FUT10	NR0B1	CHPT1	PYCR1	PLCE1	UCN2	PI4K2A	MVK	GCLC	GCLM	KARS	EIF3C	EIF3D	B3GNT8	EIF3A	EIF3B	B3GNT5	EIF3G	EIF3H	EIF3E	EIF3F	SFTPD	EIF3I	EIF3J	PGGT1B	GAL3ST1	CYP19A1	EEF1A1	MRPS24	CD276	AK5	FOXP3	BRCA1	EIF4B	EIF4H	SLC25A10	LASS1	GLMN	GUK1	HSP90AB1	METAP1	CYP11B2	PPOX	AKT1	PIGK	PIGF	ANG	PIGG	PIGH	POMT1	PIGB	PIGC	TNIP1	LTB	PIGA	HSP90AA1	PIGZ	CYP11A1	PIGY	PIGV	PIGU	PIGT	CHST3	PIGS	MRPS7	INHA	COQ7	ALK	PIGO	COQ3	EIF4G2	COQ2	UMPS	MAGT1	EIF4G3	DGAT2	CHST7	CHST6	CHST9	CHST8	CD81	GHRL	DHPS	TNFRSF8	ARPP-19	TYMS	KRT7	ETNK1	HS6ST1	PTS	PTPRC	LIPA	B3GALT2	DEFB103A	LTA4H	IRF4	SLC5A7	LIPC	POFUT1	SCP2
TRANSCRIPTION__DNA_DEPENDENT	na	SLC2A4RG	XRCC6	MED24	HOXD13	RORB	MED23	REST	MED21	ZNF254	MED20	CITED1	CITED2	EPC1	TAF5L	FOXF1	MED26	FOXF2	MED27	PQBP1	VPS4B	ZNF396	PATZ1	IKBKAP	ZNF45	PCBD2	RREB1	JARID1B	RXRA	JARID1A	ZHX1	MECP2	ZHX2	MED12	ZHX3	MED14	MED13	HNF4G	HTATIP	NME2	PTRF	ZNF238	HNF4A	MED16	MED17	SMARCAL1	TGIF1	SHOX	MYBBP1A	ZNHIT3	TRAPPC2	ZNF76	CRTC1	MYEF2	VPS72	FOXH1	HEXIM2	HEXIM1	PIR	ZNF74	TCF4	VEZF1	TCF3	ARHGEF10L	UTF1	TCF7	KLF12	KLF13	KLF10	MAP2K3	KLF11	ESRRG	TFCP2	C19orf2	USF1	TRPS1	MZF1	PARP1	HLF	TAF1C	ELF1	HNF1B	TAF1A	HNF1A	ELF2	HTATIP2	ELF3	ELF4	ELF5	EZH2	SPI1	TP63	ZNF345	DAXX	YBX1	YBX2	ZNF350	RRN3	HSF2	ZNF148	ZNF146	CREG1	BRD7	SPIB	HSF4	MYC	TAF1L	BRD8	ZNF281	BATF3	ATF7IP	MTERF	ZNF282	BRF1	GMEB2	PTF1A	GTF2H4	TP53	NDUFA13	FOSB	ZNF143	TTF2	MXD4	JMY	GTF2H1	ARHGEF11	MYCN	CIAO1	INHBA	EREG	ZNF136	PFDN5	RUVBL1	NSD1	CLOCK	ZMYND11	ZNF274	CREM	ZNF367	NUFIP1	ZNF35	ZNF177	ZNF174	TADA2L	LIMD1	SUPT4H1	TRIP11	TRIP13	FOXD3	ZNF263	IL4	MYF6	LMX1B	TRIM29	MYF5	TRIM28	TRIM27	TNP1	ELAVL2	TRIM24	PHF12	TRIM22	TP73	RPS6KA5	ATRX	ZNF157	MNAT1	TADA3L	RPS6KA4	PPBPL2	NARG1	RBAK	TCEB2	FOXE1	TCEB3	PHF5A	TCEB1	NR5A2	FOXE3	NR5A1	MMS19	LMO4	TBP	NR2E3	TCEAL1	CBFB	TGFB1	GTF2E1	GTF2E2	SMARCD2	MDFIC	SMARCD3	SMARCD1	SCRT1	BCL10	ZNF593	POU2AF1	HDAC10	ARID1A	CSDA	DDIT3	JUNB	PA2G4	HIF1A	TCFL5	SMARCE1	MNX1	TFAP2B	SMARCA5	EDF1	TFAP2A	NFE2L1	NFE2L2	TFAP2C	SMARCA1	NFE2L3	SMARCA2	EID1	HMGB1	CNBP	HMGB2	CCRN4L	LITAF	UBE2V1	ABCA2	NR2C2	CXXC1	TROVE2	MEIS2	TCERG1	RPL6	SMARCB1	JUND	TEAD4	SNF8	TAF9	HELLS	TFDP1	TAF2	TRIP4	EPAS1	TAF5	TAF8	BRIP1	NEUROG1	HDAC5	ATF6	HDAC4	ATF5	ATF4	NRF1	HDAC2	GTF2F1	SMARCC1	DYRK1B	ATF7	SMARCC2	GTF2F2	PRKAR1A	ABL1	HDAC8	E2F1	E2F2	E2F3	RSF1	FOSL2	ARID4A	E2F6	PAX5	ZNF202	CTCF	DEK	PAWR	PAX3	PAX2	PAX1	FEV	TMF1	MAX	MAZ	PAX8	LRRFIP1	NFIL3	FOSL1	NFX1	PTGER3	SLA2	ARID5B	ARID5A	CDK9	RB1	ESR2	CDK7	HMGA2	HMGA1	PRPF6	TARBP1	TARBP2	NCOA6	ZFPM2	JMJD1C	CARM1	NFYC	NFYB	NR3C1	NFYA	IVNS1ABP	HIC1	TSC22D1	TFAM	ORC2L	TSC22D3	ECD	CEBPZ	GTF3C6	CHD2	CHD1	NFATC4	NFATC2	GTF3C2	NFATC3	GTF3C4	CHD4	NFATC1	CHD3	MAF	CEBPA	CEBPB	VHL	CEBPD	NFRKB	CEBPG	CREB5	HUMBINDC	MED30	DBP	ID4	CDX2	FST	HIRA	PTTG1	SIN3A	TRAK1	RARB	SUPT5H	TWIST2	TWIST1	PITX2	YY1	NKX2-8	TAF6L	PPARGC1A	PPARGC1B	UHRF1	PRDM4	MTF1	ABT1	MNT	PRDM1	TGFB1I1	GCN5L2	DEAF1	ELL	AFAP1L2	CALR	PLAGL1	DRAP1	HTATSF1	DUX1	MAML3	BCOR	TCF25	NKX2-5	MDFI	KLF5	HMG1L10	BMP2	KLF7	IKZF3	MLL	KLF9	SUB1	MAML1	CREBBP	MAML2	RYBP	SMAD4	SMAD3	SMAD2	PMF1	UBP1	POLRMT	NOTCH2	TCEB3B	RNF4	NOTCH4	JAZF1	SUPT16H	TCF19	RBPJ	NCOR1	ZFHX3	TCF12	KLF4	TCF15	BMP6	CCNT2	GTF3A	ZBTB32	COPS2	PPARA	PPARD	COPS5	TBX22	TBX21	CCNT1	PPARG	NFKB1	ZEB1	NFKB2	HSBP1	GLI2	KCNIP3	ZBTB38	GLI1	BLZF1	GFI1B	ASH2L	NR2F2	MSL3L1	SNAPC5	CCNK	POLR1E	TBX10	SNAPC2	ZNF354A	CCNH	SNAPC4	SNAPC3	POLR1C	MBD1	GTF2B	SCAP	RBBP8	MED6	CTNNBIP1	MED7	MED4	CHMP1A	GTF2I	ASH1L	RIPPLY1	SRCAP	TBX19	MED1	POLR2G	ETV7	POLR2F	NMI	POLR2E	POLR2L	POLR2K	POLR2J	POLR2I	EHF	ZBTB16	POLR2D	POLR2C	POLR2B	SUFU	MRPL12	NR1D2	SQSTM1	GATAD2A	PEX14	MLLT1	ETV1	BCL6	HSF2BP	MLLT6	POLR3G	POLR3H	POLR3K	TBX3	TBX2	HCLS1	TBX5	AFF4	ILF3	SNAI2	STAT1	POLR3C	STAT3	SOD2	STAT2	PREB	UBTF	ILF2	NEUROD2	PHF21A	PBX1	PBX3	RBM14	CIR	PBX4	HNRPAB	MYOD1	THRA	CRABP2	FOXO1	FOXO3	FOXO4	GATA1	HOXC6	GATA2	ATOH1	GATA6	TARDBP	GATA3	GATA4	HOXC5	TFB2M	MYST2	GABPB2	MYO6	FOXN1	ZNF189	NR0B2	ARNTL	NR0B1	ELL3	TRERF1	AHR	FOXN3	ELL2	ADRM1	TIAL1	TFAP4	SOX5	ELK1	NKX3-2	BTF3	SKIL	RUNX1	RUNX3	RNF14	SREBF1	MAFF	NFE2	SAP18	SNW1	GSC2	FOXP3	BRCA1	SREBF2	PSMC5	GCM1	DNMT1	MAFA	SOX21	POU6F2	NR6A1	FOXK2	BUD31	FUBP1	MEN1	FOS	ANG	POU5F1	NARG1L	POU4F2	SOX18	POU4F1	MKL2	ALX1	ELP4	ELP3	ELP2	NANOG	SP100	LDB1	SOX12	MSC	UBN1	NRIP1	CD3EAP	BPTF	NRL	ZMIZ2	MDM2	MDM4	CUX1	ZFP161	GLIS3	ING4	SUPT3H	TNF	ING2	GLIS1	HCFC1	NFIX	HCFC2	POU1F1	TCF7L2	TNFRSF1A	NPAS2	ERCC6	HAND1	HAND2	POU2F3	POU2F2	NFAT5	GFI1	ERCC3	APEX1	ENO1	ERCC2	ERF	DTX1	SOX30	SIRT4	SIRT5	CBY1	SIRT1	IRF9	SP1	SP2	IRF7	DR1	SP3	IRF8	THRAP3	SP4	IRF1	IRF2	IRF3	NFIC	CRK
STRIATED_MUSCLE_DEVELOPMENT	na	KCNH1	MYL6	MYOD1	MYEF2	CACNB2	HDAC7A	TTN	TGFB1	MYL6B	MKL2	CHRNA1	BOC	IFRD1	BMP4	MYF6	COL4A4	FOXL2	TBX3	ACTA1	MYF5	TAZ	CENPF	NRD1	MYOZ1	MBNL1	CBY1	CSRP3	SIRT2	HDAC5	HDAC4	KRT19	NOTCH1	MAPK12	SVIL	MYH11	CACNA1H	UBB	ADAM12	HDAC9	IGFBP3
M_PHASE	na	XRCC2	KNTC1	PKMYT1	TTK	AURKA	CDC16	TTN	TGFB1	RAD21	DDX11	CDKN2B	TARDBP	STAG3	CCNA1	CDCA5	CCNA2	ANAPC5	RAN	RINT1	ANAPC4	LIG3	ESPL1	PIM2	DCTN3	BOLL	DCTN2	RAD1	REC8	MAD2L1	ZWINT	CLIP1	AKAP8	MAD2L2	RAD17	NEK6	PPP5C	PAM	NEK2	MRE11A	CHEK1	ANLN	ANAPC10	ANAPC11	RCC1	SYCP1	PIN1	DUSP13	RAD51L1	NPM2	PBRM1	RAD51L3	EGF	GML	SSSCA1	CDC23	NDC80	SUGT1	CDC27	RAD54L	ATM	NOLC1	PLK1	RAD54B	SMC1A	KIF22	KIF25	NBN	TRIAP1	KIF2C	PCBP4	DLG7	PRMT5	TGFA	TAF1L	ZW10	KIF11	KIF15	TPX2	NUSAP1	UBE2C	RAD52	RAD50	RAD51	CHMP1A	EREG	TOP3A	BUB1B	CHFR	DMC1	KPNA2	PML	CETN1	BRSK1	SPO11	NCAPH	NUMA1	HSPA2	BUB1	CDC2L5	CD28	PDS5B	MSH5	MSH4	BIRC5	CENPE	CDC25C	SC65	SMC3	SMC4	CDC25B	MPHOSPH9	EPGN	MPHOSPH6	CIT
REGULATION_OF_CELL_MIGRATION	na	RTN4	BMP10	ACVRL1	BCAR1	ABI3	PTEN	SHH	VCL	MIA3	TDGF1	CENTD3	ANGPTL3	LAMB1	EGFR	PARD6B	GTPBP4	NF2	TBX5	NF1	SPHK1	NEXN	PLG	THY1	CDH13	ALOX15B	CLIC4	AMOT	TRIP6
PROTEIN_MATURATION	na	SASP	NCSTN	APH1A	PSEN1	ATP6AP2	REN	PSEN2	PSENEN	STUB1	SRGN	AIP
COENZYME_METABOLIC_PROCESS	na	MOCOS	ME1	COASY	GCLC	ALDH1L1	PGD	ACOT2	ACOT1	GCLM	PDSS1	PDHB	ACOT4	PDSS2	GLRX2	ACOT9	MTHFD2	GPX1	ACOT12	GSTA1	MOCS2	ACO2	FTCD	C16orf7	ACLY	COQ7	SOD1	OXSM	SDHA	SDHB	COQ3	PGLS	GLYAT	COQ2	NNT	MLYCD	SDHC	SDHD	CTNS
CYTOPLASM_ORGANIZATION_AND_BIOGENESIS	na	PARD6A	PARD6B	TLN1	GJD3	TLN2	PRKCI	GJA1	GJA4	GJA5	VCL	GJC1	CD9	TJP1	ITGA6	LAMC1
REGULATION_OF_TRANSFERASE_ACTIVITY	na	ALS2	ZAK	EDN2	C13orf15	TNFSF15	PKMYT1	MBIP	TLR6	MAP3K7	MAP3K6	MAP3K5	MAP3K4	CDKN2A	DIRAS3	CDKN2B	CDKN2C	MDFIC	CDKN2D	MAP3K9	TDGF1	SPRED2	CHRNA7	SPRED1	GNG3	EDG5	EGFR	ANAPC2	DBNL	GTPBP4	C5AR1	RBL2	MADD	PIK3CB	KIAA1804	RBL1	PICK1	THY1	MAP4K5	PLCE1	CARTPT	MAP3K7IP1	TRAF2	CDK5R1	CDK5R2	ADORA2B	PTPLAD1	ERBB2	MAP4K1	CHEK1	ALS2CR2	PYDC1	CCNG1	CDC37	SERINC2	SERINC5	HEXIM2	HEXIM1	SERINC1	DUSP16	ADRA2A	ADRA2C	TRAF7	TRAF6	EGF	MDFI	TAOK2	MAP2K3	PIF1	DUSP22	TPD52L1	MALT1	CDKN1C	CBLC	LYK5	RGS3	RGS4	CCNT2	CCNT1	LATS1	PTEN	DAXX	PDCD4	LATS2	CAMKK2	CCNE2	PAK2	CXCR4	ANG	TGFA	CDK5RAP3	SHC1	PAK1	CDK5RAP1	FGF2	SERTAD1	CDC6	IRAK1	CCNK	CCDC88A	HERC5	PKN1	CDK7	RB1	GTF2H1	CARD10	TARBP2	NCK2	PROK2	GRM4	CCND1	ADRB2	CCND3	EREG	CCND2	LAX1	HIPK3	CHRM1	CD81	GADD45G	ERN1	MAP3K10	GHRL	GADD45B	MAP3K13	GADD45A	GAP43	PRKD3	MAP3K11	CKS1B	PARD3	C5	FPR1	TRIB3	BCCIP	SFN	TRIB2	TRIB1	AZU1	TSPYL2	MAP3K2	CD4	CD24	PPAP2A	APC	GPS1	PTPRC	NF1	CRIPAK	CDKN3	CDC25C	SOD1	CDC25A	GPS2	MNAT1	DUSP2	PRLR	EPGN	CKS2	DUSP9	DUSP8	DUSP6
MYOBLAST_DIFFERENTIATION	na	KCNH1	BMP4	ACTA1	TBX3	MYEF2	MYOZ1	MBNL1	TTN	NOTCH1	KRT19	MAPK12	MYH11	CACNA1H	ADAM12	BOC	IFRD1	IGFBP3
SENSORY_PERCEPTION_OF_TASTE	na	RTP3	TAS2R16	RTP4	TAS2R14	TAS2R4	TAS2R5	TAS2R3	TAS2R43	TAS1R3	TAS1R1	TAS1R2
GLUCOSE_CATABOLIC_PROCESS	na	GAPDHS	ALDOA	PGLS	PFKL	ECD	PGD	PFKFB1	ALDOB	HK1	PFKM	TKTL1
INTRACELLULAR_TRANSPORT	na	RAB3GAP2	LTBP2	USE1	MXI1	SSR1	BAK1	GBF1	RAE1	APOE	HOMER3	TRAK1	VPS4B	TLK1	RPL11	KIF13B	OPA1	CRYAA	KIF5B	KIF5A	CRYAB	VPS45	NOP5/NOP58	MYH7	OPTN	MYH6	MYH9	ERGIC1	VTI1A	ERGIC2	CLEC4M	ERGIC3	UXT	NPC1	TXNDC1	KRT18	NPC2	ATP2C1	TBRG1	F2	PEX26	RAB14	MYBBP1A	RTP3	KIF4A	RTP4	NFKBIE	MTX2	RER1	MYO9B	ALS2CR2	BCL2L1	CALR	CD74	CDC37	UHMK1	STX18	STX16	DUSP16	TMED10	SEC23IP	TRAM1	MDFI	KIF3B	NXF5	SMAD3	ARFIP1	TINAGL1	HNRNPA1	ABCG1	NFKBIL2	LYK5	CBLB	TRPS1	CD209	BET1L	SRrp35	GOSR2	LGTN	GOSR1	RERE	ARSB	HTATIP2	PDIA3	TIMM17A	TIMM17B	AP3S2	BNIP3	GLI3	COPB2	TLOC1	C3orf31	ZFYVE9	COPB1	AP3B2	ANP32A	SLC25A1	GOLGA5	KDELR1	AP3B1	TOMM34	DYNC1I1	STX5	KDELR2	RPGR	TP53	FLNA	ANKRD27	NUP205	TOMM22	NUP107	STEAP2	BET1	EEA1	NUP214	NAGPA	PEX19	SQSTM1	DDX19B	BCL2	PEX16	BCL3	AP3D1	PEX14	BCL6	PEX13	EXOC5	SNAP23	PEX12	AP1GBP1	PEX10	APBA1	FYB	RAB2A	UPF2	UPF1	NLGN1	PPP1R10	GABARAP	SELS	COG3	YWHAH	COG7	GSK3B	RAB35	NLRP12	YKT6	SSR2	COG2	BARD1	NCBP2	TSPO	NRBP1	XPO6	AP1G1	LMAN2L	EIF5A	TNFSF14	CSPG5	MIPEP	AGXT	TGFB1	KLHL2	STARD3	DDX25	SCAMP1	MCM3AP	NUP133	SCAMP3	SCAMP2	MYO6	STAP1	NUDT4	ERP29	NUPL2	TNNT2	DDX39	COPG2	RPAIN	LYST	LRPPRC	BAT1	MYL6	DERL2	STX7	DERL1	NAPG	COPZ1	CTSA	NAPA	ABCA2	ABCA1	LMAN1	NPM1	DOPEY2	DOPEY1	SMG6	SMG5	MYO1E	SMG7	SMG1	SNAPIN	ICMT	MALT1	NFKBIL1	TRNT1	PPIH	TSC1	VCP	PTTG1IP	RHOT1	RHOT2	XPO7	TRIP6	SLC25A15	MYH10	HPS4	PEX6	PEX3	PEX7	AKT1	PEX1	ZFYVE16	RANBP5	RHOB	RANBP2	NCKIPSD	TPR	KPNB1	ZW10	KHDRBS1	HSP90AA1	TIMM23	NLRP3	TIMM44	M6PR	KIF1C	MFN2	ADRB2	KIF1A	KIF1B	ATG4D	ATG4C	ATG4B	ATG4A	ARCN1	TOM1	KPNA6	KPNA5	KPNA4	KPNA3	KPNA2	COPE	KPNA1	FUSIP1	NUP98	TNF	AP1M2	NUP160	CDH1	SEC63	CEP57	AP3M1	MYL6B	TAP2	SEC22A	SEC22B	SCG5	SEC22C	CCS	APPBP2	TNPO1	NEFL	HRB	NF1	MON2	ATXN1	MAP1S	TRPC4AP	FAF1	GGA1	F2R
INTRACELLULAR_PROTEIN_TRANSPORT	na	RAB3GAP2	TSPO	XPO6	LTBP2	AP1G1	EIF5A	TNFSF14	MIPEP	MXI1	AGXT	TGFB1	KLHL2	SSR1	HOMER3	TRAK1	TLK1	RPL11	KIF13B	MCM3AP	MYO6	STAP1	VPS45	NOP5/NOP58	ERP29	OPTN	NUPL2	RPAIN	F2	PEX26	RTP3	DERL2	RTP4	DERL1	NFKBIE	CTSA	ALS2CR2	CALR	CD74	CDC37	UHMK1	DUSP16	NPM1	TRAM1	SEC23IP	MDFI	SMAD3	ICMT	SNAPIN	ARFIP1	NFKBIL1	TRNT1	NFKBIL2	LYK5	PPIH	CBLB	VCP	TRPS1	PTTG1IP	LGTN	XPO7	TRIP6	RERE	PDIA3	TIMM17A	TIMM17B	HPS4	PEX6	AP3S2	PEX3	GLI3	PEX7	AKT1	TLOC1	PEX1	C3orf31	ZFYVE9	ZFYVE16	RANBP5	RANBP2	NCKIPSD	TPR	KDELR1	KPNB1	AP3B1	TOMM34	KDELR2	RPGR	NLRP3	TIMM23	TIMM44	FLNA	MFN2	ATG4D	ATG4C	ATG4B	NUP205	ATG4A	ARCN1	KPNA6	TOMM22	KPNA5	KPNA4	KPNA3	KPNA2	KPNA1	TNF	AP1M2	CDH1	SEC63	NUP214	NAGPA	CEP57	PEX19	AP3M1	TAP2	PEX16	BCL3	PEX14	AP3D1	BCL6	PEX13	SCG5	PEX12	APPBP2	TNPO1	PEX10	AP1GBP1	APBA1	FYB	NF1	NLGN1	PPP1R10	GABARAP	SELS	YWHAH	COG7	GSK3B	NLRP12	TRPC4AP	FAF1	GGA1	SSR2	F2R	COG2	BARD1
PROGRAMMED_CELL_DEATH	na	CIAPIN1	BTK	MAGED1	CUL3	CUL2	MAP3K5	CUL5	AGTR2	FAS	DDAH2	CUL1	YARS	CRTAM	OPA1	CRYAA	BRAF	CRYAB	ESPL1	BCL2L11	BCL2L10	NME5	MAPK1	NME2	SSTR3	NME3	NME1	IFNB1	F2	MAPK8	MYO18A	UNC13B	TNFRSF6B	NFKBIA	BCL2L2	PPT1	HSPA1B	BCL2L1	PEA15	IFNA2	IL17A	DIABLO	PHB	SPHK1	DUSP22	GAS2	FXR1	VDAC1	BFAR	EI24	RTN4	HTATIP2	NUAK2	PDIA2	BNIP3	TP63	ZNF346	DAXX	BNIPL	MAGEH1	CLN3	AIFM3	AIFM2	CDC2	AIFM1	TP53	NDUFA13	JMY	SERPINB9	INHBA	BNIP1	BNIP2	RIPK1	SERPINB2	IL12A	IL12B	ALOX12	GPR65	PML	RTKN	PDE1B	PTK2B	PPP2CA	PCSK9	PHLDA2	RASA1	IL4	IL3	IL6	IL7	KIAA1967	TP73	PLG	NAE1	CDH13	GSK3B	BNIP3L	IL2	BARD1	ZAK	GRIK2	TNFSF15	TNFSF14	TNFSF12	TNFSF18	CRADD	TGFB1	TGFB2	NLRC4	CDKN2A	CDKN2C	CDKN2D	TIA1	TDGF1	ZNF443	IL1B	DAP	API5	IL1A	CIB1	BCL10	NUDT2	DFFA	RELA	DFFB	CECR2	FADD	IL24	HBXIP	EP300	TNFAIP8	HSPB1	HMGB1	CCL2	ADORA2A	ADAMTSL4	PRUNE2	AKT1S1	DOCK1	TRAF7	DYRK2	DDX41	ARHGDIA	ANGPTL4	TRAF3	TRADD	HDAC3	TNFSF10	CDKN1A	CDKN1B	HDAC1	VCP	IKBKG	ADRA1A	HSPD1	ABL1	DNAJB6	E2F1	IER3	DEDD	PRDX2	PAWR	PAX3	CASP6	CASP3	CASP4	CASP9	CLCF1	RPS3A	IAPP	PAX7	CASP7	CASP8	RHOB	NDUFS3	CASP2	NDUFS1	IHPK2	PPP2R1A	CYCS	IFI16	CDK5	LCK	ERN1	ERN2	RP6-213H19.1	ACVR1	DPF2	DCC	BCLAF1	RP5-886K2.1	ASNS	TRAIP	DPF1	IGF1R	DAD1	CD2	HSPA9	COL4A3	CEBPG	NF1	ANXA1	RAF1	BAD	TNFSF9	ANXA5	ANXA4	TNFSF8	HSP90B1	CUL4A	BAX	APAF1	CGB	CADM1	SNCA	DNAJB13	ADORA1	BAK1	APOE	TXNL1	SGPL1	CD3G	PIM1	C16orf5	CD38	TXNDC1	KRT18	CD40LG	ALOX15B	TXNDC5	VEGFA	LALBA	SIVA1	CDK5R1	STK17B	CD70	CHEK2	STK17A	CALR	CD74	PLAGL1	HIP1	BECN1	TP53BP2	LGALS1	SRA1	CIDEB	CIDEA	SMAD3	TPD52L1	TAX1BP1	NCKAP1	CIDEC	SFRP5	NOTCH2	RNF7	SFRP1	NUP62	IKIP	PPARD	LY86	BCAR1	FASTK	NFKB1	PTEN	TRIAP1	BAG4	GPX1	BAG1	TOP2A	DEDD2	DHCR24	GZMA	LGALS12	GZMB	PROK2	GRM4	AMIGO2	PSEN1	TNFRSF10D	PSEN2	MAP3K10	AVEN	SIAH1	SEMA4D	GADD45B	GADD45A	BID	YWHAZ	ATG12	GULP1	SFN	MIF	BCL2	BCL3	SPATA4	AATF	BCL6	CD27	CD28	TBX3	TBX5	BIRC6	BIRC5	BIRC4	BIRC3	SOD1	STAT1	IFT57	EEF1E1	BIK	CD14	TSPO	MAEA	CBX4	TLR2	FOXO1	EIF5A	PMAIP1	FOXO3	GDNF	MRPS30	SMNDC1	CASP8AP2	TPT1	ACIN1	MX1	SOCS2	SOCS3	MADD	BCL2A1	HRK	STK4	STK3	AHR	TIAL1	RIPK3	CROP	ERC1	GCLC	MCL1	FIS1	CSE1L	ALB	NPM1	MTCH1	GLO1	GML	BMF	SRGN	RUNX3	PTPN6	CFLAR	CARD8	HTT	MALT1	WRN	BRCA1	BBC3	RHOT1	CYFIP2	RHOT2	PDCD5	PDCD6	SST	IFI6	PDCD7	DAP3	FASLG	PDCD1	ACVR1C	PDCD2	AKT1	ACVR1B	CXCR4	PCBP4	BOK	LTA	PRKCA	NOL3	INHA	PRKCE	DAPK2	NLRP3	NCR1	DAPK3	NLRP2	NLRP1	DAPK1	PROC	TNFRSF9	BTG1	HIPK3	CFL1	SCIN	FAIM3	GHRL	NAIP	CTSB	MDM4	PPP1R15A	GSTP1	ING4	PRKCZ	TNF	TNFRSF25	TNFRSF8	ERCC5	MOAP1	UTP11L	SH3GLB1	PTH	TNFRSF18	PYCARD	ERCC3	PIK3R2	SCG2	ERCC2	PTPRC	FOXL2	IL2RB	DNM1L	IL2RA	UBE4B	SAP30BP	CASP10	P53AIP1	SON	MAP1S	BRE	MPO	PPP1R13B	TIAF1	IGFBP3	F2R
CENTROSOME_ORGANIZATION_AND_BIOGENESIS	na	BBS4	CROCC	CKAP5	CETN3	BRCA2	CETN1	CP110	UXT	NDE1	SASS6	CEP250	SAC3D1	CNTROB	NPM1	TUBE1
HEMOPOIESIS	na	TM7SF4	MMP9	SPI1	JAG2	ZNF675	FOXO3	HDAC7A	TPD52	SPINK5	SART1	IL10	TGFB2	IL31RA	ACVR1B	CDC42	ALAS2	ACIN1	MYST1	PRL	MYST3	KIRREL3	CD3D	LYN	IL27	LDB1	TAZ	CDK6	NFAM1	INHA	IFI16	SOCS5	MYH9	ACVR2A	INHBA	RPS19	LCK	NCOA6	SCIN	CARTPT	LRMP	IL12B	NHEJ1	RAB3D	CSF1	MAP4K2	RAG1	MAP4K1	PF4	ZBTB16	MLF1	CALCA	SNRK	RASGRP4	ZAP70	CD4	DYRK3	RUNX1	BLNK	IL4	PTPRC	MLL	IL7	MAFB	HCLS1	CEBPG	MAL	CD1D	HDAC5	HDAC4	NOTCH2	ETS1	NOTCH4	CD79A	HDAC9	IL2
MICROTUBULE_BASED_PROCESS	na	KIF23	SEPT5	LIMA1	PRC1	TTK	LATS1	CXCL12	HOOK3	KIF2C	PEX1	GSN	KIFAP3	MAPT	TUBG1	KIF13B	DYNC1I1	STX5	ARHGEF2	OPA1	CCDC88A	KIF11	KIF5B	KIF5A	RAN	NUSAP1	MID1IP1	MARK4	UNC84B	NEBL	NCK2	UXT	KIF1A	KIF1B	NCK1	TPPP	CNTROB	LRMP	MAPRE1	TMSB4Y	STMN1	KPNA2	LRPPRC	MAP3K11	SNAP29	KIF4A	AP1M2	KATNB1	ARF6	RCC1	SORBS3	CDC42EP2	TUBGCP6	TUBGCP5	TMED10	PAFAH1B1	CENTD2	CLASP1	CLASP2	SNAP23	NEFL	APBA1	ARHGEF10L	RASA1	CDC42EP5	APC	KIF3B	NF2	RNF19A	CKAP5	NLGN1	MID1	CENPJ	TUBGCP2	SMC3	TSC1	MAP1S	CAPG	RHOT1	RHOT2	MAP7	SMC1A	YKT6
REGULATION_OF_AXONOGENESIS	na	AMIGO1	RTN4	KLK8	APOE	ROBO1	MAPT	ROBO2	LRRC4C	SLIT2	THY1
RESPONSE_TO_EXTRACELLULAR_STIMULUS	na	CCKAR	NUAK2	GNAI2	ENPP1	PPARG	ASNS	ENSA	GCGR	CDKN2B	ALB	RASGRP4	CDKN2D	PCSK9	OGT	SREBF1	STC2	FADS1	TP53	LEP	PPP1R9B	TULP4	SSTR2	CHMP1A	CDKN1A	RPS19	NPY	SSTR1	GIPR	CARTPT	GHRL	STC1	GHSR	SST
APOPTOTIC_NUCLEAR_CHANGES	na	FOXL2	AIFM1	DFFA	DFFB	CYCS	CECR2	NDUFA13	BNIP3	CIDEA	TPD52L1	PPT1	SOD1	MOAP1	CASP3	CDKN2A	BAX	ACIN1	TOP2A	DEDD2
INDUCTION_OF_APOPTOSIS_BY_EXTRACELLULAR_SIGNALS	na	DPF2	BID	TNFRSF25	FASTK	DEDD	ADORA1	DAXX	CRADD	BTK	MAP3K5	CASP8AP2	PTH	DIABLO	DAP	DEDD2	PRKCA	CFLAR	NDUFA13	FADD	DAPK1	CD38	SSTR3	BAX	RIPK3	PDCD6	SST	DAP3
SULFUR_COMPOUND_BIOSYNTHETIC_PROCESS	na	GALNACT-2	GCLC	HS3ST5	NDST1	ChGn	CHST3	CDO1	GCLM	GLCE	CHST7	CHST6	CHST12	CHST11	CHST13	MAT2B	HS6ST1	EXT1	HS3ST3B1
GAMETE_GENERATION	na	CGB	HMGCR	JAG2	PTTG1	DNAJB13	BMP15	CSNK2A2	PRKACG	DDX25	OR7C1	GDF9	CCNA1	SPAG4L	PICK1	LIG3	SPA17	BCL2L10	SPAG9	NME5	REC8	SPAG6	TCFL5	SYCP3	SPAG4	TESK1	TESK2	BPY2	WFDC2	XRN2	PNMA1	DEAF1	BCL2L2	CHEK1	SYCP1	DAZAP1	RPL10L	OAZ3	DUSP13	NPM2	HOXA10	AXIN1	ADAM28	ABCB9	ADAM29	MEA1	GGN	RBMY1A1	CDY2B	TSGA10	VCX	INSL3	DEDD	PRKAG1	NR6A1	MOV10L1	YBX2	PARN	DYNLL1	SERPINA5	RPL39L	KHDRBS3	FOXJ1	HIST1H1A	MORC1	FSHR	THEG	VCX3A	PROK2	HIST1H1T	MAST2	VCX3B	EREG	ADAM18	IFT81	RUVBL1	FSHB	DMC1	DNAH9	H1FNT	TSPY1	USP9Y	USP9X	GPR64	SPO11	CDYL	CCT6B	SPANXA1	CEP57	HSPA2	SPAG11B	LEFTY2	DAZL	HSF2BP	SPATA4	PPAP2A	PPAP2B	BRD2	SOX30	TRIM27	MTL5	TNP1	SOD1	RACGAP1	BAX	MYCBPAP	PRM1	NLRP14	PTCH2	PRM2	CDY1	BMPR1B	TSSK3	TOB2	TSSK6
RESPONSE_TO_TOXIN	na	GLYAT	CES1	BCL2	BAX	AS3MT	DPYS	BPHL	NQO1	PDZD3	MPST
POSITIVE_REGULATION_OF_BINDING	na	TNF	UBE2V1	PRDX3	DPH3	NOD2	NLRC3	NPM1	PYCARD	ABRA	CAMK2A	BCL10	RELA	CEBPG	EDA2R	NFAM1	JMY	UBE2N	PRKCQ	CARD11	EP300	AKTIP	NME1	EDF1	IKBKB	EDA	ERC1	TSSK4	MAP3K13
CELLULAR_COMPONENT_DISASSEMBLY	na	BNIP3	PPT1	PMAIP1	MTIF3	IRAK3	MOAP1	CASP3	MAZ	SET	CDKN2A	HRSP12	NRG1	FOXL2	UPF1	MTERF	AIFM1	DFFA	GZMA	DFFB	CYCS	CECR2	TNP1	CIDEA	TPD52L1	GZMB	SOD1	ETF1	HMGA1	TTF2	SMARCE1	MTRF1	BAX	SUPT16H
IMMUNE_SYSTEM_DEVELOPMENT	na	TM7SF4	MMP9	SPI1	JAG2	ZNF675	TNFSF13	FOXO3	HDAC7A	TPD52	SPINK5	IL10	SART1	TGFB1	TGFB2	IL31RA	ACVR1B	CDC42	ALAS2	ACIN1	MYST1	PRL	KIRREL3	MYST3	LYN	CD3D	IL27	LIG1	LDB1	TAZ	LIG3	CDK6	NFAM1	INHA	IFI16	SOCS5	MYH9	ACVR2A	INHBA	RPS19	CD40LG	LCK	NCOA6	SCIN	CARTPT	LRMP	IL12B	NHEJ1	RAB3D	CSF1	MAP4K2	RAG1	MAP4K1	PF4	ZBTB16	MLF1	CALCA	SNRK	RASGRP4	ZAP70	DYRK3	CD4	RUNX1	BLNK	IL4	PTPRC	MLL	IL7	MAFB	HCLS1	CEBPG	TBX1	MAL	CD1D	HDAC5	NOTCH2	HDAC4	ETS1	NOTCH4	CD79A	HDAC9	IL2
POSITIVE_REGULATION_OF_CATALYTIC_ACTIVITY	na	ALS2	XRCC4	GNA15	ADORA3	ADCY7	ZAK	EDN2	TNFSF15	PMAIP1	TLR6	GHRHR	MAP3K7	MAP3K6	NLRC4	MAP3K5	MAP3K4	CDKN2A	CASP8AP2	MDFIC	MAP3K9	APOA5	TDGF1	RGN	CHRNA7	PSENEN	GNG3	EDG2	EDG5	EDG4	EDG6	EGFR	DBNL	C5AR1	MADD	PIK3CB	KIAA1804	PICK1	BCL2L10	THY1	CRHR1	TNNT2	PLCE1	MAP4K5	IFNB1	F2	CARTPT	GLP1R	ACR	MAP3K7IP1	TRAF2	ADORA2B	DRD5	PTPLAD1	ERBB2	APOC2	MAP4K1	ALS2CR2	ADCYAP1	ADRB3	SERINC2	SERINC5	SERINC1	MTCH1	ADRA2A	DIABLO	ADRA2C	CENTD2	TRAF7	EGF	TRAF6	HIP1	MDFI	CARD8	TAOK2	MAP2K3	SMAD3	TPD52L1	MALT1	ATP7A	LYK5	VCP	BBC3	AVPR1B	AVPR1A	ABL1	ABL2	DAXX	EDNRA	CASP9	CXCR4	ANG	NMUR1	NMUR2	TGFA	SHC1	PAK1	CAP1	FGF2	PLCB2	IRAK1	CCDC88A	AIFM3	CCKBR	RALBP1	CYCS	TP53	ARHGAP27	PKN1	NLRP3	NLRP2	CARD10	UBE2N	PROK2	GRM4	CCND1	ADRB2	ADRB1	CCND3	PSEN1	GNAQ	EREG	CCND2	CHRM1	LCK	CD81	GADD45G	GIPR	PSEN2	ERN1	MAP3K10	GHRL	GNAS	GADD45B	MAP3K13	PRKD3	GAP43	MAP3K11	CALCR	AVPR2	PARD3	APH1A	C5	FPR1	AZU1	CALCA	MOAP1	MAP3K2	CD4	CD24	PPAP2A	COL4A3	FOXL2	CAP2	NF1	STAT1	SOD1	NCSTN	P2RY11	PRLR	EPGN	IFT57	BAX	PPP2R4	APAF1	F2R
TRANSLATIONAL_INITIATION	na	EIF2C1	EIF5	EIF5A	MTIF2	MTIF3	PAIP2B	EIF3C	EIF3D	EIF3A	EIF3B	EIF3G	RPS3A	EIF3H	EIF1AX	EIF3E	EIF3F	DAZL	EIF1	EIF3I	EIF3J	EIF2B2	EIF2B3	EIF2B4	EIF2B5	DAZ1	PAIP2	PAIP1	EIF2S3	EIF1B	EIF2B1	BOLL	EIF4B	EIF4G2	EIF4G3	EIF4A2	EIF4H	HSPB1	EIF2AK3	EIF2AK4
PHOTOTRANSDUCTION	na	UNC119	RP1	TRPC3	OPN1SW	NR2E3	ABCA4	SAG	PITPNM1	PDE6B	PDC	OPN4	GRK1	RHO
REGIONALIZATION	na	MDFI	DVL2	BMI1	TBX3	LMX1B	TRIM14	SMAD2	GLI2	T	C6orf159	ACVR2B	TDGF1	RIPPLY1	PTCH1	PBX3
ORGANELLE_ORGANIZATION_AND_BIOGENESIS	na	CROCC	MPV17	HDAC7A	VPS4B	STAG3	TLK1	TLK2	CDCA5	OPA1	ROCK1	KIF5B	KIF5A	KIF5C	NOP5/NOP58	ESPL1	MYH7	MYH6	MYH9	PCLO	MARK4	HTATIP	MARK1	UNC84B	THY1	UXT	RPS14	ZWINT	SDAD1	KIF4A	MTX2	PPT1	ARF6	BCL2L1	RCC1	CDC42EP2	RAC3	RAC1	DULLARD	CENTD2	CENTD3	SEC23IP	ARHGEF10L	CDC42EP5	NPLOC4	KIF3B	KIF3A	TAOK2	PHB	NDC80	SYNE1	CDC42BPG	NOLC1	LASP1	CDC42BPA	MAP7	POP4	CDC42BPB	LIMA1	NUAK2	AP2S1	EZH2	NAP1L1	BNIP3	EIF2A	NAP1L3	NAP1L2	NAP1L4	LATS1	KISS1	DYNLL1	NUBP1	MAP1LC3A	C3orf31	MAPT	ALS2CL	STX5	CLN3	ARHGEF2	MTERF	ACTA1	AIFM2	AIFM1	EXOSC7	TP53	EXOSC2	ARHGEF17	NDUFA13	EXOSC3	FLNB	FLNA	ELMO1	NCK2	MAST1	BNIP1	NCK1	LRMP	TMSB4Y	NSD1	CLN5	CLN6	SNAP29	PML	ABI2	INOC1	POT1	SORBS3	NUMA1	NAGPA	EZR	SORBS1	SUPT4H1	SNAP23	WIPF1	RASA1	RNF19A	TNP1	CRIPAK	RICTOR	MID1	RPS6KA5	RAB22A	WHSC1L1	AMOT	YKT6	MTSS1	PRC1	MIPEP	CXCL12	CDKN2A	ANK3	PACSIN2	SMARCD1	HIRIP3	TUBG1	ATG9B	ATG9A	DFFA	DFFB	MTA2	TAZ	HDAC10	CECR2	ARID1A	HDAC11	ARPC1A	WBP2NL	SYCP3	SMARCE1	SMARCA5	TESK2	STMN1	LRPPRC	FGD2	FGD1	PAM	BBS4	HMGB1	CCL3	MRAS	ANLN	ARPC4	ARPC5	ABCA1	SYCP1	DOCK2	ADRA2A	TUBE1	DOPEY2	DOPEY1	FGD5	ASF1A	FGD6	HELLS	FGD3	FGD4	ARHGDIB	EHMT1	SMG6	FSCN2	MYO1E	FSCN1	EPB49	SUV39H2	HDAC5	TRNT1	EPS15	HDAC4	HDAC3	HDAC2	HDAC1	TSC1	SMARCC1	SMARCC2	MYH11	SPTA1	ABL1	VCX	HDAC8	DNAJB6	HDAC6	MYH10	KIF23	PTGES3	RHOJ	NBN	KIF25	RSF1	PREX1	PEX6	PEX3	PEX7	NDUFS7	CDC42	KIF2C	CASP3	NDE1	NDUFS5	DES	NDUFS4	DKC1	PEX1	PRMT7	PRMT8	NDUFS8	RHOA	RHOF	DLG1	KIF11	LIMK1	CYCS	NUSAP1	MID1IP1	NEXN	TIMM23	HMGA2	HMGA1	SASS6	KIF1A	KIF1B	ATG4D	ATG4C	ATG4B	ATG4A	GAA	MAPRE1	WASL	CARM1	AP1M2	NDP	TFAM	PAFAH1B1	JMJD2A	TERF2	NF2	NF1	FBL	SC65	SMC3	SMC4	BAX	PRKG1	HOOK3	BAK1	DDX11	APOE	KIFAP3	DYNC2H1	PLA2G1B	KIF13B	PLD2	RAN	OPTN	TAF6L	PPARGC1A	NOL5A	RND3	KRT19	REC8	RND1	HUWE1	RFC1	ATP2C1	CNTROB	PEX26	GCN5L2	DBN1	CLCN3	MRE11A	MYO9B	KRT20	ACD	SAC3D1	DMD	PBRM1	TMED10	POLS	HIP1	MSTO1	CREBBP	ARFIP2	CIDEA	CDC23	TPD52L1	MYOZ1	POLRMT	SUPT16H	PYY	CHAF1A	GHSR	CHAF1B	ARSB	WASF3	WASF1	TIMM17A	MYO7A	BCAR1	WASF2	TIMM17B	TERF2IP	GPX1	PDPK1	CEP250	SLC25A1	GOLGA5	COX18	TOP2A	DEDD2	TOMM34	DYNC1I1	RBBP4	SLC25A4	VIL1	RAD50	CHMP1A	TOMM22	NOL14	MAP3K12	MAP3K11	CXCL1	BID	SHROOM1	SHROOM2	PLEK2	CETN3	CETN1	SFN	NCAPH	MRPL12	SET	PEX19	BCL2	PEX16	ABCD3	PEX14	ACTL6A	PEX13	PEX12	PEX10	APBA1	PSCD2	PDS5B	NASP	NLGN1	CP110	SOD1	MIS12	CAPG	KPTN	RBM14	GOLGB1	COG2	SEPT5	TSPO	TTK	PMAIP1	TTN	AGXT	STARD3	TFB2M	ACIN1	MYST1	MYST4	MYST3	SATB1	MYO6	RRP9	NEBL	TNNT2	DST	MYL6	SSH1	SSH2	KATNB1	LLGL1	FIS1	NOLA2	NPM2	NPM1	CLASP1	CLASP2	SRGN	CKAP5	PIF1	SPTBN4	BRCA2	EVL	BBC3	RHOT1	RHOT2	SMC1A	SLC25A15	IFI6	ARHGAP10	HPS4	HPS1	TIMM50	DSTN	ARHGAP4	GSN	ANG	PXMP3	PAK1	KLHL20	TERT	ZW10	HSP90AA1	CCDC88A	TIMM44	MFN2	UBE2N	BPTF	TPPP	CFL1	SCIN	GHRL	KPNA2	H1FNT	DTNBP1	KRT9	MOAP1	TUBGCP6	TYMP	TUBGCP5	MYL6B	SAFB	CNN2	KRT3	TINF2	NEFL	ERCC4	GEMIN4	ERCC1	APC	FOXL2	TNXB	DNM1L	MSH3	MSH2	SIRT4	SIRT5	CENPE	RACGAP1	SIRT1	TUBGCP2	CENPJ	SIRT2	CENPH	DIS3	TMEM48	MAP1S	ATXN7	TEP1	CRK	TSSK6
NEGATIVE_REGULATION_OF_CELL_CYCLE	na	NBN	ZAK	AIF1	RPRM	FOXO4	LATS1	LATS2	TGFB1	CUL3	CUL2	CUL5	CDKN2A	CDKN2B	PCBP4	CDKN2C	CDKN2D	RHOB	CDK5RAP1	MYC	CUL1	MAP2K6	DLG1	KHDRBS1	TP53	TBRG4	INHA	JMY	MFN2	DHRS2	EIF4G2	INHBA	PPM1G	CHMP1A	PA2G4	ALOX15B	BTG4	TBRG1	BTG3	ERN1	FOXC1	PPP1R15A	GADD45A	ING4	PPP2R3B	STK11	IFNW1	ZBTB17	SESN1	UHMK1	MLF1	PLAGL1	HEXIM2	HEXIM1	CDC123	RUNX3	APC	BMP4	BMP2	IL8	TP53BP2	GMNN	SMAD3	GAS1	CDKN3	GAS7	CDKN1C	PPP1R9B	NOTCH2	CDKN1B	CUL4A	MAPK12	RASSF1	MYO16	PCAF	PPP1R13B	APBB2	BMP7	HPGD	APBB1
HETEROPHILIC_CELL_ADHESION	na	AMIGO1	AMIGO2	REG3A	AMIGO3	CADM3	CADM1	PVRL1	CD209	LGALS7	CD164
DNA_INTEGRITY_CHECKPOINT	na	CDC6	NBN	ZAK	HUS1	RINT1	PML	TIPIN	RAD9A	CHEK1	CHEK2	BRSK1	ATR	FOXN3	NEK11	NAE1	CDT1	RAD1	TRIAP1	CDC45L	PCBP4	GML	ATRIP	CCNA2	RAD17
STEROID_METABOLIC_PROCESS	na	ACOX2	CYP3A5	PPARD	TSPO	CYP11B2	SULT2B1	SHH	ACOX3	STARD3	AKR1C2	CYP39A1	AKR1C4	APOF	NPC1L1	WWOX	AKR1C1	DHCR24	STS	CYP11A1	SULT2A1	DHRS9	NR0B2	NR0B1	UGT1A1	DHRS2	UGT2B17	NPC1	ADM	AKR1B10	UGT2B11	HSD11B2	UGT2B15	CLN8	AKR1D1	CLN6	HSD17B11	CNBP	HDLBP	HSD3B1	ELA3A	HSD3B7	ELA3B	HSD17B14	TFCP2L1	STUB1	DHCR7	HSD17B6	SCARB1	NR1H4	NSDHL	CYP19A1	SOAT1	IL4	SOAT2	MBTPS2	CYP46A1	FDPS	FDXR	SOD1	ABCG1	APOL2	CYP7B1	GBA2	CEL	NR1I2	YWHAH	BAAT	UGT2B4	SCP2	BMP6	NR5A1
ESTABLISHMENT_OF_CELLULAR_LOCALIZATION	na	RAB3GAP2	SYT1	CADM1	LTBP2	USE1	MXI1	SSR1	BAK1	GBF1	RAE1	HOMER3	APOE	TRAK1	VPS4B	TLK1	RPL11	RAB26	CDCA5	KIF13B	CRTAM	OPA1	CRYAA	KIF5B	CRYAB	KIF5A	VPS45	NOP5/NOP58	VTI1B	MYH7	SPAR	MYH6	OPTN	MYH9	ERGIC1	VTI1A	UNC84B	ERGIC2	ERGIC3	CLEC4M	UXT	TXNDC4	TXNDC1	NPC1	KRT18	NPC2	ATP2C1	ZWINT	BACE2	TBRG1	F2	PEX26	RAB14	MYBBP1A	RTP3	KCNMB4	KIF4A	RTP4	NFKBIE	MTX2	RABEPK	RER1	MYO9B	ALS2CR2	BCL2L1	CALR	ARFGEF2	ARFGEF1	RIMS1	CD74	CDC37	UHMK1	INS	STX18	STX16	DUSP16	CKLF	TMED10	SEC23IP	TRAM1	MDFI	KIF3B	NXF5	CDC23	CIDEA	SMAD3	ARFIP1	TINAGL1	HNRNPA1	ABCG1	NFKBIL2	LYK5	CBLB	TRPS1	CD209	SYTL4	BET1L	SRrp35	GOSR2	LGTN	GOSR1	RERE	ARSB	HTATIP2	PDIA3	TIMM17A	TIMM17B	AP3S2	BNIP3	PDIA4	GLI3	CANX	TLOC1	COPB2	NOD2	NMUR1	C3orf31	ZFYVE9	COPB1	NMUR2	AP3B2	ANP32A	SLC25A1	GOLGA5	KDELR1	AP3B1	TOMM34	DYNC1I1	KDELR2	STX5	RPGR	RPH3AL	TP53	FLNA	ANKRD27	GRM4	NUP205	LRMP	TOMM22	NUP107	ARL4D	STEAP2	SNAP29	RAB3A	SHROOM2	BET1	EEA1	NUP214	NAGPA	PEX19	SQSTM1	DDX19B	BCL2	PEX16	BCL3	AP3D1	PEX14	BCL6	PEX13	EXOC5	SNAP23	PEX12	AP1GBP1	PEX10	APBA1	RAB2A	FYB	SERGEF	UPF2	UPF1	NLGN1	PPP1R10	BIRC5	GABARAP	SELS	COG3	YWHAH	COG7	GSK3B	RAB35	NLRP12	YKT6	SSR2	COG2	BARD1	SEPT5	NCBP2	TSPO	NRBP1	SNCAIP	XPO6	AP1G1	LMAN2L	EIF5A	TNFSF14	MIPEP	CSPG5	AGXT	TGFB1	KLHL2	STARD3	NLRC4	APOA2	APOA1	DDX25	DNAJC1	SCAMP1	MCM3AP	NUP133	SCAMP3	SCAMP2	MYO6	STAP1	NUDT4	BAIAP3	ERP29	NUPL2	TNNT2	DDX39	COPG2	RPAIN	LYST	CARTPT	VAMP3	AKAP3	LRPPRC	BAT1	MYL6	ACHE	CCL3	PPY	ARFGAP3	DERL2	STX7	DERL1	NAPG	COPZ1	CCL8	CTSA	ABCA2	NAPA	ABCA1	CCL5	LMAN1	PYDC1	NPM1	DOPEY2	DOPEY1	SRGN	CARD8	SMG6	SMG5	MYO1E	SMG7	SMG1	SNAPIN	ICMT	MALT1	FOXP3	NFKBIL1	LIN7A	TRNT1	PPIH	TSC1	VCP	PTTG1IP	RHOT1	GLMN	RHOT2	XPO7	TRIP6	SLC25A15	MYH10	HPS4	PEX6	PEX3	DPH3	PEX7	AKT1	PEX1	ANG	ZFYVE16	RANBP5	RHOB	RANBP2	NCKIPSD	TPR	KPNB1	ZW10	KHDRBS1	HSP90AA1	NUSAP1	TIMM23	NLRP3	TIMM44	NLRP2	M6PR	MFN2	KIF1C	KIF1A	ADRB2	ATG4D	KIF1B	ATG4C	ATG4B	ATG4A	SCIN	ARCN1	TOM1	KPNA6	KPNA5	KPNA4	KPNA3	KPNA2	PKDREJ	COPE	KPNA1	FUSIP1	CPLX2	NUP98	TNF	CPLX1	AP1M2	NUP160	CDH1	SEC63	CEP57	HRH3	MYL6B	AP3M1	TAP2	SYN3	SEC22A	PYCARD	SEC22B	SCG5	CCS	SEC22C	PAFAH1B1	APPBP2	TNPO1	NEFL	HRB	SCG2	NF1	SCRN1	CENPF	CENPE	MON2	CADPS	ATXN1	MAP1S	TRPC4AP	FAF1	GGA1	F2R
AEROBIC_RESPIRATION	na	UQCRC2	OXA1L	ME3	UQCRC1	ACO2	PDHB	SDHA	SDHB	SLC25A14	NNT	UQCRH	SDHC	SDHD	SURF1	UQCRB
SKELETAL_DEVELOPMENT	na	CASR	HOXD13	POSTN	GHRHR	TGFB1	DSPP	COL12A1	TWIST2	COL10A1	TWIST1	MATN3	DLL3	MGP	MEPE	PRELP	COL1A2	SHOX	EXT1	EXT2	TRAPPC2	ADAMTS4	FGFR1	OSTF1	ACHE	FGFR3	HOXA13	DSCAML1	EXTL1	ATP6V1B1	AHSG	TEAD4	IL17F	SMA4	RUNX2	SPP2	SRGN	BMP4	EVC	BMP1	KLF10	DMP1	EN1	ANKH	SHOX2	DLX6	DLX5	ETS2	TRPS1	CHRD	TLL1	AEBP1	ARSE	TCOF1	ZNF675	GLI2	PAX1	PRDX1	GLI1	TNFRSF11B	PTHR1	COL11A1	GHR	ALX1	CMKLR1	UFD1L	CDK6	INHA	INHBA	KIAA1217	ACVR1	STATH	COL2A1	SUFU	MSX2	COL9A2	COMP	PTH	LECT2	PAPSS1	PAPSS2	EBP	TBX3	KL	COL13A1	FBN1	NF1	TBX4	IGF1	IGF2	TBX1	SPARC	NPR3	FRZB	ANXA2	RPS6KA3	COL19A1	CLEC3B	CLEC3A	GDF11	GDF10	ATP6V0A4	BMPR1B	IGFBP4
POSITIVE_REGULATION_OF_NUCLEOBASE__NUCLEOSIDE__NUCLEOTIDE_AND_NUCLEIC_ACID_METABOLIC_PROCESS	na	HNRPAB	MMS19	NCBP1	XRCC6	ARNT2	FOXO1	RORB	TNFSF13	FOXO3	MED21	TGFB1	CITED2	EPC1	SMARCD3	MDFIC	FOXF1	GATA4	SMARCD1	FOXF2	SUPT5H	MYST1	MYST4	MYST3	BCL10	MYO6	PCBD2	IL29	RXRA	JARID1A	MED12	MED14	ARID1A	MED13	ARNTL	ELL3	PPARGC1A	TRERF1	PPARGC1B	HIF1A	HNF4A	MED17	TFAP2B	SMARCA1	CRTC1	ELK1	AFAP1L2	ABCA1	FOXH1	PLAGL1	MAML3	TCF4	RUNX1	TCF3	ARHGEF10L	ZNF423	UTF1	EPAS1	TAF8	MAP2K3	MAML1	MAML2	CREBBP	ESRRG	SMAD3	MSTN	SMAD2	FOXP3	ATF6	ATF4	NUP62	DYRK1B	SMARCC1	SMARCC2	NOTCH4	HIVEP3	BMP7	BMP6	HNF1B	ELF1	HNF1A	ACVRL1	RSF1	ELF4	SPI1	TP63	CTCF	GLI2	GLI1	ZBTB38	CAMKK2	NARG1L	PAX8	MKL2	ATF7IP	EGR1	CCNH	TP53	PRKCG	CDK7	HMGA1	RAD51	SCAP	ARHGEF11	NRIP1	GTF2H1	PRPF6	UBE2N	MED6	INHBA	EREG	BPTF	ZMIZ2	NCOA6	UBB	NSD1	CLOCK	MED1	ACVR1	GLIS3	GLIS2	GLIS1	NUFIP1	EHF	TNFRSF1A	NPAS2	RGMB	ERCC6	MRPL12	SQSTM1	BCL3	SUPT4H1	ERCC3	NFATC2	ERCC2	FOXD3	IL4	CEBPG	TBX5	TRIM28	CREB5	ILF3	TP73	C6orf86	MNAT1	YWHAH	NARG1	SP1	ILF2	YAF2	THRAP3	FOXE1	PHF5A	IRF4	RBM14
REGULATION_OF_GROWTH	na	DLC1	BMP10	BCAR1	OSGIN1	TGFB1	TGFB2	ACVR1B	BNIPL	CDKN2A	CDKN2C	CDKN2D	SERTAD3	NDUFS3	IHPK2	SERTAD2	NOL8	TP53	NDUFA13	RB1	INHBA	PLCE1	GHRH	ALOX15B	UBB	ALOX12	DCBLD2	ING5	ING4	DERL2	PML	PCDH24	PPT1	TSPYL2	FAM107A	CDC2L2	PRSS2	CDC2L1	CDA	BCL6	ENO1	COL4A4	KLK8	SPHK1	SMAD4	SMAD3	SOD1	CAPRIN2	RERG	PPP1R9B	CDKN1A	CDKN1B	BBC3	CDKN2AIP	PTCH1	GHSR	APBB2	APBB1	IL2
NUCLEAR_TRANSPORT	na	NCBP2	HTATIP2	XPO6	PDIA3	TNFSF14	EIF5A	MXI1	GLI3	TGFB1	AKT1	RAE1	ZFYVE9	DDX25	RANBP5	ANP32A	RANBP2	NCKIPSD	TPR	KPNB1	KHDRBS1	MCM3AP	NUP133	NUDT4	NOP5/NOP58	NUPL2	NLRP3	FLNA	DDX39	RPAIN	NUP205	TBRG1	F2	KPNA6	KPNA5	NUP107	KPNA4	KPNA3	KPNA2	MYBBP1A	KPNA1	BAT1	NUP98	TNF	NUP160	NFKBIE	CDH1	ALS2CR2	CALR	UHMK1	NUP214	CEP57	DDX19B	DUSP16	NPM1	BCL3	BCL6	TNPO1	HRB	MDFI	FYB	UPF2	UPF1	SMG6	SMG5	NXF5	SMG7	NF1	PPP1R10	SMAD3	SMG1	MALT1	HNRNPA1	NFKBIL1	ATXN1	NFKBIL2	LYK5	PPIH	CBLB	TSC1	GSK3B	TRPS1	PTTG1IP	NLRP12	FAF1	XPO7	TRIP6	RERE	F2R	BARD1
NEGATIVE_REGULATION_OF_IMMUNE_SYSTEM_PROCESS	na	PTPRC	LST1	SLA2	INHA	SOCS5	FOXP3	SPINK5	THY1	TGFB2	INHBA	TARBP2	LAX1	SFTPD	GLMN
REGULATION_OF_PROTEIN_POLYMERIZATION	na	NCK2	CDC42EP2	NCK1	MAPT	TPPP	ARF6	TMSB4Y	MAPRE1	LATS1	RASA1	CDC42EP5
LIPID_TRANSPORT	na	CHKA	PPARA	CAV1	PPARD	TSPO	LDLR	ABCA2	ABCA1	SLCO2A1	GOT2	APOA4	APOA2	STX12	APOA1	APOE	APOF	LCAT	APOC3	ABCD3	NPC1L1	CETP	ANGPTL3	PSAP	ATP11B	GLTP	ABCG1	NPC2	SLC27A4
ANATOMICAL_STRUCTURE_MORPHOGENESIS	na	HCCS	MRPL40	ALS2	HRAS	CDX1	HIRA	RORB	TPD52	CD2AP	SHH	FLI1	CUL7	APOE	ERAP1	CEP290	CHRNA7	FAT	PITX3	PITX1	SYK	PITX2	TWIST1	CD3G	BRAF	PDPN	LIG1	EFNB2	VANGL2	EOMES	MYH7	MYH6	MYH9	PROX1	MARK2	THY1	MSX1	KRT18	SERPINF1	VEGFA	TRAPPC4	ATPIF1	DEAF1	ODAM	KCNMB4	CDK5R1	EMCN	AMTN	HOXA11	KEL	ELN	ARF6	IGF2BP2	IGF2BP3	EPHB4	KCNMB2	CDC42EP2	CDC42EP1	AGGF1	RAC3	LHX1	KAL1	UPK1A	BAI1	LHX3	RAC1	UPK1B	IL17F	CENTD2	CENTD3	CDC42EP4	LAMB1	CDC42EP5	COL18A1	TAOK2	PCNT	SPHK1	FTO	ARFIP2	SMAD2	EN1	UPK3A	CELSR1	MCAM	TNNI3	KRT35	NKX6-1	DVL1	NOTCH3	SFRP5	NOTCH2	SFRP1	NOTCH4	MAP7	MAB21L1	ENG	CLTCL1	KLF4	CDC42BPB	NRP2	RTN4	GYPC	LIMA1	FGF8	ACVRL1	NRP1	HTATIP2	ELF3	EZH1	MYBPC3	GLI2	CANX	SPINK5	GLI1	DFNB31	AES	DYNLL1	MAPT	GNPAT	SEMA3B	CAP1	FGF1	FGF2	FGF3	CYR61	ARHGEF2	STX2	TBX10	EGFL7	TLE3	ZNF141	TLE1	TLE2	SLIT1	SLIT2	AMIGO1	PROK2	EREG	SEMA4F	ROD1	FOXC2	NPPB	FOXC1	SIAH1	TBX19	SHROOM1	ETV7	PARD3	SHROOM2	SHROOM3	SCML2	TH	SCML1	PML	TRIM13	EHF	TRIM15	LY6H	PKD2	MAS1	PCSK9	PKD1	ERVWE1	PHLDA3	C1GALT1	RASA1	THBS4	CES4	TBX6	NAT8	CAP2	IL8	TBX3	LZTR1	IL7	TBX5	TBX4	NTNG1	NTNG2	NPR1	TBX1	FZD2	FZD5	SOD1	PLG	DKK3	CDH13	YWHAH	EPGN	STAB1	AMOT	PTCH1	PES1	NR5A2	WNT7A	TMEM176B	FGF18	NRTN	CASR	MPZL2	LMO4	IL18	FGF16	TGFB3	FGF10	TNFSF12	PDX1	LRRC4C	ZIC1	FOXO4	GDNF	TGFB1	VCL	TGFB2	WNT1	ANK1	ROBO1	GATA3	TDGF1	APOA5	ROBO4	ROBO2	EDG3	UNC5C	SPON2	SPN	BCL10	LBX1	BAIAP2	FOXN1	MLXIPL	SIX2	ACTN2	SIX6	STK4	BICD1	IL20	TIMELESS	CST6	MNX1	OPHN1	NFE2L1	SLC40A1	WNT5A	FGD2	FGD1	LST1	GCLC	CCL2	SSH1	ONECUT2	DSCAML1	NEDD8	GCLM	CCL4	ITGAX	HOXA4	CRB1	RPL10A	CLASP2	ANGPTL3	RUNX1	EGF	FGD5	FGD6	SFTPB	FGD3	UPK2	ANGPTL4	FGD4	PARD6B	CCM2	FSCN2	HTT	ITGA2	WHSC1	GSC2	TINAG	LYVE1	GCM1	S100B	HOXB5	SALL1	CYFIP1	GLMN	FABP1	SCMH1	IER3	CORIN	PAX6	PAX5	PAX4	PAX3	PAX2	LSR	CRX	GPC4	SPRY2	CDC42	DGCR2	GPC3	HEY1	ANG	POU5F1	DGCR6	PAX7	HEY2	PAX8	RHOB	POU4F1	CHUK	DLG1	SOX10	CCDC88A	SOX13	NRXN3	OTX2	PRKCI	NRXN1	MBNL1	DNAI2	CDK5	NCL	EYA3	EYA4	EYA1	EYA2	BTG1	NRL	HOXC13	GAA	GHRL	CNTN4	WNT11	UBB	ABLIM1	CPM	RTN4RL1	BRSK2	RNH1	TSHB	PF4	DCN	POU1F1	APLP1	CALCA	COL9A1	CD9	COMP	TGM3	KRT2	RTN4RL2	KRT3	FBN2	KRT4	DKKL1	ERCC3	MYOC	SCG2	ERCC2	NOX4	COL4A3	COL4A2	KLK8	COL13A1	CEBPG	PLAC1	NF1	DPYSL5	COL5A3	RCAN3	WNT2B	C15orf31	MAP1S	BAX	BMPR1B	FEZ2	FEZ1	F2R	DMBT1
CELLULAR_RESPONSE_TO_STRESS	na	SREBF1	NUAK2	ALB	GSK3B	FADS1	TP53	PCSK9	CARTPT	ASNS	EIF2AK3
POSITIVE_REGULATION_OF_RNA_METABOLIC_PROCESS	na	HNRPAB	MMS19	NCBP1	XRCC6	FOXO1	RORB	FOXO3	MED21	TGFB1	CITED2	EPC1	MDFIC	SMARCD3	FOXF1	SMARCD1	FOXF2	GATA4	SUPT5H	BCL10	MYO6	PCBD2	RXRA	MED12	MED14	ARID1A	MED13	ARNTL	ELL3	TRERF1	PPARGC1B	HIF1A	HNF4A	MED17	TFAP2B	SMARCA1	CRTC1	ELK1	AFAP1L2	FOXH1	PLAGL1	MAML3	RUNX1	TCF4	TCF3	ARHGEF10L	UTF1	EPAS1	TAF8	MAML1	MAP2K3	MAML2	ESRRG	SMAD3	SMAD2	ATF6	ATF4	SMARCC1	DYRK1B	NOTCH4	SMARCC2	BMP6	ELF1	HNF1B	RSF1	HNF1A	ELF4	SPI1	TP63	CTCF	GLI2	GLI1	ZBTB38	NARG1L	PAX8	MKL2	ATF7IP	CCNH	TP53	CDK7	HMGA1	SCAP	NRIP1	GTF2H1	PRPF6	ARHGEF11	MED6	INHBA	BPTF	ZMIZ2	NCOA6	NSD1	CLOCK	MED1	GLIS3	GLIS1	NUFIP1	EHF	TNFRSF1A	NPAS2	ERCC6	MRPL12	SQSTM1	SUPT4H1	ERCC3	ERCC2	FOXD3	IL4	TBX5	TRIM28	ILF3	CREB5	TP73	MNAT1	NARG1	ILF2	SP1	THRAP3	FOXE1	PHF5A	RBM14
CELLULAR_PROTEIN_CATABOLIC_PROCESS	na	KIAA0368	TSG101	UBE2G1	BTRC	UBE2G2	RNF217	CPA2	FBXO22	ANAPC2	UBE2A	ANAPC5	UFD1L	ANAPC4	UBR3	UBE2I	UBE2H	UBE2C	UBE2B	UHRF2	UBE2K	UBR5	FBXL4	SIAH2	AMFR	UBB	DERL2	FZR1	SYVN1	DERL1	UBE3A	NEDD8	ANAPC10	STUB1	EDEM1	ARIH1	UBE2D3	UBE2D2	SQSTM1	RNF11	UBE2D1	USP33	FBXO7	RNF144B	NPLOC4	UBE4A	UBE4B	CDC23	PCNP	CDC20	PARK2	UBE2L3	SELS	PSMD14	PSMC5	VCP	SMURF2	SMURF1	UBE2E1
REGULATION_OF_MUSCLE_CONTRACTION	na	SRI	MYL5	MYL2	TNNC2	KCNB2	TNNC1	PPP1R12B	SPHK1	MYBPC3	SOD1	TPM1	MYL9	PROK2	PLCE1	TNNT1	ATP2A1	MYBPH	CNN1	NMU
RESPONSE_TO_LIGHT_STIMULUS	na	RP1	COPS3	NR2E3	OPN1SW	BRSK1	ABCA4	PDE6B	GPX1	ERCC8	ERCC5	ERCC6	MC1R	CDKN2D	BCL3	SERPINB13	ERCC3	IVL	ERCC4	FEN1	ERCC2	UNC119	TRPC3	FECH	REV1	RELA	UBE4B	NF1	GTF2H2	SAG	PITPNM1	RPAIN	POLD1	GRM6	IL12A	PDC	DDB2	MAPK8	IL12B	SCARA3	CACNA1F	ELA2	DYNLRB1	CLOCK	OPN4	RHO	GRK1
POSITIVE_REGULATION_OF_CYTOKINE_BIOSYNTHETIC_PROCESS	na	TLR1	TNFRSF8	TLR3	TLR4	TLR6	TLR7	TLR8	TLR9	AZU1	APOA2	LTB	EBI3	SPN	CD28	BCL10	PRG3	CEBPG	IL27	IL9	CD276	EREG	GLMN	IL12B	IRF4	ELA2
REGULATION_OF_TRANSLATIONAL_INITIATION	na	EIF2C1	EIF5	EIF5A	MTIF2	MTIF3	PAIP2B	EIF3C	EIF3D	EIF3A	EIF3G	EIF3H	EIF3E	EIF3F	DAZL	EIF3I	EIF1	EIF3J	EIF2B2	EIF2B5	DAZ1	PAIP2	EIF1B	BOLL	EIF4B	EIF4G2	EIF4G3	EIF4H	EIF4A2	HSPB1	EIF2AK3	EIF2AK4
NEGATIVE_REGULATION_OF_TRANSCRIPTION__DNA_DEPENDENT	na	FST	ZNF254	TCEAL1	EPC1	SIN3A	ZNF396	SUPT5H	TWIST2	TWIST1	ZNF593	JARID1B	ZHX1	ZHX2	MECP2	ZHX3	ZNF189	NR0B2	CSDA	NR0B1	FOXN3	PA2G4	ZNF238	SMARCE1	TGIF1	PRDM1	HMGB1	EID1	VPS72	MEIS2	HEXIM2	HEXIM1	DRAP1	BCOR	TCF25	NKX2-5	HELLS	MDFI	HMG1L10	BMP2	KLF12	KLF10	KLF11	RYBP	SMAD4	SMAD3	SMAD2	FOXP3	HDAC5	SMARCC2	JAZF1	DNMT1	RBPJ	HDAC8	KLF4	E2F1	ZBTB32	PPARD	RSF1	ARID4A	E2F6	NR6A1	SPI1	TP63	CTCF	ZNF202	PAWR	ZEB1	GLI2	HSBP1	ZNF345	DAXX	MEN1	GFI1B	ZNF148	POU4F2	NFX1	ZNF281	ATF7IP	SLA2	ARID5B	LDB1	ARID5A	NDUFA13	FOSB	RB1	MXD4	NRIP1	CHMP1A	BPTF	ZNF136	RIPPLY1	MDM2	MDM4	CUX1	NSD1	ZFP161	GLIS3	ZMYND11	ING4	GLIS1	ZBTB16	ZNF177	ZNF174	ORC2L	GATAD2A	PEX14	BCL6	SUPT4H1	FOXD3	ENO1	TBX3	TBX2	VHL	SIRT4	TRIM27	SIRT5	TNP1	ILF3	PHF12	CBY1	SNAI2	SIRT1	STAT3	ZNF157	DR1	IRF7	IRF8	PHF21A	IRF2	CIR
PROTEIN_TARGETING	na	TSPO	LTBP2	XPO6	TNFSF14	EIF5A	MIPEP	MXI1	AGXT	TGFB1	SSR1	HOMER3	TRAK1	RPL11	KIF13B	MCM3AP	NOP5/NOP58	OPTN	NUPL2	RPAIN	PEX26	F2	RTP3	RTP4	NFKBIE	ALS2CR2	CALR	CDC37	UHMK1	DUSP16	TRAM1	MDFI	SMAD3	ICMT	NFKBIL1	TRNT1	NFKBIL2	CBLB	PPIH	LYK5	TRPS1	PTTG1IP	TRIP6	XPO7	RERE	PDIA3	TIMM17A	TIMM17B	HPS4	PEX6	PEX3	GLI3	PEX7	AKT1	TLOC1	PEX1	C3orf31	ZFYVE9	ZFYVE16	RANBP5	NCKIPSD	RANBP2	TPR	KPNB1	TOMM34	TIMM23	NLRP3	TIMM44	FLNA	MFN2	ATG4D	ATG4C	ATG4B	ATG4A	NUP205	KPNA6	TOMM22	KPNA5	KPNA4	KPNA3	KPNA2	KPNA1	TNF	AP1M2	CDH1	SEC63	NAGPA	NUP214	CEP57	PEX19	AP3M1	PEX16	BCL3	PEX14	BCL6	PEX13	PEX12	TNPO1	PEX10	FYB	NF1	NLGN1	PPP1R10	GABARAP	GSK3B	NLRP12	FAF1	SSR2	BARD1	F2R
MONOVALENT_INORGANIC_CATION_HOMEOSTASIS	na	CLN3	CLCN3	SLC9A7	ATP1A3	ATP1A4	ATP1A1	PPT1	ATP1A2	ATP6V1B1	TMPRSS3	BCL2	CLN5	SLC9A1	CLN6
VIRAL_INFECTIOUS_CYCLE	na	CCL3	HS3ST6	RSF1	HS3ST5	CCL2	VAPB	OPRK1	EIF5A	APOBEC3G	DEK	APOBEC3F	CCL4	MDFIC	SMARCB1	WWP2	HTATSF1	WWP1	CXCR6	ITCH	TNIP1	TOP2A	CTBP1	CTBP2	IL8	HBXIP	UBP1	CLEC4M	TARBP2	PPIA	CD209	CD81	ACE2
REGULATION_OF_PROTEIN_MODIFICATION_PROCESS	na	ITLN1	ITGB2	STUB1	TGFB1	IL31RA	NDUFS4	SET	CLCF1	ATG7	TDGF1	UBE2D1	BMP4	EGFR	IL3	BCL10	GTPBP4	IL5	CCDC88A	IL29	LYN	NF2	CCDC88C	HCLS1	SOCS1	PRKCG	PPARGC1A	BRCA1	IL20	UBE2N	CCND1	CARD14	CD80	TSC1	CCND3	AKTIP	CCND2	CD81	IL12A	NLRP12	RNF139	PPP2R4	TNK2	IGFBP3	IL22RA2
VIRAL_REPRODUCTIVE_PROCESS	na	CCL3	HS3ST6	RSF1	HS3ST5	DERL1	CCL2	VAPB	OPRK1	RRAGA	EIF5A	APOBEC3G	DEK	APOBEC3F	CCL4	TGFB1	MDFIC	SMARCB1	WWP2	HTATSF1	WWP1	CXCR6	ITCH	TNIP1	TOP2A	CTBP1	CTBP2	IL8	SMAD3	HBXIP	UBP1	CLEC4M	TARBP2	PPIA	CD209	CD81	ACE2
REGULATION_OF_MITOSIS	na	NBN	NEK2	KNTC1	PML	PKMYT1	TTK	ANLN	CDC16	BRSK1	RCC1	TGFB1	PIN1	TRIAP1	CDKN2B	PCBP4	NPM2	PRMT5	BUB1	TGFA	CDC2L5	EGF	GML	CCNA2	CD28	ZW10	RINT1	NUSAP1	CDC23	BIRC5	UBE2C	CDC25C	ATM	MAD2L1	EREG	EPGN	ZWINT	BUB1B	CHFR	MAD2L2	RAD17	NEK6
CARBOXYLIC_ACID_METABOLIC_PROCESS	na	ALDH1L1	PTGS1	SLC7A8	SLC7A9	GGT1	SLC7A4	AGXT	SLC7A5	BBOX1	INDO	SLC7A6	GLDC	FAH	SLC7A7	GOT2	ASPA	GOT1	SCLY	PLOD1	MAT1A	DDAH2	DDAH1	NANP	ALDH6A1	YARS	GATM	DARS	ChGn	AARS	LYPLA3	QDPR	GGTLA1	CDO1	PECI	PPARGC1A	SARS2	PNPLA8	PYCR1	NPC1	ALOX15B	RARS	CROT	ME1	HACL1	ACADSB	ME3	GCLC	GLUD2	GNE	FARS2	GLUD1	PFKFB1	PAH	ASL	GCLM	KARS	CD74	HADHB	ARG1	GAD2	IDH1	GCSH	ASRGL1	ALDH4A1	SCYE1	GAD1	NR1H4	FH	MCAT	SLC6A14	IDH3B	HGD	BRCA1	CYP7B1	ATF4	BAAT	MLYCD	SLC7A2	FAAH	SLC25A10	FPGS	SLC25A15	PTGES3	ACOX2	PPARA	BCKDK	PPARD	CYP2J2	AMT	ACOT2	ACOT1	ACN9	ACOT4	SC4MOL	ACOX3	ACOT9	AKR1C3	GSS	MTHFD2	AKR1C2	WARS	MCCC2	TYR	MSRA	CYP39A1	PTGES	HDC	ACOT12	GNPAT	GSTZ1	AGPAT2	AKR1C1	AGPAT1	HPD	ACADM	PEPD	ACO2	PRG3	ALDH5A1	ACADS	ACO1	ADIPOR2	ADIPOR1	SLC3A1	DDO	ACADVL	HAO1	PTGDS	SDS	HAO2	AS3MT	SLC27A6	SLC27A2	AKR1D1	SMS	SLC27A5	ALOX12	DEGS1	BCAT1	ALDH18A1	ECH1	HSD3B7	UGDH	NFS1	ECHS1	ARPP-19	MIF	GLS2	DCT	TNFRSF1A	MTHFR	ABCD2	MARS2	BDH2	PTS	BCKDHA	CPT1B	FADS1	BCKDHB	FTCD	FADS2	IGF1	ACLY	CPT1A	OXSM	ADI1	CYP4A11	CYP4F8	GBA2	GLYAT	GCK	SLC6A6	GAMT	CYP4F3	LTA4H	MAT2B	CYP4F2	HPGD
AXONOGENESIS	na	NRP2	RTN4	PARD3	CDK5R1	NRP1	RTN4RL1	LRRC4C	PAX2	GLI2	SHH	APOE	ROBO1	MAPT	KAL1	BAI1	ROBO2	SEMA3B	RTN4RL2	POU4F1	UNC5C	SPON2	PARD6B	KLK8	NRXN3	BAIAP2	OTX2	DPYSL5	NTNG1	NTNG2	NRXN1	SLIT1	SLIT2	THY1	AMIGO1	S100B	SEMA4F	CYFIP1	OPHN1	CNTN4	SIAH1	UBB	FEZ2	FEZ1
HOMOPHILIC_CELL_ADHESION	na	CADM3	MPZL2	CADM1	ITGB1	CDH5	AMIGO1	CD84	AMIGO2	PVRL1	ROBO1	TRO	PVRL3	PVRL2	NPTN	PKD1	ROBO2
REGULATION_OF_MAPKKK_CASCADE	na	CARD9	TAOK2	ATP6AP2	NF1	TAOK3	EDA2R	ZNF675	TPD52L1	AMBP	ADRB3	GRM4	ADRB2	REN	HIPK2	MAPK8IP2	MAPK8IP3	CD24	TRAF7	MAPK8IP1	CD27
PROTEIN_AMINO_ACID_AUTOPHOSPHORYLATION	na	TTN	UHMK1	CAMKK2	AKT1	IGF1R	PAK2	MAP3K3	MAP3K9	LMTK2	PAK1	INSR	TAF1	MYO3A	KIAA1804	MEX3B	TAOK3	MOBKL1A	CRKRS	SMG1	STK4	CDKL5	EIF2AK1	MAPK15	DYRK1A	NLRP12	MAP3K10	TNK1	MAP3K13	EIF2AK3	MAP3K12	MAP3K11
INTERCELLULAR_JUNCTION_ASSEMBLY	na	CD9	PARD6B	TLN1	TJP1	GJD3	TLN2	GJA1	GJA4	GJA5	VCL	GJC1
MAINTENANCE_OF_CELLULAR_LOCALIZATION	na	MDFI	NFKBIL2	TAF3	PDIA3	PDIA2	ALB	NFKBIE	SUPT7L	TOPORS	FAF1	MXI1	NFKBIL1
MICROTUBULE_CYTOSKELETON_ORGANIZATION_AND_BIOGENESIS	na	KIF23	PRC1	KATNB1	TTK	RCC1	HOOK3	KIF2C	TUBGCP6	TUBGCP5	MAPT	CLASP1	PAFAH1B1	CLASP2	TUBG1	APC	ARHGEF2	KIF11	RNF19A	CKAP5	RAN	NUSAP1	MID1IP1	MID1	MARK4	TUBGCP2	CENPJ	UNC84B	SMC3	UXT	MAP1S	TPPP	MAP7	MAPRE1	STMN1	SMC1A
NUCLEAR_ORGANIZATION_AND_BIOGENESIS	na	H1FNT	PML	BNIP3	PPT1	MOAP1	NUMA1	CASP3	CDKN2A	DULLARD	ACIN1	TOP2A	DEDD2	FOXL2	AIFM1	DFFA	DFFB	CYCS	CECR2	NDUFA13	TNP1	CIDEA	TPD52L1	SOD1	UNC84B	WBP2NL	TMEM48	SYCP3	ATXN7	BAX	TSSK6
PURINE_NUCLEOTIDE_METABOLIC_PROCESS	na	ADSS	FIGNL1	OLA1	C16orf7	AK5	ACLY	HPRT1	CTNS	GUK1	AMPD3	PPAT	NDUFS1
PROTEIN_IMPORT	na	PDIA3	PEX6	TNFSF14	PEX3	MXI1	GLI3	TGFB1	AIP	PEX7	AKT1	PEX1	C3orf31	ZFYVE9	RANBP5	NCKIPSD	RANBP2	TPR	KPNB1	MCM3AP	NOP5/NOP58	NLRP3	FLNA	RPAIN	NUP205	PEX26	F2	TOMM20	KPNA6	TOMM22	KPNA5	KPNA4	KPNA3	KPNA2	KPNA1	TNF	NFKBIE	CDH1	CEP57	PEX16	BCL3	PEX14	BCL6	PEX13	PEX12	TNPO1	PEX10	FYB	MDFI	NF1	SMAD3	PPP1R10	NFKBIL1	NFKBIL2	CBLB	PPIH	TRPS1	NLRP12	PTTG1IP	FAF1	TRIP6	RERE	F2R
POST_GOLGI_VESICLE_MEDIATED_TRANSPORT	na	SCAMP1	SCAMP3	STX7	SCAMP2	OPTN	MON2	KRT18	AP3B2	RAB14	DOPEY2	SNAP23	EXOC5	DOPEY1	STEAP2
GLUTAMINE_FAMILY_AMINO_ACID_METABOLIC_PROCESS	na	ALDH18A1	GCLC	GLUD2	GLUD1	ASL	GCLM	ARG1	PYCR1	GAD2	ALDH4A1	ASRGL1	DDAH2	GAD1	DDAH1
REGULATION_OF_INTERFERON_GAMMA_BIOSYNTHETIC_PROCESS	na	INHBA	IL27	CEBPG	CD276	TLR3	IL12B	INHA	TLR7	TLR8	EBI3	TLR9
SEXUAL_REPRODUCTION	na	SLC22A16	CGB	GNPDA1	HMGCR	JAG2	PTTG1	DNAJB13	BMP15	CSNK2A2	PRKACG	DDX25	ADAM2	OR7C1	GDF9	IZUMO1	CCNA1	SPAG4L	PICK1	CRISP1	SPAG1	LIG3	SPA17	BCL2L10	SPAG9	NME5	REC8	WBP2NL	SYCP3	SPAG6	TCFL5	SPAG4	TESK1	TESK2	BPY2	MST1R	AKAP3	WFDC2	XRN2	AKAP4	PNMA1	DEAF1	ACR	CHEK1	BCL2L2	SYCP1	DAZAP1	RPL10L	OAZ3	DUSP13	NPM2	HOXA10	SPAM1	AXIN1	ADAM28	ABCB9	ADAM29	MEA1	GGN	RBMY1A1	CLGN	CDY2B	TSGA10	ADAM20	ADAM21	VCX	UBXD6	INSL3	SMCP	DEDD	PRKAG1	NR6A1	MOV10L1	YBX2	PARN	DYNLL1	SERPINA5	RPL39L	KHDRBS3	ZP2	FOXJ1	HIST1H1A	MORC1	FSHR	OR10J1	THEG	VCX3A	PROK2	HIST1H1T	MAST2	VCX3B	EREG	ADAM18	IFT81	RUVBL1	FSHB	DMC1	PKDREJ	H1FNT	DNAH9	TSPY1	USP9Y	USP9X	GPR64	XKRY	SPO11	CD9	DNALI1	CDYL	CCT6B	SPANXA1	CEP57	HSPA2	SPAG11B	LEFTY2	DAZL	CD4	HSF2BP	SPATA4	PPAP2A	PPAP2B	BRD2	DAZ2	SOX30	TRIM27	MTL5	TNP1	SOD1	RACGAP1	BAX	MYCBPAP	PRM1	NLRP14	PTCH2	PRM2	BMPR1B	CDY1	TSSK3	TOB2	TSSK6
INTERPHASE	na	E2F1	DBF4	FOXO4	LATS1	LATS2	CUL3	ACVR1B	CUL2	CUL5	CDKN2A	GFI1B	DDX11	CDKN2B	CDKN2C	CDKN2D	CDK10	CDCA5	CUL1	KHDRBS1	CDC7	CDC6	ANAPC5	ANAPC4	POLE	SKP2	TBRG4	CDK6	RB1	CDK4	CDK2	FOXN3	SPDYA	INHBA	CHMP1A	TIMELESS	CDK2AP1	USH1C	KPNA2	ACVR1	MAP3K11	BCAT1	PPP6C	POLA1	TIPIN	ANAPC10	RCC1	PRUNE2	KATNA1	KRT7	GFI1	PTPRC	TAF1	CENPF	CDC23	TPD52L1	BIRC5	CDC25C	CDKN3	CDKN1C	CDKN1A	CDKN1B	GSPT1	CUL4A	POLD1	MYO16	ABL1	APBB2	APBB1
NEGATIVE_REGULATION_OF_ANGIOGENESIS	na	COL4A3	COL4A2	PML	NPR1	PF4	FOXO4	TNNI3	SPINK5	PLG	SERPINF1	STAB1	IL17F	NPPB
MONOCARBOXYLIC_ACID_TRANSPORT	na	SLC16A3	SLC16A2	SLC16A1	SLC16A5	AKR1C4	SLC16A4	SLC16A7	SLC16A6	SLC16A8	AKR1C1
EPITHELIAL_CELL_DIFFERENTIATION	na	ELF3	UPK1A	UPK1B	EHF	KRT3	UPK3A	KRT4	SPINK5	UPK2	DMBT1
TISSUE_DEVELOPMENT	na	CASR	BTD	S100A7	FST	CRABP2	BTK	TGFB2	DSPP	PLOD1	CTGF	APOA5	KRT85	TWIST2	KRT83	MATK	UGCG	FOXN1	MGP	KRT13	VAX2	KRT10	PROX1	SCEL	IL20	PTHLH	NME2	KRT17	ATP2C1	KRT16	KRT15	KRT14	TFAP2A	DSP	LAMC2	LAMC1	COL1A1	EDA	EMP1	OSTF1	ACHE	RBP2	HOXB13	ATP6V1B1	AHSG	T	TCF21	LAMB3	IL17F	RUNX2	SRGN	MEST	BMP4	IKZF3	BMP1	IKZF1	DMP1	BMX	KRT31	SMAD2	KRT34	ANKH	KRT32	LAMA3	ATP2A2	SMURF1	GHSR	KLF4	TCF15	FABP5	SASP	PPARD	FGF7	ZNF675	GLI2	SPINK5	CDSN	GLI1	ALOX12B	TIE1	COL11A1	ALX1	DHCR24	STS	STX2	FLOT2	PTF1A	CDK6	WAS	SLIT2	EYA2	HOXC11	EVPL	KRTAP5-9	GHRL	ACVR1	KRT6A	KRT6B	RTN4RL1	STATH	TRIM15	ALDH3A2	KRT9	DCT	COL17A1	COL7A1	KRT5	POU2F3	KRT1	TGM3	KRT2	RTN4RL2	CALML5	TGM5	ERCC3	ERCC2	ZBTB7B	TBX6	SECTM1	KLK7	KLK8	TBX3	COL13A1	KL	HCK	KLK5	NF1	GJB5	SPARC	SNAI2	COL5A2	CASP14	SPRR1A	SPRR1B	BNC1	GDF11	JAK2	PTCH2	ATP6V0A4
CARBOHYDRATE_TRANSPORT	na	ITLN1	SLC5A1	SLC37A4	SLC35A1	SLC35A2	SLC35A3	SLC2A8	EDNRA	PEA15	GH1	SLC2A5	SORBS1	PPBP	SLC2A4	INS	SLC2A3	SLC2A2	SLC35B4	SLC2A1
RESPONSE_TO_STEROID_HORMONE_STIMULUS	na	CALCR	KRT19	GSTM3	GATA3	GHRL	BRCA2	CRIPAK	ABCA2	CD24	PDCD7	BRCA1
MUSCLE_CELL_DIFFERENTIATION	na	KCNH1	BMP4	TBX3	ACTA1	MYEF2	MYOZ1	CBY1	MBNL1	FOXO4	TTN	KRT19	NOTCH1	SYNE1	EREG	MAPK12	MYH11	CACNA1H	GLMN	ADAM12	BOC	IGFBP3	IFRD1
CYTOKINE_METABOLIC_PROCESS	na	IL18	TLR1	TNFSF15	TLR3	TNFRSF8	TLR4	TLR6	TLR7	TLR8	TLR9	AZU1	APOA2	NOD1	IL17F	SFTPD	BCL3	LTB	SPN	EBI3	CD28	IL4	BCL10	IL6	PRG3	IL27	CEBPG	IL9	CD276	INHA	FOXP3	SIGIRR	INHBB	INHBA	MAST2	EREG	NLRP12	GLMN	GHRL	IL12B	IRF4	ELA2	GHSR
SUPEROXIDE_METABOLIC_PROCESS	na	NOX4	APOA4	NOS2A	NOX5	PRG3	PREX1	CCS	SOD1	MT3	SOD2
REGULATION_OF_G_PROTEIN_COUPLED_RECEPTOR_PROTEIN_SIGNALING_PATHWAY	na	GIT1	RIC8B	RGS16	RGS14	ADRB3	ADRB2	PLCE1	RGS11	RGS20	RGS12	RGS2	RGS3	RGS4	RGS5	GIT2	GRK6	GRK4	RGS9	GRK5	GNG4	RAMP1	GNG7	GRK1
REGULATION_OF_TRANSLATION	na	METAP1	EIF2C1	TLR1	EIF5	EIF5A	TLR3	TLR4	EIF2A	TLR6	TLR7	IL10	TLR8	YBX2	TLR9	APOA2	DDX25	HRSP12	EIF1	EIF2B2	LTB	SPN	EBI3	SAMD4A	EIF2B5	BCL10	IL29	PRG3	IL27	NDUFA13	EIF1B	INHA	BOLL	SIGIRR	INHBB	EIF4A3	INHBA	EIF4G2	EIF4G3	MAST2	EIF2AK1	EREG	TRSPAP1	BACE2	MTRF1	EIF4A2	GHRL	HSPB1	IL12B	EIF2AK3	EIF2AK4	TNFRSF8	IGF2BP2	MTIF2	NECAB3	MTIF3	PAIP2B	EIF3C	AZU1	EIF3D	EIF3A	EIF3G	EIF3H	KRT7	EIF3E	EIF3F	IL17F	SEPSECS	SFTPD	BCL3	DAZL	EIF3I	EIF3J	CD28	IL4	DAZ1	IL6	UPF1	PAIP2	CEBPG	IL9	CD276	ETF1	FOXP3	FURIN	EIF4B	TSC1	EIF4H	NLRP12	GLMN	IRF4	GHSR	ELA2	APBB1
AMINO_ACID_METABOLIC_PROCESS	na	BCKDK	AMT	SLC7A8	SLC7A9	GGT1	SLC7A4	SLC7A5	INDO	SLC7A6	GLDC	SLC7A7	FAH	GOT2	GSS	MCCC2	WARS	ASPA	TYR	MSRA	GOT1	SCLY	PLOD1	MAT1A	HDC	GSTZ1	DDAH2	DDAH1	HPD	ALDH6A1	YARS	PEPD	DARS	AARS	QDPR	GGTLA1	SLC3A1	CDO1	DDO	SARS2	PYCR1	SDS	RARS	SMS	BCAT1	ALDH18A1	GCLC	GLUD2	FARS2	GLUD1	NFS1	PAH	ASL	GCLM	KARS	GLS2	DCT	ARG1	MTHFR	GAD2	GCSH	ALDH4A1	ASRGL1	MARS2	SCYE1	PTS	GAD1	BCKDHA	BCKDHB	SLC6A14	HGD	ADI1	ATF4	BAAT	SLC7A2	SLC6A6	MAT2B	FPGS	SLC25A15
PHOTORECEPTOR_CELL_MAINTENANCE	na	RDH12	IQCB1	NPHP3	CLRN1	USH1G	USH1C	PCDH15	GPR98	USH2A	CDH23
RESPONSE_TO_XENOBIOTIC_STIMULUS	na	CYP3A4	UGT1A6	UGT1A9	NR1I2	AS3MT	UGT2B11	UGT2B4	UGT2B15	NQO1	UGT2B28	AHR	S100A12
INTERLEUKIN_8_BIOSYNTHETIC_PROCESS	na	BCL10	APOA2	NOD1	PRG3	IL17F	BCL3	TLR4	ELA2	TLR7	TLR8
DEFENSE_RESPONSE	na	KLRC4	KLRC2	KLRC3	ADORA3	CADM1	S100A8	AIF1	S100A7	S100A9	HDAC7A	ADORA1	CFP	CD48	LILRA1	LILRA2	LTB4R	LILRA3	CHRNA7	IFNK	F11R	CRTAM	C5AR1	NCF2	NCF1	VPS45	DCDC2	COLEC12	CD40	CCR9	LILRB2	WFDC12	CCR7	CCR6	CCR5	LILRB5	CCR4	CD40LG	CCR3	LILRB3	CX3CR1	CCR2	MST1R	PLA2G2E	CLEC5A	PLA2G2D	LALBA	TPST1	AFAP1L2	AHSG	IL17C	IFNA2	LGALS3BP	RAC1	VEZF1	TYROBP	BLNK	CAMLG	BECN1	IL1RL2	CD300C	CD5L	KIR2DS3	AGER	S100A12	APOL3	PARP4	FPRL1	GHSR	ABCF1	ELF3	IL28RA	BNIP3	NFKB1	CFHR1	NOS2A	NOD2	NOD1	ZNF148	IL1RAP	CCL3L3	XCR1	SPACA3	APCS	LY96	CAMP	CD160	LYZ	PSG3	WAS	SIGIRR	INHBB	CLEC1A	INHBA	ALOX15	PSG8	KLRG1	EREG	OR2H2	IL12A	PLA2G7	GAGE8	IL12B	CLEC1B	CXCL1	PRF1	NMI	CCR1	C5	CXCL2	CXCL9	CXCL6	GPR68	MLF2	CCL26	AZU1	CCL24	CCL22	CCL23	MEFV	CCL20	IL10RB	CCL21	ALOX5AP	BCL2	DEFB118	C2	PTX3	IL4	LY75	IL5	IL8	IL9	CYP4F11	STAB2	CD1D	LSP1	CCL11	ORM1	CCL13	CD19	P2RY11	STAB1	AOX1	BNIP3L	SELE	ORM2	MICB	MICA	PGLYRP1	TLR3	IL13	APOBEC3G	ANKRD1	TLR6	CXCL11	APOBEC3F	TLR7	TLR8	TGFB1	IL17RB	CXCL10	APOA4	NLRC4	PAGE1	PGLYRP4	PGLYRP2	GATA3	PGLYRP3	CSF3R	EDG3	MX1	MX2	SPN	IL1A	BCL10	IL29	GNLY	RELA	FOXN1	SOCS6	HLA-B	CDO1	TRAT1	HLA-G	SP140	IL20	GAGE1	TNFAIP6	LYST	TIAL1	MNDA	RIPK2	NFE2L1	KIR3DL2	KIR2DL4	C3AR1	CCL3	ADORA2B	CYSLTR1	ADORA2A	UMOD	IL32	CX3CL1	DEFB127	PTPRCAP	CCL5	PYDC1	ITGB1	CCL4	SFTPD	TFF3	SCYE1	DEFB1	ITK	HDAC5	HDAC4	TPSAB1	HDAC9	TACR1	CRP	PRDX5	HP	CD97	FOS	CXCR4	AOAH	HCP5	MGLL	LBP	FOSL1	TNIP1	NFX1	IRAK2	KNG1	IL18RAP	CHST2	NCR2	NLRP3	NCR1	CD84	CD83	TARBP2	CD81	FAIM3	GHRL	PTAFR	AOC3	MBL2	RSAD2	TNFRSF1A	HRH1	KRT1	NFATC4	NFATC3	SCG2	TCIRG1	NOX4	PTPRC	CEBPB	DEFB103A	CEBPG	NFRKB	RNASE6	ANXA1	CBARA1	IL8RA	KCNN4	IL8RB	CYBB	MPO	DMBT1
FATTY_ACID_BIOSYNTHETIC_PROCESS	na	PTGES3	PRG3	FADS1	MCAT	PTGS1	FADS2	CD74	BRCA1	OXSM	MIF	PTGDS	LTA4H	HPGD	DEGS1
CALCIUM_MEDIATED_SIGNALING	na	EGFR	PIP5K3	IL8	NUDT4	SLA2	SPHK1	TRAT1	BTK	CAMKK2	LAT	CDH13	LAT2	PLCE1	NMUR1	NMUR2	RGN
I_KAPPAB_KINASE_NF_KAPPAB_CASCADE	na	RPL17	SLC44A2	VAPA	TBK1	TNFSF15	TSPAN6	TNFSF14	TLR6	MAP3K7	MYD88	NLRC3	TMEM9B	MIER1	EDG2	GPR89A	EDARADD	BCL10	BST2	GOLT1B	RELA	FADD	CD40	TRIM38	ATP2C1	ECOP	MIB2	RIPK2	TNFAIP3	ERC1	IRAK1BP1	NEK6	PPP5C	TRAF2	LITAF	PTPLAD1	UBE2V1	CXXC5	MAP3K7IP2	OTUD7B	TRAF6	TRAF5	CFLAR	CARD8	CARD9	LGALS1	NDFIP1	NDFIP2	MALT1	ECM1	LGALS9	TRADD	TRAF3IP2	IKBKE	APOL3	TNFSF10	PLK2	NUP62	IKBKG	TRIP6	SLC20A1	PRDX4	GJA1	ZNF675	FASLG	C1orf166	SCOTIN	CANT1	NOD2	NOD1	HMOX1	CASP8	TICAM1	TICAM2	RHOA	RHOC	TMEM101	CASP1	CHUK	RHOH	IRAK2	IRAK1	LTBR	GPR177	ECT2	FLNA	CARD10	UBE2N	ZDHHC17	TNFRSF10B	RIPK1	ZDHHC13	EEF1D	VISA	PPM1A	TRIM13	TFG	FKBP1A	TNFRSF1A	TMED4	REL	MAP3K3	SQSTM1	SLC35B2	PLEKHG5	BCL3	CC2D1A	SECTM1	STAT1	BIRC2	NLRP12	FAF1	HTR2B	TIAF1	F2R
NUCLEOSOME_ASSEMBLY	na	RSF1	SET	SMARCA5	NAP1L1	NAP1L3	NAP1L2	CHAF1A	CHAF1B	ASF1A	NAP1L4
ACTIN_FILAMENT_BASED_PROCESS	na	MTSS1	PRKG1	TTN	CXCL12	PACSIN2	PLA2G1B	MYO6	ROCK1	MYH7	MYH6	MYH9	NEBL	ARPC1A	TNNT2	RND3	KRT19	RND1	ATP2C1	TESK2	DST	DBN1	FGD2	MYL6	FGD1	SSH1	MRAS	SSH2	ARF6	ARPC4	MYO9B	ARPC5	LLGL1	CDC42EP2	DOCK2	RAC3	RAC1	ADRA2A	CENTD2	FGD5	FGD6	ARHGEF10L	FGD3	CDC42EP5	ARHGDIB	FGD4	TAOK2	FSCN2	MYO1E	FSCN1	ARFIP2	MYOZ1	EVL	EPB49	CDC42BPG	TSC1	MYH11	CDC42BPA	SPTA1	GHSR	ABL1	MYH10	CDC42BPB	RHOJ	LIMA1	WASF3	NUAK2	PREX1	WASF1	BCAR1	WASF2	LATS1	DSTN	CDC42	PDPK1	DYNLL1	GSN	ANG	RHOA	RHOF	DLG1	ARHGEF2	CCDC88A	ACTA1	LIMK1	VIL1	ARHGEF17	FLNB	FLNA	ELMO1	NCK2	NCK1	CFL1	SCIN	GHRL	TMSB4Y	WASL	CXCL1	SHROOM1	SHROOM2	PLEK2	SORBS3	EZR	SORBS1	MYL6B	WIPF1	RASA1	PSCD2	TNXB	NF2	NF1	RICTOR	RACGAP1	CAPG	AMOT	KPTN	CRK
TUBE_DEVELOPMENT	na	BCL10	KCNMB4	GCLC	NKX2-6	PDPN	KEL	LMO4	VANGL2	CELSR1	GLI2	SOD1	TINAG	GCLM	SHH	KCNMB2	CALCA	NOTCH4	SFTPD
CELL_CYCLE_PROCESS	na	XRCC2	AURKA	CDC16	CUL3	CUL2	CUL5	DDX11	STAG3	CCNA1	CDCA5	CCNA2	CUL1	ANAPC5	RAN	POLE	ANAPC4	RINT1	LIG3	SKP2	TBRG4	ESPL1	PIM2	DCTN3	UNC84B	BOLL	DCTN2	RAD1	REC8	MAD2L1	ZWINT	CNTROB	MAD2L2	NEK6	NEK2	MRE11A	CHEK1	RCC1	PIN1	DUSP13	SAC3D1	FBXO5	PBRM1	CENTD2	POLS	SSSCA1	CDC23	NDC80	TPD52L1	CDC27	RAD54L	ATM	NOLC1	RAD54B	LATS1	LATS2	TRIAP1	GFI1B	CEP250	TGFA	TAF1L	CDC7	CDC6	TPX2	RAD52	RAD50	RAD51	INHBA	CHMP1A	EREG	TOP3A	USH1C	MAP3K11	BCAT1	PPP6C	CETN3	PML	POLA1	CETN1	SPO11	NCAPH	NUMA1	BUB1	CD28	PDS5B	BIRC5	CP110	CDKN3	MPHOSPH9	EPGN	APBB2	MPHOSPH6	CIT	APBB1	PRC1	DBF4	KNTC1	PKMYT1	TTK	TTN	FOXO4	TGFB1	CDKN2A	RAD21	CDKN2B	CDKN2C	CDKN2D	TARDBP	TUBG1	FOXN3	TIMELESS	CLIP1	AKAP8	STMN1	RAD17	PPP5C	PAM	TIPIN	ANLN	ANAPC10	ANAPC11	SYCP1	PRUNE2	RAD51L1	NPM2	KATNA1	NPM1	TUBE1	RAD51L3	GML	EGF	TAF1	CKAP5	BRCA2	SUGT1	CDKN1C	CDKN1A	CDKN1B	PLK1	POLD1	MYO16	SMC1A	ABL1	MYH10	E2F1	KIF23	KIF22	KIF25	NBN	ACVR1B	KIF2C	NDE1	DLG7	PCBP4	PRMT5	CDK10	ZW10	KHDRBS1	KIF11	KIF15	NUSAP1	CDK6	RB1	CDK4	UBE2C	CDK2	SPDYA	SASS6	CDK2AP1	BUB1B	MDM4	DMC1	CHFR	KPNA2	ACVR1	BRSK1	HSPA2	KRT7	CDC2L5	PAFAH1B1	GFI1	PTPRC	MSH5	MSH4	CENPF	CENPE	CDC25C	RACGAP1	SC65	SMC3	SMC4	CDC25B	CUL4A	GSPT1
FATTY_ACID_OXIDATION	na	PPARA	HACL1	CPT1B	PPARD	ACADM	ECH1	ACADS	ADIPOR2	ECHS1	ADIPOR1	PPARGC1A	CPT1A	HADHB	HAO1	ACADVL	HAO2	BDH2	ALOX12
PRODUCTION_OF_MOLECULAR_MEDIATOR_OF_IMMUNE_RESPONSE	na	IL4	TRAF2	PTPRC	DEFB103A	TNFSF13	MALT1	FOXP3	TGFB1	MAP3K7	APOA2	APOA1	CD40LG	TRAF6
SPHINGOLIPID_METABOLIC_PROCESS	na	ENPP7	SGMS2	ST8SIA1	ST8SIA3	PPT1	SGMS1	LASS5	ASAH1	ASAH2	ST6GALNAC6	SERINC1	CERK	NSMAF	B4GALNT1	CLN3	SGPL1	SPTLC1	PSAP	SPHK1	UGCG	GLA	LARGE	LASS1	ST8SIA5	NEU3	SMPD4	SMPD3	CLN6	SMPD2
NEGATIVE_REGULATION_OF_CYTOSKELETON_ORGANIZATION_AND_BIOGENESIS	na	ARHGEF2	LIMA1	GSN	CAPG	KATNB1	CLASP1	CENTD2	TMSB4Y	MID1IP1	MAPRE1	APC
INTRA_GOLGI_VESICLE_MEDIATED_TRANSPORT	na	COG3	COPB2	COPG2	NAPG	COPB1	COPZ1	STX16	NAPA	OPTN	GOSR1	COPE	COG2
BEHAVIOR	na	CASR	HRAS	ADCY8	CRHBP	OBP2B	CXCL11	ZIC1	CXCL12	IL10	TGFB2	CXCL10	AGTR2	HTR1A	APOE	GALR3	GALR2	RALA	SPN	SYK	PLD1	C5AR1	PMCH	PIK3CB	UBR3	PLAUR	CCR9	CCR8	MAPK1	CCR7	CCR6	CCR5	CCR4	CCR3	CCR2	CX3CR1	CARTPT	ABAT	DEFA1	DYNLRB1	CCL1	CCL3	CCL2	DRD3	PPYR1	CCL8	ITGB2	CX3CL1	CCL5	CCL7	HCRTR2	HCRTR1	DOCK2	CNR1	KAL1	CNR2	CKLF	SFTPD	SCYE1	AGRP	IL1RAPL1	DEFB1	NOVA1	DEFB4	PGDS	MAP2K1	HTT	MAOA	NPY	CXCL14	S100B	CXCL13	NPW	LTB4R2	PYY	FPRL1	GHSR	XCL1	PLAU	MTNR1A	OPRM1	MCHR1	CCKAR	TAS2R1	TAS2R5	TRPV1	TACR1	CXCR3	CCRL2	CXCR4	SAA1	NMUR2	DLG4	XCR1	FOSL1	FGF2	CCRL1	CCKBR	RALBP1	CMKLR1	FOSB	SLIT2	PROK2	PTGDS	GHRL	PTAFR	CXCL1	CXCL5	NPY2R	OPRK1	C5	CXCL2	FPR1	CXCL9	PF4	CXCL6	HPRT1	CCL28	CCL27	CCL26	CCL24	CCL25	CCL22	CCL23	CCL20	CCL21	CCBP2	ACSL4	LECT2	C7orf16	SCG2	IL4	KLK8	RNASE2	IL8	NF1	CCL19	BRS3	SOD1	CCL16	CCL15	CCL18	CCL17	LEP	GCG	IL8RA	CCL11	CDH13	IL8RB	CCL13	FYN	MAPK14	MC4R	CRH	HTR2C	VLDLR
REGULATION_OF_PROTEIN_METABOLIC_PROCESS	na	EIF2C1	AURKAIP1	ATP6AP2	LTBP4	TLR1	EIF5	TLR3	EIF5A	TLR4	TLR6	CXCL12	TLR7	TLR8	IL10	TGFB1	SHH	IL31RA	TLR9	APOA2	ATG7	DDX25	TDGF1	HRSP12	EIF1	EIF2B2	DNAJC1	SPN	EBI3	SAMD4A	EIF2B5	EGFR	BCL10	GTPBP4	IL29	IL27	SOCS1	PPARGC1A	BOLL	TRAT1	IL20	EIF2AK1	BACE2	RNF139	HSPB1	EIF2AK3	EIF2AK4	ITLN1	KATNB1	ARF6	ITGB2	IGF2BP2	MTIF2	MTIF3	TIMP1	EIF3C	EIF3D	IRAK3	EIF3A	CDC42EP2	EIF3G	INS	EIF3H	EIF3E	IL17F	EIF3F	SFTPD	CLASP1	EIF3I	EIF3J	UBE2D1	ANGPTL3	CDC42EP5	BMP4	PAIP2	CD276	FOXP3	FURIN	BRCA1	EIF4B	TSC1	AKTIP	EIF4H	GLMN	HGS	TNK2	GHSR	IL22RA2	LIMA1	METAP1	EIF2A	LATS1	YBX2	CDC42	NDUFS4	GSN	TPP1	CLCF1	MAPT	LTB	ARHGEF2	CCDC88A	LYN	PRG3	CCDC88C	NDUFA13	PRKCG	EIF1B	MID1IP1	INHA	SIGIRR	INHBB	UBE2N	NCK2	EIF4A3	EIF4G2	INHBA	CARD14	EIF4G3	CCND1	MAST2	CD80	EREG	CCND3	TRSPAP1	CCND2	NCK1	EIF4A2	TPPP	MTRF1	CD81	IL12A	GHRL	MDM2	TMSB4Y	IL12B	MDM4	MAPRE1	CLN6	EGLN2	TNFRSF8	HCFC1	NECAB3	STUB1	PAIP2B	AZU1	SET	REN	KRT7	SEPSECS	BCL3	DAZL	RASA1	APC	CD28	IL4	IL3	IL6	DAZ1	IL5	UPF1	NF2	HCLS1	CEBPG	IL9	ETF1	CAPG	NLRP12	PPP2R4	IRF4	FAF1	ELA2	APBB1	IGFBP3
REGULATION_OF_SIGNAL_TRANSDUCTION	na	ALS2	RPL17	VAPA	CITED2	MYD88	GIT2	ABRA	GNG4	GNG7	CD40	RIC8B	BRAP	THY1	ATP2C1	ECOP	NEK6	ARF6	AFAP1L2	MAP3K7IP2	ADRB3	RAC1	IL17F	CENTD2	CENTD3	MDFI	GIT1	TAOK2	LGALS1	TAOK3	SMAD4	NDFIP1	SMAD3	NDFIP2	CIDEA	TPD52L1	SMAD2	TAX1BP3	ECM1	LGALS9	CBLC	NOTCH2	APOL3	CDC42BPG	RGS2	NUP62	RGS3	RGS4	RGS5	CDC42BPA	GRK6	HGS	GRK4	GRK5	SMURF1	RGS9	ENG	CDC42BPB	GRK1	SLC20A1	GJA1	TP63	ZNF675	PTEN	GLI1	CANT1	NOD2	NOD1	TICAM1	TICAM2	TGFA	TMEM101	LTBR	LYN	NFAM1	GPR177	FLNA	SIGIRR	AMBP	NCK2	GRM4	INHBA	ZDHHC17	TNFRSF10B	SNF1LK2	EREG	RIPK1	ZDHHC13	IL12A	EEF1D	TRIM13	TFG	FKBP1A	SQSTM1	PLEKHG5	VWC2	CD24	CC2D1A	CD27	NLK	HCLS1	IGF1	RICTOR	BIRC2	CDH13	SOST	EPGN	EEF1E1	NLRP12	HTR2B	SLC44A2	ATP6AP2	TBK1	TSPAN6	ZIC1	TLR6	TGFB1	DMPK	IL31RA	TMEM9B	CDKN2B	MIER1	MDFIC	TDGF1	RGN	EDG2	GPR89A	BCL10	BST2	IL29	GOLT1B	RELA	SOCS1	FADD	TRAT1	IL20	TRIM38	PLCE1	MIB2	RIPK2	TNFAIP3	PPP5C	FGD2	FGD1	EID2	LITAF	SNX6	UBE2V1	CXXC5	PEG10	OTUD7B	TRAF7	EGF	TRAF6	FGD5	TRAF5	FGD6	FGD3	FGD4	CFLAR	CARD8	CARD9	MALT1	TRADD	TRAF3IP2	CDKN1C	IKBKE	TNFSF10	TSC1	PLK2	CDKN2AIP	IL22RA2	FASLG	C1orf166	SCOTIN	ACVR1B	CLCF1	HMOX1	CASP8	RHOA	SHC1	RHOC	CASP1	RAMP1	RHOH	RALBP1	SLA2	OTX2	PIGU	ARHGAP27	ECT2	MFN2	UBE2N	ACVR2A	ACVR2B	ADRB2	HIPK2	ACVR1	VISA	PPM1A	TNFRSF1A	RGS11	TMED4	RGS12	REL	MAP3K3	RASGRP4	SLC35B2	REN	SECTM1	PTPRC	NF2	DTX1	NF1	EDA2R	CBY1	FRZB	RGS16	RGS14	RGS20	MAPK8IP2	MAPK8IP3	MAPK8IP1	F2R
MITOTIC_SISTER_CHROMATID_SEGREGATION	na	PAM	KIF25	PDS5B	CDC23	NUSAP1	CENPE	ESPL1	NDC80	SMC4	CHMP1A	NCAPH	DDX11	ZWINT	SMC1A	CDCA5	ZW10
POSITIVE_REGULATION_OF_IMMUNE_RESPONSE	na	MBL2	TRAF2	CADM1	BCAR1	TLR8	TGFB2	CFHR1	MAP3K7	KRT1	C2	IFNK	TRAF6	PTPRC	CRTAM	IL29	SLA2	MALT1	NFAM1	TRAT1	CD1D	THY1	UBE2N	LAT2	EREG	FYN	IKBKG	IL12A	CD79A	IL12B
NEGATIVE_REGULATION_OF_PROTEIN_METABOLIC_PROCESS	na	LIMA1	KATNB1	IL10	TIMP1	PAIP2B	CDC42	APOA2	SET	GSN	INS	SFTPD	BCL3	CLASP1	DNAJC1	APC	IL6	ARHGEF2	GTPBP4	NF2	PRG3	PAIP2	SOCS1	NDUFA13	PRKCG	MID1IP1	INHA	FOXP3	FURIN	TRAT1	SIGIRR	INHBB	INHBA	EIF4A3	EIF2AK1	TSC1	BACE2	CAPG	NLRP12	GHRL	PPP2R4	TMSB4Y	MDM4	MAPRE1	GHSR	ELA2	APBB1	IGFBP3	EIF2AK3
VITAMIN_TRANSPORT	na	GC	SLC22A16	CUBN	PDPN	SLC19A1	TCN2	TCN1	FOLR3	FOLR2	FOLR1	SLC22A4	SLC22A5	SLC46A1
REGULATION_OF_PEPTIDYL_TYROSINE_PHOSPHORYLATION	na	EGFR	IL3	IL5	NF2	LYN	IL29	HCLS1	SOCS1	ITGB2	IL31RA	IL20	CD80	CLCF1	TDGF1	CD81	IL12A	TNK2	IL22RA2
REGULATION_OF_GENE_SPECIFIC_TRANSCRIPTION	na	HNRPAB	ATF6	BMP2	BPTF	TRIM28	SPI1	PEX14	RORB	SMARCA1	ARHGEF10L	SCAP
POSITIVE_REGULATION_OF_TRANSPORT	na	NCBP2	ORAI1	SPACA3	ITLN1	CBL	STIM1	SMAD3	TNFSF14	CDH1	PPT1	LDLRAP1	FLNA	AHSG	AZU1	GATA2	GCK	GHRH	GSK3B	NLRP12	SFTPD	GHRL	CARTPT	TRIP6
TRANSCRIPTION_INITIATION	na	E2F2	E2F3	RSF1	MED24	TBP	MED23	GTF2E1	GTF2E2	MAZ	MED26	MED27	GTF3C4	TAF2	SNAPC5	BRF1	TAF5	MED12	CDK9	MED14	MED13	CDK7	PPARGC1A	MED7	MED4	MED30	PTRF	MED16	GTF2I	GTF2F1	MED17	NCOA6	THRAP3	GTF2F2	SMARCA5	MED1
AMINO_ACID_DERIVATIVE_METABOLIC_PROCESS	na	P4HB	CCBL1	SNCAIP	PRG3	GATM	ALDH5A1	HPRT1	CDO1	BBOX1	INDO	TGFB2	OAZ2	OAZ1	DIO2	COLQ	SULT1B1	ASMTL	ETNK1	DHPS	GAMT	MAT2B	DIO1	SLC5A7	SMS
PHAGOCYTOSIS	na	SPACA3	GULP1	ADORA2A	COLEC12	ADORA1	ELMO1	AHSG	CORO1C	AZU1	GATA2	DOCK1	FCGR1A	FCN2	FCN1	SFTPD	CLEC7A	CD14
NEGATIVE_REGULATION_OF_CELLULAR_PROCESS	na	DLC1	AIF1	MXI1	ZNF254	CIAPIN1	MAGED1	CUL3	CUL2	EPC1	CUL5	ZNF396	FAS	DDAH2	CUL1	MAP2K6	CGRRF1	OPA1	BRAF	CRYAA	CRYAB	JARID1B	ZHX1	ZHX2	MECP2	ZHX3	BRAP	THY1	BCL2L10	SSTR4	SSTR5	NME5	SIRPG	SSTR2	NME2	ADAMTS8	SSTR3	EIF2AK1	ZNF238	SSTR1	NME1	BACE2	TGIF1	ADAMTS1	ATPIF1	MAPK8	EIF2AK2	EIF2AK3	MYO18A	DCBLD2	TNFRSF6B	PPP2R3B	NFKBIE	PCDH24	PPT1	BCL2L2	ARF6	HSPA1B	BCL2L1	VPS72	ADRB3	PEA15	NPHP3	HEXIM2	HEXIM1	CDC123	RAC1	CENTD2	CENTD3	DMBX1	KLF12	PAIP2	PHB	KLF10	KLF11	SPHK1	TAOK3	GAS1	ATR	GAS8	GAS7	RERG	NFKBIL2	BFAR	HGS	SMURF1	OPRM1	RTN4	LIMA1	HTATIP2	FAM3D	NUAK2	GLRA1	SPI1	BNIP3	TP63	ZNF675	LATS1	ZNF345	DAXX	LATS2	BNIPL	ZNF350	ZNF148	SERTAD3	MYC	USH2A	SERTAD2	ZNF281	ATF7IP	CLN3	CDC6	ARHGEF2	CDC2	TP53	NDUFA13	TLE1	FOSB	GPR98	JMY	MXD4	INHBB	NCK2	EIF4A3	SERPINB9	INHBA	BNIP1	EREG	BNIP2	CLIC4	ZNF136	SERPINB2	FOXC1	TMSB4Y	NSD1	ALOX12	ZMYND11	PML	RTKN	ABI1	ZNF177	ZNF174	PR47	CCL23	CDC45L	PER1	SUPT4H1	RASA1	FOXD3	IL4	IL3	IL6	IL8	IL7	ZNF24	TRIM27	TNP1	PHF12	PLG	ZNF157	CDH13	SOST	GLA	RASSF1	GSK3B	BNIP3L	NLRP12	HPGD	IL2	BARD1	BMP10	CNOT8	ZAK	TNFSF15	OSGIN1	RBM9	TCEAL1	TNFSF18	IL10	TGFB1	TGFB2	IL11	VCL	APOA2	CDKN2A	CDKN2B	PACSIN3	CDKN2C	CDKN2D	TDGF1	TGFBI	IL1B	DNAJC1	API5	IL1A	BCL10	ZNF593	IL29	DFFA	RELA	STIM2	ACTN1	CSDA	HBXIP	PA2G4	SMARCE1	TIMELESS	TNFAIP8	HSPB1	TNFAIP3	EID1	HMGB1	ARHGDIG	EID2	CCL2	IFITM1	STK11	SESN1	TIMP1	VDR	PEG10	MIA3	AKT1S1	MEIS2	PRKRA	OTUD7B	SCYE1	B4GALT7	HELLS	ARHGDIA	ANGPTL4	ARHGDIB	ZNF423	CREBZF	FURIN	UIMC1	CDKN1C	HDAC5	CDKN1A	HDAC3	CDKN1B	HDAC1	TSC1	CDKN2AIP	SMARCC2	FABP3	MYO16	ADRA1A	FABP7	HDAC8	PDZD3	FABP6	E2F1	IER3	NBN	RSF1	ARID4A	E2F6	DEDD	RPRM	BAP1	CTCF	ZNF202	PRDX2	PAWR	WARS	CDC42	CASP3	CLCF1	PAX7	RHOB	DLG5	NDUFS3	CDK5RAP1	NRG1	RHOH	IHPK2	DLG1	NFX1	KNG1	ARID5B	SLA2	ARID5A	CDK6	MID1IP1	RB1	PPM1G	DHRS2	PPM1D	ADRB2	ERN1	ERN2	CNTN4	MAPRE1	TM4SF4	ACVR1	FUSIP1	BCLAF1	NDN	ASNS	PF4	DEC1	PAIP2B	IGF1R	ORC2L	TSPYL2	DAD1	B4GALNT2	GPNMB	TERF2	HSPA9	NOX4	COL4A3	KLK8	NF2	VHL	NF1	ANXA1	FRZB	ANXA5	ANXA4	PPP1R9B	HSP90B1	CUL4A	GCK	ID2	ID1	BAX	ID4	FAF1	ID3	ELA2	RARRES3	RARRES1	FST	SNCA	SHH	SIN3A	WWP1	SUPT5H	TWIST2	TWIST1	GTPBP4	PIM1	TBRG4	RAD9A	TXNDC1	KRT18	RND1	PIAS4	CD40LG	ALOX15B	CD33	TXNDC5	TBRG1	VEGFA	MNT	TGFB1I1	PRDM1	SUDS3	IQCB1	ENPP7	CHEK1	UHMK1	CD74	PLAGL1	LIF	NR1H2	DRAP1	BAI1	CDA	BCOR	TCF25	NKX2-5	COL18A1	BMP4	NKRF	MDFI	HMG1L10	BMP2	TP53BP2	BECN1	S100A11	RYBP	SMAD4	CIDEA	SMAD3	SMAD2	TAX1BP3	UBP1	TAX1BP1	NOTCH2	CBLC	NOTCH1	RNF7	NR1I2	SFRP1	NUP62	ETS1	NOTCH4	JAZF1	SRrp35	UTP20	BMP7	GHSR	RBPJ	PRKRIR	KLF4	DLEC1	ZBTB32	PPARD	ACVRL1	NFKB1	TERF2IP	ZEB1	GLI2	HSBP1	PTEN	CDT1	GPX1	BAG4	TRIAP1	CGREF1	GFI1B	BAG1	CCL3L3	DHCR24	CTBP1	RBBP4	CTBP2	ADAM10	PRG3	CD164	SIGIRR	AMBP	AMIGO2	PROK2	CHMP1A	PSEN1	GRM8	TNFRSF10D	LAX1	RIPPLY1	AVEN	SEMA4D	GADD45A	CXCL1	YWHAZ	ZBTB16	ZBTB17	MLF1	MIF	SUMO1	SET	SPEG	BCL2	LANCL2	GATAD2A	PEX14	BCL3	VWC2	AATF	BCL6	QSOX1	CD27	CD28	PDS5B	TBX3	TBX2	NLK	GMNN	TBX5	BIRC6	BIRC5	ILF3	BIRC4	CDKN3	SOD1	BIRC3	SNAI2	STAT3	CAPRIN2	YWHAH	MAPK12	YAF2	EEF1E1	CAPG	PHF21A	PPP2R4	APBB2	APBB1	TOB2	CIR	TOB1	CBX4	FOXO1	FOXO4	GDNF	TPT1	ODZ1	MYST1	SPN	MYST4	MYST3	SOCS2	SOCS3	BCL2A1	SOCS1	HRK	ZNF189	SOCS5	NR0B2	NR0B1	TRAT1	FOXN3	PTHLH	CARTPT	EMP3	ERC1	RAD17	GCLC	LST1	MCL1	SNX6	PKHD1	KATNB1	TIPIN	UMOD	ELK3	FTH1	ALB	NPM1	SFTPD	CLASP1	GLO1	GML	RUNX2	RUNX3	CFLAR	TP53I11	CARD8	GNRH1	MAFB	BRCA2	SNW1	FOXP3	NFKBIL1	BRCA1	GLMN	DNMT1	RFX3	LDOC1	SST	IFI6	RSC1A1	IGFBP7	IGFBP6	NR6A1	PDCD4	MEN1	ACVR1B	GSN	PCBP4	ANG	PCGF6	ATP8B1	POU4F2	CDK10	YRDC	KHDRBS1	NOL3	LDB1	PRKCG	INHA	NLRP3	NRIP1	PROC	OSM	MFN2	TNFRSF9	EIF4G2	BTG2	BPTF	BTG1	BTG4	HIPK3	SCIN	CFL1	BTG3	GHRL	FAIM3	MDM2	NAIP	MDM4	COMMD7	CUX1	PPP1R15A	GSTP1	ZFP161	ING5	FRK	GLIS3	PRKCZ	ING4	TNF	GLIS2	GLIS1	TNFRSF8	IFNW1	POU1F1	CALCA	ERCC5	SH3GLB1	TNFRSF18	POU2F1	KRT4	FGFBP1	ING1	ERCC4	ERCC1	PIK3R2	APC	SCG2	ENO1	PTPRC	IL2RB	DTX1	SIRT4	SIRT5	CENPF	CBY1	SIRT1	SIRT2	ATXN1	SON	DR1	IRF7	IRF8	ATP8A2	BRE	GRLF1	MPO	IRF2	PCAF	PPP1R13B	TIAF1	IGFBP3
PROTEOGLYCAN_BIOSYNTHETIC_PROCESS	na	GALNACT-2	HS3ST5	NDST1	ChGn	CHST3	GLCE	CHST7	CHST12	CHST9	CHST8	CHST11	CHST13	HS6ST1	EXT1	HS3ST3B1
REGULATION_OF_DNA_METABOLIC_PROCESS	na	SMARCAD1	NBN	ENPP7	WRNIP1	MRE11A	TIPIN	UBE2V1	UBE2V2	TNFSF13	TERF2IP	GLI2	IL7R	TGFB1	GLI1	CDT1	SET	TSPYL2	CDC45L	TLK1	TLK2	ERCC4	ERCC1	TERF2	IL4	CDC6	GTPBP4	CCDC88A	POLH	NF2	CEBPG	GMNN	PIF1	S100A11	PRKCG	RAD9A	ATR	PPARGC1A	CDK2	RAD50	RAD51	UBE2N	EREG	KPNA2	KPNA1	RAD17
LOCOMOTORY_BEHAVIOR	na	HRAS	CXCL11	CXCL12	IL10	CXCL10	TGFB2	RALA	SPN	SYK	PLD1	C5AR1	PIK3CB	PLAUR	CCR9	MAPK1	CCR8	CCR7	CCR6	CCR5	CCR4	CCR3	CX3CR1	CCR2	DEFA1	CCL1	CCL3	CCL2	CCL8	ITGB2	CX3CL1	CCL5	CCL7	DOCK2	KAL1	CKLF	SFTPD	SCYE1	DEFB1	DEFB4	NOVA1	PGDS	MAP2K1	CXCL14	CXCL13	LTB4R2	FPRL1	XCL1	PLAU	CXCR3	CCRL2	SAA1	CXCR4	XCR1	FGF2	FOSL1	CCRL1	CMKLR1	RALBP1	SLIT2	PROK2	PTAFR	CXCL1	CXCL5	NPY2R	CXCL2	C5	CXCL9	FPR1	PF4	CXCL6	CCL28	CCL27	CCL26	CCL24	CCL25	CCL22	CCL23	CCL20	CCL21	CCBP2	LECT2	SCG2	IL4	RNASE2	IL8	CCL19	SOD1	CCL16	CCL15	CCL18	CCL17	IL8RA	CCL11	IL8RB	CDH13	CCL13	MAPK14
RNA_ELONGATION	na	ADRM1	ERCC6	ELL	GTF2F2	TCEB2	CDK9	SUPT4H1	ELL3	SUPT5H	ELL2
REGULATION_OF_CELL_ADHESION	na	ARHGDIG	EMCN	ACVRL1	IL18	CX3CL1	PTEN	PR47	AZU1	CD47	MIA3	CDKN2A	SAA1	PRSS2	TGFBI	B4GALNT2	TGM2	ARHGDIA	RASA1	SPN	ARHGDIB	KNG1	PSCD1	GTPBP4	ADAM10	NF2	IL8	NF1	CDK6	DLL1	CDH13	SIRPG	RND1	TSC1	PSCDBP	IL12A	IL12B	ALOX12
T_CELL_DIFFERENTIATION	na	PTPRC	CD3D	IL7	IL27	JAG2	SOCS5	SPINK5	SART1	CD1D	LCK	ZAP70	CD4	IL12B	NHEJ1	IL2
REGULATION_OF_DEVELOPMENTAL_PROCESS	na	HDAC7A	CIAPIN1	SART1	BTK	CUL3	MAGED1	CUL2	MAP3K5	CUL5	FAS	DDAH2	CUL1	CRTAM	OPA1	CRYAA	BRAF	CRYAB	MYH9	BCL2L11	THY1	BCL2L10	NME5	MAPK1	NME2	SSTR3	NME3	SERPINF1	NME1	IFNB1	F2	MAPK8	MYO18A	UNC13B	TNFRSF6B	PPT1	BCL2L2	HSPA1B	BCL2L1	PEA15	NPHP3	IFNA2	CDC42EP2	CDC42EP1	IL17F	ZAP70	DIABLO	CENTD2	CENTD3	CDC42EP4	CDC42EP5	TAOK2	PHB	SPHK1	TNNI3	BFAR	EI24	RTN4	HTATIP2	NUAK2	SPI1	ZNF675	BNIP3	TP63	DAXX	MAPT	USH2A	CLN3	AIFM3	AIFM2	CDC2	AIFM1	TP53	NDUFA13	GPR98	JMY	SERPINB9	INHBA	BNIP1	EREG	BNIP2	SERPINB2	IL12A	IL12B	ALOX12	PML	RTKN	PPP2CA	PCSK9	RASA1	IL4	IL3	IL6	IL7	TP73	PLG	NAE1	CDH13	STAB1	GSK3B	BNIP3L	AMOT	IL2	BARD1	SNF1LK	ZAK	TNFSF15	TNFSF14	LRRC4C	TNFSF12	TNFSF18	CRADD	TGFB1	TGFB2	NLRC4	CDKN2A	ADIG	CDKN2C	CDKN2D	TIA1	TDGF1	ZNF443	DAP	API5	IL1A	BCL10	NUDT2	DFFA	IL27	RELA	FADD	HBXIP	IL20	TCFL5	TNFAIP8	HSPB1	FGD2	HMGB1	FGD1	CCL2	ADAMTSL4	PRUNE2	AKT1S1	DYRK2	TRAF7	ANGPTL3	FGD5	FGD6	ARHGDIA	FGD3	FGD4	ANGPTL4	TRAF3	TAF8	ANKH	TRADD	HDAC5	HDAC4	HDAC3	TNFSF10	CDKN1A	CDKN1B	HDAC1	VCP	IKBKG	HSPD1	HDAC9	ABL1	DNAJB6	IER3	DEDD	PRDX2	CDC42	CASP6	CASP3	CASP4	CASP9	CLCF1	RPS3A	PAX7	RHOB	NDUFS3	IHPK2	PPP2R1A	CYCS	CDK6	IFI16	CDK5	LCK	ERN1	ERN2	CNTN4	UBB	RP6-213H19.1	ACVR1	DPF2	DCC	BCLAF1	RNH1	ASNS	PF4	TRAIP	DPF1	IGF1R	DAD1	CD2	HSPA9	COL4A4	COL4A3	COL4A2	KLK8	KL	CEBPG	NF1	ANXA1	ANXA5	ANXA4	TNFSF8	HSP90B1	CUL4A	BAX	APAF1	CADM1	SNCA	FST	ADORA1	SHH	BAK1	APOE	CHRNA7	TWIST2	CD3G	PIM1	C16orf5	CD38	TXNDC1	KRT18	CD40LG	ALOX15B	TXNDC5	VEGFA	NPTN	IQCB1	LALBA	SIVA1	CDK5R1	STK17B	CD70	CHEK2	STK17A	CALR	CD74	AHSG	PLAGL1	AGGF1	HIP1	BMP4	BECN1	TP53BP2	LGALS1	CIDEB	CIDEA	SMAD3	TPD52L1	TAX1BP1	CIDEC	NOTCH2	NOTCH1	RNF7	SFRP1	NUP62	ETS1	IKIP	NOTCH4	BCAR1	FASTK	PPARG	NFKB1	SPINK5	PTEN	GPX1	BAG4	TRIAP1	BAG1	TOP2A	DEDD2	DHCR24	LGALS12	SLIT2	AMIGO1	AMIGO2	PROK2	GRM4	PSEN1	TNFRSF10D	MAP3K10	NPPB	AVEN	SEMA4D	BID	YWHAZ	SFN	ZBTB16	MIF	BCL2	BCL3	VWC2	AATF	BCL6	CD27	CD28	TBX3	TBX5	NLGN1	NPR1	BIRC6	BIRC5	BIRC4	STAT1	SOD1	BIRC3	YWHAG	YWHAH	IFT57	EEF1E1	BIK	CBX4	TLR2	FOXO1	EIF5A	FOXO3	PMAIP1	FOXO4	GDNF	SMNDC1	CASP8AP2	ROBO1	TPT1	ROBO2	ACIN1	MX1	SOCS2	MADD	SOCS3	BCL2A1	HRK	SOCS5	STK4	STK3	TIAL1	RIPK3	CARTPT	ERC1	GCLC	MCL1	MAP4K1	RRAGA	ALB	NPM1	MTCH1	GLO1	RUNX1	SRGN	RUNX3	CFLAR	CARD8	HTT	MAFB	MALT1	WRN	BRCA1	BBC3	PDCD5	PDCD6	SST	IFI6	PDCD7	DAP3	HPS4	FASLG	ACVR1C	ACVR1B	PCBP4	BOK	MKL2	BOC	LTA	PRKCA	NANOG	NOL3	LDB1	INHA	PRKCE	DAPK2	NLRP3	NCR1	DAPK3	NLRP2	PROC	DAPK1	ACVR2A	TNFRSF9	BTG1	HIPK3	CFL1	SCIN	GHRL	FAIM3	NAIP	CTSB	GSTP1	PRKCZ	TNF	TNFRSF25	TNFRSF8	CALCA	MOAP1	ERCC5	UTP11L	SH3GLB1	PTH	TNFRSF18	PYCARD	ERCC3	PIK3R2	SCG2	ERCC2	PTPRC	IL2RB	FOXL2	DTX1	CENPF	SAP30BP	SIRT2	CASP10	SON	BRE	MPO	PPP1R13B	BMPR1B	TIAF1	IGFBP3	F2R
RESPONSE_TO_HEAT	na	AKT1	GCLC	CRNN	DNAJB4	EIF2B2	SOD1	EIF2B3	EIF2B1	EIF2B4	EIF2B5
ACTIVATION_OF_MAPK_ACTIVITY	na	ZAK	ADORA2B	PTPLAD1	C5	FPR1	MAP4K1	DAXX	MAP3K6	MAP3K5	MDFIC	MAP3K2	CXCR4	MAP3K9	TDGF1	ADRA2A	TGFA	CHRNA7	ADRA2C	SHC1	GNG3	EGF	EDG5	FGF2	MDFI	DBNL	C5AR1	PIK3CB	MADD	KIAA1804	PKN1	SOD1	GRM4	PROK2	MAP4K5	ADRB2	PLCE1	EPGN	CD81	MAP3K10	GHRL	MAP3K11
GENERATION_OF_PRECURSOR_METABOLITES_AND_ENERGY	na	HCCS	CYP24A1	OXA1L	GNPDA1	WFS1	PGD	AQP7	PDX1	OGDH	PDHB	PLOD1	SLC25A27	SPR	APOM	INSR	WWOX	TXNL1	FECH	NCF4	C16orf7	CDO1	PPARGC1A	POR	NNT	ATPIF1	SURF1	CROT	ACAA1	PHKA2	ME3	CYP1B1	ENPP1	GLUD2	PHKA1	POMC	ADRB3	INS	GYS2	DYRK2	EPM2A	FDXR	CRAT	SLC25A12	SLC25A14	NRF1	SLC25A13	GBE1	AVPR1A	QPRT	ASIP	UQCRC2	MCHR1	PPARD	UQCRC1	ENOX2	CYB5R2	PHKB	LEPR	PPARG	DUOX2	DUOX1	PPOX	PDIA5	AKR1C3	NDUFS4	FXN	GPX4	SLC25A3	TREH	COX17	LOXL1	NDUFS1	AKR1C1	AVP	SLC25A4	ACO2	ALDH5A1	PHKG2	CYCS	RUNX1T1	GRHPR	DDO	MTRR	ACADVL	DHRS2	DHRS4	UQCRH	GIPR	GAA	AKR1D1	ALDH9A1	XYLB	AOC3	UQCRB	ECH1	ADH7	GCGR	ALDH3A1	SCO2	CEBPA	NOX4	DLST	NOX5	GYG2	BCS1L	CYP4F11	ISL1	ADIPOQ	LEP	BLVRA	SDHA	SDHB	NDOR1	PPP1R2	GCK	PYGM	GFPT1	GSK3B	SDHC	SDHD	GFPT2	PYGB	RETSAT
DEPHOSPHORYLATION	na	PTPN22	TIMM50	PTPN21	PTEN	TGFB1	NT5C	PTPRJ	PPP2R1A	PTPRM	PTPRH	PTPRN2	PTPRR	PTPRT	PTPRO	TPTE	PPM1G	PNKP	PPM1D	PPP1CA	PPEF2	SBF1	PPEF1	PPM1M	CTDP1	PPP5C	PPP2R2A	PPP6C	PPP2R3B	PPP2R3A	SSH1	SSH2	DUSP10	PPM1B	MTMR3	THTPA	DUSP13	PPP2CA	PTPLA	PPP2CB	PPAP2A	MTMR7	PTPN7	PTPRB	PTPN6	PTPRC	PTPN9	PTPRD	PTPRE	SMG6	PTPN18	PTPN3	SMG5	PTPN2	PTPRZ1	PTPN5	SMG7	PTPN4	EPM2A	PTPN14	DUSP22	PTPN13	PTPN12	DUSP5	DUSP4	DUSP3	DUSP2	PPP2R4	DUSP9	DUSP8	DUSP6
MEMBRANE_LIPID_BIOSYNTHETIC_PROCESS	na	IMPA1	SGMS2	GBGT1	SGMS1	LASS5	ST6GALNAC6	PIGK	APOA1	PIGF	PIGG	LCAT	PIGH	PIGB	PIGC	PCYT2	AGPAT2	PIGA	AGPAT1	PIGZ	PIGY	PIK3C2A	UGCG	PIGV	PIGU	PI4KA	PIGT	PIGS	PI4KB	CHPT1	PIGO	CD81	PI4K2A	PGS1	ST8SIA1	GPAA1	ST8SIA3	DGKE	LPCAT1	B3GNT5	PEMT	ETNK1	PCYT1B	FADS1	LARGE	ST8SIA5	LASS1	DPM1	DPM2	DPM3
PROTEIN_DNA_COMPLEX_ASSEMBLY	na	E2F2	E2F3	RSF1	NAP1L1	MED24	MED23	TBP	NAP1L3	NAP1L2	NAP1L4	GTF2E1	GTF2E2	MAZ	MED26	MED27	ATF7IP	SNAPC5	BRF1	MED12	CDK9	MED14	CDK7	MED13	PPARGC1A	MED7	MED4	PTRF	GTF2I	MED16	MED17	NCOA6	SMARCA5	MED1	HMGB1	SET	ASF1A	GTF3C4	TAF2	HMG1L10	TAF5	MED30	GTF2F1	GTF2F2	THRAP3	PBX1	CHAF1A	PBX3	CHAF1B	PBX4
CALCIUM_ION_TRANSPORT	na	ORAI1	CCL8	CACNB3	CACNB4	SLN	NMUR1	NMUR2	TRPV5	CHRNA7	TRPC1	SLC8A1	CACNA2D1	TRPC4	TRPC3	TRPC5	STIM2	STIM1	TRPM2	NPY	ATP2A3	ATP2C1	PLN	RYR3	ATP2A1	RYR1	CACNA1D	CSN2
REGULATION_OF_T_CELL_ACTIVATION	na	IL18	SPINK5	SART1	CD47	ZAP70	SFTPD	CD24	EBI3	CD28	IL4	PTPRC	SIT1	CD3E	IL7	IL27	CD276	SOCS5	IL21	THY1	LAT	NCK2	SIRPG	LAX1	NCK1	LCK	GLMN	IL12B	ICOSLG
CELLULAR_MORPHOGENESIS_DURING_DIFFERENTIATION	na	ALS2	RTN4	NRP2	NRP1	RORB	LRRC4C	GLI2	PAX2	SHH	ROBO1	APOE	MAPT	CEP290	POU4F1	SEMA3B	ROBO2	UNC5C	SPON2	NRXN3	BAIAP2	OTX2	NRXN1	SLIT1	SLIT2	THY1	AMIGO1	SEMA4F	NRL	OPHN1	CNTN4	SIAH1	UBB	CDK5R1	PARD3	RTN4RL1	KAL1	BAI1	RTN4RL2	PARD6B	KLK8	NTNG1	DPYSL5	NTNG2	YWHAH	S100B	MAP1S	CYFIP1	FEZ2	FEZ1
REGULATION_OF_BODY_FLUID_LEVELS	na	F2RL2	COPA	F2RL3	F13A1	HPS4	GNA12	MMRN1	GP9	FLI1	SERPINE1	SLC22A4	SLC22A2	KNG1	F12	L3MBTL4	F10	SLC34A1	F8	F9	F7	WAS	PROC	CD36	THBD	F5	GNAQ	HNF4A	CD40LG	F2	TFPI	NPPB	PROS1	VIP	GGCX	AVPR2	ADORA2A	PABPC4	PF4	ITGB3	LMAN1	PR47	F13B	GP1BA	ENTPD1	GUCA1B	PLAT	NFE2	NPR1	ITGA2	C4BPB	TMPRSS6	PLG	CEL	GPI	VWF	CD59	F2R
COENZYME_BIOSYNTHETIC_PROCESS	na	ME1	COASY	COQ3	COQ2	GCLC	MOCS2	COQ7	GCLM	PDSS1	PDSS2
NEGATIVE_REGULATION_OF_GROWTH	na	DCBLD2	DLC1	ING5	BMP10	ING4	PML	PCDH24	OSGIN1	PPT1	TGFB1	ACVR1B	TSPYL2	CDKN2A	CDKN2C	CDKN2D	SERTAD3	CDA	BCL6	NDUFS3	IHPK2	SERTAD2	ENO1	KLK8	SMAD4	TP53	NDUFA13	SMAD3	RB1	CAPRIN2	RERG	PPP1R9B	INHBA	CDKN1A	CDKN1B	BBC3	ALOX15B	CDKN2AIP	PTCH1	APBB2	APBB1
EPITHELIAL_TO_MESENCHYMAL_TRANSITION	na	S100A4	HNRPAB	BMP2	TRIM28	TGFB3	HGF	BMP7	TGFB1	TGFB2	CTNNB1
GENERATION_OF_NEURONS	na	RTN4	ALS2	NRP2	NRTN	NRP1	POU6F2	LRRC4C	KCNIP2	GLI2	PAX2	GDNF	RTN1	SHH	TGFB2	NRCAM	ATP2B2	APOE	ROBO1	MAPT	ROBO2	POU4F1	SEMA3B	UNC5C	SPON2	NRXN3	LDB1	MDGA1	BAIAP2	PICK1	MDGA2	OTX2	ARTN	NRXN1	CDK5	SLIT1	SLIT2	THY1	FARP2	AMIGO1	RND1	SERPINF1	SEMA4F	BTG4	NPTN	GHRL	TRAPPC4	OPHN1	CNTN4	SIAH1	UBB	SMARCA1	PARD3	CDK5R1	LST1	RTN4RL1	BRSK2	PPT1	KAL1	BAI1	PCSK9	VWC2	KRT2	RTN4RL2	AGRN	LAMB1	PARD6B	KLK8	LMX1B	DTX1	NF1	NLGN1	DPYSL5	NTNG1	NTNG2	RACGAP1	YWHAG	YWHAH	S100B	MAP1S	CYFIP1	CIT	FEZ2	FEZ1
N_ACETYLGLUCOSAMINE_METABOLIC_PROCESS	na	UAP1	CHIA	CHST7	LARGE	CHST6	CHST2	CHST4	CHST5	NAGK	EXTL2	SLC35A3	CHIT1
RESPONSE_TO_CARBOHYDRATE_STIMULUS	na	ME1	APOA2	GCK	GYS2	CLEC7A	MAFA	EIF2B2	EIF2B3	EIF2B1	SELS	EIF2B4	EIF2B5
MEIOTIC_CELL_CYCLE	na	XRCC2	MRE11A	CHEK1	SPO11	SYCP1	RAD21	DUSP13	HSPA2	RAD51L1	NPM2	STAG3	TUBG1	RAD51L3	CCNA1	ZW10	TAF1L	MSH5	MSH4	LIG3	PIM2	RAD52	RAD54L	BOLL	SMC3	ATM	SC65	RAD50	RAD51	RAD1	REC8	EREG	TOP3A	RAD54B	SMC1A	DMC1
RNA_BIOSYNTHETIC_PROCESS	na	SLC2A4RG	XRCC6	MED24	HOXD13	RORB	MED23	REST	MED21	ZNF254	MED20	CITED1	CITED2	EPC1	TAF5L	FOXF1	MED26	FOXF2	MED27	PQBP1	VPS4B	ZNF396	PATZ1	IKBKAP	ZNF45	PCBD2	RREB1	JARID1B	RXRA	JARID1A	ZHX1	MECP2	ZHX2	MED12	ZHX3	MED14	MED13	HNF4G	HTATIP	NME2	PTRF	ZNF238	HNF4A	MED16	MED17	SMARCAL1	TGIF1	SHOX	MYBBP1A	ZNHIT3	TRAPPC2	ZNF76	CRTC1	MYEF2	VPS72	FOXH1	HEXIM2	HEXIM1	PIR	ZNF74	TCF4	VEZF1	TCF3	ARHGEF10L	UTF1	TCF7	KLF12	KLF13	KLF10	MAP2K3	KLF11	ESRRG	TFCP2	C19orf2	USF1	TRPS1	MZF1	PARP1	HLF	TAF1C	ELF1	HNF1B	TAF1A	HNF1A	ELF2	HTATIP2	ELF3	ELF4	ELF5	EZH2	SPI1	TP63	ZNF345	DAXX	YBX1	YBX2	ZNF350	RRN3	HSF2	ZNF148	ZNF146	CREG1	BRD7	SPIB	HSF4	MYC	TAF1L	BRD8	ZNF281	BATF3	ATF7IP	MTERF	ZNF282	BRF1	GMEB2	PTF1A	GTF2H4	TP53	NDUFA13	FOSB	ZNF143	TTF2	MXD4	JMY	GTF2H1	ARHGEF11	MYCN	CIAO1	INHBA	EREG	ZNF136	PFDN5	RUVBL1	NSD1	CLOCK	ZMYND11	ZNF274	CREM	ZNF367	NUFIP1	ZNF35	ZNF177	ZNF174	TADA2L	LIMD1	SUPT4H1	TRIP11	TRIP13	FOXD3	ZNF263	IL4	MYF6	LMX1B	TRIM29	MYF5	TRIM28	TRIM27	TNP1	ELAVL2	TRIM24	PHF12	TRIM22	TP73	RPS6KA5	ATRX	ZNF157	MNAT1	TADA3L	RPS6KA4	PPBPL2	NARG1	RBAK	TCEB2	FOXE1	TCEB3	PHF5A	TCEB1	NR5A2	FOXE3	NR5A1	MMS19	LMO4	TBP	NR2E3	TCEAL1	CBFB	TGFB1	GTF2E1	GTF2E2	SMARCD2	MDFIC	SMARCD3	SMARCD1	SCRT1	BCL10	ZNF593	POU2AF1	HDAC10	ARID1A	CSDA	DDIT3	JUNB	PA2G4	HIF1A	TCFL5	SMARCE1	MNX1	TFAP2B	SMARCA5	EDF1	TFAP2A	NFE2L1	NFE2L2	TFAP2C	SMARCA1	NFE2L3	SMARCA2	EID1	HMGB1	CNBP	HMGB2	CCRN4L	LITAF	UBE2V1	ABCA2	NR2C2	CXXC1	TROVE2	MEIS2	TCERG1	RPL6	SMARCB1	JUND	TEAD4	SNF8	TAF9	HELLS	TFDP1	TAF2	TRIP4	EPAS1	TAF5	TAF8	BRIP1	NEUROG1	HDAC5	ATF6	HDAC4	ATF5	ATF4	NRF1	HDAC2	GTF2F1	SMARCC1	DYRK1B	ATF7	SMARCC2	GTF2F2	PRKAR1A	ABL1	HDAC8	E2F1	E2F2	E2F3	RSF1	FOSL2	ARID4A	E2F6	PAX5	ZNF202	CTCF	DEK	PAWR	PAX3	PAX2	PAX1	FEV	TMF1	MAX	MAZ	PAX8	LRRFIP1	NFIL3	FOSL1	NFX1	PTGER3	SLA2	ARID5B	ARID5A	CDK9	RB1	ESR2	CDK7	HMGA2	HMGA1	PRPF6	TARBP1	TARBP2	NCOA6	ZFPM2	JMJD1C	CARM1	NFYC	NFYB	NR3C1	NFYA	IVNS1ABP	HIC1	TSC22D1	TFAM	ORC2L	TSC22D3	ECD	CEBPZ	GTF3C6	CHD2	CHD1	NFATC4	NFATC2	GTF3C2	NFATC3	GTF3C4	CHD4	NFATC1	CHD3	MAF	CEBPA	CEBPB	VHL	CEBPD	NFRKB	CEBPG	CREB5	HUMBINDC	MED30	DBP	ID4	CDX2	FST	HIRA	PTTG1	PRIM1	SIN3A	PRIM2	TRAK1	RARB	SUPT5H	TWIST2	TWIST1	PITX2	YY1	NKX2-8	TAF6L	PPARGC1A	PPARGC1B	UHRF1	PRDM4	MTF1	ABT1	MNT	PRDM1	TGFB1I1	GCN5L2	DEAF1	ELL	AFAP1L2	CALR	PLAGL1	DRAP1	HTATSF1	DUX1	MAML3	BCOR	TCF25	NKX2-5	MDFI	KLF5	HMG1L10	BMP2	KLF7	IKZF3	MLL	KLF9	SUB1	MAML1	CREBBP	MAML2	RYBP	SMAD4	SMAD3	SMAD2	PMF1	UBP1	POLRMT	NOTCH2	TCEB3B	RNF4	NOTCH4	JAZF1	SUPT16H	TCF19	RBPJ	NCOR1	ZFHX3	TCF12	KLF4	TCF15	BMP6	CCNT2	GTF3A	ZBTB32	COPS2	PPARA	PPARD	COPS5	TBX22	TBX21	CCNT1	PPARG	NFKB1	ZEB1	NFKB2	HSBP1	GLI2	KCNIP3	ZBTB38	GLI1	BLZF1	GFI1B	ASH2L	NR2F2	MSL3L1	SNAPC5	CCNK	POLR1E	TBX10	SNAPC2	ZNF354A	CCNH	SNAPC4	SNAPC3	POLR1C	MBD1	GTF2B	SCAP	RBBP8	MED6	CTNNBIP1	MED7	MED4	CHMP1A	GTF2I	ASH1L	RIPPLY1	SRCAP	TBX19	MED1	POLR2G	ETV7	POLR2F	NMI	POLR2E	POLR2L	POLR2K	POLR2J	POLR2I	EHF	ZBTB16	POLR2D	POLR2C	POLR2B	SUFU	MRPL12	NR1D2	SQSTM1	GATAD2A	PEX14	MLLT1	ETV1	BCL6	HSF2BP	MLLT6	POLR3G	POLR3H	POLR3K	TBX3	TBX2	HCLS1	TBX5	AFF4	ILF3	SNAI2	STAT1	POLR3C	STAT3	SOD2	STAT2	PREB	UBTF	ILF2	NEUROD2	PHF21A	PBX1	PBX3	RBM14	CIR	PBX4	HNRPAB	MYOD1	THRA	CRABP2	FOXO1	FOXO3	FOXO4	GATA1	HOXC6	GATA2	ATOH1	GATA6	TARDBP	GATA3	GATA4	HOXC5	TFB2M	MYST2	GABPB2	MYO6	FOXN1	ZNF189	NR0B2	ARNTL	NR0B1	ELL3	TRERF1	AHR	FOXN3	ELL2	ADRM1	TIAL1	TFAP4	SOX5	ELK1	NKX3-2	BTF3	SKIL	RUNX1	RUNX3	RNF14	SREBF1	MAFF	NFE2	SAP18	SNW1	GSC2	FOXP3	BRCA1	SREBF2	PSMC5	GCM1	DNMT1	MAFA	SOX21	POU6F2	NR6A1	FOXK2	BUD31	FUBP1	MEN1	FOS	ANG	POU5F1	NARG1L	POU4F2	SOX18	POU4F1	MKL2	ALX1	ELP4	ELP3	ELP2	NANOG	SP100	LDB1	SOX12	MSC	UBN1	NRIP1	CD3EAP	BPTF	NRL	ZMIZ2	MDM2	MDM4	CUX1	ZFP161	GLIS3	ING4	SUPT3H	TNF	ING2	GLIS1	HCFC1	NFIX	HCFC2	POU1F1	TCF7L2	TNFRSF1A	NPAS2	ERCC6	HAND1	HAND2	POU2F3	POU2F2	NFAT5	GFI1	ERCC3	APEX1	ENO1	ERCC2	ERF	DTX1	SOX30	SIRT4	SIRT5	CBY1	SIRT1	IRF9	SP1	SP2	IRF7	DR1	SP3	IRF8	THRAP3	SP4	IRF1	IRF2	IRF3	NFIC	CRK
DETECTION_OF_STIMULUS	na	RTP3	KCNMB3	RP1	SYT1	KCNMB4	CASR	RTP4	CADM1	TACR1	PGLYRP1	TAC1	TAS1R3	NR2E3	OPN1SW	ABCA4	KCNIP2	KCNIP1	TAS1R2	KCNMB2	PDE6B	NOD2	NLRC4	NOD1	PGLYRP4	PGLYRP2	PGLYRP3	NPFFR2	TAS2R43	UGT2A1	UNC119	CRTAM	TRPC3	STIM1	NLRP3	SAG	CD1D	TAS2R16	PITPNM1	TAS2R14	TIMELESS	GCK	GRM6	PDC	CACNA1F	OPN4	RHO	GRK1
SPERM_MOTILITY	na	GAPDHS	SLC22A16	ROPN1B	SMCP	ATP1A3	TNP1	ATP1A4	ATP1A1	ATP1A2	GAS8	AKAP4
CYTOKINE_PRODUCTION	na	CADM1	ATP6AP2	IL18	TLR1	TLR3	TLR4	TLR6	TLR7	TLR8	TGFB2	TLR9	MAP3K7	NOD2	APOA2	NLRC4	APOA1	NOD1	IFNG	CHRNA7	LTB	SPN	EBI3	BCL10	CRTAM	PRG3	IL27	INHA	NLRP3	NLRP2	SIGIRR	INHBB	CARD11	INHBA	HIF1A	MAST2	EREG	CD40LG	IL12A	GHRL	IL12B	TRAF2	TNFRSF8	AFAP1L2	ABCA1	PYDC1	AZU1	CALCA	INS	IL17F	SFTPD	PYCARD	BCL3	CD24	TRAF6	SRGN	CD28	IL4	IL6	CARD8	CEBPG	IL9	SMAD4	CD276	SMAD3	CIDEA	MALT1	SOD1	FOXP3	NLRP12	GLMN	IRF4	ELA2	GHSR
CELLULAR_PROTEIN_COMPLEX_ASSEMBLY	na	FMOD	COX11	EID2	COX10	ANLN	SRC	PXN	NDUFS7	NDUFS5	NDUFS4	NUBP1	PTK2B	ZFYVE9	NDUFS8	PEX13	AGRN	COX18	SCO1	COX15	CD3E	TGFBR1	PICK1	TAZ	SMAD4	SMAD3	MIS12	ADRM1	ADRB2	TMEM48	PRLR	NUP205	MAPK8IP2	SURF1
CELLULAR_CATABOLIC_PROCESS	na	PGD	HNRPD	RNF217	RNASEH1	GLDC	ISG20	FAH	GOT2	GOT1	DDAH2	DDAH1	ANAPC2	ANAPC5	ANAPC4	OLA1	UBR3	PGLS	UHRF2	NNT	COLQ	UBR5	MGAM	FBXL4	AMFR	MPST	HSD17B11	ALDOA	HACL1	HSD17B14	ALDOB	PFKFB1	PABPC4	PPT1	HSPA1B	ASL	HADHB	ARG1	ARIH1	GAD2	GCSH	CDA	ALDH4A1	GAD1	NTHL1	FBXO7	NPLOC4	CYP46A1	GUSB	CIDEA	HGD	CDC23	TPD52L1	CDC20	PCNP	UBE2L3	CEL	POP1	SMURF2	SMURF1	PLA2G4C	PLA2G4B	PPARA	PPARD	BCKDK	KIAA0368	TSG101	UBE2G1	UBE2G2	BNIP3	AUH	MCCC2	NT5M	GPX3	GSTZ1	NT5C	ZFP36	ABCE1	SPACA3	STS	ACO2	AIFM1	UFD1L	HYAL4	HAO1	HAO2	SIAH2	ECH1	HK1	EDEM1	SQSTM1	RNASET2	HSD17B6	USP33	BCKDHA	CPT1B	UPF2	BCKDHB	ACLY	SOD1	SELS	CPT1A	BLVRA	GAPDHS	GBA3	SDHA	GBA2	SDHB	PSMD14	YWHAH	GLA	PPP1R8	SDHC	SDHD	PYGB	GNPDA1	ALDH1L1	BTRC	INDO	PDHB	APOA4	ASPA	CDKN2A	MIOX	APOA5	CPA2	FBXO22	DFFA	NUDT3	DFFB	NUDT5	LYPLA3	CECR2	RNASEH2A	PNPLA3	GNS	NEU3	XRN2	DERL2	FZR1	SYVN1	DERL1	GLUD1	NEDD8	UBE2V2	ANAPC10	CHIT1	UBE2D3	UBE2D2	RNF11	ASRGL1	ENTPD4	UBE2D1	SMG6	SMG5	SMG7	SMG1	TST	PSMC5	VCP	UBE2E1	AMT	TPP1	TREH	HPD	UBE2A	ACADM	PFKL	ACADS	ALDH5A1	CYCS	UBE2I	UBE2H	PFKM	UBE2C	UBE2B	UGT1A1	DDO	UBE2N	ACADVL	UBE2K	PRDX6	GAA	ERN2	DHPS	UBB	AKR1D1	UBE3A	ADAMTS13	ECHS1	TKTL1	STUB1	ERCC5	ECD	BDH2	ERCC3	ERCC4	ERCC1	ERCC2	RNF144B	FOXL2	RNASE2	UBE4A	RNASE3	UBE4B	RNASE6	PARK2	AMPD3	GSPT1	BAX	UGT2B4	SMPD4	SMPD3
MITOTIC_CELL_CYCLE	na	SNF1LK	PRC1	DBF4	KNTC1	TTK	PKMYT1	AURKA	CDC16	FOXO4	TTN	TGFB1	CUL3	CUL2	CUL5	CDKN2A	DDX11	CDKN2B	CDKN2C	TARDBP	CDKN2D	CCNA2	CDCA5	CUL1	ANAPC5	RAN	RINT1	ANAPC4	POLE	SKP2	TBRG4	ESPL1	DCTN3	UNC84B	FOXN3	DCTN2	MAD2L1	ZWINT	CLIP1	STMN1	AKAP8	MAD2L2	RAD17	NEK6	PPP5C	PAM	NEK2	ANAPC10	ANLN	AFAP1L2	ANAPC11	RCC1	PIN1	KATNA1	NPM2	CDC123	PBRM1	FBXO5	EGF	GML	SSSCA1	TAF1	SPHK1	CDC23	SMAD3	TPD52L1	NDC80	SUGT1	CDC27	ATM	CDKN1C	CDKN1A	CDKN1B	NOLC1	PLK1	POLD1	MYO16	ABL1	SMC1A	KIF23	E2F1	KIF22	KIF25	NBN	LATS1	LATS2	TRIAP1	KIF2C	ACVR1B	GFI1B	CEP250	PCBP4	DLG7	PRMT5	TGFA	CDK10	ZW10	DLG1	KHDRBS1	CDC7	CDC6	KIF11	KIF15	TPX2	NUSAP1	CDK6	UBE2C	CDK4	CDK2	SPDYA	INHBA	CHMP1A	EREG	BTG3	CDK2AP1	BUB1B	USH1C	FOXC1	CHFR	KPNA2	MAP3K11	ACVR1	BCAT1	PPP6C	POLA1	PML	ASNS	CETN1	BRSK1	NUMA1	NCAPH	C9orf127	BUB1	PAFAH1B1	CDC2L5	GFI1	CD28	PDS5B	CENPF	BIRC5	CENPE	CDC25C	CDKN3	SMC3	SMC4	CDC25B	MPHOSPH9	GSPT1	CUL4A	EPGN	CIT	APBB2	MPHOSPH6	APBB1
REGULATION_OF_PHOSPHORYLATION	na	IL31RA	MCM7	CDKN2A	NDUFS4	CDKN2B	CLCF1	ANG	CDKN2C	CDKN2D	TDGF1	EGFR	BCL10	CCDC88A	LYN	IL29	CCDC88C	SOCS1	INHA	IL20	INHBA	CARD14	CCND1	CCND3	EREG	PSEN1	CD80	CCND2	CD81	IL12A	RAD17	ITLN1	ITGB2	CD24	EGF	BMP4	IL4	IL3	IL5	NF2	HCLS1	CDKN1A	CDKN1B	AKTIP	NLRP12	GLMN	TNK2	IGFBP3	BARD1	IL22RA2
LIPOPROTEIN_METABOLIC_PROCESS	na	LDLR	GPAA1	PPT1	SCARF1	FNTB	APOA4	PIGK	APOA2	FNTA	APOA1	PIGF	PIGG	ATG7	PIGH	CHM	PIGB	NPC1L1	PIGC	CETP	ANGPTL3	PGGT1B	PIGA	AIPL1	PIGZ	PIGY	PIGV	PIGU	PIGT	PIGS	PIGO	DPM1	DPM2	DPM3
MESODERM_DEVELOPMENT	na	SECTM1	TBX6	IKZF3	TBX3	IKZF1	HCK	BMX	SMAD2	TRIM15	SNAI2	SLIT2	BTK	T	TCF21	EYA2	GDF11	JAK2	TIE1	KLF4	TCF15	MATK	MEST
LIPID_METABOLIC_PROCESS	na	ALDH8A1	CYP3A4	CYP3A5	RARRES2	SGMS2	GBGT1	PTGS1	SGMS1	SHH	APOD	AGPS	CH25H	APOF	LCAT	PLA1A	NSMAF	APOM	WWOX	SGPL1	UGCG	PPARGC1A	NPC1	BTN3A1	NPC2	PITPNM3	HNF4A	ALOX15B	HSD11B2	PLA2G2E	PLA2G2D	HSD17B11	HACL1	HSD17B10	CHKA	ACADSB	ENPP7	HSD17B14	TFCP2L1	ACP6	RBP3	PPT1	ACAT2	OCRL	PDSS1	PDSS2	CD74	HADHB	PLAA	SERINC2	SERINC5	LPCAT1	SERINC1	PEMT	NR1H4	PLTP	CYP46A1	SPHK1	MCAT	FDXR	CIDEA	ABCG1	APOL2	CYP7B1	CEL	NR1I2	APOL1	MLYCD	IDI1	PLA2G4C	PLA2G4B	BMP6	PPARA	PPARD	CYP2J2	LDLR	PPARG	PMVK	PTEN	ASAH1	ASAH2	ST6GALNAC6	AGPAT6	CYP39A1	ST6GALNAC4	PTGES	GPX4	GNPAT	ALOX12B	CETP	NR2F2	THRSP	AGPAT2	DHCR24	AGPAT1	CLN3	GPR175	STS	PRG3	PIK3C2A	PI4KA	LGALS13	PI4KB	CDS1	HAO1	PTGDS	ADM	HAO2	SLC27A6	PLA2G6	PLA2G3	SLC27A2	CLN8	SLC27A5	PLA2G5	ALOX12	DEGS1	SLC27A4	CLN6	ECH1	HSD3B1	HSD3B7	GPAA1	MIF	DGKE	DHCR7	ABCD2	HSD17B6	CERK	NSDHL	IL4	SOAT1	CPT1B	MIR16	SOAT2	PNLIPRP2	FADS1	DGKK	FADS2	PDE3A	SOD1	PHYH	CPT1A	MTTP	GBA2	YWHAH	LRP1	GLA	LARGE	DPM1	DPM2	DPM3	LRP2	HPGD	NR5A1	LRP5	TSPO	APOBEC1	LASS5	APOA4	STARD3	APOA1	APOA5	ST3GAL6	SPTLC1	TAZ	LYPLA3	NR0B2	NR0B1	PECI	CHPT1	PNPLA3	PNPLA8	PLCE1	AKR1B10	PI4K2A	EDF1	MVK	NEU3	CROT	CNBP	HDLBP	ELA3A	ELA3B	APOC1	ST8SIA1	APOC2	ST8SIA3	CEPT1	B3GNT5	APOC4	APOC3	SCARB1	PCYT1B	ANGPTL3	LIPT1	B4GALT4	CYP19A1	SREBF1	LPL	CPNE6	CPNE7	FDPS	SMG1	BRCA1	ABCB4	SREBF2	BCDO2	BAAT	UCP3	FAAH	LASS1	ST8SIA5	CPNE1	CPNE3	FABP5	ACOX2	PTGES3	ACOX1	IMPA1	CORIN	ALG1	CYP11B2	ACOT2	TTPA	SULT2B1	ACOT1	ZNF202	PIP5K1A	ACOT4	SC4MOL	ACOX3	PEX7	ACOT9	APOB48R	IHPK1	AKR1C3	PIGK	AKR1C2	ACOT7	ACOT8	AKR1C4	PIGF	PIGG	TPP1	ANG	PIGH	AOAH	PIGB	ACOT12	NPC1L1	PIGC	MGLL	ACAD8	PCYT2	PLCB2	IHPK3	AKR1C1	IHPK2	PIGA	ACADM	PIGZ	CYP11A1	SULT2A1	PIGY	ALDH5A1	ACADS	PIGV	ADIPOR2	PIGU	ADIPOR1	PIGT	BTNL3	ALDH3B2	DHRS9	PIGS	UGT1A1	PIGO	ALDH3B1	ACADVL	DHRS2	UGT2B17	DHRS3	DGAT1	DGAT2	PRDX6	CD81	UGT2B11	UGT2B10	UGT2B15	AKR1D1	SC5DL	PGS1	BTN2A1	ECHS1	STUB1	ALDH3A2	TNFRSF1A	ALDH1A3	ETNK1	PLCD1	BDH2	PPAP2A	PIK3R1	B4GALNT1	MBTPS2	PSAP	ANXA1	OXSM	RDH12	MGST3	CYP4A11	RDH11	CYP4F8	GLYAT	UGT2B4	CYP4F3	LTA4H	CYP4F2	RDH16	SCP2	SMPD4	UGT2B7	SMPD3	RETSAT	SMPD2
CELLULAR_BIOSYNTHETIC_PROCESS	na	RPL18	ALAD	MRPL41	RPL19	EIF2C1	RPL14	ADCY7	RPL13	RPL15	PTGS1	BBOX1	PLOD1	ASMTL	EIF1AX	HRSP12	SULT1A2	RPL11	EIF2B2	DDAH2	EIF2B3	EIF2B4	EIF2B5	MRPL52	MRPL51	YARS	GATM	ChGn	AARS	C16orf7	EIF2S3	PPARGC1A	SARS2	BOLL	GLCE	RPS19	EIF2AK1	RPS17	RARS	BACE2	RPS12	HSD11B2	RPS10	RPS11	EXT1	EIF2AK3	EIF2AK4	HS3ST3B1	ADSS	COASY	FARS2	PABPC4	PFKFB1	IGF2BP2	GPR143	MTIF2	MTIF3	PDSS1	CD74	PDSS2	PPAT	RPS27	DMD	IL17F	MRPL55	MOCS2	PAIP2	PAIP1	MCAT	RPS9	RPS5	CYP7B1	RPL18A	GALNAC4S-6ST	GHSR	BMP6	ABCF1	COPS5	COX10	EIF2A	ACN9	YBX2	TYR	NOS2C	AGPAT6	CYP39A1	OXER1	CHST12	CHST11	EEF2K	CHST13	AGPAT2	COX15	AGPAT1	GALNACT-2	MRPL3	PRG3	NDUFA13	EIF1B	GMPS	SIGIRR	INHBB	INHBA	EIF4A3	MAST2	EREG	RPL41	PTGDS	ADM	TRSPAP1	GRM8	ADK	EIF4A2	MTRF1	FARSB	RPL3L	RPS4Y1	IL12B	DEGS1	TUFM	CMPK	BCAT1	NACA	HSD3B1	ALDH18A1	HSD3B7	UROS	RPL35	RPL27A	UGDH	RPL37	RPL38	RPL39	HPRT1	NECAB3	MIF	GCH1	PET112L	AZU1	MRPL10	RPL30	CYP27B1	RPL31	RPL34	SEPSECS	MARS2	AP3D1	BCL3	DAZL	TSTA3	CD28	IL4	IL6	DAZ1	UPF1	RRBP1	FADS1	IL9	RPL26	FADS2	RPL24	SOD1	ETF1	EIF2B1	RPL28	RPL29	MRPL23	GLA	RPL22	RPL21	NLRP12	GAMT	MAT2B	APBB1	PAICS	HPGD	NR5A1	TSPO	CTPS	TLR1	HBS1L	EIF5	RPS6KB2	TLR3	EIF5A	TLR4	TLR6	TLR7	TLR8	IL10	TGFB2	TLR9	APOA2	CPOX	DDX25	EIF1	SPR	NQO1	SPN	EBI3	SAMD4A	EGFR	BCL10	FECH	DARS	IL29	IL27	CDO1	PNPLA3	PYCR1	PLCE1	UCN2	HSPB1	NFE2L1	ME1	GCLC	ADORA2A	PAH	ABCA1	GCLM	KARS	EIF3C	EIF3D	EIF3A	EIF3B	OAZ1	RPL7	EIF3G	RPL6	EIF3H	RPL9	EIF3E	RPL8	EIF3F	RPL3	SFTPD	RPL5	EIF3I	SCYE1	RPL7A	RPL4	DYRK2	EIF3J	EEF1A1	MRPS24	CD276	RPL23A	AK5	FOXP3	FURIN	BRCA1	EIF4B	ATF4	TSC1	SLC25A10	EIF4H	GLMN	GUK1	PDZD3	HSP90AB1	PTGES3	METAP1	NDST1	CYP11B2	DPH1	PPOX	RPS2	RPS3	PEX7	AKT1	WARS	ALAS1	ALAS2	ANG	RPS3A	TNIP1	LTB	OCA2	HSP90AA1	CYP11A1	DHRS9	CHST3	MRPS7	INHA	COQ7	PMM2	EIF4G2	COQ3	EIF4G3	UMPS	COQ2	DGAT2	CHST7	CHST6	CHST9	CHST8	GHRL	DHPS	AKR1D1	ALDH9A1	HS3ST5	TNFRSF8	ARPP-19	PAIP2B	DCT	TYMS	KRT7	ETNK1	HS6ST1	PTS	GCHFR	GMDS	ASMT	DEFB103A	CEBPG	OXSM	GCK	TSFM	LTA4H	IRF4	SLC5A7	ELA2
ORGANIC_ACID_METABOLIC_PROCESS	na	ALDH1L1	PTGS1	SLC7A8	SLC7A9	GGT1	SLC7A4	AGXT	SLC7A5	BBOX1	INDO	SLC7A6	GLDC	FAH	SLC7A7	GOT2	ASPA	GOT1	SCLY	PLOD1	MAT1A	DDAH2	DDAH1	NANP	ALDH6A1	YARS	GATM	DARS	ChGn	AARS	LYPLA3	QDPR	GGTLA1	CDO1	PECI	PPARGC1A	SARS2	PNPLA8	PYCR1	NPC1	ALOX15B	RARS	CROT	MPST	ME1	HACL1	ACADSB	ME3	GCLC	GLUD2	GNE	FARS2	GLUD1	PFKFB1	PAH	ASL	GCLM	KARS	CD74	HADHB	ARG1	GAD2	IDH1	GCSH	ASRGL1	ALDH4A1	SCYE1	GAD1	NR1H4	FH	MCAT	SLC6A14	IDH3B	HGD	BRCA1	TST	CYP7B1	ATF4	BAAT	MLYCD	SLC7A2	FAAH	SLC25A10	FPGS	SLC25A15	PTGES3	ACOX2	PPARA	BCKDK	PPARD	CYP2J2	AMT	ACOT2	ACOT1	ACN9	ACOT4	SC4MOL	ACOX3	ACOT9	AKR1C3	GSS	MTHFD2	AKR1C2	WARS	MCCC2	TYR	MSRA	CYP39A1	PTGES	HDC	ACOT12	GNPAT	GSTZ1	AGPAT2	AKR1C1	AGPAT1	HPD	ACADM	PEPD	ACO2	PRG3	ALDH5A1	ACADS	ACO1	ADIPOR2	ADIPOR1	SLC3A1	DDO	ACADVL	HAO1	PTGDS	SDS	HAO2	AS3MT	SLC27A6	SLC27A2	AKR1D1	SMS	SLC27A5	ALOX12	DEGS1	BCAT1	ALDH18A1	ECH1	HSD3B7	UGDH	NFS1	ECHS1	ARPP-19	MIF	GLS2	DCT	TNFRSF1A	MTHFR	ABCD2	MARS2	BDH2	PTS	BCKDHA	CPT1B	FADS1	BCKDHB	FTCD	FADS2	IGF1	ACLY	CPT1A	OXSM	ADI1	CYP4A11	CYP4F8	GBA2	GLYAT	GCK	SLC6A6	GAMT	CYP4F3	LTA4H	MAT2B	CYP4F2	HPGD
POSITIVE_REGULATION_OF_MULTICELLULAR_ORGANISMAL_PROCESS	na	CADM1	ATP6AP2	IL18	BCAR1	FST	TNFSF13	SART1	TLR8	TGFB1	TGFB2	CFHR1	MAP3K7	CD47	NOD2	IFNG	IFNK	EBI3	SPACA3	CRTAM	IL29	CD3E	SLA2	SOCS5	NFAM1	IL21	TRAT1	THY1	UBE2N	CARD11	NCK2	PROK2	SIRPG	LAT2	EREG	CD40LG	NCK1	LCK	IL12A	IL12B	ICOSLG	MBL2	TRAF2	AFAP1L2	CALCA	MIA3	KRT1	ZAP70	CD24	C2	TRAF6	CD28	IL4	BMP4	PTPRC	IL7	KL	SPHK1	CD276	MALT1	SOD1	CD1D	FYN	IKBKG	ATP2A1	MC4R	CD79A
ACTIVATION_OF_NF_KAPPAB_TRANSCRIPTION_FACTOR	na	BCL10	TNF	RELA	EDA2R	UBE2V1	PRDX3	UBE2N	CARD11	PRKCQ	NOD2	NLRC3	NPM1	PYCARD	EDA	IKBKB	ERC1	CAMK2A	MAP3K13
BLOOD_COAGULATION	na	F2RL2	GGCX	F2RL3	ADORA2A	F13A1	PABPC4	GNA12	PF4	ITGB3	MMRN1	LMAN1	PR47	GP9	F13B	SERPINE1	GP1BA	ENTPD1	KNG1	PLAT	F12	L3MBTL4	F10	F8	F9	ITGA2	C4BPB	F7	TMPRSS6	WAS	PLG	PROC	VWF	THBD	CD36	F5	GNAQ	HNF4A	CD40LG	CD59	F2	TFPI	PROS1	F2R
[truncated: 459,437 more chars]
