# Supplementary material for: RS-SNP: a random-set method for genome-wide association studies
Source: BMC Genomics. 2011 Mar 30;12:166. doi: 10.1186/1471-2164-12-166 (PMC3079664; doi:10.1186/1471-2164-12-166)
Supplement: Additional file 3 — RS-SNP package. The proposed RS-SNP software is contained in this compressed file, together with: • the help documentation, • example files with the SNP-gene mapping and gene-pathway mapping; • example of input files. [file 1471-2164-12-166-S3.ZIP › daddabbo_bmc_genomics_af3_rev1/mapping_file/snp_gene_mapping_5kb.gmt]

2'-PDE	2'-PDE	rs17058361
7A5	7A5	rs10254700	rs2241056	rs10479996	rs973071	rs17142503	rs4721888	rs3095001	rs3095000	rs10252448	rs17142519	rs3114456	rs3114457	rs3095006
A1CF	A1CF	rs12783029	rs10821871	rs7093452	rs10821876	rs12243360	rs10994720	rs4317935	rs17591964	rs10994838	rs7075575	rs12244405	rs6479769	rs7901497	rs4304713	rs4290173
A26A1	A26A1	rs7016102	rs922632	rs7007551	rs16891804	rs4737094	rs41493448	rs1971957
A26B1	A26B1	rs2449675	rs2664997
A26B3	A26B3	rs2821990
A2BP1	A2BP1	rs10500354	rs4290489	rs13339670	rs17562548	rs13330100	rs9924010	rs7199688	rs17146171	rs17842418	rs12927837	rs17739222	rs17143488	rs17143492	rs17143496	rs11860439	rs4306527	rs9927168	rs17671833	rs7202208	rs17143527	rs17143531	rs12595866	rs17648389	rs8052229	rs8050740	rs8056710	rs41474652	rs12446425	rs4786151	rs4787013	rs4786153	rs4786154	rs8050137	rs4352066	rs11077175	rs11077176	rs17143582	rs8064143	rs8043821	rs8050761	rs10500355	rs12149783	rs10500356	rs17648524	rs8050278	rs8049793	rs4616298	rs8055518	rs6500960	rs4786163	rs4786166	rs6500963	rs7196364	rs4787016	rs17672240	rs17648790	rs17143669	rs2109440	rs2346943	rs28405182	rs9933246	rs41361549	rs9935875	rs9935962	rs9924951	rs41369345	rs9936248	rs10459843	rs11649628	rs11647085	rs726476	rs6500973	rs17143731	rs12927909	rs9926364	rs9940403	rs9932970	rs7194179	rs7194387	rs17674860	rs12929155	rs11077191	rs41340155	rs8048595	rs12447801	rs4787033	rs10492753	rs10492754	rs8059779	rs11639569	rs4787040	rs7186099	rs4786179	rs1507015	rs2063090	rs4787041	rs1507016	rs1024695	rs17143991	rs1024696	rs1034988	rs3785254	rs12596133	rs17144042	rs1507027	rs4404084	rs2063086	rs6500981	rs1395585	rs11864221	rs4786180	rs4786182	rs2109438	rs1553612	rs1553613	rs1553614	rs6500983	rs13333829	rs3938021	rs1507031	rs12933673	rs12932136	rs12445659	rs7500249	rs7197594	rs12445956	rs7498500	rs3785247	rs3785241	rs11860684	rs11641648	rs7184130	rs17144139	rs7190440	rs17144150	rs11648790	rs11645182	rs1034971	rs1034978	rs1034979	rs1827980	rs9922599	rs7195207	rs7193328	rs11647105	rs9932172	rs4787048	rs9929993	rs7204945	rs4787050	rs10492764	rs3785229	rs17685565	rs7196709	rs9941233	rs11867142	rs41348648	rs12600141	rs7191740	rs11648047	rs17144423	rs11077210	rs2079753	rs8054765	rs4787053	rs9302853	rs17144469	rs3785222	rs7190927	rs17687360	rs2019266	rs2109059	rs17144509	rs2159318	rs17687532	rs8049985	rs740677	rs17135053	rs17760312	rs10521085	rs740676	rs1019142	rs17135054	rs8047531	rs17144513	rs10492760	rs3785212	rs3826208	rs2191134	rs3826207	rs11077211	rs12149065	rs34346323	rs1014128	rs7193723	rs7199170	rs4408561	rs3785200	rs2191133	rs17144612	rs17144613	rs990051	rs7196635	rs12444931	rs12448737	rs2881629	rs2270128	rs2270126	rs7191615	rs17144649	rs9927896	rs7197039
A2M	A2M	rs16917971	rs1805663	rs1805661	rs16917975	rs1805660	rs1805651	rs10743598	rs11609582	rs226408	rs226406	rs7980046	rs7980288	rs226389	rs226387	rs226383
A2ML1	A2ML1	rs7314013	rs4883181	rs4883182	rs10842366	rs2377599	rs7137125	rs7308106	rs7978604	rs11047617	rs7488933	rs17802465	rs1860967	rs17729753	rs4883195
A4GALT	A4GALT	rs5996223	rs135106	rs130396	rs130397
AAA1	AAA1	rs1419805	rs1419809	rs6977125	rs17169769	rs17169771	rs7778512	rs7807919	rs17169789	rs1419840	rs35114106	rs1019089	rs16878925	rs1362172	rs2392270	rs17831435	rs10951417	rs1468559	rs1946121	rs10486643	rs6951496	rs7458608	rs2893480	rs4723375	rs1419863	rs1419864	rs9639694	rs9639695	rs10951418	rs10215667	rs6971556	rs12673387	rs7777168	rs4723377	rs6950303	rs10274492	rs1034876	rs17169862	rs17169864	rs17169865	rs16878959	rs12672624	rs10486649	rs7792502	rs2893482	rs12672538	rs10486650	rs2392274	rs2079509	rs10243426	rs2097960	rs1362173	rs1458549	rs450463	rs1023555	rs1023556	rs2125404	rs1419793	rs2530548	rs2530549	rs2530550	rs898070	rs1419794	rs10265037	rs2530565	rs1458544	rs2609226	rs9792042	rs2530567	rs10486653	rs11762584	rs2609218	rs35567595	rs1379923	rs323925	rs323912	rs10239860	rs1419791	rs17777040	rs17198254	rs324401	rs17777663	rs17777675	rs17198982	rs17788843	rs324978	rs324981	rs324983	rs1419780	rs325464	rs17199659	rs17789420	rs17789642	rs17200135	rs17170015
AACS	AACS	rs7294703	rs11058026	rs4765021	rs879993	rs7963305	rs7306617	rs7311951	rs7311550	rs10744193	rs7307700	rs7953077	rs7970937	rs2297479	rs7954882	rs12578446	rs12321593	rs11058042	rs10773145	rs2297477
AADAC	AADAC	rs2120982	rs16833935	rs2293004	rs2271942	rs16863681	rs2139566	rs12491139	rs1546687
AADACL1	AADACL1	rs3733023	rs234014	rs234007	rs16845981	rs1522354	rs6778941	rs6779265	rs10513704	rs6445071	rs9883329	rs3980271	rs9862424	rs41345748	rs596354	rs494694	rs623021	rs569097	rs16846070	rs645195	rs7629698
AADACL2	AADACL2	rs1520132	rs1401961	rs4440098	rs9839054	rs2272476	rs1533680
AADACL4	AADACL4	rs7526466	rs7512542	rs3010936	rs1857539
AADAT	AADAT	rs6553486	rs17546531	rs2466990	rs17711677	rs2622069	rs991247
AAK1	AAK1	rs7577689	rs4441525	rs2312207	rs41320747	rs10185225	rs7577851	rs2002878	rs17036702	rs17036709	rs17036711	rs7566200	rs17036716	rs17570697	rs6718376	rs3771545	rs17036729	rs6728827	rs17036751	rs17036754	rs6546526	rs17036759	rs17036760	rs13392853	rs2312202	rs10166082	rs13387935	rs2312213	rs3821277	rs9789387	rs17036775	rs6727949	rs10170386	rs10193533	rs11885935	rs6743598	rs10204379	rs10191956	rs6712370	rs13420980	rs17036881	rs12713679	rs3907854
AANAT	AANAT	rs16968964	rs11077821	rs9895222	rs11077823
AARS	AARS	rs4081753	rs7205918	rs16970361
AARS2	AARS2	rs325009	rs324137	rs17209560	rs9395002	rs9349279
AARSD1	AARSD1	rs775985	rs7218454	rs1708877	rs9889910
AASDH	AASDH	rs7693137	rs11133439	rs11943048	rs7671868
AASDHPPT	AASDHPPT	rs7928790	rs4456234	rs2155342	rs17104986	rs2155340	rs7554	rs11226920	rs10791780
AASS	AASS	rs1206367	rs1206371	rs2215359	rs2016284	rs12669983	rs1725067	rs17144099	rs279699	rs279701	rs1875409
AATF	AATF	rs9892334	rs8067751	rs7218038	rs9330246	rs9944447	rs1564796	rs8064525	rs8073172	rs11867262	rs8065239	rs9903518	rs2411163	rs1009204
ABAT	ABAT	rs1345300	rs4985114	rs1273349	rs1273350	rs1273351	rs1273353	rs1273369	rs1731070	rs1731062	rs12447371	rs1731061	rs1640980	rs1273385	rs6497519	rs1420082	rs1295741	rs8055836	rs11642785	rs1273394	rs41427146	rs11645254	rs4984996	rs4984997	rs1731083	rs1641001	rs1623647	rs9673595	rs1641015	rs1273433	rs12708689	rs1299926	rs1641024	rs1641025	rs1079349	rs1079350	rs1075853	rs17674530	rs4985036	rs7204765	rs1865806	rs7192702
ABBA-1	ABBA-1	rs11639579	rs2864755
ABCA1	ABCA1	rs2482433	rs11789818	rs2066882	rs2740485	rs2297406	rs4149335	rs2066720	rs4149327	rs4149326	rs4149325	rs2230808	rs2740479	rs1999431	rs4149319	rs2297409	rs3780541	rs2234885	rs9299383	rs3818688	rs7025776	rs4149313	rs4149311	rs10820738	rs7031748	rs4743762	rs2065412	rs2297398	rs914544	rs41483745	rs2472433	rs2230805	rs1831554	rs4149281	rs4149271	rs3904999	rs4149270	rs4149269	rs4149268	rs3890182	rs10991389	rs12686004	rs3905000	rs3847305	rs2777786	rs41426948	rs10820743	rs2777795	rs34165419	rs6479284	rs10512335	rs10512336	rs10512337	rs12347523	rs2515616	rs2472496
ABCA10	ABCA10	rs4968843	rs1014235	rs10491178	rs12103556	rs981453	rs8080863	rs1024598	rs12953127	rs8074654	rs9889351	rs17776227	rs16973722	rs11077403	rs8068468	rs9907954	rs41496448	rs9902643	rs35991088	rs7217887	rs11650955	rs1558169
ABCA12	ABCA12	rs12612329	rs7578759	rs1409612	rs10498027	rs16853009	rs16853012	rs17493319	rs16853027	rs1980846	rs16853099	rs13387055	rs10198064	rs16853160	rs6720714	rs12615195	rs1967603	rs10180517	rs10168040	rs34273324	rs16853241	rs13020712	rs16853247	rs17430358	rs16853280	rs6705760	rs1464686	rs4324319	rs12477752	rs10498031	rs10177417	rs16853315	rs4673939	rs6744831	rs10187636	rs1403826	rs6731654	rs940274	rs2970963	rs10932590	rs41329246
ABCA13	ABCA13	rs17712043	rs17132158	rs17132163	rs17629765	rs12113721	rs12113727	rs1526096	rs10499676	rs9691909	rs6970910	rs6583546	rs17132219	rs6943725	rs1852266	rs6949736	rs1012371	rs17712690	rs6974064	rs17661898	rs17132284	rs17132286	rs6955132	rs10236551	rs10240195	rs1433501	rs7802110	rs17548783	rs17729597	rs6966506	rs6951346	rs17729627	rs17662100	rs17729647	rs7778020	rs41432151	rs41329345	rs1433513	rs2362300	rs12718265	rs2362301	rs10234238	rs7804872	rs12718274	rs13227183	rs17132335	rs11185606	rs1433498	rs4917141	rs2043391	rs10267753	rs10256255	rs1975193	rs10227179	rs10280481	rs4917143	rs10255612	rs4917156	rs2362310	rs13221147	rs6583446	rs1918578	rs17132388	rs1997238	rs1316821	rs12669930	rs7776966	rs1574070	rs4144065	rs17132432	rs17132435	rs4917161	rs10273407	rs4072503	rs1317162	rs41332948	rs41523451	rs12113920	rs1918596	rs1918602	rs17132457	rs1918588	rs6583453	rs41356045	rs6946184	rs17132489	rs10243683	rs6970628	rs4606009
ABCA2	ABCA2	rs2049040
ABCA3	ABCA3	rs150928	rs150926	rs2014467	rs323073	rs11867129	rs34158278	rs323064	rs41348947	rs323052	rs323051
ABCA4	ABCA4	rs12062935	rs17110714	rs3747961	rs17110718	rs17110736	rs17110743	rs4147869	rs4147868	rs12070278	rs4147864	rs17110776	rs11165061	rs6541409	rs17391542	rs12085639	rs4147853	rs567370	rs12082181	rs3789391	rs2275033	rs4147849	rs914958	rs915200	rs10493867	rs472908	rs17110878	rs4147843	rs7543524	rs4147841	rs1320502	rs6703052	rs6675679	rs4147839	rs17110929	rs521538	rs17110985	rs17110991	rs2151848	rs12759306	rs2275035	rs546550	rs545542	rs17461953	rs1209169	rs4147825	rs4147822	rs35146614	rs570926	rs4147816	rs4147813	rs4147807	rs7535005	rs11800866	rs4147798	rs3789452	rs17398377
ABCA5	ABCA5	rs7223895	rs9895649	rs477847	rs12450167	rs817126	rs1345462	rs12938064	rs17686569
ABCA6	ABCA6	rs2302133	rs11656320	rs4141177	rs16973575	rs9892453	rs2058128	rs8081118	rs4603621	rs4968838	rs11652530	rs12939282	rs12453914
ABCA8	ABCA8	rs3826429	rs6501834	rs8078836	rs4968967	rs10852765	rs4147313	rs4147314	rs8074769	rs8068204	rs4147996	rs1373068	rs4147983	rs4147977	rs4147967	rs10512521	rs4147951	rs9897075
ABCA9	ABCA9	rs11077858	rs11077859	rs11077860	rs9893173	rs8066118	rs17684521	rs7215642	rs2302291	rs11650025	rs7222660
ABCB1	ABCB1	rs6946119	rs2235047	rs1045642	rs4148751	rs4148750	rs7779562	rs4148743	rs10280101	rs4148738	rs2235040	rs7795817	rs12720067	rs4148735	rs10808072	rs2235035	rs10276036	rs1922240	rs10264990	rs1202171	rs4148733	rs1211152	rs17327624	rs4728709	rs10264856	rs2157926	rs10267099	rs2157930	rs7793202	rs12670317	rs17149864
ABCB10	ABCB10	rs12733	rs10916508	rs927205	rs35725309
ABCB11	ABCB11	rs16856247	rs508506	rs494874	rs552976	rs472614	rs565412	rs567074	rs11568373	rs853789	rs853780	rs853772	rs16823014	rs16856300	rs2389605	rs2287623	rs2287621	rs2058996	rs13416802	rs7602485	rs6759156	rs2287616	rs2287613	rs10192504	rs3770597	rs10211329	rs10200158	rs3815676	rs6761690	rs13430236	rs3814381	rs4148765
ABCB4	ABCB4	rs31651	rs2097937	rs31658	rs31659	rs31662	rs4148828	rs31669	rs31670	rs31671	rs6977739	rs17362573	rs31675	rs1202283	rs2888611	rs3747806	rs12539936
ABCB5	ABCB5	rs12669250	rs7786228	rs2074000	rs17143221	rs916738	rs11976848	rs2285562	rs7779761	rs7792053	rs7792341	rs7795777	rs11764760	rs2190411	rs17143272	rs2024046	rs2024045	rs10488578	rs10488577	rs6972085	rs4721939	rs17143304	rs17219864	rs6960186	rs6959944	rs10280418	rs17143321	rs6461517	rs10266329	rs2108258	rs2528800	rs17143334
ABCB7	ABCB7	rs5981316	rs4892539	rs12009891	rs5981325
ABCB8	ABCB8	rs2303922	rs6944935	rs17545756
ABCB9	ABCB9	rs12311043	rs4275659
ABCC1	ABCC1	rs11075291	rs4781712	rs8054156	rs7198766	rs3784863	rs8059648	rs246214	rs11642957	rs3784864	rs924136	rs171583	rs246230	rs4148343	rs3743526	rs35595	rs3765129	rs17265551	rs35597	rs35599	rs35610	rs35613	rs35621	rs35626	rs35628	rs35629	rs7202970	rs8048316	rs8052419	rs11864374	rs3784867	rs212079	rs2299670	rs11075298	rs212085	rs212086	rs212093	rs212094
ABCC10	ABCC10	rs831314	rs831312	rs831311	rs2277122	rs2185631	rs2487663	rs9357412
ABCC11	ABCC11	rs8050306	rs17821664	rs12443685	rs11866251	rs7203695	rs16945946	rs8051205	rs13335504	rs9941123	rs16945972	rs11865596	rs13336625	rs9932328	rs8043685	rs11076560
ABCC12	ABCC12	rs16945786	rs13330882	rs9925287	rs8057474	rs16945839	rs13331266	rs939362	rs9940987	rs16945860	rs16945864	rs16945867	rs16945869	rs16945872	rs16945876	rs16945880	rs16945881
ABCC2	ABCC2	rs4919395	rs4148389	rs2804398	rs2804397	rs2273697	rs7899457	rs17216282	rs3740065	rs3740064	rs7067971
ABCC3	ABCC3	rs2189595	rs739921	rs739922	rs7218932	rs4794175	rs17562516	rs739923	rs733392	rs1978153	rs8075406	rs16949207	rs1051640
ABCC4	ABCC4	rs4148553	rs4148546	rs4274307	rs4148544	rs4148542	rs7996205	rs1189442	rs17300696	rs3782945	rs3782946	rs16950533	rs1751034	rs1678409	rs4148535	rs2619312	rs1751042	rs1751052	rs1678345	rs8001657	rs1630807	rs16950632	rs9561784	rs11070109	rs16950650	rs1564355	rs1189428	rs2619313	rs3782958	rs16950669	rs1678396	rs7988271	rs7993619	rs1729770	rs4148500	rs7982526	rs2793821	rs4148490	rs1887162	rs1751012	rs9524822	rs2274403	rs17268163	rs4148475	rs1751027	rs4773844	rs9556465	rs17189467	rs7335147	rs9302049	rs4303338	rs4773852	rs11568637	rs16950824	rs2892713	rs4258481	rs17235124	rs10508021	rs2892715	rs16950829	rs4148446	rs4148440	rs4148439	rs4148437	rs4148436	rs2892716	rs9590216	rs7320375	rs17300928	rs7986087	rs7329490	rs7329514	rs7318952	rs9584288	rs7317112	rs4148427	rs7336051	rs4773866	rs4771911	rs10508017	rs34665760	rs4773872	rs7330673	rs4773873	rs4771912	rs4773875	rs1764416
ABCC5	ABCC5	rs4148594	rs7646621	rs1402001	rs3805112	rs3749441	rs16858271	rs16858273	rs3792583	rs3805111	rs869335	rs3792582	rs6775518	rs17817736
ABCC6	ABCC6	rs7192634	rs3213473	rs6498607	rs7194043	rs7201980	rs8043704	rs7500840	rs212622	rs6498614	rs6498615	rs212623	rs2283508	rs3851722	rs4780599	rs4780600
ABCC8	ABCC8	rs11024273	rs7124355	rs2074311	rs2067043	rs2077654	rs7947462	rs2355017	rs2237991	rs929235	rs2299638	rs10832786	rs4148618	rs4148617	rs7108578	rs17775256	rs16934136	rs12417170	rs2237979	rs7110117	rs11821723	rs4459286	rs16914878	rs7111475	rs7105832	rs2237966	rs11024300	rs2188966	rs985572
ABCC9	ABCC9	rs829060	rs9668454	rs2638441	rs11046198	rs11046203	rs1517284	rs4148674	rs4148673	rs11046211	rs7966849	rs2161063	rs704191	rs768314	rs704205	rs4148666	rs4148665	rs4148663	rs7138546	rs704209	rs2131136	rs1283807	rs2032775	rs704217	rs4148660	rs4148650	rs11046234	rs2138723
ABCD1	ABCD1	rs5987140
ABCD2	ABCD2	rs10877173	rs11172848
ABCD3	ABCD3	rs6660167	rs10493872	rs4148057	rs1749541	rs529642	rs630382
ABCD4	ABCD4	rs4148078	rs4148077	rs2074946
ABCE1	ABCE1	rs1378315	rs17725600
ABCF2	ABCF2	rs7789593	rs2608291	rs6967282	rs2608289	rs7786151	rs3800792	rs7812088
ABCF3	ABCF3	rs843344	rs843342	rs843336
ABCG1	ABCG1	rs3787968	rs170444	rs3827225	rs915847	rs225443	rs225444	rs225445	rs225448	rs178744	rs2839481	rs225406	rs2839482	rs17114631	rs7277991	rs7275482	rs4148137	rs3788010	rs1541290	rs2839484
ABCG2	ABCG2	rs4148157	rs2622628	rs3114015	rs2231146	rs4148152	rs3114018	rs3109823	rs6857600
ABCG4	ABCG4	rs674424	rs3802885
ABCG5	ABCG5	rs3792009	rs3792008	rs4148196	rs2278357	rs2278356	rs17031651	rs10439467	rs4073237	rs4131229	rs10495909
ABCG8	ABCG8	rs4148202	rs4148206	rs6748810	rs17039142	rs41360247	rs4245791	rs17031742	rs4953029
ABHD1	ABHD1	rs7605526	rs2304678
ABHD10	ABHD10	rs3804765	rs1282730	rs16859018	rs17429033
ABHD11	ABHD11	rs1059779	rs6460052
ABHD12	ABHD12	rs2258719	rs1888999	rs2297497	rs7267979	rs2274890	rs2500434	rs6050559	rs6037097	rs6050565	rs8120469	rs4815411	rs4815412	rs6050573
ABHD12B	ABHD12B	rs11157776	rs1547763	rs17123103
ABHD13	ABHD13	rs12428162	rs11069723	rs12855465	rs12856208	rs12874831	rs17564220	rs11069725
ABHD14B	ABHD14B	rs379462
ABHD2	ABHD2	rs8026243
ABHD3	ABHD3	rs2847129	rs2850574	rs2850575	rs2850565
ABHD4	ABHD4	rs8011143	rs2225215	rs970348	rs1242924	rs1242926	rs17120368
ABHD5	ABHD5	rs17075885	rs2109405	rs3774790	rs1468600
ABHD6	ABHD6	rs7640259	rs6445960	rs954205	rs11130619	rs11130620	rs11130623	rs10866014	rs4681829	rs4681830	rs6769100	rs6790764	rs1554124	rs3773005	rs3773007	rs3773010	rs1554125	rs1554128	rs11706920	rs2363688
ABHD7	ABHD7	rs11166028	rs6664544
ABHD8	ABHD8	rs11880385	rs11086067
ABI1	ABI1	rs11015265	rs10829061	rs11015279	rs10829062	rs7094825	rs17754383	rs4463751	rs17754431	rs12221372	rs16927341	rs10829090	rs7073300	rs10508721	rs11015335
ABI2	ABI2	rs4675334	rs6435185	rs10197623	rs16839765	rs17410408	rs1470790	rs1470789	rs2255047
ABI3	ABI3	rs2233360	rs2072152	rs1009572
ABI3BP	ABI3BP	rs1048364	rs9817424	rs9823506	rs9290213	rs560803	rs7642041	rs7628413	rs544500	rs7642643	rs900234	rs16842822	rs6441552	rs1394076	rs9842968	rs7648469	rs16842839	rs17217760	rs7638305	rs7624730	rs17337512	rs17337645	rs17338068	rs6793087	rs6809404	rs1966047	rs2055547	rs12631158	rs4928091	rs12330531	rs973309	rs12494604	rs1318859	rs975536	rs2118172	rs1370160	rs4928057	rs4928094	rs9290245	rs2245556	rs4928096	rs17398137	rs981894	rs9860250	rs7355920	rs2576389	rs2713750	rs17339226	rs10511180	rs7651634	rs1375510	rs2713749	rs2255942	rs1449308	rs1965214	rs2713758	rs1449305	rs16843128	rs4928102	rs10936464	rs2713798	rs2595907
ABL1	ABL1	rs10901275	rs11244112	rs7041983	rs7862514	rs2791728	rs2583845	rs2855160	rs2789764	rs2253070	rs2253084	rs2855166	rs4740365	rs4740366	rs10793970	rs10901281	rs946486	rs2855178	rs2855179	rs2855180	rs10901285	rs11244146	rs2855190	rs6597642	rs1800609	rs10901294	rs3824400	rs12005879	rs7021981	rs6597644	rs3808816	rs4740376	rs7851964	rs11792273	rs2696141	rs4740377	rs10901296	rs12353112	rs10901297
ABL2	ABL2	rs2274230	rs41346745	rs2636287	rs2636276	rs1318056	rs6668200	rs2636277	rs12134611
ABLIM1	ABLIM1	rs6585278	rs11196740	rs7920422	rs3802731	rs10978	rs941853	rs1885333	rs1885334	rs4751909	rs1885336	rs1407278	rs10749165	rs10787531	rs10885570	rs10510004	rs6585283	rs4457666	rs6585284	rs11196754	rs2497706	rs17717158	rs1923285	rs7096193	rs17091953	rs17091955	rs11196775	rs2475237	rs2497708	rs2475238	rs10787533	rs10885575	rs2483587	rs2483596	rs2497719	rs986212	rs4144582	rs10749169	rs2483533	rs2483535	rs2497730	rs2497731	rs2483539	rs10885581	rs2483541	rs2483549	rs2483552	rs2483553	rs2497740	rs2901044	rs41502248	rs2497745	rs41499050	rs2483568	rs11196791	rs12357781	rs41415348	rs2253338	rs10885586	rs11196798	rs2497666	rs2483589	rs11196802	rs11196807	rs1333687	rs1333689	rs11196818	rs2483526	rs2483527	rs17092188	rs17092218	rs10885592	rs12570718	rs17092237	rs17719647	rs11196841	rs11196865	rs7091958
ABLIM2	ABLIM2	rs4696725	rs4696726	rs4696727	rs13145953	rs6817309	rs6837516	rs10023553	rs2385896	rs6827324	rs7685070	rs1574131	rs41514147	rs4696737	rs1574414	rs6817659	rs6850368	rs2385919	rs6447849	rs4631023	rs16841721	rs17795569	rs13139446	rs1105616	rs1400730	rs10001300	rs1104930	rs1104929
ABLIM3	ABLIM3	rs4291001	rs17722496	rs4620015	rs6580598	rs17795505	rs9325132	rs6881442	rs9325133	rs6876815	rs4383719	rs4613692	rs17109719	rs17109726	rs17109730	rs4320247	rs6886262	rs6580602	rs10463418	rs13155097	rs2918284	rs17109782	rs2963490	rs2963492	rs2963495	rs2963497	rs10041123	rs765486	rs17109807	rs17109816	rs2918267	rs10055328	rs998583	rs10079296	rs17109825	rs2289283	rs1808828	rs1438689	rs9765312	rs12659695	rs6887404	rs17109871	rs6871290
ABO	ABO	rs8176720	rs641959	rs641943	rs514708	rs8176707	rs672316	rs657152	rs474279	rs8176681	rs552148	rs651007
ABP1	ABP1	rs10441169	rs10156189	rs41465145
ABR	ABR	rs3744753	rs11247571	rs3263	rs9910794	rs12602266	rs11655229	rs17622751	rs2258130	rs7207980	rs7220097	rs12452256	rs2083811	rs11655015	rs4968174
ABRA	ABRA	rs16875066	rs10088694
ABT1	ABT1	rs4591839	rs4634439
ABTB2	ABTB2	rs2473929	rs2957489	rs7102200	rs1321017	rs16925252	rs2982602	rs2957497	rs2467372	rs12272877	rs2955943	rs2957498	rs9971555	rs2982595	rs11032559	rs11032562	rs2473900	rs2926461	rs2957523	rs2955949	rs2955948	rs2475163	rs10836168	rs10734423	rs10836176	rs2611145	rs2755165	rs11032595	rs1967745	rs1998277	rs7935569	rs2755152	rs2755145	rs12800573	rs11824839	rs16925419	rs4755368	rs11032613	rs1267468	rs11032614	rs16925428	rs4756135	rs2180948	rs7944461	rs16925440	rs7944118	rs10768063	rs7934929	rs7117611	rs11032624	rs10836192	rs4993520	rs10768065	rs10768066	rs4140544	rs742634	rs2745915	rs2611134	rs1925369	rs4756137
ACAA1	ACAA1	rs5875	rs13323977	rs4988453
ACAA2	ACAA2	rs628531	rs627697	rs631536	rs617619
ACACA	ACACA	rs2106772	rs17573357	rs17841492	rs7208415	rs12450937	rs8071315	rs9908334	rs2305098	rs9330250	rs2921368	rs2680398	rs9330251	rs2680399	rs2246459	rs9906044	rs2542655	rs2542660	rs2302803	rs2254914	rs7502022	rs17249662	rs4795190	rs11650464	rs17841479	rs829156	rs829157	rs1473626	rs8066442	rs11867736	rs7213581	rs878520	rs829161
ACACB	ACACB	rs16939985	rs2300459	rs6606692	rs34268	rs1109760	rs6606697	rs2300456	rs7978168	rs1016331	rs4766455	rs4766565	rs2268389	rs12831686	rs4766583	rs4766584	rs3742027	rs2241220	rs2284689	rs16940082	rs2284686	rs2284685	rs3742023	rs10849968	rs2075263
ACAD10	ACAD10	rs659964	rs627308	rs609230	rs608848	rs847898	rs634389	rs640783	rs11066019	rs6490294
ACAD11	ACAD11	rs10935019	rs3762678	rs7629689	rs16839460
ACAD8	ACAD8	rs473041	rs7935530	rs498602
ACAD9	ACAD9	rs789233	rs1680778	rs789213	rs1683787
ACADL	ACADL	rs2286963	rs16844185	rs263681	rs1509571	rs3764913	rs16844213
ACADM	ACADM	rs1251079	rs1251074	rs11161465	rs1250876	rs7516477	rs12123977	rs1146579	rs11161510	rs11161511	rs9660848	rs1694419
ACADS	ACADS	rs11065229	rs10849781	rs3794214	rs11065235	rs2014355	rs639667	rs11065243	rs11065244
ACADSB	ACADSB	rs7915923	rs10794583	rs6599643	rs2421140	rs17104498	rs10902864	rs9423323	rs6599644	rs6599645	rs10902867	rs2421166	rs7732	rs6838	rs7085175
ACAN	ACAN	rs7497684	rs17198849	rs8041863	rs4932427	rs4932428	rs8033375	rs4932429	rs12592799	rs12903455	rs4932433	rs11630178	rs16942277	rs1464150	rs869429	rs939585	rs939586	rs939587	rs11073814	rs938610	rs2280468	rs1015080	rs11073815	rs1042630	rs1042631	rs953065	rs9630453	rs8024016	rs4147339	rs1983332	rs16942398	rs16942400	rs8042988	rs16942411
ACAT1	ACAT1	rs10890817	rs7950834
ACAT2	ACAT2	rs1475123	rs2146162	rs927450
ACBD3	ACBD3	rs16845638	rs2306121	rs10915955	rs9661836	rs9660924	rs16860148	rs10495243
ACBD5	ACBD5	rs11015600	rs11015603	rs12259138	rs7918793	rs788215	rs788216	rs12240963	rs2483491	rs11812283	rs1148167
ACBD6	ACBD6	rs2254465	rs10494526	rs6675208	rs17300340	rs4651063	rs16855910	rs12691484	rs10913985	rs4403592	rs16856007	rs10737342	rs6680368	rs17300579	rs6663823	rs10494529	rs6673113	rs12039933	rs10798769	rs12089373	rs1339721
ACBD7	ACBD7	rs10906823	rs11259474	rs11259475	rs41405548
ACCN1	ACCN1	rs28933	rs28932	rs8066566	rs28929	rs28927	rs16578	rs11654444	rs16967911	rs16561	rs16558	rs16556	rs16554	rs16553	rs16552	rs11871864	rs4795735	rs757075	rs16593	rs1468197	rs11654976	rs2106839	rs16586	rs4794937	rs16583	rs16967974	rs3025225	rs2097727	rs17735400	rs17808461	rs223039	rs9906088	rs7224261	rs9916481	rs4077500	rs11080204	rs9303660	rs3925478	rs4072512	rs4795744	rs7226016	rs16968024	rs4795746	rs12452579	rs4594294	rs4598958	rs7223306	rs4078691	rs7207422	rs7212444	rs11658235	rs4794940	rs1574389	rs4133924	rs8064691	rs3925174	rs11657877	rs7212479	rs4271640	rs319771	rs319772	rs319777	rs991831	rs17248602	rs319780	rs16968117	rs17836708	rs16968125	rs9674667	rs8075858	rs1541630	rs7502055	rs17836713	rs1817964	rs407502	rs423022	rs396996	rs373614	rs375241	rs16968175	rs319763	rs9972933	rs16968180	rs319760	rs319754	rs41423745	rs319751	rs4795753	rs319750	rs319749	rs17248825	rs880306	rs12952139	rs17184364	rs11080209	rs1391076	rs2346687	rs1532457	rs16968224	rs871289	rs7221886	rs16968234	rs2346689	rs1497363	rs8081544	rs10432048	rs8078963	rs11651326	rs10459963	rs320645	rs35024811	rs320628	rs320629	rs320631	rs12449721	rs17836785	rs452439	rs439783	rs17249181	rs7503350	rs1394385	rs16968252	rs6505338	rs2347154	rs17782182	rs17184873	rs931795	rs7207801	rs1021891	rs2089164	rs1394389	rs4794947	rs11655499	rs1553499	rs1553498	rs6505339	rs17184951	rs16968296	rs12941510	rs1354490	rs8066371	rs4795781	rs17185057	rs7213646	rs8075266	rs4572456	rs2036535	rs17249326	rs1553497	rs12602581	rs2347155	rs11656936	rs1123025	rs1123024	rs7210023	rs4510072	rs12947601	rs7223348	rs41430944	rs1472740	rs7208436	rs7207388	rs1504571	rs1553496	rs8075713	rs7207490	rs7225810	rs3892103	rs16968438	rs12453548	rs12451410	rs9893087	rs7214958	rs9915613	rs3935891	rs4795799	rs8064636	rs6505347	rs8077806	rs9891235	rs12103532	rs17191701	rs11652482	rs17249642	rs12948250	rs4795803	rs17249656	rs8068494	rs9903859	rs6505348	rs7225640	rs6505350	rs4638632	rs892598	rs4387635	rs12950013	rs2043475	rs6505356	rs4795808	rs2043470	rs16968588	rs12453488	rs12450179	rs7224913	rs4795813	rs9904134	rs35875280	rs11080230	rs1583390	rs1434597	rs1434594	rs1434590	rs1434589	rs1369108	rs9908366	rs12949709	rs12185267	rs4794966	rs10512449	rs17836884	rs8080899	rs9916566	rs9889413	rs1984634	rs11658082	rs3115693	rs280046	rs280051	rs190718	rs8079510	rs4794969	rs1873475	rs3115684	rs8078646	rs16968743	rs8080289	rs10512451	rs16968745	rs10512452	rs7221625	rs2046898	rs2046899	rs17836917	rs8067435	rs9916500	rs8067181	rs9908295	rs17783274	rs17783280	rs8079764	rs10512453	rs964538	rs9915369	rs17783292	rs2201039	rs902570	rs2701489	rs2701484	rs902565	rs12452093	rs2701496	rs2701497	rs4261592	rs748993	rs12602413	rs7215199	rs6505377	rs12452755	rs9902172	rs11080234	rs9909514	rs10512455	rs11871717	rs1844739	rs16968898	rs17836937	rs1490927	rs2130818	rs16968917	rs7220709	rs12600651	rs6505380	rs12453213	rs4387636	rs7214667	rs16968925	rs7210618	rs41423847	rs7212053	rs7210192	rs8070829	rs8071461	rs17783478	rs317326	rs183412	rs7224122	rs7220270	rs317400	rs16968943	rs317401	rs317403	rs8080166	rs1548301	rs7215211	rs17783671	rs377330	rs406964	rs446520	rs317376	rs317375	rs317374	rs373977	rs6505386	rs317352	rs4795837	rs317350	rs7226064	rs317338	rs2201034	rs4794978	rs12938991	rs752728	rs1490896	rs17193116	rs427520	rs390872	rs17783797	rs4795840	rs17783821	rs17783827	rs16969055	rs17193172	rs915477	rs915476	rs9907580	rs4542704	rs902558	rs2785061	rs4794984	rs454204	rs16969084	rs11653025	rs4239243	rs9895460	rs8064267	rs4513143	rs9889896	rs4451997	rs4411544	rs11870696	rs9907226	rs6505392	rs6505393	rs12449864	rs4795850	rs6505395	rs4795851	rs1003839	rs9897564	rs2189330	rs7221159	rs7221501	rs11080248	rs10512459	rs1548508	rs1003837	rs1548507	rs755612	rs982849	rs11080250	rs11870384	rs957373	rs11653822	rs9303674	rs2158261	rs4795868	rs929259	rs929258	rs2368700	rs11657866	rs17250896	rs8064367	rs2228989
ACCN2	ACCN2	rs1108923	rs706789	rs836184	rs11169265	rs844359
ACCN3	ACCN3	rs2303922	rs6944935	rs17545756
ACCN4	ACCN4	rs1872858	rs4674407	rs746233	rs2276643	rs12477394
ACCN5	ACCN5	rs17033590	rs1968783	rs34719399	rs6833038	rs1962684	rs17379566	rs12647431
ACE	ACE	rs4293	rs12709426	rs12709430	rs12709435	rs4351	rs4267385	rs4459610
ACE2	ACE2	rs1514283	rs1514282	rs4646186	rs233575	rs4646156
ACIN1	ACIN1	rs7148989	rs41488050	rs3794456	rs717984	rs10498279	rs11851603
ACLY	ACLY	rs9912300	rs9914829	rs3744779	rs3887424	rs7217282	rs8071753	rs8071234	rs893009	rs2304496	rs2304497	rs878892
ACMSD	ACMSD	rs41320845	rs10198552	rs6430543	rs6430544	rs6430545	rs1530557	rs6730306	rs16855604	rs6430547	rs6706537	rs10928521	rs7593370	rs3814358	rs12469941	rs2166480	rs10176573
ACN9	ACN9	rs10231916	rs12670377	rs7791596	rs1014341	rs1320433	rs7837
ACO1	ACO1	rs17288004	rs7047398	rs1028932	rs10738885	rs10435797	rs2026739	rs7032871	rs13293491	rs3780474	rs3780473	rs10813816	rs16918276	rs10813818
ACO2	ACO2	rs2267435	rs6519257	rs12165815	rs2076196
ACOT1	ACOT1	rs1966367
ACOT11	ACOT11	rs2133003	rs537696	rs41503150	rs3851855	rs17110698	rs473806	rs477366	rs478225	rs300271	rs11811633	rs17110739	rs7531575	rs7521400	rs17110749	rs41351245	rs12564436	rs4927139	rs732509	rs2289015	rs10736390
ACOT12	ACOT12	rs12517108	rs6885431	rs7706593	rs11745197	rs4703516	rs17230425	rs11954685
ACOT2	ACOT2	rs9788526	rs11545737
ACOT4	ACOT4	rs6574129
ACOT6	ACOT6	rs7143627
ACOT7	ACOT7	rs10489535	rs6682058	rs12404358	rs35553413	rs7554077	rs17361670	rs3789492	rs3789484	rs11801103	rs6680950	rs17029376	rs2010905	rs9662106	rs3789470
ACOT8	ACOT8	rs1057275	rs1057276	rs197663
ACOT9	ACOT9	rs11175	rs5925593	rs6627971	rs17347621	rs5970601	rs5925885	rs5925599	rs5925600
ACOX1	ACOX1	rs3643	rs8065946	rs7217955	rs16968345	rs16968347	rs6501843	rs16968360	rs7226127	rs8065144
ACOX2	ACOX2	rs6762104	rs4681863
ACOX3	ACOX3	rs747582	rs3756187	rs3822207	rs7697154	rs17194220	rs13136987	rs13434465	rs16842165	rs9291391	rs11938364	rs6845969	rs10016221	rs2245515	rs11736150	rs954271	rs954270	rs2140336
ACOXL	ACOXL	rs17464100	rs34026418	rs17041555	rs17041557	rs17041561	rs12474907	rs1554005	rs17524344	rs4849120	rs4849121	rs11123201	rs11890171	rs4849134	rs1533299	rs1533298	rs2612698	rs17041594	rs2341873	rs10169852	rs10169926	rs10177582	rs6542188	rs6542189	rs9308691	rs9308692	rs10175204	rs4849203	rs323640	rs7609002	rs17466576	rs17545166	rs1513826	rs12612914	rs2037040	rs3761710	rs3761708	rs1114414	rs7420999	rs323646	rs867046	rs3789121	rs4849298	rs17041661	rs12993549	rs3747659	rs6542248	rs3761707	rs4848366	rs1842981	rs6733493	rs6738187	rs41420847	rs7604244	rs1561476	rs1561477	rs17041789	rs17041795	rs6706577	rs17483466	rs3789080	rs1992263	rs3789078	rs754352	rs3789073	rs967895	rs10187034	rs13032068	rs17549841	rs7558938	rs7559055
ACP1	ACP1	rs4447635	rs12714403	rs11127466
ACP2	ACP2	rs4640	rs7118396
ACP6	ACP6	rs1344	rs41399146	rs6674938	rs11579007	rs946907	rs1417280	rs3766505	rs3753427
ACPL2	ACPL2	rs2291041	rs13069904	rs6439990	rs16851185	rs1877219	rs16851210	rs11715472	rs10935425	rs6803826	rs1877223	rs16851294	rs13087169	rs7643005	rs16851304	rs1993904	rs7643346	rs6779015	rs3210458
ACPP	ACPP	rs309987	rs309988	rs7610540	rs2310230	rs2310229	rs10490865	rs17182582	rs17182707	rs9790142	rs17182812	rs3853148
ACPT	ACPT	rs11668998	rs266119
ACR	ACR	rs3810648
ACRBP	ACRBP	rs2365031
ACRV1	ACRV1	rs10893412	rs565435	rs17141326	rs11220184	rs4935925	rs12361784
ACSBG1	ACSBG1	rs17674205	rs11072733	rs8035724	rs17479031	rs12910386	rs17479135	rs869858	rs1105401	rs16969577	rs4887017	rs16969580	rs4887019	rs4886563	rs1533665	rs1533666
ACSBG2	ACSBG2	rs11669301	rs11085158	rs16993402	rs10424597	rs16993408	rs9304929	rs8112226	rs41489445	rs11672830	rs9304930	rs4807841	rs16993428	rs16993434	rs3810456	rs16993484
ACSF2	ACSF2	rs1010319	rs11656959	rs4794145	rs4794146	rs4794148	rs17560706	rs17641254	rs9674937
ACSF3	ACSF3	rs4782455	rs6500531	rs4782449	rs4782446	rs4782445	rs10852635	rs12598678
ACSL1	ACSL1	rs12374289	rs6816777	rs4069938	rs4862419	rs7659090	rs7659849	rs1996546	rs11132255	rs11936062	rs10471180	rs13126272	rs6856693	rs10027540
ACSL3	ACSL3	rs7561624	rs17780761	rs795892	rs705727	rs795887	rs4542842	rs10195273	rs2119157	rs6739824	rs10202154	rs10932980	rs1473290
ACSL4	ACSL4	rs5985760	rs5985403	rs5943427
ACSL5	ACSL5	rs2419620	rs11195939	rs12255316	rs7904386	rs4918747	rs11195943	rs10787446	rs17129754	rs10885343	rs4351741	rs11195949	rs4439448	rs7904918
ACSL6	ACSL6	rs17132127	rs676944	rs2240525	rs559971	rs173812	rs253943	rs82125	rs253949	rs417585	rs17132288	rs440970	rs7714191	rs247004
ACSM1	ACSM1	rs234993	rs163238	rs1551568	rs163234	rs163260	rs163275	rs163274	rs163273	rs151222	rs16970500	rs433598	rs234279	rs7498905	rs16970542
ACSM2A	ACSM2A	rs9302387
ACSM2B	ACSM2B	rs7498174	rs7404298	rs11074460	rs12324972	rs9927854
ACSM3	ACSM3	rs11645969	rs9927521	rs2071524	rs886433	rs7201261	rs11648370	rs1021590	rs2301770	rs2356269
ACSM5	ACSM5	rs8044860	rs8044881	rs7194247	rs12600235
ACSS1	ACSS1	rs6114995	rs1555157	rs6132784	rs11697253	rs4813543	rs6050259	rs6138473	rs6132789	rs6050261	rs1985485	rs6050266	rs6050267	rs6115010	rs6115013	rs761720	rs11908104	rs8114108	rs6037013
ACSS2	ACSS2	rs1013677	rs2295097	rs1060615	rs6087644	rs6120757	rs10485507	rs6088650
ACSS3	ACSS3	rs3811170	rs7974451	rs7959125	rs7974595	rs7138951	rs4262779	rs6539557	rs10862237	rs12301355	rs10862238	rs12296937	rs11114765	rs4516036	rs10862244	rs7963203	rs1545083	rs2701791	rs7967202	rs1435967	rs1435965	rs17652813	rs1435964	rs10492002	rs7132119	rs11835646	rs10467042	rs10778794	rs10862251	rs7964878	rs7135822	rs1316810	rs17302443	rs10862262	rs11114787	rs1921062	rs12306459	rs10862274	rs2895868
ACTA1	ACTA1	rs499689
ACTA2	ACTA2	rs11202908	rs3816245	rs3781206	rs17114302
ACTC1	ACTC1	rs1851317	rs2070664	rs7165006	rs525720	rs670957
ACTG1	ACTG1	rs1139405
ACTG2	ACTG2	rs2163539	rs6705766	rs3813233	rs17009466	rs1721241	rs2694696	rs10169974	rs12997980	rs6711230	rs6711332	rs1721238
ACTL6A	ACTL6A	rs12631988	rs10513761
ACTL6B	ACTL6B	rs1052897
ACTL7A	ACTL7A	rs10521090	rs10816743	rs10816745	rs10979564	rs10114192	rs7872727
ACTL7B	ACTL7B	rs10521090	rs10816743	rs10816745	rs10979564	rs10114192
ACTL8	ACTL8	rs1610410	rs6676457	rs7547331	rs16830722	rs16830724	rs6690507	rs260519	rs1599970	rs4920385	rs7553237	rs500035	rs560514	rs508571	rs1890788	rs472480
ACTN1	ACTN1	rs17106502	rs41515544	rs3742888	rs1983701	rs729725	rs34218475	rs3742897	rs4902672	rs4902673	rs17106618	rs2268985	rs4899274	rs1009145	rs10141794	rs2268977	rs8015876	rs2268974	rs4902681	rs2268968	rs11623192	rs4902682	rs4902683
ACTN2	ACTN2	rs697660	rs3851907	rs17648708	rs707201	rs10802554	rs3905125	rs16834213	rs1366990	rs1366989	rs1773444	rs1341863	rs1768056	rs819639	rs707204	rs7542508	rs4659711	rs7544174	rs2385494	rs10802558	rs4659466	rs2297956	rs10802560	rs7514673
ACTN3	ACTN3	rs509556
ACTN4	ACTN4	rs7351086	rs41482151	rs12984247	rs8103530	rs973009	rs4802747	rs3786844	rs3786845	rs17589359	rs883433
ACTR1A	ACTR1A	rs5870	rs2296580	rs17114540	rs2296582	rs2296586	rs17114563	rs7092248
ACTR1B	ACTR1B	rs6542982	rs1375436	rs1042705
ACTR2	ACTR2	rs17030062	rs6745303	rs6715876	rs2287064
ACTR3	ACTR3	rs6542180	rs1403402	rs6724586	rs1394165	rs3791737	rs11890727	rs17045861	rs17045864	rs17045951	rs10207785	rs2419080	rs6742452	rs1825738
ACTR3B	ACTR3B	rs4726211	rs1568734
ACTR5	ACTR5	rs2254234	rs2254382	rs2255213	rs2244281	rs6128918	rs2757522	rs2247983	rs2748666
ACTR6	ACTR6	rs11110283	rs11110297	rs3737	rs17030059	rs7953178	rs12809469
ACTR8	ACTR8	rs2083127
ACTRT1	ACTRT1	rs657184	rs5932315
ACVR1	ACVR1	rs7595478	rs16842018	rs7576214	rs16842023	rs16842025	rs1146033	rs1146036	rs10497190	rs6756964	rs7565550	rs16842128	rs16842130	rs10168000	rs16842175	rs4664902	rs1036738	rs16842190	rs16842204	rs2354936	rs16842215	rs16842228
ACVR1B	ACVR1B	rs303818	rs602529	rs10747623	rs2083600	rs303795	rs303793	rs11169927	rs7973143	rs17126180	rs303765	rs1566869	rs3847861	rs7956340	rs706814	rs11169954	rs706819	rs2293093	rs1700164	rs11169956	rs11169957	rs10876220	rs746434	rs7962469	rs11610143	rs17126215	rs771998	rs10876222	rs10783486	rs1150054
ACVR1C	ACVR1C	rs4664888	rs7568889	rs7576514	rs12328809	rs4299296	rs3934681	rs1598144
ACVR2A	ACVR2A	rs2081400	rs41468049	rs6747792	rs1014064	rs7582403	rs1895694	rs6713811	rs2288190	rs7581537	rs12622150	rs7601098	rs16828024	rs12620026
ACVR2B	ACVR2B	rs3749388	rs2268755	rs2268757	rs7373828	rs11926767
ACVRL1	ACVRL1	rs7956340	rs706814	rs11169954
ACY3	ACY3	rs2447587	rs2514037	rs2885171	rs2514024
ACYP2	ACYP2	rs6721970	rs11125521	rs7355768	rs10186140	rs11891079	rs1421618	rs7574477	rs17045546	rs2090182	rs1215156	rs6744662	rs7594400	rs1727522	rs843675	rs1727504	rs10171521	rs6718204	rs13394772	rs843652	rs11125529	rs12615749	rs12615793	rs843711	rs843706	rs843705	rs843690	rs843685	rs843684	rs843721	rs860056	rs843722	rs843731	rs843732	rs41373348
ADA	ADA	rs244079	rs244078	rs379863	rs8119756	rs2299692	rs2007720
ADAD1	ADAD1	rs6823186	rs17388568	rs2086346	rs17005722	rs17005728
ADAD2	ADAD2	rs2081247	rs4993306	rs7185078	rs7185137
ADAL	ADAL	rs3742971	rs4547312	rs6493083
ADAM10	ADAM10	rs16940584	rs12591291	rs10851639	rs16940602	rs16940604	rs16940629	rs7166325	rs16940651	rs6494030	rs6494031	rs8036097	rs4775085	rs7179724	rs7161889	rs8029805	rs6494036	rs2414607	rs16940712	rs16953389	rs12913383	rs605928
ADAM11	ADAM11	rs12940906	rs4793148	rs880295	rs1558085	rs4043263
ADAM12	ADAM12	rs2292693	rs11244772	rs11244778	rs7920091	rs3812681	rs10794057	rs1290149	rs4732	rs11244779	rs1278259	rs7920207	rs7919338	rs3816602	rs1710313	rs12765977	rs2292692	rs10901527	rs4962503	rs1710285	rs1710287	rs1710288	rs2138278	rs11813508	rs1674888	rs1278265	rs1295893	rs2279090	rs10901530	rs12415903	rs1380439	rs7095358	rs11813475	rs7081892	rs2078114	rs752295	rs11244810	rs3781033	rs2290842	rs2290844	rs3781036	rs1278384	rs1278397	rs1278307	rs744329	rs1278318	rs7073557	rs11244824	rs1278327	rs1278330	rs1278331	rs10794060	rs10901533	rs7896870	rs12247230	rs11244833	rs11244836	rs1624391	rs4962509	rs7085290	rs11244843	rs1676717	rs1466359	rs1466360	rs1676724	rs1674914	rs1676725	rs10901541	rs1674922	rs1676741	rs10794064	rs898326	rs1676746	rs1965897	rs1551681	rs1466355	rs10901545	rs7083079	rs11244862	rs1676753	rs10901548	rs10901549	rs1545693	rs11244875	rs11244880	rs41455146	rs10901555	rs7920519	rs6597744	rs7920920	rs11244886	rs4962519	rs17154535	rs10794069	rs7097356	rs10901564	rs11244894	rs3858313	rs17154562	rs4962528	rs7899821	rs6597749	rs2242389	rs4962325	rs12217845	rs4962533	rs6597750	rs41433246	rs17684676	rs10794075	rs3952692	rs12571942	rs7072902	rs10751543	rs4962332	rs10901582	rs7072808	rs6597757	rs12252694	rs17154652	rs2886735	rs2886736	rs12220042	rs7916479	rs10901584	rs728104	rs11244942	rs10901589	rs10901590	rs10901591	rs7084896	rs7085197	rs11244956	rs3740199	rs11244959	rs10901597	rs12356119	rs11244960	rs3847470	rs7910333	rs11244965	rs12415848	rs12356932	rs4638224	rs7084288	rs4130179	rs7074383
ADAM17	ADAM17	rs5014538	rs4622692	rs11690126	rs34367192	rs2276338	rs7580419	rs10495563	rs10929587	rs10179642	rs6712857	rs11684747
ADAM18	ADAM18	rs4582528	rs4376471	rs6983541	rs4598219	rs13260129	rs1376720	rs3735880	rs9643868	rs9298572	rs6988389	rs1993120	rs9298573	rs9657175	rs7011874	rs201996	rs4634692
ADAM19	ADAM19	rs10475585	rs17054654	rs17054657	rs1422795	rs1422794	rs11134778	rs11134779	rs10866659	rs17601035	rs4579242	rs11466766	rs11134788	rs4579243	rs4331881	rs4368711	rs13179607	rs9313633	rs10475594	rs11134799	rs11134804	rs17054697	rs41420745	rs17054709	rs11744800	rs6876128	rs7707786	rs11749965
ADAM2	ADAM2	rs12548872	rs7013202	rs201972	rs10087294	rs1546836	rs2100309	rs7830439
ADAM20	ADAM20	rs12590471
ADAM22	ADAM22	rs1688902	rs1688886	rs1201841	rs2282948	rs2282949	rs2282950	rs2282952	rs16885885	rs6968026	rs12539024	rs6951172	rs17150200	rs17150205	rs9632709	rs17150220	rs17150232	rs12704383	rs2299199	rs4320482	rs10268574	rs17150307
ADAM23	ADAM23	rs4338946	rs16838282	rs41344245	rs11891267	rs2269183	rs10451576	rs1921668	rs1025077	rs13007621	rs17211582	rs16838306	rs918800	rs16824776	rs12472480	rs16838318	rs2300963	rs3770978	rs3770979	rs16838360	rs2276674	rs13420297	rs7565709	rs2359677	rs3821172	rs6435342	rs1991537	rs3755226	rs10186957
ADAM28	ADAM28	rs7819362	rs2221817	rs41423147	rs10099397	rs6996616	rs11991799	rs7829443	rs17051848	rs4872222	rs6997454	rs7829965
ADAM29	ADAM29	rs11133061	rs6826366	rs6828523	rs9992501	rs9998487	rs6553850	rs4469051	rs4596220	rs4404521	rs4476578	rs7661012	rs4550895	rs4128923
ADAM30	ADAM30	rs2793823	rs2641315
ADAM32	ADAM32	rs4733975	rs10808916	rs6994035	rs4527834	rs4636164	rs4733984	rs4733906	rs13439696	rs13439859	rs10103402	rs10095244	rs10111728	rs7002593	rs7830120
ADAM33	ADAM33	rs3746631	rs598418	rs2853215
ADAM7	ADAM7	rs17051974	rs1492422	rs9314285	rs4871916	rs1492409	rs12541522	rs17738359	rs10100176	rs17052037	rs2131227	rs7842793	rs10108027	rs13259759
ADAM8	ADAM8	rs2995307	rs2995308	rs3008328
ADAM9	ADAM9	rs6985673	rs4733969	rs4633028	rs12155760	rs6474527	rs10958533	rs4615534
ADAMDEC1	ADAMDEC1	rs9650409	rs7004492	rs17799264
ADAMTS1	ADAMTS1	rs229037	rs2830549	rs229040	rs1663501
ADAMTS12	ADAMTS12	rs27405	rs16891275	rs16891280	rs16891281	rs256605	rs256792	rs27975	rs25754	rs25755	rs16891296	rs1501724	rs465015	rs371394	rs1501727	rs2016646	rs256651	rs384821	rs818725	rs429419	rs6882270	rs4538612	rs10461924	rs4601049	rs4376270	rs4279343	rs4409097	rs12697290	rs13164117	rs10075345	rs6893739	rs10521006	rs1559264	rs9292501	rs9292502	rs4421110	rs12520271	rs10068310	rs4354048	rs10941073	rs6897038	rs6451004	rs6868223	rs4501345	rs4263503	rs3935844	rs4242082	rs4504387	rs4621563	rs10472230	rs10461706	rs10461926	rs11956568	rs6893612	rs4437379	rs10076385	rs10080136	rs10062990	rs9292505	rs10064197	rs4409096	rs2877318	rs11750049	rs7719861	rs16891720	rs1465438	rs7712316	rs1900177	rs1900176	rs2218523	rs1037104	rs10941091	rs1037103	rs10941092	rs7701400	rs2548032	rs2591732	rs1374020	rs2591730	rs977842	rs1867720	rs2910633	rs16891839	rs2910639	rs1030240	rs13160471	rs2277010	rs6451032	rs16891876	rs4866399	rs16891883
ADAMTS13	ADAMTS13	rs3124770	rs3124768	rs652600	rs4962153
ADAMTS14	ADAMTS14	rs7095992	rs10999467	rs10823597	rs1079351	rs4747078	rs7081273	rs4746058	rs748165	rs10762397	rs17600642	rs10762399	rs7894605	rs7096512	rs4747087	rs9663577	rs7093021	rs10823603	rs2894129	rs10762400	rs10159685	rs16927849	rs10999500	rs10999501	rs10999506	rs2688749	rs10999507	rs2994241	rs2541228	rs2688772	rs2688773	rs7910238	rs7086625	rs10823614
ADAMTS15	ADAMTS15	rs11222101	rs1548133	rs11222105	rs10894203	rs11222111
ADAMTS16	ADAMTS16	rs13153841	rs11748898	rs1816235	rs10512769	rs2255273	rs2560412	rs2560413	rs6874190	rs2101009	rs2101008	rs1863967	rs1428013	rs1079296	rs997427	rs10038199	rs1808529	rs6555333	rs6859975	rs11134096	rs12520783	rs7723278	rs4701694	rs16874998	rs1346462	rs2081852	rs2895488	rs1158396	rs16875054	rs4702245	rs13170100	rs1560062	rs12658487	rs12652968	rs10512773	rs16875090	rs2913634	rs2964425	rs958044	rs1808528	rs16875143	rs2964408	rs7737261	rs2913656	rs2913657	rs890770	rs9313108	rs10512779	rs11738891	rs41528844	rs6555342	rs3934695	rs6555346	rs6555347	rs7701192	rs41407144	rs6555348	rs7720820	rs6555349	rs6555350	rs11134108	rs41524744	rs4473739	rs34036802	rs13168665
ADAMTS17	ADAMTS17	rs873843	rs13329612	rs2573625	rs2581365	rs2581345	rs2573652	rs12441080	rs2573589	rs2727217	rs2727218	rs2573591	rs2573668	rs11637820	rs2727113	rs2573582	rs1480957	rs1480958	rs2727184	rs2622531	rs2727185	rs8040490	rs8023899	rs727859	rs4965271	rs4965273	rs10152341	rs4965569	rs4965573	rs10468184	rs10468187	rs1383546	rs729316	rs8027190	rs2418488	rs2418489	rs4965586	rs8043148	rs6598301	rs8041815	rs3919891	rs9672912	rs2086455	rs12438787	rs12102063	rs11857994	rs1078168	rs1552101	rs2418481	rs9672868	rs4965282	rs4246301	rs4965285	rs729478	rs7183000	rs8024690	rs7164647	rs7170610	rs8037201	rs6598308	rs11247165	rs8041050	rs8033025	rs4419043	rs12440760	rs7163955	rs12901204	rs4965599	rs11247168	rs12591128	rs4412959	rs11247171	rs4533267	rs7171129	rs4471661	rs4965292	rs4965295	rs4965613	rs6598316	rs12915884	rs12901824	rs11247180	rs4965622	rs4965303	rs12438512	rs2028592	rs10902569	rs10902572	rs7182612	rs6598325	rs7182422	rs958983
ADAMTS18	ADAMTS18	rs17701924	rs17712821	rs12930139	rs17712826	rs17712844	rs16945410	rs12918088	rs16945428	rs889705	rs889706	rs16945442	rs1820253	rs12925274	rs4888617	rs4887902	rs17769706	rs17769712	rs11643318	rs3743749	rs17769754	rs1025315	rs17769870	rs8053462	rs274537	rs16945498	rs2650911	rs17770036	rs965382	rs2062578	rs1428842	rs11640996	rs2562122	rs2562125	rs9746086	rs9746317	rs274520	rs8044883	rs8059032	rs8061205	rs1428848	rs891132	rs6564427	rs2650891	rs11149981	rs6564429	rs8049128	rs6564430	rs6564431	rs2562108	rs1428836	rs1428837	rs10514416	rs8044972	rs16945562	rs274540	rs274541	rs41339645	rs17620748	rs7189575	rs16945581	rs11859065	rs11864477	rs11862322	rs16945612	rs12596244	rs11860781	rs4888626	rs10781983	rs8053681	rs11647255	rs12446196	rs17621104	rs17621123	rs8051254	rs1428840	rs11640978	rs11149989	rs17688488	rs10781985	rs10781986	rs12934271	rs12934409	rs768503	rs919376	rs17688543	rs1366548	rs16945683	rs16945685	rs16945687	rs1366547	rs1428849	rs4888631
ADAMTS19	ADAMTS19	rs10068123	rs11242001	rs1862164	rs1363143	rs17163348	rs1559060	rs7705041	rs6876086	rs7718854	rs6595909	rs6867474	rs13158524	rs1972624	rs41415647	rs17617039	rs17673487	rs3909548	rs30689	rs17163231	rs17163218	rs17163216	rs30671	rs25821	rs25820	rs17163190	rs6896924	rs30669	rs25806	rs439604	rs13436218	rs17163154	rs30665	rs30651	rs30650	rs17163139	rs30645	rs39589	rs431265	rs1634964	rs30642	rs17163078	rs30303	rs4835975	rs246242	rs6888140	rs6875250
ADAMTS2	ADAMTS2	rs6869261	rs1972715	rs3776816	rs1530499	rs873987	rs4374749	rs4701077	rs2052469	rs751546	rs12189410	rs173072	rs463901	rs465621	rs17079221	rs13173873	rs17079224	rs459319	rs462644	rs7716184	rs458752	rs6883699	rs457954	rs469099	rs467604	rs338875	rs4701085	rs466912	rs6601028	rs901253	rs407818	rs6888613	rs413912	rs1078474	rs166031	rs455437	rs420843	rs4700799	rs340419	rs7734278	rs26814	rs7736370	rs12513486
ADAMTS20	ADAMTS20	rs11182038	rs1580696	rs10506226	rs7972295	rs1073795	rs17093250	rs2220868	rs11182062	rs10880491	rs11182085	rs1606008	rs10748358	rs1588450	rs7978592	rs7297170	rs17615699	rs17615723	rs12099675	rs10880510	rs10748363	rs10880512	rs1510522	rs2047206	rs923989	rs17093430	rs10785439	rs275379	rs10880521	rs2897711	rs275624	rs175724	rs11182155
ADAMTS3	ADAMTS3	rs2365697	rs16847814	rs6822071	rs1434566	rs1434567	rs12508636	rs12504695	rs7679534	rs1897813	rs1369093	rs980532	rs10518102	rs13112404	rs11727604	rs1481668	rs16847913	rs7657394	rs6816682	rs16847972	rs7654020	rs978927	rs1383931	rs6823875	rs11937958	rs788920	rs810929	rs2176552	rs1914700	rs1518472	rs6446835	rs7375386	rs1401149	rs1518489	rs1518490	rs1518491	rs11945509	rs9884972
ADAMTS5	ADAMTS5	rs1444268	rs16979411	rs467691	rs13048083	rs229064	rs1444269	rs229072	rs229073	rs151065	rs9977087	rs229079	rs2830582	rs229087	rs229088	rs229091	rs226794	rs2830585	rs2830586	rs162499	rs162498	rs16979458	rs162497	rs2249333	rs162490	rs233896	rs162509	rs233894	rs233598	rs162501
ADAMTS6	ADAMTS6	rs16893435	rs17206779	rs6885147	rs715676	rs1363900	rs1549249	rs6864345	rs9291832	rs11749052	rs6888666	rs10940022	rs10940023	rs3815766	rs954609	rs10940024	rs16893628	rs10077096	rs2287904	rs7705164	rs7705742	rs12516283	rs10042323	rs6449781	rs10514979	rs10514980	rs2307121	rs2640717	rs16893719	rs16893745	rs16893757	rs16893789	rs10065799	rs9291837	rs4700082	rs10940034	rs16893818	rs2201292	rs6882230	rs2047064	rs6894253	rs10471661	rs1309615	rs7725105	rs7721191	rs397400	rs6881609	rs7704471
ADAMTS7	ADAMTS7	rs3743068	rs1809420	rs7174367	rs4886982	rs1994016	rs1564499	rs11631955	rs16970108	rs1564500
ADAMTS9	ADAMTS9	rs17070896	rs9311890	rs17070905	rs10470705	rs7647800	rs4688475	rs4317089	rs9847307	rs9311895	rs7616423	rs6445409	rs7642335	rs17071012	rs12629732	rs1036921	rs4688211	rs17071047	rs17071048	rs11130973	rs9820942	rs7617412	rs4405909	rs4688486	rs4688212	rs6780659	rs6784609	rs6802863	rs11721258	rs10433642	rs4276176	rs4461416	rs9812338	rs11707584	rs11707060	rs9872164	rs7636925	rs6445421	rs9819183	rs9868005	rs4371513	rs4605539	rs9851598	rs7646449	rs9859761	rs4688495	rs7642530	rs13066452	rs7629527	rs4566532	rs6776363	rs11130978	rs11130979
ADAMTSL1	ADAMTSL1	rs7867766	rs1281350	rs17206601	rs1341063	rs1281351	rs16936757	rs10511637	rs7856703	rs16936796	rs870019	rs7859309	rs1147795	rs1832746	rs16936815	rs10963621	rs10963622	rs10963623	rs7868026	rs1341058	rs1856893	rs16936827	rs17209122	rs6475226	rs10756968	rs6475228	rs1341066	rs7042143	rs7042159	rs16936853	rs10963642	rs10119114	rs2095100	rs949682	rs1539000	rs1889010	rs1889007	rs10963668	rs16936911	rs6475236	rs10963682	rs10963683	rs10963684	rs10963685	rs10963686	rs10963688	rs17804334	rs10963691	rs702207	rs702209	rs10963695	rs7863100	rs13287935	rs10511661	rs776780	rs776771	rs10963714	rs7029284	rs16936963	rs1412672	rs6475238	rs573120	rs518607	rs482009	rs479642	rs10116545	rs4453328	rs4628781	rs1433819	rs10120505	rs10963773	rs4977445	rs6475247	rs4977446	rs16937112	rs7854121	rs10156461	rs4977449	rs6475253	rs1952293	rs10963786	rs10963787	rs7026429	rs16937127	rs7039188	rs17233198	rs10963792	rs7865744	rs10963804	rs10963807	rs10963808	rs10963810	rs10811050	rs7862903	rs7039426	rs7039790	rs1897725	rs6475265	rs10756994	rs6475266	rs10116387	rs4977265	rs7030565	rs934482	rs2164001	rs7031396	rs12349184	rs10811058	rs7864878	rs945440	rs731168	rs10811062	rs7860467	rs7864047
ADAMTSL3	ADAMTSL3	rs1117097	rs2730078	rs17587205	rs2730086	rs8035958	rs2554382	rs7167029	rs11639223	rs890309	rs968069	rs2562768	rs17158663	rs2585063	rs7169595	rs1426160	rs34640889	rs7182216	rs1863449	rs11638104	rs7175914	rs11853983	rs4375628	rs4073684	rs17158590	rs4572348	rs17158541	rs11259926	rs10906982	rs6603004	rs7175718	rs1564472	rs2401173	rs2401175	rs11259931	rs11259933	rs11259936	rs4842923	rs4842838	rs2030839	rs11633301	rs1480823	rs12900668	rs4842924	rs10520573	rs7182097	rs10520571	rs2011013	rs12148239	rs4374136	rs4359399	rs17158470	rs11633088	rs765524	rs2895953	rs17158449	rs10163186	rs11259939	rs17158441
ADAMTSL5	ADAMTSL5	rs7258839
ADAR	ADAR	rs1127314	rs1127313	rs2131902	rs6677920	rs11264224	rs2229857	rs3766923	rs3766922	rs12125166	rs2335230	rs7531982
ADARB1	ADARB1	rs870144	rs2838774	rs3788156	rs2838775	rs17004733	rs17004734	rs425176	rs444789	rs387536	rs423892	rs2838785	rs454052	rs17004739	rs441788	rs385674	rs412626	rs8134889	rs2838789	rs391815	rs3788169	rs453176	rs407550	rs367986	rs17004748	rs2838797	rs17004749	rs2838803	rs2838806	rs8134789	rs2838808	rs4819035	rs2838820	rs914210	rs914211
ADARB2	ADARB2	rs882311	rs11250323	rs10903403	rs7099511	rs7087154	rs1392827	rs10794730	rs1876898	rs1995852	rs3793735	rs10903412	rs11250378	rs2651486	rs7096088	rs11250384	rs11250386	rs7900500	rs3849975	rs2387644	rs12220563	rs11594721	rs883793	rs2804099	rs17156190	rs2804097	rs4880820	rs11250416	rs10903426	rs904962	rs7476580	rs2387649	rs2805533	rs2805528	rs11596382	rs2892333	rs11250460	rs2805574	rs2805575	rs2387653	rs17221652	rs2805504	rs4622180	rs2387657	rs2387658	rs2243730	rs2387659	rs10794749	rs12267189	rs12771141	rs2820589	rs2805519	rs17293817	rs11250504	rs9787568	rs4543904	rs2805543	rs17156303	rs17156306	rs4880851	rs17156341	rs2805550	rs17156347	rs10508209	rs41417046	rs2820602	rs11250524	rs2813427	rs4347306	rs11250545	rs10794751	rs7085611	rs2176377	rs4880511	rs17156405	rs10903467	rs11593993	rs17293852	rs2813432	rs1972309	rs10466253	rs11250577	rs952843	rs10508211	rs2813456	rs11250595	rs10903472	rs4253993	rs2138692	rs4376829	rs4880863	rs10751802	rs10751803	rs10903481	rs4880516	rs11250624	rs12268030	rs12260411	rs11250633	rs6560740	rs2813381	rs2813383	rs7894920	rs9663299	rs11250642	rs2813384	rs7095757	rs10903495	rs10903496	rs2813390	rs2999399	rs7898120	rs12240301	rs10437532	rs10794768	rs12217934	rs11250664	rs1909439	rs10794773	rs7086346	rs7915296	rs2387952	rs1875008	rs11250681	rs7920777	rs6560749	rs11250686	rs10903516	rs6560751	rs10903523	rs10903525	rs7097535	rs10903528	rs10794776	rs6560752	rs10751811	rs2173524	rs11595576	rs11250700	rs10903532	rs7917987	rs11250714	rs4478909	rs1909430	rs4880904	rs4880908	rs4345891	rs17294054	rs17294061	rs11250723	rs7089727	rs7908733	rs7915178	rs4880912	rs4880913	rs11250741	rs1909436	rs10751815	rs2892394	rs6560762	rs17294110	rs7905452	rs7907913	rs9787605	rs1874988	rs10903556	rs4880918	rs6560767
ADAT1	ADAT1	rs11149843	rs11648478	rs9921233	rs16940961	rs41331045
ADAT2	ADAT2	rs9484744	rs11155293	rs4895612	rs161054	rs9390092
ADC	ADC	rs12060631	rs16835244	rs804429	rs638130
ADCK1	ADCK1	rs1006039	rs10142722	rs6574404	rs11159290	rs11159291	rs17106419	rs10149767	rs8018674	rs17752950	rs741574	rs2886168	rs17106478	rs7160485	rs17106503	rs3783966	rs11159302	rs877561	rs17106524	rs874434	rs741575	rs17106537	rs17753195	rs7145567	rs7146020	rs17106552	rs12590199	rs17106604	rs17106611
ADCY1	ADCY1	rs4529350	rs4724420	rs11771815	rs2139896	rs17567824	rs1915599	rs17489793	rs11762524	rs883988	rs1521470	rs34154333	rs9639924	rs12702161	rs12702162	rs1042009	rs2461110	rs7778387	rs3735670	rs4724427	rs6975239	rs11766222	rs2461117
ADCY2	ADCY2	rs12514566	rs877069	rs10512921	rs16878631	rs6866171	rs13358120	rs13175846	rs17813652	rs17227580	rs7730403	rs6555465	rs1864071	rs11742602	rs7733194	rs6881726	rs16878657	rs254801	rs16878659	rs7724418	rs7700720	rs26737	rs27692	rs41335448	rs41324147	rs252545	rs11134233	rs17826642	rs9313193	rs16878750	rs7714705	rs13166360	rs16878758	rs16878760	rs10068942	rs17827116	rs12654951	rs41332447	rs6555474	rs6880956	rs13174252	rs12514108	rs4701786	rs9313195	rs1392481	rs10035541	rs980483	rs17827533	rs10055876	rs4235579	rs4235580	rs13436413	rs10512928	rs7734088	rs4410621	rs1392482	rs12519622	rs4451024	rs7717535	rs4524477	rs11134242	rs10866584	rs10063966	rs2059857	rs12152969	rs16878822	rs2914290	rs2973333	rs11134249	rs2892635	rs10037218	rs2973322	rs16878916	rs2914295	rs2914296	rs2973319	rs7445043	rs10462643	rs2973330	rs2914299	rs9885409	rs6555483	rs890970	rs875348	rs875347	rs747242	rs10053728	rs4702487	rs4642335	rs11134251	rs10036787	rs12659288	rs11134253	rs4235584	rs6555488	rs6866444	rs4324638	rs4235585	rs11738527	rs6862132	rs7445859	rs7727899	rs7704053	rs326127	rs4629562	rs16879116	rs1460970	rs7728943	rs9313203	rs326141	rs326147	rs326149	rs7726571	rs989634	rs16879182	rs4702502	rs16879186	rs2287778	rs326181	rs326182	rs1993716	rs1993717	rs161872
ADCY3	ADCY3	rs17799872	rs934611	rs17046666	rs4560065	rs2033655	rs1865689	rs6545800	rs10198275	rs6733224	rs6545814	rs11900505	rs2384061
ADCY4	ADCY4	rs3181384	rs4981504	rs12891732	rs1950502
ADCY5	ADCY5	rs7611988	rs9850375	rs6770805	rs9289218	rs9865576	rs2055168	rs1456116	rs4677887	rs2877709	rs903572	rs6783913	rs17295246	rs6800468	rs6764842	rs9840967	rs17295401	rs17361324	rs7616545	rs6774571	rs9289220	rs9289221	rs41435846
ADCY7	ADCY7	rs4785210	rs4785403	rs9926131
ADCY8	ADCY8	rs10505564	rs1509853	rs3793387	rs2164304	rs4339660	rs263233	rs10956553	rs6993816	rs2917065	rs2164305	rs1030787	rs17324385	rs1509851	rs263250	rs989403	rs1435446	rs192344	rs3829032	rs10093375	rs3793391	rs6996688	rs263264	rs1836630	rs10104127	rs183801	rs10108431	rs190527	rs3914071	rs16904374	rs11783792	rs12548835	rs7461848	rs1435447	rs12544368	rs16904384	rs2917050	rs2860416	rs7842798	rs7813636	rs17248206	rs6998875	rs7016933	rs7464362	rs11781997	rs7465065	rs6997554	rs6993226	rs6470868	rs6470869	rs6986535	rs7815277	rs4736726	rs12545796	rs6470872	rs7460718	rs6986982	rs11776982	rs7461448	rs10956569	rs17327900	rs13278912	rs11991124	rs1411178	rs7824021	rs12680568	rs11775091	rs6470879	rs1411179	rs1411180	rs1411181	rs7845934	rs7841164	rs885380	rs6470883	rs928137	rs11784418	rs2026756	rs1023096	rs884423	rs867964	rs913819	rs1329798
ADCY9	ADCY9	rs2230742	rs3730138	rs6500566	rs2041247	rs2531977	rs2601789	rs2079731	rs9925674	rs4786456	rs10775350	rs2601831	rs12103309	rs11076804	rs13338087	rs13338895	rs1034905	rs409963	rs7193369	rs41336654	rs445746	rs399218	rs437187	rs4785953	rs2532001	rs11076808	rs7195913	rs2531999
ADCYAP1	ADCYAP1	rs2846807	rs2846808	rs2846581	rs2231189
ADCYAP1R1	ADCYAP1R1	rs10226318	rs6970447	rs17723231	rs12533865	rs12668955	rs2267727	rs7805043	rs7804958	rs11979758	rs2267733	rs2267738	rs2267740	rs1001775	rs11982285	rs7786118	rs4723047
ADD1	ADD1	rs4690002	rs16843458	rs6600769	rs16843481	rs10026792	rs17833250	rs4690001	rs41528047	rs2097081	rs16843535	rs17777307	rs2239728	rs17777371	rs878931	rs17834108	rs762847	rs2051560	rs16843589	rs1012365	rs1014947	rs16843596	rs1263345
ADD2	ADD2	rs13003996	rs740388	rs758062	rs740389	rs740390	rs3771466	rs6750771	rs2074813	rs17006088	rs4852700	rs17006122	rs759463	rs2287096	rs11682965	rs2110981	rs1541582	rs2052273	rs3771448	rs3771439	rs2129	rs2192968	rs7599454	rs1030044	rs1014592	rs3771428	rs2192969	rs13008845	rs17006246	rs3771424	rs3755353	rs3771423	rs17006285	rs11896752	rs3771408	rs13416248	rs2863801	rs11693728	rs13414757
ADD3	ADD3	rs6584967	rs867975	rs7901080	rs2501577	rs6584970	rs2501575	rs2501574	rs2900865	rs11194981	rs11194988	rs6584971
ADFP	ADFP	rs2229536	rs10963974
ADH1A	ADH1A	rs1618572	rs6837311	rs12512110	rs13120304	rs7684674	rs1229977	rs931635
ADH1B	ADH1B	rs1042026	rs17033	rs1693457	rs1229982
ADH1C	ADH1C	rs1042026	rs17033	rs1693457	rs1229982
ADH4	ADH4	rs2851255	rs6532795	rs6532796	rs3828541	rs2602891	rs2851253	rs1042365	rs2851248	rs2851247	rs2851246	rs2602896	rs34936974	rs29001203	rs6855482	rs3805322	rs17218288	rs6532800	rs7694646	rs17218560	rs17817958	rs13110176	rs13110764
ADH5	ADH5	rs1230154	rs17595186	rs1230155	rs1154410
ADH6	ADH6	rs2051428	rs2000864	rs17028735
ADH7	ADH7	rs1442488	rs284792	rs729147	rs971074	rs1154468	rs1154475
ADHFE1	ADHFE1	rs35352031	rs2555576	rs2465985	rs1030420	rs3739338	rs2555568	rs2465983	rs6651308	rs2555575	rs2718998	rs2719008	rs9643582	rs9643398	rs1978566
ADI1	ADI1	rs9678647	rs9678657	rs4591372	rs9750132
ADIG	ADIG	rs8116100	rs6015420	rs6100336
ADIPOQ	ADIPOQ	rs182052	rs16861205	rs17366568	rs2241767	rs3821799	rs3774261	rs6444174	rs6773957
ADIPOR1	ADIPOR1	rs2275735	rs16850797	rs7514296	rs10800888	rs6666089
ADIPOR2	ADIPOR2	rs2058035	rs2058033	rs16928652	rs7132033	rs11061932	rs11061935	rs10773982	rs11061946	rs11612383	rs10848568	rs11061962	rs4766415	rs12821401	rs4140993	rs767870	rs16928751	rs2286385	rs2286382	rs10744552
ADK	ADK	rs10740420	rs10824094	rs9665468	rs10824106	rs7910153	rs11000930	rs1908335	rs4746191	rs4451661	rs16931294	rs7079515	rs4746192	rs10824137	rs11000959	rs7908160	rs4746196	rs7899920	rs7916445	rs12415957	rs16931395	rs11001014	rs10824161	rs11001020	rs10509348	rs12784355	rs12572721	rs7913606	rs41405146	rs1904060	rs10762611	rs10824174	rs1904058	rs10762615	rs10762618	rs1871087	rs10762622	rs7100550	rs4281434	rs7078351	rs7918318	rs16931536	rs7904489	rs4746214	rs7901055	rs946186	rs10824218	rs10762636	rs7097320
ADM	ADM	rs4698
ADM2	ADM2	rs2236031
ADNP	ADNP	rs1062651	rs6091236	rs17726865	rs17198319	rs2426204	rs1474737	rs2050212
ADNP2	ADNP2	rs4799134	rs8091989	rs752793	rs4799135	rs6506805	rs11662921	rs11660007	rs1064059	rs6506808	rs6506809
ADO	ADO	rs10995309	rs9971328	rs10995312	rs1509963	rs2295814
ADORA1	ADORA1	rs16850986	rs10800899	rs17510253	rs12023876	rs12135643	rs3766568	rs16850997	rs6701725	rs10920573	rs10800901	rs3753473	rs16851020
ADORA2A	ADORA2A	rs17004919	rs5760423	rs17004921
ADORA2B	ADORA2B	rs2535604	rs17715109	rs8079763	rs1076423	rs1076424	rs2779211	rs2779212
ADORA3	ADORA3	rs9025	rs17027794	rs7547951	rs3393
ADPGK	ADPGK	rs9460	rs4777534	rs16957293	rs8031691	rs12594844	rs12594938	rs2278543	rs893455	rs4777540	rs16957297	rs7182854
ADPRH	ADPRH	rs1485331	rs2242494	rs538136	rs1534154
ADPRHL1	ADPRHL1	rs9604118
ADPRHL2	ADPRHL2	rs3767703
ADRA1A	ADRA1A	rs6986328	rs6986973	rs17055923	rs17333700	rs17055954	rs17055965	rs3739216	rs13261597	rs6557946	rs4732652	rs6998591	rs2036108	rs11777551	rs7017961	rs12545761	rs7015591	rs4732908	rs17334323	rs488323	rs10503800	rs13274396	rs536401	rs505138
ADRA1B	ADRA1B	rs1019919	rs10515806	rs10515805	rs7718362	rs11743363	rs7737796	rs11742073	rs13171967	rs17057313	rs952037	rs10070745
ADRA1D	ADRA1D	rs734290	rs709023	rs910953	rs8118409	rs4815670	rs4815671	rs11087626
ADRA2A	ADRA2A	rs11195417	rs11195419	rs602618
ADRA2B	ADRA2B	rs2692894
ADRB2	ADRB2	rs2082395	rs11168066	rs11959615	rs17778257	rs2400707
ADRBK1	ADRBK1	rs7127431	rs7128315
ADRBK2	ADRBK2	rs16980239	rs1008673	rs16980043	rs12158587	rs8142086	rs16980525	rs16980526	rs16980542	rs16980567	rs16980590	rs16980597	rs6519621
ADRM1	ADRM1	rs3088238
ADSL	ADSL	rs17001846	rs11089991
ADSS	ADSS	rs3101468	rs3127454	rs6702738	rs6661148	rs6695703
ADSSL1	ADSSL1	rs4983386	rs6644
AEBP1	AEBP1	rs1558469
AEBP2	AEBP2	rs7302932	rs7297320	rs7297431	rs16915479	rs1875467	rs10743324	rs4963538	rs6486961	rs7297204	rs7297210	rs16915524	rs11044608	rs10841243	rs41528449
AFAP1	AFAP1	rs11729332	rs2285766	rs2269850	rs2269849	rs2018399	rs1557817	rs4689164	rs10937859	rs16841187	rs16841209	rs7654949	rs16841248	rs12511919	rs877707	rs11944501	rs7376483	rs9790484	rs4274845	rs1106248	rs4645213	rs4447865	rs3934540	rs6446627	rs7685914	rs7437940	rs7697255	rs17832709	rs6832352	rs6829680	rs4696778	rs11733177	rs1344223	rs7698368	rs16841456
AFAP1L1	AFAP1L1	rs10515625	rs10066473	rs4705335	rs11954165	rs17109899	rs11953336	rs17723143	rs17109904	rs352353	rs352352	rs1623904	rs10058380	rs17109937	rs2438491	rs17109939	rs6882738	rs17723385	rs17796395
AFAP1L2	AFAP1L2	rs1860082	rs10885547	rs17586071	rs2420055	rs4918900	rs10787524	rs6585272	rs6585273	rs1334469	rs1889454	rs4460735	rs7906024	rs1931666	rs2420060	rs10437496	rs4751649	rs494133	rs494975	rs496783	rs646668	rs663222	rs11196723	rs475150	rs11196730
AFF1	AFF1	rs41525049	rs340644	rs340643	rs11945169	rs17012279	rs6839933	rs17012291	rs431836	rs388401	rs1471251	rs7660883	rs17012341	rs17012343	rs17012353	rs17012375	rs17012388	rs17668952	rs17012394	rs236996	rs4693156	rs13143182	rs236676	rs2045592	rs3775220	rs3775214	rs6821964	rs342457	rs3733377	rs342438	rs3755980	rs16930	rs6846074	rs342460	rs342459	rs17012510	rs10032710
AFF2	AFF2	rs5980372	rs5936392	rs12689291	rs5936214	rs10521874	rs5936216	rs6641437	rs1541337	rs5980375	rs5980376	rs5936220	rs7881705	rs12391598	rs17278436	rs5980553	rs6540394	rs2188394	rs241109	rs241123	rs241127	rs5980580	rs5980585	rs41433548	rs4844071	rs5936438	rs1372585	rs16994733	rs1860930	rs5936445	rs1265390	rs1265392	rs1265397	rs1265402	rs1265408	rs1265412	rs5936455	rs2108984	rs16994785	rs5936456	rs1442282	rs2034014	rs16994803	rs3790342	rs5980391	rs6655002	rs16994865	rs5980612	rs16994895	rs16994908	rs16994910	rs12688573	rs5936463	rs4844078	rs4844080	rs6641482	rs4844081	rs2015611
AFF3	AFF3	rs3792119	rs17022781	rs10179214	rs17022793	rs3792124	rs3792125	rs12998444	rs11123788	rs12712049	rs3792130	rs6718629	rs1568785	rs2177541	rs12470522	rs17765792	rs3811556	rs17022834	rs6745568	rs10514777	rs17022852	rs12712054	rs17782756	rs9308826	rs4611689	rs2030693	rs9678859	rs13383982	rs17022868	rs7560182	rs7561009	rs10189976	rs17022882	rs13013646	rs6730914	rs6744428	rs17022916	rs17022920	rs17022922	rs17022970	rs1404176	rs1404177	rs6751316	rs6721652	rs940458	rs4851231	rs17023090	rs13419977	rs6755935	rs2115601	rs7604438	rs7565155	rs6732358	rs1608640	rs7609179	rs10176869	rs6723474	rs4621208	rs7608476	rs7601309	rs1366765	rs4481043	rs17023158	rs17023161	rs6542901	rs17023167	rs12466247	rs10191077	rs7586604	rs1864273	rs6542902	rs4850915	rs4850916	rs10865034	rs11123800	rs4286327	rs17023232	rs17023236	rs17436594	rs17023256	rs4850917	rs17023265	rs7591889	rs17436705	rs17436719	rs11682684	rs17436761	rs11886157	rs17023310	rs4449188	rs4578903	rs7577040	rs7423759	rs10187195	rs10198187	rs17023362	rs10205511	rs11685341	rs17023426	rs7605430	rs17352801	rs17437338	rs17352808	rs4851244	rs1437379	rs735001	rs11694933
AFF4	AFF4	rs10038027	rs3798128	rs739863	rs10479013	rs4380643	rs17691584
AFG3L1	AFG3L1	rs9930046
AFG3L2	AFG3L2	rs7504908	rs7504974	rs7235296	rs8093888	rs17595308	rs3786261	rs9956171	rs7228252
AFM	AFM	rs16849472	rs4301076	rs11939341	rs16849482	rs16849484	rs2071098	rs6858188	rs16849498	rs6858087	rs6446937	rs6446938	rs4694170
AFMID	AFMID	rs8066841
AFP	AFP	rs4446279
AFTPH	AFTPH	rs10496119	rs12104856	rs12713517	rs6546086	rs17029102	rs9309362	rs10496121	rs10184493	rs3770729	rs9653500
AGA	AGA	rs41433249	rs4690518	rs12647375	rs3749480	rs3805167	rs3828487	rs2271101
AGBL1	AGBL1	rs4887425	rs4887218	rs11856833	rs10520619	rs7181181	rs8041327	rs12901675	rs12898990	rs17603016	rs903971	rs1496892	rs8026683	rs8031104	rs8031472	rs1496891	rs41525551	rs9630451
AGBL2	AGBL2	rs11039329	rs10742817	rs4752791	rs4752863
AGBL5	AGBL5	rs2278593	rs2384570
AGER	AGER	rs1035798
AGGF1	AGGF1	rs3762982	rs17682661	rs1428355	rs6865460
AGK	AGK	rs12703393	rs12703398	rs17520514	rs12703401
AGL	AGL	rs2307130	rs4908033	rs2307129	rs3766593	rs577954	rs2640911	rs574592	rs971245	rs7528537	rs628842	rs2814038	rs631797	rs632699	rs3766596	rs12035706	rs12038567	rs6577142	rs486408	rs659030	rs11805563	rs6577149
AGMAT	AGMAT	rs41486146	rs6429753	rs6429757	rs6429758	rs6429759
AGPAT1	AGPAT1	rs3130348	rs3130284	rs408359
AGPAT2	AGPAT2	rs2297533	rs4880121
AGPAT3	AGPAT3	rs6650870	rs8132847	rs2838429	rs2838430	rs1006757	rs4819348	rs2838442	rs879205	rs4819352	rs2838445	rs2838446	rs4818873	rs7278317	rs2838447	rs2838452	rs6518340	rs9976628	rs9978613
AGPAT4	AGPAT4	rs4709495	rs9456635	rs4709496	rs41330446	rs9458136	rs9458137	rs2293289	rs6923835	rs7750650	rs7768457	rs16892196	rs10945716	rs9458141	rs1040724	rs729986	rs1125640	rs11753162	rs12203960	rs12203149	rs3778224	rs17626731	rs3798928	rs3798929	rs10499316	rs16892284	rs7770491	rs16892294	rs9458150	rs9456641	rs9456642	rs2009379	rs16892311	rs16892317	rs3778229	rs16892329	rs7763278	rs9456644	rs9456645	rs3798940	rs6455711	rs9458172	rs6920768	rs3757032	rs3798948	rs3798953	rs3798955	rs747866
AGPAT5	AGPAT5	rs10108451	rs2911988	rs2162152	rs2114060	rs1365042	rs2928622	rs2928623	rs2911981	rs10503366	rs1559745	rs2928626	rs17077966	rs2911977	rs2911976	rs2980684	rs2980683	rs17078008	rs17078011	rs2928576	rs2912054	rs17078053	rs2936507	rs2928579	rs2936504	rs3824307	rs1559747	rs17078054	rs10099887	rs2911970	rs3811118	rs2980688	rs3811120	rs2928583	rs17637443	rs2978949
AGPAT6	AGPAT6	rs17600200	rs10104838	rs11996670	rs13248554	rs543743	rs7010327
AGPAT7	AGPAT7	rs4984236	rs347897
AGPS	AGPS	rs4350784	rs4402804	rs10497509	rs9288001	rs10497507	rs4893825	rs2167902	rs7604299	rs10184488	rs17326999	rs10497503	rs6433672	rs7588049	rs16865334	rs13004955	rs4893829	rs10803912	rs2293475
AGR2	AGR2	rs7807394	rs2272246	rs4719480	rs4719481	rs819012	rs1563779	rs706079	rs706080
AGR3	AGR3	rs4719484	rs10215444	rs4472406	rs4389824	rs6957631	rs9648222
AGT	AGT	rs11568046	rs1926723	rs11568035	rs11122576	rs11568030	rs11568026	rs11122577	rs11568023	rs2071406	rs2071404	rs7555650
AGTPBP1	AGTPBP1	rs17349624	rs6559872	rs1030303	rs4877943	rs1469202	rs10868330	rs10122240	rs10116711	rs7853892	rs11141030	rs11141031	rs11141048	rs7035561	rs11141060	rs11141068	rs7030708
AGTR1	AGTR1	rs409742	rs4681157	rs275651	rs275652	rs12721267	rs2933249	rs2131127	rs12695877	rs4681440	rs12721255	rs4681443	rs4681444	rs1492103	rs4524238	rs12695894	rs12721328	rs16860760	rs12695902	rs12695918	rs275646	rs275644	rs275643	rs275642
AGTRAP	AGTRAP	rs11121814	rs6540992	rs11121821	rs1133398
AGTRL1	AGTRL1	rs746887	rs10501367	rs7119375
AGXT	AGXT	rs4129624	rs4675792	rs4675874	rs4312490	rs6437372	rs6741220
AGXT2	AGXT2	rs11744796	rs17246034	rs9885495	rs3816930	rs344510	rs344507	rs344506	rs10521021	rs2291700	rs180749	rs11950974	rs10521022	rs10521023	rs13172279	rs28305	rs748340	rs40529
AGXT2L1	AGXT2L1	rs12710996	rs17039270	rs4458526	rs2276971	rs716394
AGXT2L2	AGXT2L2	rs17577590	rs2961680	rs9784670	rs7719352
AHCTF1	AHCTF1	rs10802451	rs1691251	rs6659764	rs2800219	rs1691255	rs1779969	rs1892116	rs10924866
AHCY	AHCY	rs864702	rs819159	rs819156	rs819147
AHCYL1	AHCYL1	rs17025292	rs11588387	rs17025313	rs7514825	rs11102047
AHDC1	AHDC1	rs6598887	rs17357586	rs4908343	rs17162665
AHI1	AHI1	rs9285480	rs2223802	rs2207000	rs7772557	rs6912571	rs17064434	rs17064438	rs17064442	rs17707754	rs17064457	rs6940875	rs2757649	rs41437846	rs41474044	rs11964449	rs2614256	rs1977239	rs6908428	rs7769298	rs17064588
AHNAK	AHNAK	rs11231111	rs17157363	rs41346047	rs12366127
AHR	AHR	rs3757824
AHRR	AHRR	rs6555160	rs7701977	rs3734145	rs2721004	rs2721012	rs16900846	rs2672753	rs11740668	rs2671899	rs2672762	rs6864453	rs17562461	rs4956936	rs6555242	rs2672725
AHSA1	AHSA1	rs17751406	rs17751412	rs2364159	rs17751424	rs11622359
AHSA2	AHSA2	rs3856522	rs777585	rs1059541
AHSG	AHSG	rs6444151	rs2070635	rs7635884	rs4498037	rs4634107
AICDA	AICDA	rs1561560
AIF1	AIF1	rs2857697	rs2736177
AIFM1	AIFM1	rs210023	rs5977216	rs5930380	rs23963	rs23962
AIFM2	AIFM2	rs1053495	rs7080119	rs4746965	rs10823485
AIFM3	AIFM3	rs178260
AIG1	AIG1	rs3761996	rs9321890	rs7741073	rs6932133	rs7776321	rs200153	rs17072255	rs1334482	rs3804535	rs9373375	rs6570550	rs6908441	rs9403454	rs3761997	rs11155281	rs17072288	rs9403460	rs9386026	rs9403462	rs9403464	rs4896623	rs9386028	rs17445591	rs9403469	rs12055523	rs6909109	rs6932032	rs4458714	rs11757344	rs17072414	rs7742280	rs9390075	rs11155286	rs17072423	rs10484580	rs9321897	rs9403480	rs12527663	rs7767467	rs9496556	rs11754096	rs1369235	rs4896632	rs4896633	rs4896637	rs9376740	rs9390076	rs9373387	rs9403484	rs9399439	rs6901152	rs6570554
AIM1	AIM1	rs783409	rs783404	rs1417356	rs1417357	rs783403	rs1159148	rs6928187	rs2353047	rs13194254	rs9486381	rs9486383	rs9480682	rs13218960	rs13202942	rs783402	rs9320173	rs9320174	rs17067219	rs783397	rs2027561	rs9386565	rs1770727	rs2297971	rs2054366	rs2615207	rs1037955	rs11153008	rs9486400	rs9480686	rs9486404
AIM1L	AIM1L	rs7544018	rs4659372	rs11247920	rs11247921	rs10902741	rs11247926
AIM2	AIM2	rs2793845	rs1935067
AIP	AIP	rs581525	rs2276020
AIPL1	AIPL1	rs16955855
AJAP1	AJAP1	rs6702210	rs900501	rs1483198	rs3947662	rs17455108	rs11587129	rs12409187	rs16839447	rs11588881	rs2071989	rs2071995	rs11809744	rs3820250	rs3820251	rs16839525	rs3766962	rs3766964	rs4448488	rs16839536	rs442170	rs392630	rs3753702	rs431966	rs367673	rs414176	rs9787371	rs434474	rs428001	rs3766969	rs16838479	rs368420	rs397559	rs443850	rs12066439	rs2743979	rs2802716	rs16839634	rs12030346	rs414909
AK1	AK1	rs913987
AK2	AK2	rs13376642	rs10914648
AK3	AK3	rs465793	rs16921966	rs7875108	rs439660	rs12156500	rs10122575	rs435100	rs409801
AK3L1	AK3L1	rs10889523	rs10749750	rs2889130	rs6689998	rs41403544	rs1125091	rs1539551	rs11208609	rs4916031	rs4916032	rs6677191	rs10465849	rs10465850
AK3L2	AK3L2	rs10889523	rs10749750	rs2889130	rs6689998	rs41403544	rs1125091	rs1539551	rs11208609	rs4916031	rs4916032	rs6677191	rs10465850
AK5	AK5	rs2004962	rs1851736	rs7534033	rs7517698	rs6683829	rs6669724	rs4033035	rs3962875	rs2689683	rs10493536	rs12079185	rs12079234	rs17100231	rs2689676	rs1721166	rs10493603	rs1670612	rs1453981	rs17100274	rs1670617	rs7547493	rs2602953	rs17100305	rs1167198	rs17100317	rs17100319	rs2602951	rs721514	rs12402184	rs1010195	rs1010196	rs2034708	rs11162323	rs17100436	rs10873934	rs2602939	rs11162330	rs12567557	rs6668429	rs17100509	rs17098286	rs17380036	rs17100524	rs10493605	rs10518553	rs10493606	rs12030302	rs2803144	rs2647517	rs4949655	rs11162341	rs6658302	rs17100570	rs1874819	rs1874817	rs2803163	rs11810135	rs6704141	rs11162351	rs6695572	rs6698295	rs4949803	rs2088518	rs12093263	rs11806197	rs3112830	rs2803152	rs12049202	rs12040471	rs12042881	rs1353727	rs17100674	rs41428048	rs2647491	rs3767035	rs7545544	rs2803168	rs7551211	rs7551729	rs4949658	rs2029768	rs4949659	rs12074409	rs3509	rs728741
AK7	AK7	rs10130335	rs1373097	rs6420932	rs7152458	rs7145192	rs10146581	rs17094134	rs11845059
AKAP1	AKAP1	rs721427	rs998113	rs997722	rs2160115	rs3826296	rs2058578	rs3785484	rs2230772	rs2241072	rs17833741	rs2301702	rs4583	rs3095505	rs15944	rs6967	rs876627	rs3094441	rs17220558	rs1557756	rs1007462
AKAP10	AKAP10	rs203466	rs203457	rs119672	rs7224713	rs850622	rs1638527	rs2108978	rs7218251	rs17604987	rs7209653
AKAP11	AKAP11	rs875006	rs34149529	rs9594724	rs9315908	rs9525607	rs41382557
AKAP12	AKAP12	rs6557123	rs10457871	rs7764018	rs12202922	rs17080959	rs12195960	rs7742224	rs4870006	rs4870007	rs7744492	rs11961573	rs2786748	rs9383875	rs9383876	rs926557	rs9322311	rs6907228	rs9383877	rs2294796	rs4870010	rs9383882	rs17081113	rs12210297	rs3798771	rs2248861	rs1933082	rs4301312	rs222572	rs9479015	rs756009	rs1890135
AKAP13	AKAP13	rs6496932	rs16940541	rs11857574	rs8035975	rs10520583	rs2048439	rs7169749	rs8038164	rs12591489	rs16949988	rs4843050	rs8029576	rs7179284	rs41465044	rs2344084	rs2344080	rs730439	rs34969978	rs16977800	rs16977810	rs16977813	rs13379755	rs7165772	rs11074223	rs6497117	rs7170370	rs17552700	rs17552971	rs8027605	rs4407021	rs7171364	rs17623915	rs10520589	rs17553734	rs7168345	rs17553790	rs12913754	rs12902447	rs7169429	rs12101598	rs900573	rs730372	rs4536419	rs725686	rs4843062	rs4360875	rs12708553	rs4281668	rs7180923	rs8036310	rs2062234	rs11637726	rs4842888	rs3743321	rs8026938	rs6496055	rs4638530	rs16940997	rs4843067	rs11073403	rs11632326	rs2169876	rs2169877	rs11634651	rs17618909	rs6496093	rs8025492	rs16941528	rs17632140	rs12442591	rs12440599	rs16941653	rs8041467	rs4075254	rs4843075	rs11635711	rs8035127	rs17570795	rs10520594	rs10520595	rs4843078	rs10520596	rs16942142	rs11634177	rs11633893	rs11634707	rs12906580	rs41423246	rs41388746	rs11638762	rs414374	rs2448026	rs16942698	rs2430832	rs4240775	rs338540	rs1861856	rs17635450	rs16942813	rs338520	rs338518	rs11631660	rs12912048	rs338515	rs16943095	rs10520599	rs12909648	rs338507	rs2291048	rs418776	rs16943236	rs17574774	rs338554	rs16943283	rs4843094	rs11073502	rs17575933	rs3765096	rs7182210	rs11073505	rs17638001	rs2241267	rs17638180	rs16943741	rs870689	rs3169119	rs7173923	rs11637212	rs1105705	rs12913266
AKAP14	AKAP14	rs2428236
AKAP2	AKAP2	rs16914725	rs260221	rs10980164	rs7028076	rs10980169	rs2017393	rs2017392	rs10980170	rs545955	rs12056992	rs491730	rs7847333	rs7861208	rs7861341	rs6477737	rs10980179	rs7038399	rs10816922	rs10980190	rs10816923	rs10980194	rs7863709	rs10980195	rs41325444	rs7865972	rs6477740	rs10816924	rs7026192	rs11790833	rs10980207	rs1327775	rs491356	rs525681	rs496709	rs10980210	rs4978870	rs7875398	rs914356	rs1010788	rs10980213	rs17806457	rs2418071	rs10980217	rs914358	rs3739455	rs1969944	rs9696126	rs7847354	rs10980231	rs16914837	rs10114649	rs4978875	rs4289885	rs10816929
AKAP3	AKAP3	rs6416316	rs10774250	rs11063266	rs7960207	rs7316317	rs2011298	rs1860342	rs2011272
AKAP6	AKAP6	rs10132982	rs10133184	rs3825744	rs17098741	rs3784169	rs6571510	rs10483399	rs1951689	rs12435388	rs10142935	rs7149335	rs17098817	rs7151141	rs17098838	rs9322889	rs12897283	rs9322896	rs7151681	rs8020364	rs17098884	rs17484233	rs17484261	rs12885011	rs9322899	rs10431651	rs10431652	rs1885721	rs8021057	rs17098969	rs1805261	rs7158318	rs41397447	rs7140664	rs17098988	rs17098990	rs11156742	rs17098998	rs41431550	rs7342555	rs12437337	rs17099064	rs2383302	rs941746	rs11625892	rs17099134	rs1957015	rs2383303	rs10138310	rs8013835	rs10141958	rs3784191	rs3784192	rs17410904	rs12882489	rs1957022	rs7146377	rs10872865	rs10872866	rs1957030	rs4981155	rs8004777	rs17099228	rs41438249	rs17099235	rs2383340	rs9635189	rs17099246	rs10143484	rs17099258	rs17099285	rs11847044	rs17414154	rs1950702	rs1956210	rs8016916	rs17099317	rs17099336	rs4981990	rs4981991	rs12887176	rs1956217	rs10483416	rs41386652	rs7157744	rs927061	rs7159519	rs17099373	rs7160156	rs7160301	rs6571547	rs11627566	rs10135053	rs6571548	rs7148801	rs41393745	rs1028537	rs9322910	rs17099442	rs10151252	rs10134827	rs10146478	rs4981999	rs2300831	rs12878600	rs2300832	rs2300833	rs7159774	rs17091663	rs4982005	rs8012632	rs10144064	rs926771	rs41535345	rs7146681	rs17099538	rs7146994	rs12889349	rs2300856	rs17099544	rs7158720	rs2300858
AKAP7	AKAP7	rs6942184	rs6917207	rs17787339	rs11965549	rs1881573	rs3777468	rs9321275	rs1534624	rs17060099	rs1746469	rs1729549	rs1190804	rs1190791	rs1190788	rs3903759	rs1190806	rs3777473	rs17573187	rs3777478	rs3756773	rs3777483	rs3777486	rs3777489	rs13195700	rs3777498	rs6937607
AKAP8	AKAP8	rs8105619	rs12611023
AKAP8L	AKAP8L	rs7257156	rs7246816	rs6512030	rs3786853	rs3826863
AKAP9	AKAP9	rs2282971	rs12530646	rs6942649	rs10488509	rs35963176	rs2299233	rs3753107	rs7785095	rs10234071	rs17674478	rs10281556	rs13231578	rs12531366	rs12536529	rs12540055	rs41371748	rs4265	rs12537846	rs2049900
AKNA	AKNA	rs10739407	rs1044531	rs1038776	rs16928312	rs2636870	rs902486	rs1490744	rs2787346	rs2787348	rs2787352	rs10119644	rs2763196	rs16928692
AKR1A1	AKR1A1	rs669417	rs3014216
AKR1B1	AKR1B1	rs1791001	rs2734663	rs17660462	rs2670230	rs2734649	rs706206
AKR1B10	AKR1B10	rs9656438	rs10232478	rs2347377
AKR1C1	AKR1C1	rs11252861	rs7909924
AKR1C2	AKR1C2	rs7909924	rs7915338	rs11252864	rs11252867	rs2518044
AKR1C3	AKR1C3	rs2518049	rs7741	rs12387	rs2245191	rs2298305	rs17173403	rs10904423	rs7086771
AKR1C4	AKR1C4	rs4880716	rs12247748	rs7101071	rs17134531	rs11253042	rs1413781	rs4881411	rs17134533	rs3750571	rs1889457	rs1334474	rs4881413	rs11253047	rs11253048	rs17134601
AKR1CL1	AKR1CL1	rs11253022	rs2398103	rs2895055
AKR1CL2	AKR1CL2	rs2961559	rs2924278	rs1901644	rs3750740	rs17133680	rs11252767	rs12573010	rs7475463	rs2961576	rs11252770	rs1869218	rs41336345	rs2290349	rs2961591	rs4339941	rs12573669	rs2924269	rs2961593	rs17133748	rs17133751	rs1993182	rs1993181	rs2924264	rs10795202	rs7912440
AKR1D1	AKR1D1	rs7799130	rs7784881	rs10263802	rs6980334	rs2306845	rs10276854	rs6467736	rs17169518	rs2035648	rs17169521	rs2035736
AKR7A2	AKR7A2	rs11808495
AKR7A3	AKR7A3	rs4483432	rs9729157
AKT1	AKT1	rs2494731	rs1130214
AKT1S1	AKT1S1	rs11083985
AKT2	AKT2	rs969531	rs7250897
AKT3	AKT3	rs884808	rs3006927	rs3006928	rs9428576	rs3006934	rs2994333	rs4515770	rs4460621	rs7523742	rs1121276	rs10754805	rs10927039	rs320310	rs320312	rs320328	rs4658585	rs10927061	rs2125230	rs1458023	rs9782958	rs897959	rs1458021	rs1379700	rs11586029	rs2881274	rs10803158	rs10927067	rs7553458	rs6675301	rs7534117	rs4402112
AKTIP	AKTIP	rs41416749	rs7202060	rs7200002	rs3809634	rs7186754	rs3095634	rs3095633
ALAD	ALAD	rs818702	rs818708	rs8177804	rs8177800	rs818684
ALAS1	ALAS1	rs411457	rs352170	rs352169	rs352167	rs352166	rs11712164
ALB	ALB	rs3756066	rs16849331	rs16849334	rs41494947
ALCAM	ALCAM	rs12497260	rs6764212	rs7644273	rs9865047	rs2178407	rs9288802	rs6779807	rs1438538	rs1036582	rs4894831	rs41380949	rs17181561	rs6769302	rs6794273	rs7621905	rs9637375	rs6804472	rs2291378	rs4337659	rs2291377	rs10446293	rs3821492	rs3772556	rs13086213	rs2171146	rs9811466	rs526297	rs481177	rs485922	rs519016	rs629187	rs16851279	rs9855810	rs10933821	rs13317567	rs9876895	rs13073764	rs7610031	rs609294	rs9859785	rs13325976	rs567193	rs9838585	rs9288811
ALDH16A1	ALDH16A1	rs1343703	rs16981276
ALDH18A1	ALDH18A1	rs540963	rs11188389	rs561156	rs11188390	rs524084	rs1053905	rs10882638	rs10882641	rs1409709	rs749050	rs10509687	rs12414904	rs11188411	rs17111068	rs11188417	rs2211002
ALDH1A1	ALDH1A1	rs348478	rs348479	rs348481	rs17058197	rs348484	rs8188001	rs4646548	rs1888202	rs8187945	rs8187923	rs190227	rs348455	rs1330286	rs348454	rs8187895	rs1469167	rs8187884
ALDH1A2	ALDH1A2	rs10851630	rs4646645	rs9325	rs1063666	rs4646643	rs3204690	rs4646640	rs2197092	rs4646638	rs3742959	rs7165247	rs35251510	rs2414527	rs3784257	rs1441817	rs16977885	rs1899355	rs12909423	rs6493972	rs6493973	rs9635347	rs35056852	rs4646595	rs8032572	rs2899611	rs4238326	rs4238327	rs17820966	rs6493979	rs2704218	rs4646561	rs7171261
ALDH1A3	ALDH1A3	rs4646649	rs9944290	rs8035722	rs4246328	rs8039374
ALDH1B1	ALDH1B1	rs3043	rs7867383	rs7853954
ALDH1L1	ALDH1L1	rs2003334	rs3772421	rs4646739	rs9823952	rs6438976	rs2002287	rs3821453	rs12630420	rs12635787	rs4646726	rs3772413	rs3843355	rs10934749	rs6766233	rs16837171	rs16837189	rs4270463
ALDH1L2	ALDH1L2	rs11112314	rs7304326	rs11112316	rs7131977	rs4964119	rs17036606	rs17036608	rs12300005	rs2228700	rs4964325	rs10778364	rs10746009	rs12581638	rs10861340	rs7299166	rs7134351	rs6539183	rs10861342	rs6539185	rs7298218	rs10459204	rs1345094	rs7954946	rs10861345	rs12823614	rs2374449	rs7132855	rs4390426
ALDH2	ALDH2	rs4767944	rs10744777	rs7296651
ALDH3A1	ALDH3A1	rs3744695	rs887241	rs2072327
ALDH3A2	ALDH3A2	rs4621031	rs962801	rs962800	rs16960280	rs2108971
ALDH3B1	ALDH3B1	rs172620
ALDH3B2	ALDH3B2	rs6591267	rs17510687
ALDH5A1	ALDH5A1	rs3761793	rs16889393	rs7775073	rs3765311	rs2760117	rs2143083	rs17374923	rs4083410	rs2744594	rs2744597	rs2744598	rs2744600	rs2744601	rs2744603	rs2817232
ALDH6A1	ALDH6A1	rs4243645	rs12884055	rs4646861	rs4646859	rs4646855	rs12232131
ALDH7A1	ALDH7A1	rs4240406	rs13179664	rs12514417	rs4836277	rs17154679	rs13182402
ALDH8A1	ALDH8A1	rs4646871	rs9389245	rs9402666	rs4472368	rs4289677	rs4896118
ALDH9A1	ALDH9A1	rs2050619	rs10918239	rs2882006	rs1913844	rs7555787	rs1143659	rs10918241	rs41326750	rs12033254	rs10753688
ALDOB	ALDOB	rs504023	rs475348	rs476046	rs578597	rs682	rs681	rs10819931	rs6479051	rs17773076
ALG1	ALG1	rs3760030	rs8061267	rs8045294	rs8045473
ALG10B	ALG10B	rs7301258	rs4882284
ALG11	ALG11	rs9526823	rs9563089
ALG12	ALG12	rs1321	rs9616367
ALG14	ALG14	rs6698046	rs4847374	rs12070105	rs11165284	rs7540821	rs4427415	rs12037609	rs7532771	rs11165297	rs4630158	rs6662345	rs6687351	rs6678809
ALG5	ALG5	rs8000946	rs9547711	rs9594184	rs17054789	rs17054790
ALG6	ALG6	rs10789136	rs4142453	rs2179811	rs2179812	rs4515822	rs7412350	rs11208205	rs10789138	rs41462144	rs2367275	rs10489496	rs968811	rs2273122	rs10493345
ALG8	ALG8	rs10793285	rs1268398	rs2845556	rs11237385	rs590981	rs10899440	rs670735	rs11237414
ALG9	ALG9	rs631318	rs41476151	rs11214015	rs609007
ALK	ALK	rs1670282	rs1728829	rs17007625	rs2278880	rs1881420	rs17007646	rs3768672	rs17007682	rs1670289	rs12997875	rs6711746	rs11885445	rs10194138	rs4665447	rs1317902	rs7425108	rs1104870	rs1104869	rs13423991	rs1528424	rs7572088	rs7588612	rs2339379	rs6731230	rs11679467	rs17007760	rs7559372	rs1406235	rs1406236	rs1406237	rs13005169	rs13399141	rs4666189	rs10184494	rs1406233	rs7564893	rs4268897	rs13406263	rs4666194	rs13384022	rs17783776	rs17783899	rs17716681	rs1969528	rs11127215	rs7599686	rs7599783	rs17007869	rs4666199	rs2276549	rs10195355	rs4666201	rs17007916	rs17007920	rs6547920	rs7561657	rs3927337	rs17007931	rs13001260	rs12714277	rs7573553	rs11886642	rs17007970	rs17007974	rs11899406	rs4296388	rs4666212	rs4525647	rs11127219	rs6547924	rs11684750	rs4350701	rs7421353	rs10865512	rs4128317	rs6547929	rs4322797	rs4408683	rs4366859	rs3923028	rs6754936	rs12714281	rs3885975	rs3885973	rs13383676	rs12465577	rs7563365	rs6547936	rs6547937	rs10445907	rs6740714	rs10209375	rs12618086	rs10171094	rs11691898	rs4503952	rs4233740	rs4473345	rs7592571	rs4575680	rs7567732	rs7580098	rs7568222	rs7605970	rs6547945	rs6547946	rs10206377	rs4413121	rs12621412	rs6719019	rs6547951	rs10167952	rs10190119	rs4666255	rs10208167	rs9309673	rs6711471	rs17729272	rs17041287	rs10177364	rs2001915	rs2001916	rs12052994	rs10495773	rs10205397	rs10193883	rs4666260	rs2339548	rs4666262	rs7559091	rs7608034	rs10186747	rs4666266	rs6708231	rs7577363	rs2254208	rs17008447	rs2631986	rs2631987	rs2631988	rs2541169	rs2631962	rs2541205	rs4402711	rs2247443	rs17008524	rs17008529	rs2541194	rs10175802	rs2257135	rs872674	rs17008540	rs2879497	rs2631955	rs12998454	rs2631956	rs747148	rs2541186	rs41344745	rs7580440	rs2631939	rs6734066	rs2541184	rs2541183	rs2541180	rs2631948	rs9973358	rs12466048	rs12466952	rs6753491	rs13399115	rs4452101	rs4666273	rs17008743	rs11694445	rs10187657	rs11890191	rs4073186	rs4264531	rs4666283	rs4075919	rs11682395	rs13020484	rs12465499	rs4510175	rs4274561	rs4280420	rs6547981	rs13016020	rs6715185	rs6722514	rs4578812	rs4319896	rs4233753	rs6754787
ALKBH1	ALKBH1	rs2267762	rs10483884	rs9323650	rs2284234	rs2284235	rs2299930	rs17825554
ALKBH2	ALKBH2	rs3890995
ALKBH3	ALKBH3	rs2460117	rs2460130	rs7933911	rs2434473	rs11037726	rs11037729	rs2460120	rs11037732	rs10838199	rs2902378	rs10734520	rs10768995	rs1048928	rs883856
ALKBH4	ALKBH4	rs4481505
ALKBH5	ALKBH5	rs12600694	rs8068517	rs8071834	rs11078412	rs16960980	rs4924841	rs16960983	rs11655588	rs17732024	rs16960986	rs16960990
ALKBH8	ALKBH8	rs1789158	rs1728908	rs1789163	rs1728905	rs515555	rs639556	rs636820	rs490459	rs602435	rs2037826	rs12421525	rs536915	rs559875	rs604395	rs7110574	rs501373	rs502318	rs41416346	rs4754231	rs643387	rs1528494	rs17107170
ALLC	ALLC	rs2115901	rs17017879	rs13385033	rs11683766	rs4849976	rs10203305	rs6743352	rs1594318	rs6738683	rs6730148	rs11682163
ALMS1	ALMS1	rs6747145	rs6748040	rs17008991	rs7576824	rs11883989	rs7598396	rs6753344	rs17434013	rs1083922	rs1246096	rs2056750	rs7607014	rs7598660	rs10865398	rs11688718	rs7566315	rs10190002	rs6725385	rs2901451	rs7607892	rs13391552	rs6710438	rs6745560
ALMS1L	ALMS1L	rs13017182	rs7579068
ALOX12	ALOX12	rs312471	rs11571340	rs312462	rs11571353
ALOX12B	ALOX12B	rs3935950	rs3935951	rs3922495	rs2304906	rs9892725
ALOX15	ALOX15	rs11568117
ALOX15B	ALOX15B	rs4468690	rs12602213	rs4247362
ALOX5	ALOX5	rs6413416	rs6593482	rs7913948	rs3824613	rs745986	rs11239509	rs7099684	rs7919239	rs3780900	rs7077173	rs17157784	rs3780904	rs3740107	rs3780909	rs4948674	rs7089063
ALOX5AP	ALOX5AP	rs17074937	rs4075131	rs4075132	rs4769871	rs4769872	rs4769873	rs10162089	rs4254165	rs17238738	rs3803277	rs4238137	rs4147063	rs4147064	rs4147062	rs9506352	rs9670531	rs9671182	rs17216487	rs9579648	rs10507393	rs9579649	rs17222933	rs10162134
ALOXE3	ALOXE3	rs894506	rs4792216	rs4792217	rs3027291	rs3027208	rs3027209	rs3027212	rs3027213	rs4792239	rs3027232
ALPI	ALPI	rs6721457
ALPK1	ALPK1	rs17589367	rs9995585	rs17627700	rs4463128	rs6839324	rs2051776	rs6533604	rs17589724	rs6822694	rs4834261	rs4834263	rs2158184	rs11723765	rs17589910	rs4834270	rs1859140	rs1859142	rs41354147	rs17044494	rs11728213	rs965011	rs965013	rs9992485	rs10488907	rs17590064	rs2351458	rs13104183	rs7687819	rs7688190	rs17628268	rs6811550	rs6816205	rs6533616	rs767856	rs231245	rs11098157	rs11730442	rs13144679
ALPK2	ALPK2	rs12606449	rs4384677	rs8087603	rs8085067	rs3809985	rs8098439	rs8099473	rs8099488	rs17065121	rs3809974	rs3809973	rs11872825	rs11152081	rs9957531	rs11152086	rs8086790	rs9944810	rs4940729	rs6566987	rs4940732	rs7230129	rs7244845	rs9944639
ALPK3	ALPK3	rs2007616	rs10775243	rs186266	rs11853985	rs306198	rs10852094	rs12904777	rs4842994
ALPL	ALPL	rs7535497	rs7523855	rs1500932	rs12116570	rs4654755	rs10493007	rs16825522	rs1780315	rs12141569	rs1697414	rs6658127	rs950922	rs1256334	rs10917008	rs3738097	rs3738095	rs3767145	rs1780320	rs2275370	rs2275369
ALPP	ALPP	rs2741311	rs1130335
ALPPL2	ALPPL2	rs2741321
ALS2	ALS2	rs7603563	rs3219171	rs10469756	rs12470229	rs3731704	rs17384831	rs4365446	rs4675226
ALS2CL	ALS2CL	rs4683265	rs41320545	rs939413	rs6442019	rs6803988	rs9810659
ALS2CR11	ALS2CR11	rs2080320	rs2192781	rs984931	rs10203989	rs1914263	rs1914265	rs12693940	rs12693941	rs10931958	rs10931959	rs6717055	rs7595493	rs7609511	rs7586531	rs6414160	rs12464623
ALS2CR12	ALS2CR12	rs6743068	rs17468277	rs16837131	rs12612166	rs2110691	rs7570324	rs6435077	rs1406122	rs6714736	rs6715380	rs13014235
ALS2CR13	ALS2CR13	rs7581601	rs35202091	rs7569317	rs11694172	rs9288330	rs6435162	rs10755019	rs6739467
ALS2CR2	ALS2CR2	rs1009276
ALS2CR8	ALS2CR8	rs10190966	rs12616799
ALX1	ALX1	rs17012672	rs17012685	rs13377687	rs7306109
ALX3	ALX3	rs1027462	rs1027463	rs3820664	rs1077581	rs1077580	rs11102051	rs4838890	rs10857811
ALX4	ALX4	rs729287	rs4755239	rs897005	rs897004	rs4755797	rs11037921	rs7925621	rs10769025	rs12288455	rs3849985	rs11037928	rs10769028	rs11037929	rs7945249	rs10742700	rs2013594	rs879238	rs1869480	rs7102098	rs4755809
AMACR	AMACR	rs16892064	rs10039465	rs253190	rs840409	rs168803	rs16892121	rs34684	rs34685	rs34687	rs34689
AMBP	AMBP	rs10817564	rs2251680	rs2285055	rs3762058	rs1982048	rs2116403	rs11788411	rs13283242
AMBRA1	AMBRA1	rs12574668	rs10742780	rs7119921	rs41530551	rs11821531	rs12578042	rs1873130	rs11038914	rs7946801
AMD1	AMD1	rs7768897
AMDHD1	AMDHD1	rs41331547	rs4762652	rs2043608	rs7487781	rs7961807	rs7486464	rs1025606
AMELX	AMELX	rs946252
AMFR	AMFR	rs2587871	rs2440467	rs2432541	rs2432540	rs4238787	rs6499837	rs12325384
AMHR2	AMHR2	rs784894	rs784888
AMICA1	AMICA1	rs619250	rs7116375	rs1793169	rs11216812	rs11216815	rs17121871	rs1793173	rs1612098	rs1805	rs17121888	rs17121893
AMIGO1	AMIGO1	rs1009437	rs3738772	rs3738773	rs919958
AMIGO2	AMIGO2	rs11183722
AMMECR1	AMMECR1	rs5942907	rs17254838	rs12116084	rs764171	rs2294504
AMMECR1L	AMMECR1L	rs10928787	rs7587364	rs11692058	rs2405635	rs17015633	rs7574303
AMN	AMN	rs1190227
AMN1	AMN1	rs7968269	rs4272863	rs11051548	rs7309371
AMOT	AMOT	rs11152741	rs619875	rs16987100	rs17004059	rs620730
AMOTL1	AMOTL1	rs2851589	rs2566894	rs949164	rs2847508	rs2253584	rs11828059	rs4753626	rs11020946	rs3893908	rs4753149	rs2033367	rs7115439	rs4753633	rs333018	rs1486219	rs333009	rs7952213	rs333027	rs878874	rs333024	rs473955	rs193083	rs3740863	rs533043	rs690443	rs498376	rs1612246
AMOTL2	AMOTL2	rs4974486	rs13322269	rs2173448	rs1353778	rs11919447	rs11923513	rs17312996	rs17313003
AMPD1	AMPD1	rs2070986	rs2268697	rs2268698	rs12354159	rs12407408
AMPD2	AMPD2	rs7544426
AMPD3	AMPD3	rs7939845	rs10840419	rs17401498	rs11042832	rs11042833	rs11042835	rs10840425	rs11042841	rs11042842	rs7113101	rs10840426	rs12795565	rs1466427	rs11042851	rs1001118	rs11601268	rs7105307	rs16907878	rs7932321	rs10840431	rs11826750	rs6484336
AMPH	AMPH	rs17412722	rs2241114	rs2810	rs13231472	rs2072507	rs11983582	rs4723751	rs10282062	rs11977538	rs1558618	rs2299945	rs6951464	rs2267807	rs2270294	rs12701628	rs13240983	rs3807424	rs3778884	rs2276535	rs2284248	rs2284249	rs2284250	rs2893560	rs2392577	rs2392578	rs2302611	rs722336	rs1019290	rs11767573	rs12531058	rs6462846	rs6462847	rs2043785	rs3823594	rs10249106	rs3943706	rs3823593	rs2196674	rs7788738	rs10275840	rs10276324	rs10276544	rs10249892	rs3807404	rs2083146	rs6976059	rs12536311	rs3800797	rs10280133	rs2392581	rs6962502	rs10226729	rs41478945	rs17171395	rs17171399	rs7785499	rs6967370	rs10226831	rs6948609	rs4146042	rs6965295	rs7785893	rs1030654	rs17171404	rs17171407	rs17498829	rs6946369	rs17171408	rs891884	rs12536957	rs10263645	rs10278233	rs2195911	rs10235904	rs11970949	rs13437692	rs10244201	rs4723774	rs1864888	rs17500182	rs1864887
AMT	AMT	rs9814873	rs11715915	rs1464567
AMTN	AMTN	rs13123383	rs17149007	rs3852097	rs17676820
AMY2B	AMY2B	rs2050592	rs4847151
AMZ1	AMZ1	rs1639044	rs1724932	rs2041343	rs2041342	rs11769575	rs11976039
AMZ2	AMZ2	rs3764855	rs3764854	rs2190761
ANAPC1	ANAPC1	rs11901251	rs3877249	rs4848209	rs11678089
ANAPC10	ANAPC10	rs17019825	rs11734845	rs10032067	rs17781702	rs1455137	rs968936
ANAPC13	ANAPC13	rs9866359
ANAPC4	ANAPC4	rs7684466	rs10027814	rs13434763	rs16877106	rs2012286	rs2012277	rs11941064	rs3816587	rs10517073	rs2168972
ANAPC5	ANAPC5	rs4980993	rs1169961	rs2942076
ANG	ANG	rs9322855	rs1010461	rs5019558	rs17114671	rs8008440	rs11156631
ANGEL1	ANGEL1	rs11626423	rs1076584	rs10431725	rs6574329	rs2075773	rs17104890	rs2075774
ANGEL2	ANGEL2	rs2132428	rs1045868	rs10157273	rs3124668
ANGPT1	ANGPT1	rs2507799	rs41322349	rs41466146	rs10505100	rs11777978	rs16875983	rs10086783	rs9297393	rs7009229	rs10505102	rs13257393	rs4077322	rs11997995	rs10505105	rs4133396	rs4133395	rs4341141	rs6992337	rs10505107	rs11780324	rs41420946	rs35143736	rs17368715	rs17296616	rs17368821	rs10955450	rs2445360	rs1368498	rs1433178	rs2514850	rs1283653	rs2445351	rs1283659	rs16876122	rs1632130	rs1672143	rs16876200	rs2514867	rs1283706	rs1283703	rs11785702	rs1283663	rs1283694	rs1433192	rs1433191	rs1298936	rs1368497	rs1433186	rs1529747	rs2916085	rs1368494	rs3847160	rs1654680	rs17301273	rs10086467	rs28451212	rs16876325	rs1283720	rs951759	rs1433171	rs1433172	rs10216767	rs41475846
ANGPT2	ANGPT2	rs3020210	rs2515409	rs2442633	rs2916755	rs3020213	rs3020214	rs2916724	rs2515433	rs2515434	rs2515435	rs2442624	rs2442623	rs2515437	rs1960369	rs2515456	rs2922889	rs2442612	rs2515463	rs2442611	rs734702	rs734701	rs734704	rs2442605	rs2515479	rs1984860	rs1984859	rs1984857	rs2959812	rs17077451	rs17077452	rs11989215	rs17623313	rs11775442	rs2922874	rs2515493	rs2922867	rs6981002	rs9314604	rs7004238	rs6991221	rs3020233	rs2922893	rs2922894	rs17624022	rs3739390	rs3739391	rs3739392
ANGPT4	ANGPT4	rs4813850	rs882807	rs882806	rs882805	rs7272569	rs6140526	rs3787565	rs4816055	rs6055730	rs6118169	rs2011489	rs3787569	rs11700328	rs6055803	rs910389	rs525608	rs11697918	rs478451	rs519304
ANGPTL1	ANGPTL1	rs17725459
ANGPTL2	ANGPTL2	rs2297866	rs11792699	rs883816	rs1766227
ANGPTL3	ANGPTL3	rs12563308
ANGPTL5	ANGPTL5	rs12804060
ANGPTL7	ANGPTL7	rs12124598
ANK1	ANK1	rs12549902	rs4317621	rs492083	rs6981587	rs484328	rs515071	rs474059	rs563118	rs475831	rs580901	rs499295	rs493773	rs7826650	rs519619	rs2355254	rs16890736	rs11986485	rs555225	rs7831871	rs6474359	rs475842	rs474051	rs801100	rs2241896	rs1137177	rs1020252	rs10504043	rs17661137	rs17661149	rs2304871	rs17661532	rs552474	rs551580	rs7819638	rs501154	rs515791	rs493981	rs7831492	rs11784321	rs1565124	rs4737009	rs1372725	rs7460837	rs990174	rs10958698	rs2111804	rs7823138	rs10958699
ANK2	ANK2	rs1026975	rs313946	rs657141	rs644851	rs674632	rs582050	rs2279891	rs17045523	rs7694725	rs313971	rs313970	rs313967	rs12500552	rs7656666	rs649022	rs594125	rs11726138	rs7683186	rs7683536	rs17045555	rs684932	rs6533666	rs17476342	rs624979	rs17476377	rs313949	rs313951	rs11733187	rs313954	rs313955	rs17045563	rs313956	rs313958	rs1385662	rs17045572	rs1032912	rs5018999	rs2352185	rs17045612	rs1506059	rs12511290	rs17045629	rs17626532	rs17045646	rs7664927	rs7664966	rs17676256	rs10020548	rs10021192	rs12500983	rs13126963	rs13146022	rs1351998	rs6844347	rs9307388	rs13107430	rs13107082	rs413019	rs407709	rs41336051	rs41506946	rs41434448	rs1989930	rs10488905	rs11933707	rs10488904	rs7667099	rs11942005	rs13118200	rs17045752	rs10019154	rs17590970	rs17445375	rs362493	rs362492	rs362474	rs17445459	rs3025748	rs3025740	rs29426	rs29336	rs28148	rs28149	rs29398	rs29376	rs29355	rs29319	rs29311	rs10516594	rs7684392	rs17045918	rs17045935	rs2272231	rs2272229	rs2272228	rs34316658	rs3733617	rs10212670	rs11930964	rs13146692	rs17614543	rs17045994	rs12508397	rs6533680
ANK3	ANK3	rs10994148	rs11816586	rs1050745	rs7078873	rs12357206	rs10821659	rs16914571	rs7906905	rs16914597	rs10509117	rs10509120	rs7907721	rs7907841	rs28932171	rs3802696	rs11596260	rs10761452	rs6479691	rs3793857	rs16914758	rs7077937	rs3750800	rs10994209	rs10740011	rs7086260	rs7070364	rs3213829	rs2288359	rs10994219	rs16914801	rs12357972	rs7073218	rs2393618	rs10821692	rs10509126	rs10994246	rs16914582	rs16914587	rs7087489	rs16914591	rs4948256	rs16914616	rs17805456	rs10821700	rs10821701	rs2297978	rs2297979	rs1340655	rs10994259	rs7908312	rs10821707	rs12767186	rs12413212	rs10994285	rs2018783	rs6479707	rs16914677	rs7901951	rs7098008	rs10740019	rs10821713	rs9645495	rs10821716	rs10761481	rs991405	rs2199209	rs10821727	rs10821729	rs10821730	rs10821731	rs16914867	rs4520549	rs4620673	rs4582919	rs10761488	rs10994310	rs7096426	rs7084499	rs41494951	rs2393625	rs7894561	rs10821744	rs1981251	rs34939353	rs7072841	rs1380455	rs10994322	rs4147263	rs1119386	rs7896287
ANKAR	ANKAR	rs16831873	rs16831876	rs16831884	rs2352288	rs7557519	rs1899027	rs1225099	rs1550388	rs2033870	rs16831941
ANKDD1A	ANKDD1A	rs832889	rs11630459	rs1719274	rs1879927	rs17803901	rs11637964
ANKFN1	ANKFN1	rs16956751	rs1990497	rs1035072	rs6505044	rs6505045	rs2098269	rs2332598	rs9911043	rs9303383	rs887787	rs8077823	rs1476915	rs7224638	rs8074160	rs2332599	rs9915519	rs9916331	rs17819991	rs9889552	rs1157697	rs1811254	rs16956968	rs7501479	rs16956985	rs17820020	rs8072113	rs1154929	rs2332600	rs2332601	rs9911527	rs16957049	rs4141008	rs7215886	rs17213068	rs4794631	rs16957077	rs7221133	rs763635	rs12450830	rs9303386	rs11657999	rs11079221	rs17821506	rs12602961	rs8070099	rs8077784	rs16957121	rs8079752	rs9891519	rs929585	rs957724	rs7502571	rs8072623	rs9889952	rs9899304	rs4141032	rs7213627	rs7211753	rs16957225	rs16957230	rs1014267	rs16957237	rs8082082	rs17213411	rs17820396	rs9910441	rs7218500	rs929586	rs9901040	rs7219938	rs17841614	rs10515127	rs7216048
ANKFY1	ANKFY1	rs7222860	rs4790580	rs4790177	rs16953766	rs13342803	rs4790585	rs9904543	rs12450955	rs4790179	rs4790181	rs4790182	rs2278524	rs9903228	rs4790587	rs10521130	rs7223181	rs7222603	rs4284685	rs1982177	rs9907369	rs1821860	rs7213815	rs9915670	rs12601993	rs8066746	rs8066945	rs9913077
ANKH	ANKH	rs25992	rs3045	rs25988	rs7341009	rs25987	rs41396244	rs7711870	rs25986	rs10060885	rs149391	rs153926	rs697568	rs697569	rs6864641	rs4702047	rs17250963	rs4701616	rs697573	rs10475028	rs4702052	rs17317417	rs16903708	rs25946	rs258227	rs258229	rs31916	rs26306	rs27353	rs1620976	rs10474705	rs1550826	rs1004672	rs16903713	rs826356	rs6893519	rs1374080	rs2921600	rs2250599	rs2250600	rs16903723	rs835155
ANKHD1	ANKHD1	rs7356554	rs10041762	rs7712617
ANKHD1-EIF4EBP3	ANKHD1-EIF4EBP3	rs7356554	rs10041762	rs7712617	rs1835959	rs250432
ANKK1	ANKK1	rs10891544	rs877138	rs10891545	rs11823773
ANKMY1	ANKMY1	rs10198074	rs10933609	rs10933610	rs4676354	rs4676432	rs4676431	rs4676353	rs3821348	rs4398270
ANKMY2	ANKMY2	rs6944004	rs476489	rs561370	rs6976624	rs3807504
ANKRA2	ANKRA2	rs819591	rs4360020	rs15082	rs12651989	rs819584
ANKRD10	ANKRD10	rs6492324	rs7332528	rs1926715	rs13343	rs3742183	rs4773270	rs7987467
ANKRD11	ANKRD11	rs1542633	rs1542634	rs3114916	rs3102350	rs3114908	rs3102356	rs3114896	rs3102382	rs3114870	rs3096309	rs2965827	rs2086824	rs6416798	rs2965935	rs2965819	rs7196903	rs12935112	rs8050512	rs4329923
ANKRD12	ANKRD12	rs4797356	rs11081463	rs4131992	rs4798785	rs12455304	rs10451358	rs10502391	rs1443597	rs1034486	rs8092135	rs16954914	rs1046483	rs1046491
ANKRD13A	ANKRD13A	rs7976412	rs7295290	rs2302689	rs1044994
ANKRD13C	ANKRD13C	rs156107	rs1670945
ANKRD15	ANKRD15	rs7850663	rs7850873	rs7874553	rs7026716	rs9407292	rs10975021	rs16919226	rs1571484	rs2021846	rs7048037	rs7048280	rs16919428	rs17344772	rs2641989	rs9632892	rs1565793	rs10975130	rs2804262	rs2804263	rs4742091	rs4742093	rs4742094	rs7019523	rs16919733	rs10975200	rs17345626	rs7028792	rs16920514	rs2804284	rs10491598	rs1389563	rs7858166	rs9696200	rs9696204	rs3812526	rs12236704	rs7046346	rs10115825	rs12338412	rs11795218	rs10815382	rs10815384	rs10815385	rs11793842	rs10815386	rs10815387	rs10975502	rs10975503	rs10975505	rs12337193	rs6477055	rs7030389	rs2361095	rs7046978	rs16921551	rs16921577	rs7038208	rs16921587	rs7856915	rs12352349	rs10156623	rs9408647	rs16921797	rs16921801	rs2031175	rs6477081	rs10491593	rs2031178	rs16921826	rs9408648	rs9407332	rs9407333	rs9407334	rs2361096	rs10975610	rs9408655	rs9407340	rs10739106	rs9408656	rs10758793	rs10758794	rs10739107	rs10815440	rs10975679	rs7024722	rs7037588	rs4742225	rs4740851	rs16922480	rs4742226	rs9299038	rs10975882	rs10975941	rs10976039	rs7022766	rs10815570	rs28513939	rs2296051	rs10491590	rs7848729	rs16923238	rs10758862	rs2296050	rs16923299	rs16923301	rs16923342	rs16923344
ANKRD16	ANKRD16	rs2203197	rs670856	rs6602312
ANKRD17	ANKRD17	rs16849172	rs17179238	rs7664273	rs1534450	rs9291182	rs16849198
ANKRD18A	ANKRD18A	rs646653	rs4440700
ANKRD18B	ANKRD18B	rs10120325	rs10971563	rs4008848
ANKRD19	ANKRD19	rs17380657	rs2011075	rs10124671	rs10992504
ANKRD22	ANKRD22	rs1661281	rs17113344	rs7912706	rs12413277	rs2304804	rs4934423	rs10887860	rs17113426	rs10887861	rs17113454	rs10736363	rs17438148	rs1214563	rs4498883	rs41481645	rs17113606	rs4934425
ANKRD23	ANKRD23	rs9948	rs12172
ANKRD25	ANKRD25	rs892113	rs7249565	rs17616661
ANKRD26	ANKRD26	rs10829158	rs11015449	rs1411283	rs3781098	rs7902540	rs3781099	rs7900343	rs11015479	rs10764667	rs11015502	rs10764670	rs6482595	rs2297145
ANKRD27	ANKRD27	rs10553	rs8108840	rs11084665	rs8113165	rs10426856	rs10424732	rs405858	rs395136	rs438268	rs8109518	rs259234	rs11878322	rs17760196	rs17760227	rs731674	rs17833279	rs259229	rs259228	rs259219	rs259218	rs259217	rs8112647	rs259286
ANKRD28	ANKRD28	rs17041442	rs17041446	rs17041447	rs2470542	rs41491748	rs2455812	rs2470550	rs2455793	rs10510442	rs2470524	rs2455848	rs9821579	rs7617039	rs10865735	rs4287900	rs6789076	rs6442550	rs7630373	rs9878354	rs1348981	rs10510443	rs6762442	rs13078999
ANKRD29	ANKRD29	rs1617407	rs2043062	rs2298701	rs17202807	rs1711463	rs7229424	rs2276261	rs9949997	rs11877542
ANKRD30A	ANKRD30A	rs9633640	rs16937417	rs1892429	rs2490105	rs1782076	rs1933748	rs1200875	rs1148259	rs2765819	rs11011076	rs1148263
ANKRD30B	ANKRD30B	rs9963735	rs9709528	rs9709980	rs9709988	rs17842635	rs2487188
ANKRD32	ANKRD32	rs17328296	rs17328434	rs17328637	rs10052066	rs6556850	rs17083873	rs12659597	rs17083911
ANKRD34B	ANKRD34B	rs187262	rs16877903	rs249206	rs717412
ANKRD35	ANKRD35	rs10494240	rs12125340	rs4970856	rs4970857
ANKRD36	ANKRD36	rs1839920
ANKRD37	ANKRD37	rs3733646
ANKRD38	ANKRD38	rs6680953	rs6688986	rs10789108	rs2457806	rs6657288	rs2260581	rs11584786	rs2666508	rs10493318	rs2765251	rs10889316	rs6691591	rs6680736	rs4915810	rs17123341	rs2765262	rs1925826	rs2765263	rs765691	rs1325738	rs2765265	rs2765266	rs2765268	rs4915606	rs4915607	rs1886834	rs10889318	rs10493319	rs7512821	rs2366209	rs4915610
ANKRD39	ANKRD39	rs9948	rs12172
ANKRD42	ANKRD42	rs621125	rs504759	rs513468	rs532258	rs682713	rs553106	rs11233535
ANKRD44	ANKRD44	rs1469963	rs16860257	rs16860284	rs4850744	rs7565685	rs7584406	rs4513316	rs13426748	rs16860887	rs16860892	rs2376196	rs6714359	rs16860949	rs7582411	rs4850410	rs4300850	rs12614828	rs4241194	rs41536845	rs2697270	rs2579399	rs2579398	rs2697264	rs3731569	rs2272407	rs1528406	rs2712875	rs12693813	rs2579380	rs6725302	rs1534463	rs2697240	rs2697239	rs7570752	rs7420789	rs11896142	rs16863000	rs16863002	rs9288272	rs10497804	rs7581983
ANKRD45	ANKRD45	rs12067170	rs969029	rs12075071
ANKRD46	ANKRD46	rs16898488	rs16898492	rs17428846	rs2469649	rs17428901	rs17428950	rs17428985	rs2507768	rs16898573
ANKRD47	ANKRD47	rs1019757
ANKRD49	ANKRD49	rs12708335
ANKRD5	ANKRD5	rs6039659	rs548863	rs6133785	rs6057110	rs6077636	rs2024802	rs16996688	rs8123100	rs559129
ANKRD50	ANKRD50	rs3733471	rs10018651	rs3733472	rs6849813	rs10518439	rs4834000
ANKRD53	ANKRD53	rs2058552
ANKRD54	ANKRD54	rs2899293
ANKRD55	ANKRD55	rs318816	rs318792	rs16884834	rs41518846	rs16884851	rs6859219	rs182572	rs159547	rs35930212	rs6884374	rs161222	rs160013	rs12652011	rs12654690	rs160491	rs160492	rs193746	rs187473	rs293595	rs159066	rs159067	rs150913	rs161210
ANKRD56	ANKRD56	rs6837383
ANKRD6	ANKRD6	rs9344937	rs854864	rs41439454	rs17806404	rs1742296	rs10485242	rs6932713	rs10944447	rs6942317	rs7451687	rs6940797	rs2018998	rs11962279	rs9344943	rs9342200	rs10944451	rs16881936	rs9451243	rs4707550	rs7754145	rs7772695	rs1328015	rs1328016	rs9444699	rs9451249	rs9359856	rs16881983	rs3748085	rs16881991	rs2073272	rs4706346	rs1179904	rs17735389	rs2273238	rs41487148	rs17735590
ANKRD7	ANKRD7	rs17141135	rs41900
ANKRD9	ANKRD9	rs942024
ANKS1A	ANKS1A	rs9368834	rs13219624	rs9357186	rs9380466	rs9380467	rs16895362	rs6941065	rs3800450	rs3800449	rs17647222	rs12173920	rs2473615	rs847852	rs847851	rs9348954	rs847845	rs847846	rs10947535	rs2395601	rs2820239	rs2689090	rs2177380	rs1880090	rs1357518	rs13207848	rs1996913	rs2689092	rs13210323	rs2049316	rs3800426	rs2820223	rs820089	rs820084	rs820076	rs17609940	rs820069	rs820065	rs820099
ANKS1B	ANKS1B	rs17028658	rs4762507	rs17815383	rs10860363	rs17815396	rs10492279	rs17028671	rs12229507	rs11109596	rs1541627	rs1541626	rs918306	rs11109604	rs4762212	rs6538885	rs7300348	rs7300980	rs2036225	rs2372446	rs10492276	rs10492275	rs12422546	rs201421	rs715324	rs10860373	rs17028726	rs12423961	rs201402	rs201396	rs169302	rs201369	rs201363	rs200784	rs524857	rs10777950	rs201389	rs201371	rs41451645	rs3759213	rs11109655	rs201412	rs11109659	rs201411	rs201410	rs169303	rs12313609	rs1403503	rs11109693	rs869032	rs17363922	rs7487923	rs11109705	rs10459194	rs2372631	rs7306078	rs7303547	rs2372635	rs7297221	rs2888378	rs7970121	rs4762548	rs2372642	rs7299393	rs7313721	rs7314469	rs4762549	rs4762222	rs4762550	rs7294557	rs4762556	rs10860392	rs2372721	rs2372725	rs7965982	rs2888396	rs7979379	rs6538901	rs6538902	rs10860397	rs10735364	rs7978295	rs991696	rs2035882	rs2638559	rs10777962	rs2712665	rs10507108	rs10507110	rs1532216	rs4237909	rs931480	rs1492256	rs1388743	rs2712657	rs1492251	rs2201162	rs10777965	rs923724	rs3751323	rs923725	rs7954551	rs7137220	rs10860413	rs11109787	rs7969319	rs7957699	rs7958099	rs12307325	rs7316448	rs10860417	rs3920002	rs1352921	rs6538910	rs11109808	rs10777971	rs7957276	rs10777973	rs17029285	rs17029301	rs17029313	rs10860434	rs10860438	rs7968606	rs11109844	rs12580184	rs10860441	rs10777991	rs1398083	rs2724188	rs2133896	rs7133770	rs7398357	rs10860447	rs1398085	rs2860043	rs924507	rs17029558	rs2202037	rs11109882	rs11109884	rs10860450	rs7298700	rs1995991	rs2133898	rs1511966	rs2373011	rs10860470	rs7313595	rs6538919	rs2221204	rs1500656	rs11109969	rs2291973	rs2291974	rs2291975	rs11109974	rs7975225	rs11109996	rs7980447	rs7295306	rs10860491	rs6538923	rs1500662	rs10219475	rs11609104	rs6538945	rs7956923	rs11110048	rs11110050	rs10860528	rs17029835	rs4764927	rs10860532	rs17029838	rs11110077	rs11110079	rs1387082	rs7134384	rs11110084	rs7967691	rs11110086	rs11110088	rs11110099	rs10860535	rs3907385	rs7135959	rs1488728	rs1488729	rs10860545	rs10778034	rs7316693
ANKS3	ANKS3	rs841213	rs841212	rs863980	rs859302
ANKS4B	ANKS4B	rs7195761
ANKS6	ANKS6	rs337565	rs180038	rs580809	rs4742740	rs7027771	rs10125255	rs4743277	rs4743281
ANLN	ANLN	rs197358	rs3801317	rs1419985	rs16879370	rs197370	rs3815483	rs3801308	rs4720204	rs3801306	rs12535394	rs3801303
ANP32A	ANP32A	rs1551345	rs1551344	rs1551343	rs767453	rs11632583	rs2958410	rs2924633	rs2924631	rs991534
ANP32B	ANP32B	rs1572025	rs932998	rs987142	rs10283737
ANP32C	ANP32C	rs41325848
ANPEP	ANPEP	rs10584	rs6496603	rs1439117	rs753362	rs8041622
ANTXR1	ANTXR1	rs7588934	rs7584385	rs7588665	rs11126210	rs6724990	rs6546473	rs4372940	rs6748771	rs4567970	rs11126213	rs4255990	rs6546474	rs6546475	rs6546477	rs7424907	rs4241346	rs4854542	rs6546479	rs6546480	rs4854544	rs1106518	rs4076190	rs4527240	rs10865377	rs4854547	rs7564112	rs13384913	rs13026824	rs4358156	rs13419507	rs11903437	rs4488695	rs12464261	rs12620093	rs7565538	rs11674190	rs6749826	rs6546487	rs10189815	rs7564412	rs6546489	rs4464317	rs4384823	rs13035541	rs4854554	rs11692547	rs4484064	rs4365492	rs6719091
ANTXR2	ANTXR2	rs10023688	rs10049995	rs4561875	rs6811382	rs6813803	rs7687536	rs4690113	rs17509802
ANUBL1	ANUBL1	rs17696005	rs10900232
ANXA1	ANXA1	rs3758354	rs2310312	rs2795113	rs2795114	rs4745218	rs1342017
ANXA10	ANXA10	rs17525912	rs7683886	rs7662687	rs17635986	rs17053690	rs11946301	rs17053692	rs2251422	rs2676118	rs41339946	rs562820	rs13108899	rs7664027	rs601350	rs17053782	rs11722966	rs11722969	rs17053795	rs1117105	rs6552559	rs3828560	rs3805396	rs12511869	rs1402595	rs3805398	rs3763962	rs12509406
ANXA11	ANXA11	rs1953600	rs7091565	rs12769764	rs1079242	rs3862518	rs2784773	rs2236557	rs10466226	rs7067644	rs10466228	rs11201973	rs12763392	rs7899182	rs12256429	rs6585454	rs2573353	rs2789641	rs2819944	rs11202112
ANXA13	ANXA13	rs4242346	rs725895	rs6470173	rs13258681	rs17257150	rs11774189	rs16898757	rs7813635	rs10089554	rs10089910	rs1529619	rs1529620	rs4081776	rs11992243	rs12156087	rs16898793	rs971649	rs17258233	rs17258588	rs16898809	rs6470179	rs13279803	rs1030590
ANXA2	ANXA2	rs7163836	rs9972449	rs11854079	rs3825957	rs3743270	rs8037326	rs11633619	rs11633657	rs12439973	rs2168013	rs9920861	rs9920823	rs41388545	rs11858787	rs3743268	rs7182242	rs1454102	rs4438244
ANXA3	ANXA3	rs1546176	rs6533780	rs17003351	rs4975071	rs7673877	rs4466067	rs950699	rs6813286	rs6533804	rs9307407	rs9307408	rs5943	rs10028815	rs7661370	rs6811335
ANXA4	ANXA4	rs17038209	rs17036942	rs877123	rs4852988	rs10177224	rs13424666	rs12622388	rs7567400	rs722265	rs6722971	rs4852328	rs2136440	rs10496171	rs1840340	rs4853027	rs2305523	rs10496172	rs10173964	rs2290452	rs3816491	rs7572381	rs33992437
ANXA5	ANXA5	rs2892948	rs17718	rs12510548	rs2306412	rs3756281	rs11098637	rs1480287	rs6842386	rs2127644
ANXA6	ANXA6	rs7707871	rs17728338	rs4958892	rs868641	rs4958893	rs4958895	rs7724316	rs4958897	rs7716383	rs3792774	rs10037814	rs17659056	rs17111776	rs9324676	rs28705982	rs17728578	rs3815725	rs2228458	rs13185827	rs883887
ANXA7	ANXA7	rs12258241	rs16930573
ANXA8L2	ANXA8L2	rs11259802
ANXA9	ANXA9	rs4970988	rs267734
AOAH	AOAH	rs7777022	rs3911827	rs7986	rs11761382	rs17170619	rs11761829	rs10499592	rs2392441	rs10273902	rs3779222	rs3779223	rs1986877	rs10951484	rs11973927	rs2727828	rs2718183	rs2001599	rs12537490	rs6945203	rs1962611	rs2251949	rs4335046	rs13239461	rs11764693	rs11771565	rs11761597	rs7807475	rs11972887	rs7781620	rs12701518	rs7797451	rs11978395	rs6955086	rs6961245	rs7781084	rs12537537	rs4723559	rs4128395	rs7782947	rs13223177	rs7785921
AOC2	AOC2	rs16968038
AOC3	AOC3	rs9914497
AOF1	AOF1	rs1886330	rs9396834	rs7744164	rs6912910	rs7754932	rs440163	rs365237	rs764099	rs401841	rs372534	rs372518	rs17420046	rs214614	rs214613	rs214612	rs6938294	rs214610	rs214609	rs10949487	rs6902280	rs214606	rs41425649	rs214600	rs214599	rs214598
AOF2	AOF2	rs5027299	rs10917347	rs998894	rs12081529	rs2235546
AOX1	AOX1	rs12621063	rs2072034	rs17532777	rs17448359	rs1527944	rs17532798	rs1527945	rs1527946	rs4674211	rs2293524	rs2293525	rs10187029	rs17532973	rs10206891	rs4672863	rs16833889	rs6753463	rs6753383	rs4672865	rs3795968	rs2244004	rs1986415	rs2470900	rs4619591	rs4541241	rs868810	rs2287013	rs3769833	rs2241079	rs2715907	rs2540066	rs2540064	rs16834021
AP1B1	AP1B1	rs715589	rs11913102	rs2072051	rs174772	rs5763181	rs5752905	rs174773	rs715494
AP1G1	AP1G1	rs6499538	rs2036338	rs12930206	rs9929840	rs9930015	rs8062441	rs8062477	rs11645475	rs2334877
AP1G2	AP1G2	rs12897422
AP1GBP1	AP1GBP1	rs1016679	rs1016680	rs6607279	rs11870876	rs8080313	rs7224979
AP1M1	AP1M1	rs12982033	rs3752797	rs285277	rs2279060
AP1M2	AP1M2	rs12983573
AP1S1	AP1S1	rs4727480	rs4727481	rs6954408	rs10755866	rs10953325
AP1S2	AP1S2	rs4830998
AP1S3	AP1S3	rs16865167	rs17182728	rs7603262	rs10498154	rs7586725	rs1010837	rs7604002	rs12467861	rs17243807	rs6436436	rs4674820	rs4674821	rs4674822	rs6729651	rs12373615	rs12373774
AP2A1	AP2A1	rs10404868	rs4802620	rs7251463
AP2A2	AP2A2	rs10751669	rs10794350	rs10902239	rs12278229	rs7395402	rs10902245	rs10902249	rs7395632	rs11246357	rs7105477	rs7927156	rs7483870	rs10902263	rs7394783
AP2B1	AP2B1	rs225303	rs2301731	rs11656872	rs3785759	rs225245	rs225244	rs10491114	rs10491115	rs225274	rs9915021	rs8074800	rs10491116	rs3506	rs6505487	rs4796100	rs8072676	rs8077826	rs9303690	rs16971435	rs12150359	rs3760325	rs2011897	rs226424
AP2S1	AP2S1	rs8100637	rs415530
AP3B1	AP3B1	rs1552647	rs1552648	rs16875027	rs252795	rs183146	rs252788	rs252742	rs368863	rs414638	rs376416	rs409012	rs4145594	rs16875106	rs425102	rs423591	rs16875172	rs6453373	rs16875179	rs4704484	rs9293729	rs7721185	rs7700603	rs10474531	rs10043485	rs10054454	rs9293737	rs10059285
AP3B2	AP3B2	rs8043401	rs10906984
AP3D1	AP3D1	rs25673	rs35391608	rs2238612
AP3M1	AP3M1	rs10824077	rs12355771
AP3M2	AP3M2	rs7009632	rs8178811	rs4581040
AP3S1	AP3S1	rs154756	rs4143542	rs41332950	rs3797564	rs6881698
AP3S2	AP3S2	rs16943645	rs16943647	rs12914541	rs10852122	rs11635652	rs4932252	rs12594808	rs16943661	rs3759831	rs11638138
AP4B1	AP4B1	rs10776775	rs17031980	rs1217401	rs1217402	rs6661817
AP4E1	AP4E1	rs6493469	rs12595526	rs8031702	rs17599974	rs16953045	rs10744956	rs2306335	rs6493470	rs7181201
AP4M1	AP4M1	rs4134920
AP4S1	AP4S1	rs4981818	rs17449560	rs7155228
APAF1	APAF1	rs2372445	rs7965985	rs4762502	rs7303112	rs7313090	rs2288726	rs4609647	rs1007573	rs41514747	rs11831003	rs11109583
APBA1	APBA1	rs1217338	rs1806760	rs7870154	rs17081847	rs1619631	rs870695	rs870693	rs11138830	rs1761287	rs2781542	rs7021184	rs1331977	rs10867647	rs4744569	rs10867656	rs4744570	rs1475641	rs13290847	rs10511966	rs12344522	rs11138986	rs10481751	rs7866199	rs10481753	rs11139084	rs10867730	rs7872660	rs11139285	rs1970017	rs11139338	rs17082716	rs12000827	rs12349065	rs1967880	rs10780527	rs10780528	rs6559643	rs4330751	rs6559648	rs1411442	rs17082946	rs1411441	rs987653	rs2309515	rs7033141	rs10746682	rs6559653	rs10746683	rs1576510	rs1576508	rs6559655	rs4744573	rs11139519	rs7853119	rs7856518	rs7856525	rs7874873	rs10780542	rs7849891	rs10867845	rs6559662	rs7044154	rs6559671	rs11139605	rs888601
APBA2	APBA2	rs10162722	rs11073299	rs17680859	rs902271	rs1565407	rs902272	rs12324117	rs12324794	rs17680958	rs16954796	rs16954821	rs16954826	rs16954833	rs4424881	rs937048	rs937050	rs10519643	rs750392	rs1994597	rs1873278	rs6495913	rs16954986	rs4780261	rs4780262	rs1490080	rs8031475	rs17748747	rs16954995	rs16954997	rs17748777	rs4603522	rs16955013	rs10163088	rs12442802	rs4779767	rs937052	rs937051	rs10519632	rs4779798
APBA3	APBA3	rs4807505	rs16992030
APBB1	APBB1	rs11040886	rs1552513
APBB1IP	APBB1IP	rs9299820	rs1335552	rs2992261	rs2992262	rs945291	rs10829005	rs702991	rs943875	rs787041	rs10764627	rs787031	rs11015141	rs2275750	rs16927056	rs10829015	rs1775229	rs766676	rs11015150	rs787060	rs787059	rs16927065	rs787053	rs787052	rs10829019	rs10741112	rs11015154	rs11015156	rs11015160	rs787043
APBB2	APBB2	rs2437346	rs2437343	rs2164344	rs17425459	rs7693777	rs7666964	rs2437339	rs13135802	rs765850	rs10517551	rs17588062	rs10022828	rs873871	rs2437357	rs2465548	rs6857846	rs4861322	rs6814800	rs41486344	rs4616795	rs12504191	rs13139548	rs4861330	rs12510997	rs4262020	rs4410560	rs7690478	rs12506307	rs6820722	rs11733857	rs13125675	rs4861072	rs4631085	rs7680971	rs7694146	rs4327523	rs4861338	rs7679154	rs10938464	rs4861342	rs4544744	rs10938468	rs4861076	rs1396113	rs9993195	rs1542988	rs1542990	rs6832671	rs16852685	rs16852697	rs16851670	rs16851671	rs16851675	rs7683150	rs16852732	rs16852734	rs11929986	rs7674811	rs1876493	rs11933029	rs17527216	rs6447600	rs6852523	rs3922805	rs969879	rs2661667	rs10516997	rs41334345	rs41465148	rs9994615	rs2661661	rs10015784	rs7679772	rs7665184	rs17527389	rs10026868	rs3098916	rs16852825	rs6820527	rs2585590	rs35125077	rs2661665	rs7688017	rs16852834	rs16851739	rs7683632	rs10049948	rs12331383	rs16852860	rs10517000	rs7659645	rs11735595	rs4412031	rs16852872	rs6841052	rs7678120	rs7683746	rs7655737	rs7671003	rs17660729	rs17660753	rs16852911	rs16852924	rs13109566	rs4590083	rs6839505	rs13127574	rs7662463
APBB3	APBB3	rs250430	rs7734425
APC	APC	rs10515446	rs7706623	rs4705610	rs4705486	rs2464803	rs2431241	rs2546106	rs2546108
APCDD1	APCDD1	rs11875508	rs564991	rs579916	rs539412	rs547668	rs647254	rs1662153	rs518978	rs500222	rs10502395	rs577418	rs11080425	rs545857
APCDD1L	APCDD1L	rs6070472	rs1980576	rs4812002	rs6015286	rs6026298	rs4812003	rs1555296	rs6015299
APCS	APCS	rs1955160	rs2808661	rs2808662	rs1900393	rs2592883	rs2808666	rs2592884
APEH	APEH	rs4855881
APEX1	APEX1	rs3136818	rs1065749
APEX2	APEX2	rs7059574	rs7889977
APH1B	APH1B	rs16946739	rs3743319	rs12910654	rs11071740	rs11856972
API5	API5	rs17508418	rs5743251	rs5743256
APIP	APIP	rs2956086	rs1998603	rs2985390	rs1571134	rs1571135	rs2915224	rs1430855	rs2985389	rs3751078	rs2915223	rs2915222	rs2915220	rs16926365	rs2986425	rs2986427	rs1326940	rs1326941	rs1326942	rs2986429	rs2915217	rs7111607	rs2915214	rs984690	rs3763934
APITD1	APITD1	rs505141	rs528713	rs1307494
APLN	APLN	rs3131264	rs909657	rs734975	rs3761581
APLP1	APLP1	rs230265
APLP2	APLP2	rs12420010	rs10736581	rs11221955	rs2054250	rs11221971	rs3758817	rs879781	rs7483775	rs7103088	rs3740882	rs11825992
APOA1	APOA1	rs7948159
APOA1BP	APOA1BP	rs942960	rs942962	rs6668178
APOA2	APOA2	rs5085
APOA4	APOA4	rs2727789	rs2849176	rs2849174	rs2071523	rs2071521
APOA5	APOA5	rs633389
APOB	APOB	rs12713554	rs12713558	rs12713600	rs693	rs12713956	rs12720828	rs12720792	rs570877	rs12714214	rs12720804	rs12720853	rs1469513	rs520354	rs1800478	rs12720789	rs12720787	rs12714264	rs12720826	rs1713223
APOBEC1	APOBEC1	rs11055005	rs10743997	rs7968271	rs7963536	rs7137790	rs10845645	rs9651863	rs7973596	rs6488567	rs10734858
APOBEC2	APOBEC2	rs9394756	rs2057000	rs6939989	rs2268196	rs1014737	rs2057001	rs2057002	rs2076472
APOBEC3A	APOBEC3A	rs17298479
APOBEC3D	APOBEC3D	rs6001388
APOBEC3F	APOBEC3F	rs5750735
APOBEC3G	APOBEC3G	rs8177832	rs1569649
APOBEC3H	APOBEC3H	rs1569649	rs139314	rs139316
APOBEC4	APOBEC4	rs6661715	rs6699011
APOC1	APOC1	rs12721054
APOC3	APOC3	rs2727789	rs2849176	rs2849174	rs2071523	rs2071521	rs7948159
APOF	APOF	rs11575218
APOH	APOH	rs12452959	rs4791079	rs2873966	rs8178822	rs8178900
APOL1	APOL1	rs5756115	rs129423	rs713929	rs2012928
APOL2	APOL2	rs132757	rs6000209	rs1557534
APOL3	APOL3	rs132617	rs9610404	rs9306306	rs132628	rs132643	rs132644	rs132645	rs16996427	rs132648	rs4821460	rs16996446
APOL4	APOL4	rs2413382	rs132697	rs5756091	rs6000190	rs132745
APOL5	APOL5	rs5999976	rs5750169
APOL6	APOL6	rs5750147	rs5755849
APOM	APOM	rs707921
APOO	APOO	rs7062416	rs7892278	rs5925629	rs16982836	rs6629756
APOOL	APOOL	rs4828122	rs5922139	rs2840379	rs16980072	rs5923256
APP	APP	rs1701003	rs454017	rs7280059	rs2829978	rs17001483	rs1783016	rs3787625	rs2829982	rs3827217	rs7282689	rs216763	rs2829994	rs376063	rs216772	rs216780	rs2829995	rs41435646	rs429410	rs2829996	rs1967945	rs440666	rs11087985	rs1625289	rs436587	rs9305268	rs128648	rs128647	rs7283500	rs2096488	rs2051174	rs2051175	rs3737413	rs3737416	rs1783026	rs4817076	rs4817077	rs9305274	rs2830003	rs2040276	rs11910324	rs9982544	rs3787637	rs2830005	rs2830017	rs3991	rs2830031	rs8128570	rs8128764	rs9980729	rs9981258	rs7281821	rs2830045	rs9982134	rs2830048	rs2830050	rs2830053	rs2234988	rs2830062	rs2246115	rs3787650	rs2830065	rs2830066	rs2830073	rs2830074	rs2830075	rs2830076	rs432766	rs2830086	rs375369	rs2186302	rs436011	rs2830104	rs7282327	rs363935
APPBP2	APPBP2	rs6503971	rs9893478	rs16944354	rs16944359	rs17500797	rs7215368	rs8081362	rs8072018	rs8070959	rs8071257	rs16944483	rs16944488
APPL1	APPL1	rs4640525	rs1553987	rs9833777	rs3087684
APPL2	APPL2	rs10861360	rs2289773	rs1196862	rs1196861	rs2272495	rs1201657	rs1078420	rs17036781	rs1196749	rs2293642	rs2293643	rs1196751	rs7302842	rs752471	rs1196767	rs7966106	rs3794232	rs881279	rs935244	rs1317955	rs935245	rs11112416	rs2440695	rs11112417	rs1196780	rs1196781	rs1196788	rs1882148
APRT	APRT	rs3214057
APTX	APTX	rs10971256	rs10971259	rs10971260	rs10971262	rs3824457	rs3780476	rs10813916	rs10971276	rs10971277	rs10971280	rs10758177	rs10971283
AQP1	AQP1	rs4299909
AQP10	AQP10	rs6672010
AQP11	AQP11	rs7129556	rs4945186	rs11237240	rs6592738
AQP12A	AQP12A	rs1003972
AQP2	AQP2	rs3759125	rs461872	rs467199	rs296766	rs10875989
AQP3	AQP3	rs17253713	rs2992817
AQP4	AQP4	rs12455617	rs335931	rs3865410
AQP5	AQP5	rs296758
AQP6	AQP6	rs296758	rs2849266	rs17124219	rs17124220	rs10875990
AQP7	AQP7	rs17251987	rs7029953	rs12342594
AQP8	AQP8	rs1076974
AQP9	AQP9	rs12440934	rs17571313	rs8037263	rs16939816	rs17841969	rs12899929	rs4775014	rs17240559	rs16953360	rs16939821	rs2414539	rs7179531	rs10518966	rs12441883	rs2414542	rs935204	rs4595742	rs2414544	rs2899617	rs2292714	rs3784252	rs1711055	rs17821117	rs3784254	rs8042354	rs11854297	rs7173859	rs17240650	rs2077735
AQR	AQR	rs13910	rs3743121	rs4924325	rs11855784	rs4924339	rs4924344	rs7174356	rs12915493	rs4924370	rs7179833	rs16960205	rs16960208	rs10152363	rs7182356
AR	AR	rs16989056	rs1926926	rs4827545	rs1572500	rs1361038	rs5918764
ARAF	ARAF	rs2858769
ARC	ARC	rs12544751	rs10110456
ARCN1	ARCN1	rs17122278
ARF1	ARF1	rs3738681	rs3738682	rs3768329	rs822741
ARF3	ARF3	rs10875897	rs2228417	rs708242	rs12122	rs833820	rs833829
ARF4	ARF4	rs6808217	rs9850535	rs10866010
ARF6	ARF6	rs3100919
ARFGAP1	ARFGAP1	rs10211726	rs6090342
ARFGAP3	ARFGAP3	rs4820483	rs9607948	rs5758951	rs1018448	rs17003354	rs2024645	rs5758962	rs5758965	rs9607959	rs2273142	rs17003382	rs5758972	rs17410352	rs6002963	rs7364130	rs9611938
ARFGEF1	ARFGEF1	rs10504399	rs7823436	rs17335495	rs1544986	rs7830183	rs6472297
ARFGEF2	ARFGEF2	rs6012562	rs4810896	rs4810897	rs6012564	rs6019543	rs1883881	rs1983639	rs3795086	rs3795085	rs6066932	rs2273102	rs6019571	rs1997854	rs4810905	rs2295032	rs6019574	rs4810910	rs6125522	rs2295579	rs2295580	rs6019581	rs6019582	rs3818224	rs2273530	rs6095397	rs2281582	rs730544	rs1884890	rs6019601
ARFIP1	ARFIP1	rs4305500	rs7680002	rs4490441	rs4696360	rs9993949	rs7677027
ARFRP1	ARFRP1	rs6011040	rs1291211
ARG1	ARG1	rs17657775	rs3850245
ARG2	ARG2	rs17104512	rs6573790
ARHGAP10	ARHGAP10	rs4835093	rs6535556	rs17023744	rs10519914	rs6822971	rs9332471	rs11729081	rs1119887	rs4835456	rs10519917	rs12650219	rs4240338	rs4240339	rs7655236	rs893023	rs10022144	rs12498257	rs4240342	rs17614025	rs12513192	rs17476057	rs893033	rs3990920	rs10030358	rs17024109	rs7685779	rs41515750	rs11937178	rs4835111	rs11934409	rs41435251	rs187005	rs168367	rs6820696	rs2358181	rs6815620	rs35133175	rs9684012	rs41320648	rs10003349	rs12643170	rs17676286	rs6535574	rs6838916	rs6845865	rs17024291	rs12650033	rs12641157	rs7660368	rs6824449	rs11728788	rs11933380
ARHGAP11B	ARHGAP11B	rs2046362	rs6493215	rs8028519
ARHGAP12	ARHGAP12	rs10508768	rs1041544	rs7092454	rs2799021	rs2799020	rs2799019	rs2799009	rs2246715	rs2808081	rs16932769	rs2808073	rs2491271	rs16932779	rs16932781	rs12256714	rs3847414
ARHGAP15	ARHGAP15	rs354706	rs354707	rs354714	rs9917392	rs10189773	rs16858647	rs354694	rs10176686	rs1869009	rs6749607	rs10496943	rs6758942	rs6743877	rs6728893	rs11895997	rs6729942	rs6430007	rs6430009	rs13032052	rs17812607	rs7597991	rs13004383	rs10496944	rs34115462	rs10496945	rs13035017	rs13025486	rs6719609	rs6747717	rs9677486	rs9677495	rs16858944	rs2890701	rs16858984	rs7605182	rs13403353	rs41429953	rs12691674	rs7560287	rs17229397	rs12621976	rs17772339	rs2890714	rs16822400	rs16822403	rs6707980	rs7597018	rs2381466	rs13405986	rs2381474	rs11897813	rs16822474	rs7605635	rs7608859	rs4608463	rs7608024	rs16822543	rs2271773	rs10803492	rs10803493	rs12478952	rs4129947	rs10928180	rs7561228	rs10207679	rs6732131	rs11889899	rs4525633	rs11694505	rs6731747	rs6745691	rs6750323	rs4662339	rs4334442	rs7606634	rs4325696	rs4662343	rs11898289	rs2030213	rs6430038	rs12992706	rs1533526	rs11690204	rs4146022	rs1517914	rs16822842	rs12691686	rs6750487	rs13001543	rs1980207	rs12691689	rs10928195	rs13391855	rs6708276	rs2381553	rs10198845	rs7560928	rs2048957	rs2292834	rs16822962	rs4146023	rs13005371
ARHGAP17	ARHGAP17	rs17624477	rs4787658	rs8045868	rs8045281	rs7205696	rs8051830	rs17702912	rs9926676	rs11074663	rs8056443	rs17624671	rs11074665	rs9889188	rs891842
ARHGAP18	ARHGAP18	rs4504494	rs9385502	rs9402145	rs9321174	rs4604290	rs7753754	rs9483048	rs4310078	rs13217271	rs6931247	rs13193932	rs4479964	rs9388721	rs9402156	rs9402157	rs17811901	rs9375652	rs4341028	rs6920979	rs1073246	rs11757701	rs11154491	rs10872345	rs1041915	rs17057622	rs1894642	rs17057640	rs763132	rs17057651	rs17383351	rs2068685	rs17057685	rs17057688
ARHGAP19	ARHGAP19	rs10748691	rs12244658	rs701820	rs11189044	rs11189045	rs793517	rs793514	rs2297987	rs2861875	rs1253406	rs2265598	rs2250134	rs793519	rs701822	rs11189092
ARHGAP20	ARHGAP20	rs17111435	rs11823036	rs2023	rs3741338	rs10736450	rs7935395	rs10488767	rs10488768	rs4388918	rs7128565	rs326949	rs4583006	rs2053867	rs2077943	rs11213558	rs17111661	rs7929970	rs1540746
ARHGAP21	ARHGAP21	rs7907277	rs6482407	rs3748221	rs11014172	rs11014177	rs11014180	rs4748959	rs10764482	rs4147179	rs12220759	rs7098723	rs7918319	rs7070456	rs7079878	rs10828685	rs10828686	rs4415644	rs7897303	rs16924942
ARHGAP22	ARHGAP22	rs2889611	rs10857570	rs4838592	rs3867450	rs10776605	rs4838594	rs4838596	rs7069220	rs17010496	rs10857580	rs3889332	rs17010537	rs1077960	rs7091343	rs10857582	rs11812546	rs12768718	rs6537565	rs7098760	rs11101349	rs41510345	rs7911247	rs10857590	rs11101366	rs11101368	rs10857592	rs4450130	rs11101370	rs11101377	rs12416305	rs17010618	rs10776614	rs10776615	rs1838570	rs1345111	rs1345109	rs1838579	rs1445167	rs2120909	rs1015920	rs1015921	rs4838626	rs10491042	rs10491041	rs10776618	rs11598598	rs1867589	rs1814478	rs2014513	rs1814477	rs41476347	rs1838577	rs1838576	rs4101281	rs7358032	rs1867588	rs11599380	rs1075811	rs1075809	rs1075808	rs17010841	rs17010845	rs3851548	rs4320911	rs3843000	rs1445164	rs12218054	rs10776628	rs11101395	rs7914253
ARHGAP24	ARHGAP24	rs17010502	rs1161263	rs1161262	rs7667098	rs7688778	rs2623767	rs2623770	rs7695033	rs10021805	rs6814897	rs12506596	rs17389300	rs6531840	rs9884932	rs4693716	rs9994986	rs28481407	rs11943623	rs1482088	rs1564559	rs10000472	rs1384135	rs1384134	rs11097065	rs12640411	rs12644260	rs2062099	rs1026874	rs17392334	rs17010622	rs17010642	rs4315779	rs11735639	rs13152150	rs7659017	rs12509904	rs6531858	rs1482086	rs6531859	rs7376588	rs17393306	rs343863	rs343862	rs343861	rs41477846	rs13108523	rs41527748	rs7676486	rs6813860	rs343849	rs2601857	rs10516755	rs4693125	rs6823010	rs17010756	rs12507272	rs13110649	rs17010795	rs2869382	rs2869383	rs12054628	rs13150113	rs16995986	rs7680588	rs9993320	rs17010857	rs17395020	rs1452681	rs7683733	rs7662174	rs958800	rs7671129	rs2014912	rs17010957	rs10516761	rs17395916	rs17010991	rs11097076	rs345363	rs3796625	rs345364	rs345366	rs6834349	rs345341	rs1901675	rs2665873	rs7688236	rs7693916	rs17011143	rs17410455	rs35900112	rs9307013	rs346515	rs28713621	rs346500	rs346501	rs346502	rs16996018	rs17011240	rs346507	rs346482	rs11097084	rs7356433	rs6838333	rs12500273	rs1156557	rs11930571	rs346471	rs11943603	rs12507178
ARHGAP25	ARHGAP25	rs10174331	rs10175092	rs7608597	rs10176108	rs4854506	rs4068868	rs10173408	rs10173586	rs4627611	rs6747342	rs1878896	rs6546435	rs2311413	rs11677065	rs11694733	rs11694785	rs13000568	rs939058	rs6743599	rs6714065	rs939060	rs11897459	rs17545022	rs7605681	rs11689198	rs6707620
ARHGAP26	ARHGAP26	rs6894433	rs6861836	rs11749540	rs7710883	rs415786	rs3733734	rs392926	rs713141	rs398067	rs35303	rs40128	rs252455	rs252454	rs252453	rs252464	rs35296	rs10053874	rs462586	rs9686719	rs17099608	rs6868027	rs6872858	rs12513965	rs10044036	rs12517199	rs3733732	rs11956107	rs12519983	rs447923	rs10039856	rs10515517	rs6580260	rs401531	rs389008	rs2304041	rs153172	rs28304	rs7705560	rs409509	rs830532	rs712161	rs7723139	rs712166	rs3797081	rs3797080	rs37189	rs3776403	rs712172	rs37185	rs712176	rs712177	rs26697	rs252234	rs42464	rs712181	rs40360	rs712186	rs37207	rs173750	rs698288	rs712187	rs37200	rs17099768	rs3776372	rs17099779	rs3822398	rs11167798	rs245850	rs10875598	rs7723504	rs245820	rs190313	rs246664	rs3776352	rs3822394	rs3776349	rs2190779	rs3776338	rs3776331	rs3776329	rs17099857	rs246642	rs10060327	rs3776315	rs2398613	rs10875600	rs3776309	rs7709171	rs17099984	rs10045199	rs17287593	rs185023	rs173497	rs3776292	rs246600	rs6580274	rs1438733	rs258799	rs258801	rs121882	rs258804	rs258810	rs194490	rs6887887	rs258811	rs853169	rs2578602	rs258795	rs17287641	rs41517244	rs258778	rs258777	rs17100090	rs17209139	rs853162	rs1010109	rs258759	rs258767	rs7720909	rs3776232	rs7727174	rs12109718	rs2028267	rs2028268	rs17100139	rs3776227	rs17100148	rs7720812	rs6895485	rs33384	rs33385
ARHGAP27	ARHGAP27	rs1230094	rs732589	rs1230103	rs12947718
ARHGAP28	ARHGAP28	rs16950609	rs9303989	rs9303990	rs8094429	rs6506446	rs6506447	rs12954618	rs12456682	rs12454957	rs9953610	rs9953621	rs11081279	rs4798499	rs7243173	rs4798505	rs488370	rs547779	rs17515951	rs609843	rs503291	rs16950747	rs4798508	rs4798509	rs12971163	rs4239328	rs4797264	rs4798512
ARHGAP29	ARHGAP29	rs1411700	rs1411701	rs1048866	rs1999272	rs6684982	rs17111203	rs11577575	rs1411703	rs6657063	rs1330860	rs7548077	rs7554714	rs1999270
ARHGAP30	ARHGAP30	rs2774279	rs10737178
ARHGAP5	ARHGAP5	rs17091619
ARHGAP6	ARHGAP6	rs16986367	rs2283706	rs6530432	rs2238902	rs2897589	rs5934988	rs5934989	rs3810738	rs946252	rs5978431	rs10449065	rs17281073	rs5933886	rs5979403	rs17327767	rs10521617	rs5935085	rs5978438	rs5935108	rs5978441	rs7472994	rs5933905	rs11095551	rs5979431	rs5979435	rs5935130
ARHGAP8	ARHGAP8	rs5765916	rs5765917	rs1077164	rs1077166	rs5765924	rs5765930	rs6006854	rs763217	rs41368848	rs2016013	rs16992699	rs743895	rs132404	rs3213550	rs132438	rs132450	rs5764990	rs5765989	rs1557557	rs1557558	rs5766004	rs5766005	rs9614929	rs8141569	rs5766029	rs16992816	rs5012765	rs1076933	rs16992880	rs6007306	rs9626565	rs9626568	rs41487149	rs1544278	rs2285122	rs7286363	rs6007316	rs5766113	rs7289868	rs4823400	rs8881	rs2071763	rs2213530	rs737627
ARHGDIB	ARHGDIB	rs921	rs16910402	rs16910408	rs4763407	rs10492147	rs918124	rs1861697	rs2430719	rs7966504
ARHGEF1	ARHGEF1	rs11883018
ARHGEF10	ARHGEF10	rs11136428	rs11136429	rs4641109	rs17756439	rs9802017	rs17064302	rs6992502	rs7015432	rs11136435	rs10091778	rs2294031	rs11136437	rs13252399	rs7011997	rs3735872	rs6558559	rs6990264	rs4292733	rs6420198	rs7826500	rs3758004	rs12681485	rs755542	rs7014554	rs7015000	rs28485777	rs17750307	rs13280012	rs17829826	rs41379944	rs12548089	rs4379489	rs7004405	rs17756915	rs11136442	rs7386814	rs2272611	rs17683288	rs17064407	rs2280823	rs4876271	rs7386942	rs6984824
ARHGEF10L	ARHGEF10L	rs2477734	rs2248697	rs2248713	rs41530444	rs1408953	rs17427202	rs2256500	rs2256787	rs2257121	rs1193339	rs3753377	rs3766309	rs1109875	rs12067869	rs17469160	rs7528550	rs7531556	rs12143113	rs2354291
ARHGEF11	ARHGEF11	rs12402294	rs16837847	rs12136088	rs1006168	rs1007604	rs6427339	rs6427340	rs3737599	rs11264593	rs16837949	rs10908528	rs9787126	rs12405102	rs1750802	rs866069	rs7532841
ARHGEF12	ARHGEF12	rs10502235	rs10892563	rs17123846	rs17123848	rs17123851	rs11217838	rs661139	rs12284391	rs41527451	rs41334351	rs632137	rs10790381	rs11217854	rs7933086	rs7948928	rs4373935	rs4381380	rs4537767	rs4938805	rs41478048	rs558685	rs7943147	rs11217872	rs7110955	rs41508654	rs2305010	rs10790383	rs7120174	rs35912781
ARHGEF15	ARHGEF15	rs2270445	rs1045161
ARHGEF16	ARHGEF16	rs2487681
ARHGEF17	ARHGEF17	rs3741149	rs2027763	rs7113420	rs7123298	rs625572	rs7342205	rs7930880	rs7130689
ARHGEF18	ARHGEF18	rs4804577	rs11882769	rs11882682	rs11879232	rs4804596	rs6603155	rs6603060	rs8110029	rs17255882	rs8102136	rs12979990	rs7245775
ARHGEF19	ARHGEF19	rs221032	rs221035	rs221049	rs12751725
ARHGEF2	ARHGEF2	rs2016251
ARHGEF3	ARHGEF3	rs17057230	rs6765444	rs3821412	rs41519844	rs7635478	rs10510788	rs17288908	rs2171858	rs2171857	rs902226	rs17235719	rs4681859	rs7611544	rs983739	rs4499565	rs17216789
ARHGEF4	ARHGEF4	rs6430431	rs6718816	rs11687441	rs4850137	rs12470817	rs10153570	rs4377367	rs6738931	rs1878640	rs12466662	rs6430518	rs7606538	rs10179717	rs6430526	rs13389963	rs10928516	rs7578416
ARHGEF5	ARHGEF5	rs720475	rs1635079
ARHGEF6	ARHGEF6	rs2181135	rs473838	rs529096	rs630967
ARHGEF7	ARHGEF7	rs831145	rs10851257	rs7319785	rs9522137	rs831159	rs9515379	rs831165	rs7337260	rs831167	rs7998332	rs7330975	rs7334196	rs7987430	rs2027581	rs1164270	rs3783088	rs9522166	rs9522168	rs1555755	rs9515397	rs9560015	rs2182064	rs9522173	rs7985658	rs2296352	rs7328930	rs6492351	rs9515399	rs4773340
ARHGEF9	ARHGEF9	rs34355157
ARID1A	ARID1A	rs4589135	rs7514052	rs12735646	rs11247596
ARID1B	ARID1B	rs533589	rs17087777	rs17087781	rs9397970	rs12199332	rs176375	rs182308	rs287878	rs9397973	rs693903	rs287916	rs17054612	rs287903	rs287899	rs287913	rs9384506	rs9372021	rs6557512	rs6903671	rs184074	rs9384510	rs9384511	rs287940	rs6935886	rs9480409	rs6901717	rs6906983	rs41470249	rs2038623	rs10485203	rs9969052	rs41321950	rs6940739	rs41487150	rs7741196	rs12191236	rs7767829	rs9384524	rs17087995	rs10485200	rs12205414	rs17054622	rs12206666	rs17088010	rs11156134	rs9372035	rs6928411	rs6913825	rs6902173	rs17344196	rs6904955	rs12663721	rs17344487	rs6912493	rs17088074	rs12197388	rs6902167	rs4318894	rs17088106	rs9371448	rs10485198	rs6909952	rs6917698	rs12197272	rs17088160	rs9480447	rs9397997	rs17165188	rs1535092	rs17165219	rs7750704
ARID2	ARID2	rs2193749	rs2059405	rs7316454	rs7310702	rs35125
ARID3A	ARID3A	rs350146	rs758207	rs10414193	rs10415976
ARID3B	ARID3B	rs16953854	rs8028430	rs10459648	rs16970170	rs8041357	rs11629946	rs7497036
ARID4A	ARID4A	rs2348073	rs7151036
ARID4B	ARID4B	rs41323049	rs10802286	rs10157739	rs10924870	rs10489690	rs10924970	rs16832462	rs2093406	rs16832466	rs16832468	rs3765795	rs12117563	rs9787250	rs16832501	rs2891026	rs12060579	rs7540410	rs16832530	rs12739707	rs10925413	rs12040676	rs6688441
ARID5A	ARID5A	rs2579502	rs1011040	rs6576973
ARID5B	ARID5B	rs1806771	rs4948488	rs12571478	rs16916871	rs2893881	rs6479778	rs6479779	rs7073837	rs10994982	rs10994983	rs10821936	rs2393731	rs7902150	rs7907654	rs7087125	rs10995013	rs41344548	rs10995014	rs16916915	rs10821950	rs2393746	rs10821951	rs7922857	rs10509166	rs9633556	rs16916971	rs4948296	rs9415639	rs7913907	rs2393726	rs16916988	rs11599405
ARIH1	ARIH1	rs2577574	rs8038734	rs1160608	rs16957095
ARIH2	ARIH2	rs7653408
ARL1	ARL1	rs11555441	rs7133830
ARL11	ARL11	rs9316470
ARL15	ARL15	rs11950121	rs11739240	rs10077199	rs1027210	rs16881847	rs10513024	rs753124	rs11747933	rs702616	rs2035769	rs3776739	rs713209	rs713210	rs11738715	rs17250294	rs6898965	rs13187145	rs788512	rs697112	rs7726524	rs6884926	rs16881907	rs702639	rs702634	rs1664781	rs1694062	rs1664784	rs1664789	rs1628025	rs895356	rs1664793	rs1664794	rs16881958	rs12654393	rs6886510	rs6876198	rs255746	rs426659	rs255761	rs156823	rs6874524	rs11742692	rs156836	rs10074251	rs6867302	rs39883	rs156382	rs156436	rs10069374	rs448666	rs27877	rs16882227	rs1703368	rs7717368	rs156830	rs16882239	rs279744	rs7713087	rs16882281	rs157071	rs26610	rs26609	rs10057147	rs2441026	rs151806	rs2454916	rs278065	rs16882363	rs149542	rs702626	rs13153747	rs13172077	rs277341	rs26775	rs277336	rs277335	rs17413044	rs25854	rs3846492	rs181916	rs2783	rs1345815	rs7705101	rs3797252	rs16882447	rs10513041	rs9292042	rs17512701	rs3797232	rs388337	rs35920	rs1469096	rs35930	rs35931	rs16882580	rs35932	rs35955	rs35947	rs35941	rs35939	rs35938
ARL3	ARL3	rs3781571	rs3977736	rs7904252	rs7904396
ARL4A	ARL4A	rs1058268
ARL4C	ARL4C	rs10194289
ARL4D	ARL4D	rs8074099
ARL5A	ARL5A	rs1054883	rs16830400	rs13005519	rs17198087
ARL5B	ARL5B	rs10829156	rs16917628	rs10741127
ARL6	ARL6	rs7620134	rs11929025
ARL6IP2	ARL6IP2	rs17022549	rs17022556	rs12712583	rs1026088	rs6738197	rs4589732	rs17022606	rs11687878
ARL6IP5	ARL6IP5	rs6549184	rs3796213	rs1051901	rs1131960
ARL6IP6	ARL6IP6	rs16831742
ARL8A	ARL8A	rs16849710	rs17488131
ARL8B	ARL8B	rs6772815	rs11929290	rs11714002	rs459289
ARL9	ARL9	rs6554358	rs6832278	rs41499049
ARMC1	ARMC1	rs14213	rs1053088	rs7823840	rs7006732
ARMC10	ARMC10	rs2041949	rs2193418
ARMC2	ARMC2	rs1409991	rs948522	rs948521	rs1260749	rs7454060	rs1268055	rs2768541	rs2806364	rs2768535	rs2806371	rs17069971	rs2806372	rs13219800	rs2754821	rs2754822	rs2806352	rs2768558	rs9398182	rs17070056	rs1887414
ARMC3	ARMC3	rs2364867	rs16916138	rs16916144	rs11013200	rs7918553	rs1171136	rs9665603	rs10764367	rs17440393	rs11013210	rs16922868	rs7084413	rs10828389	rs7099925	rs7070539	rs11013238	rs12252340	rs723758	rs11013264	rs12269212	rs1343071	rs12256227	rs12260464	rs11013266
ARMC4	ARMC4	rs9651357	rs1061577	rs10763623	rs12355413	rs11006736	rs6481484	rs6481485	rs7078534	rs2225713	rs1889522	rs16928376	rs16928380	rs16928382	rs16928385	rs1556642	rs4749273	rs1334719	rs7907500	rs2297646	rs1970631	rs3802517	rs7074562	rs2368268	rs7896951	rs11596400	rs7089040	rs3808909	rs16928444	rs10826380
ARMC6	ARMC6	rs8106146	rs10422058	rs929215
ARMC7	ARMC7	rs1531564	rs8082005	rs750844	rs899316	rs4789143	rs4789144
ARMC8	ARMC8	rs6789862
ARMC9	ARMC9	rs16827863	rs3731776	rs10181630	rs6437008	rs1729077	rs16827883	rs6437009	rs9679430	rs9677476	rs13418346	rs3806546	rs2053921	rs6437011	rs17625594	rs6753112	rs1669081	rs1669084	rs6719593	rs1729089
ARMCX2	ARMCX2	rs2362161	rs6621137
ARMCX3	ARMCX3	rs16984391
ARMET	ARMET	rs4441646
ARMETL1	ARMETL1	rs6602768	rs11259365
ARNT	ARNT	rs12089548	rs16827741	rs10305714	rs10305710	rs10305706	rs3768015
ARNT2	ARNT2	rs9944177	rs2278702	rs16972076	rs5000770	rs1912	rs1374213	rs3901896	rs10519287	rs3848173	rs1979026	rs1979027	rs4778793	rs7168908	rs17788120	rs17225178	rs8027934	rs8041887	rs8028295	rs4778596	rs6495504	rs11072921	rs12439920	rs7162181	rs4778803	rs4128219	rs4238523	rs11856273	rs7167664	rs7169055	rs7172094	rs6495506	rs4778811	rs4778823	rs8033706	rs7172548	rs4459508
ARNTL	ARNTL	rs1481892	rs4414197	rs4146387	rs4757141	rs11022750	rs11022753	rs7925101	rs10500779	rs10766073	rs2166693	rs9633835	rs16912741	rs16912743	rs7947951	rs2100116	rs3816360	rs2290037	rs3816358	rs12363415	rs11022781
ARNTL2	ARNTL2	rs17497683	rs11048977	rs11048979	rs1037925	rs2968758	rs2927030	rs11048983	rs12582393	rs4964058	rs11048988	rs17413842	rs4964059	rs3794272	rs6487606	rs7300833	rs4409932	rs4931075	rs499675
ARPC1A	ARPC1A	rs10247946	rs17161687
ARPC1B	ARPC1B	rs9969217	rs17161652	rs17161662	rs11978582	rs10247946	rs17161687	rs17161698	rs41385645
ARPC2	ARPC2	rs6733051	rs16858885	rs7558119	rs9288536	rs9789363	rs9288537	rs7605980	rs6436047	rs6436048	rs16858894	rs13430006
ARPC5	ARPC5	rs2254972	rs6673809
ARPC5L	ARPC5L	rs10986471	rs1051358
ARPM1	ARPM1	rs2068178
ARPP-19	ARPP-19	rs17651731	rs17614428	rs41435744	rs11858238	rs1616311	rs1724610	rs8029846	rs8034728
ARPP-21	ARPP-21	rs9860326	rs17033610	rs4678788	rs3213953	rs6799641	rs17201627	rs4678789	rs12632607	rs11129660	rs11129662	rs1513479	rs1513472	rs17033672	rs17280201	rs6779091	rs3772395	rs3772396	rs9872664	rs11718987	rs9824036	rs1963934	rs9311105	rs35102908	rs4678802	rs4678803	rs41478951	rs6550367	rs2305234	rs17033738	rs6801590	rs17033748	rs9865772	rs13326437	rs17033755	rs17228111	rs9311109	rs1378479	rs2016955	rs2016975	rs17030126	rs13085908
ARR3	ARR3	rs17264923
ARRB1	ARRB1	rs17133858	rs41429652	rs512797	rs578130	rs553664	rs10899084	rs7102524	rs2371216	rs529513	rs657561	rs472112	rs576014	rs518232	rs11236393	rs7929974	rs17133921	rs533085	rs616191	rs17133939	rs12278108
ARRB2	ARRB2	rs2089480	rs2089482
ARRDC2	ARRDC2	rs7255589	rs17724502	rs438735
ARRDC4	ARRDC4	rs2087658	rs3803386	rs1043372	rs1043374	rs6496273	rs964672
ARSA	ARSA	rs3091400	rs6151429
ARSB	ARSB	rs2173012	rs6871810	rs16875913	rs12522844	rs7711802	rs10514108	rs12054837	rs17219410	rs6453417	rs3857405	rs10058261	rs10454897	rs4703764	rs41380947	rs4704526	rs10942869	rs25413	rs12522878	rs10805921	rs751508	rs894063	rs3114496	rs11748603	rs3114492	rs376749	rs17220759	rs180049	rs6893857	rs337884	rs337883	rs4704532	rs337879	rs337876	rs337875	rs10474569	rs11738153	rs378912	rs17221983	rs16876106	rs337894	rs337887	rs337841	rs337840	rs168091	rs337865	rs2919649	rs421734	rs16876147	rs10514114	rs12153089	rs6453423	rs7731315	rs7730428	rs6897944	rs1841991	rs336520	rs1717570	rs163129	rs7705926	rs163133
ARSD	ARSD	rs9334	rs5982925
ARSE	ARSE	rs5982925	rs211640
ARSF	ARSF	rs6641686	rs1454500	rs5939446	rs5983012	rs5982644	rs1869562
ARSG	ARSG	rs7210814	rs3744307	rs7222013	rs9910901	rs8080714	rs7226099	rs758151	rs740452	rs10445209	rs9890694	rs17774757	rs17701598	rs12937830	rs17739194	rs9910816	rs2041981	rs6501399	rs1558877	rs8068710	rs8080555	rs4090488	rs12452883	rs12945290	rs11655081	rs16972924	rs7342975	rs9972951	rs7208111	rs6501429
ARSH	ARSH	rs11152555	rs5982635
ARSI	ARSI	rs17111118	rs1465689
ARSJ	ARSJ	rs12644014	rs13110620	rs17046591	rs6822640	rs6533728	rs6533729	rs10034790	rs6829301	rs9917901	rs11098209	rs11098210	rs13111878	rs9995239	rs9995469	rs12645879	rs11729278	rs17677317	rs13126699	rs11725460	rs7679911	rs7658266	rs7658304	rs766183	rs17484427	rs10012206	rs17621017	rs2374219	rs7673387	rs17677558	rs17046686	rs6827199	rs12504027	rs7437956	rs17621089	rs17677624
ARSK	ARSK	rs2161258	rs3948561	rs17084933
ART1	ART1	rs7123164	rs925696	rs10834744
ART3	ART3	rs10019066	rs9998233	rs41349449	rs41411447	rs17001352	rs17001367	rs7675618	rs13131187	rs7654988	rs6532189	rs11097232	rs17001390	rs17001396	rs4241587	rs4339237	rs7664821	rs4408983
ART4	ART4	rs10772807	rs2287226	rs2287227	rs11056201	rs11056202
ART5	ART5	rs2271589
ARV1	ARV1	rs10864648	rs10864649
ARVCF	ARVCF	rs1110477	rs887200	rs887201	rs2073746	rs11089325	rs2073743	rs41458445
AS3MT	AS3MT	rs10509760	rs3740393	rs11191438	rs10786719	rs3740390	rs41411147	rs11191445	rs11191454	rs10748835	rs7897654
ASAH1	ASAH1	rs7013807	rs6981333	rs383855	rs17126188	rs17126190	rs10112857	rs7387912	rs2073574	rs7834136	rs6586684	rs7460992	rs3753116	rs35573135	rs7465287	rs7462991	rs7833836	rs7460605	rs13282042	rs7825215	rs7824280	rs7825389	rs11986226	rs2283119	rs35198466	rs10108779	rs2213909	rs13266001
ASAH2	ASAH2	rs7076242	rs10825481	rs1369864	rs2043614	rs2060562	rs2813306	rs2813305	rs7091407	rs7071083
ASAH3	ASAH3	rs7260240
ASAH3L	ASAH3L	rs10119829	rs10811179	rs7020745	rs10123805	rs10118371	rs10964127	rs7046518	rs7021844	rs10964136	rs10811184	rs10120186	rs12348754	rs16937530	rs10757059	rs2383096
ASAHL	ASAHL	rs7664613	rs2047985	rs6532026	rs2047987	rs17001210	rs17001217	rs10518142
ASAM	ASAM	rs7949414	rs7941144	rs11218961	rs7113273	rs11218980	rs12283819	rs11218991	rs11605822	rs2169355	rs7130674	rs12280662	rs12278689	rs12278752	rs10790556	rs9943547	rs9943585	rs10400330	rs10790557	rs10892975	rs11219037	rs10502265	rs7933163	rs10790558	rs7102292	rs10502266	rs11828777	rs7928609	rs7929006	rs17737079	rs1944605	rs2002871	rs6589973
ASB1	ASB1	rs515412	rs558553	rs483166	rs579861	rs518873	rs520765	rs472357	rs2278768	rs477041
ASB10	ASB10	rs12533831	rs10241160
ASB11	ASB11	rs5935925	rs6628943	rs5935932	rs5935942	rs7878777
ASB14	ASB14	rs3087684
ASB15	ASB15	rs4731112
ASB16	ASB16	rs7213436
ASB17	ASB17	rs946163	rs12043473	rs12410373	rs1770889	rs1770888	rs1770887	rs1796812
ASB18	ASB18	rs13398522	rs7586543	rs7589642	rs10177825	rs2034669	rs13401104	rs1530955	rs11887959	rs10929168	rs10929173	rs1377446	rs10929177	rs10204147	rs1530952	rs6727328	rs2219063
ASB2	ASB2	rs2236239	rs941481	rs3790053	rs3790051	rs4243701	rs2180085	rs3790050	rs3765492	rs941483	rs2402378	rs1950347	rs1950348	rs941486	rs2896252
ASB3	ASB3	rs7557799	rs6743627	rs17045125	rs7583622	rs11681941	rs10190578	rs6705712	rs6714424	rs3755119	rs10188142	rs10490468	rs3821081	rs3821080	rs3770393	rs12613353	rs10205606	rs2287340	rs2692533
ASB4	ASB4	rs3779491	rs17703967	rs2078990	rs3779489	rs10279960	rs6958950	rs7798235
ASB5	ASB5	rs10026173	rs6814870	rs13131036	rs17062649	rs2128427	rs7664620	rs2128423	rs4589981	rs4690671	rs17679194	rs4690672	rs17062670	rs17628329	rs7668503
ASB7	ASB7	rs11856446	rs6598366	rs6598367	rs7162990	rs6598368	rs10431863	rs1565750	rs4465593	rs6598370	rs4965692
ASB8	ASB8	rs8804	rs11168428
ASB9	ASB9	rs2291123	rs6527396	rs6418672	rs12687579
ASCC1	ASCC1	rs3780944	rs1668156	rs7090800	rs7072673	rs16929671	rs7097028	rs751207	rs1245516	rs11000201	rs11000205	rs7088203	rs12098424	rs11000212	rs11000213	rs11000214	rs10823907	rs7920821
ASCC2	ASCC2	rs140147	rs5752962	rs2240366	rs81800	rs5752964	rs17711508	rs3958025	rs5752968
ASCC3	ASCC3	rs240783	rs240785	rs2398132	rs12206564	rs1875400	rs7452753	rs240154	rs239243	rs17306522	rs9386226	rs17060852	rs239203	rs9399652	rs12660722	rs9373571	rs10485138	rs239211	rs11155596	rs1039031	rs7761055	rs6925086	rs6909880	rs4840152	rs9390671	rs4840153	rs12174806	rs6902414	rs9390685	rs1552935	rs2055162	rs10457849	rs9386257	rs9485410	rs9386258	rs17672397	rs705593	rs9399696	rs9485417	rs9386259	rs705607	rs4840157
ASCC3L1	ASCC3L1	rs17420101	rs17479466	rs772178
ASCL1	ASCL1	rs1463822
ASCL2	ASCL2	rs10831677
ASCL3	ASCL3	rs10840151	rs7396042	rs9300096	rs3751063	rs3763912	rs2742495	rs11042134	rs2742493
ASCL4	ASCL4	rs11113470
ASF1A	ASF1A	rs11153778
ASF1B	ASF1B	rs7249561
ASGR2	ASGR2	rs12951306
ASH1L	ASH1L	rs11264363	rs5005770	rs959485	rs1325908	rs11264375
ASH2L	ASH2L	rs2517399	rs1111460	rs2720044	rs2517396	rs2517397	rs2275957
ASIP	ASIP	rs819144
ASL	ASL	rs160643
ASMT	ASMT	rs6588806	rs6588807	rs6588810	rs4484874	rs5989843
ASMTL	ASMTL	rs4618891	rs5949032
ASNA1	ASNA1	rs8177491	rs8177495
ASNS	ASNS	rs9640651	rs2237289	rs1049674	rs11486966	rs3757674
ASNSD1	ASNSD1	rs2289226	rs6742212	rs10931429
ASPA	ASPA	rs11078451	rs9910285	rs9904168	rs17762979	rs923375	rs923376	rs11653068	rs16953091
ASPH	ASPH	rs16918881	rs7013189	rs17200553	rs16927444	rs6980640	rs41469447	rs7840370	rs10504329	rs16927460	rs17201182	rs41397746	rs4738905	rs4237044	rs4737588	rs16927481	rs4483150	rs41493344	rs4737589	rs7839363	rs3802288	rs4400380	rs6471958	rs11774171	rs6984604	rs16927566	rs16927574	rs10097114	rs10957195	rs16927634	rs4738910	rs7823222	rs6471964	rs11997478	rs4738911	rs2350621	rs2350580	rs2350587	rs7816208	rs16918887	rs11990408	rs7836999	rs6984286	rs13275910	rs2350920
ASPHD2	ASPHD2	rs1000815	rs6519650	rs1046453	rs11913750	rs16982107	rs3213582
ASPM	ASPM	rs1332660	rs3891964	rs6703400	rs10922168	rs6676084
ASPN	ASPN	rs10820978	rs4744133
ASPSCR1	ASPSCR1	rs4796860
ASRGL1	ASRGL1	rs10501332	rs2513077	rs10792346	rs10897266	rs10897267	rs2958531	rs2958532	rs11231073
ASS1	ASS1	rs4740158	rs476067	rs1215971	rs596317	rs480313	rs12555797	rs10901080	rs580228	rs553696	rs17147029	rs544701
ASTE1	ASTE1	rs41449644	rs7641006	rs6772562	rs17330404
ASTL	ASTL	rs2692894	rs1168965	rs41320144
ASTN1	ASTN1	rs10913265	rs6413830	rs6425398	rs12125009	rs4652197	rs4652199	rs2072934	rs16850299	rs17313104	rs4652201	rs4652202	rs10913271	rs6685449	rs10913273	rs6664879	rs7555335	rs9659386	rs6425402	rs2223298	rs6664184	rs16850369	rs10913275	rs1016612	rs4652206	rs11587780	rs6659737	rs972633	rs2205888	rs1028317	rs6696032	rs2072836	rs1033408	rs2076073	rs2067038	rs16850453	rs2235301	rs12131748	rs227984	rs10798491	rs10913281	rs10913282	rs12569184	rs227995	rs2142756	rs16850555	rs16850561	rs10798494	rs10913287	rs12135256	rs6668092	rs228020	rs4650956	rs4652220	rs6682507	rs2223301	rs742123	rs41480245	rs6672689	rs10913289	rs4652222	rs4652223	rs35923165	rs7416836	rs16850689	rs6667588	rs2861887	rs2205788	rs6425407	rs6678480	rs4370732	rs12732164	rs11583509	rs1028305	rs7521610	rs17314087	rs6425412	rs16850728	rs17379768	rs227521	rs227519	rs10798497	rs10047146	rs10489307	rs972484	rs1402640	rs10913291	rs12094495	rs11577430	rs2014384	rs10798503	rs6425414	rs7515582
ASTN2	ASTN2	rs1507903	rs3747830	rs3747831	rs3747832	rs9299239	rs1507909	rs6478237	rs1396043	rs7024559	rs1396042	rs10983156	rs7038774	rs4837540	rs10983184	rs10983186	rs10759842	rs10983187	rs10983190	rs17220352	rs8181228	rs10983196	rs1475057	rs4837584	rs888398	rs4836749	rs4836752	rs10983233	rs4836760	rs41367150	rs1467553	rs10739468	rs10983238	rs10983240	rs16933690	rs7856625	rs7872204	rs7861978	rs10983252	rs1358859	rs6478245	rs4836776	rs16933744	rs4837658	rs10983260	rs4837659	rs10983262	rs10983264	rs2295741	rs10491578	rs16933758	rs1885245	rs16933765	rs16933774	rs1814199	rs1596101	rs803922	rs803925	rs803926	rs16933792	rs803927	rs10817917	rs803929	rs10817918	rs803893	rs2900132	rs16933793	rs811689	rs1570205	rs2165555	rs11790014	rs803939	rs803938	rs803919	rs803917	rs803916	rs10983312	rs1441748	rs10983314	rs719534	rs2416568	rs7870984	rs10983319	rs10983320	rs756118	rs894206	rs1441747	rs9657672	rs10817928	rs10491577	rs10983334	rs2416570	rs10118266	rs10733619	rs10983337	rs10983338	rs7020460	rs1372330	rs10983339	rs10733620	rs1372331	rs930465	rs2119687	rs2038964	rs10759856	rs10081687	rs10983341	rs1372332	rs10817931	rs7858285	rs4836851	rs1822199	rs10759859	rs41448244	rs4837863	rs4837864	rs10759860	rs10732198	rs10739474	rs8181035	rs36105701	rs41518847	rs7853590	rs10983357	rs1155556	rs1556481	rs965564	rs1326805	rs2416572	rs10759862	rs10733623	rs943304	rs943303	rs7866077	rs7852640	rs943311	rs6478257	rs7849242	rs1969918	rs943307	rs10124883	rs2182552	rs10491574	rs2026586	rs2026587	rs7034422	rs10759872	rs3849137	rs16934021	rs10983398	rs16934036	rs7042929	rs7029188	rs10513278	rs11788987	rs16934053	rs10817960	rs1929009	rs10983408	rs10983409	rs17395976	rs3983295	rs12345430	rs12337270	rs10759876	rs10817966	rs3849144	rs16934099	rs2210142	rs7021489	rs12350176	rs16934119	rs1888286	rs10817968	rs1928980	rs16934138	rs1928984	rs1928985	rs10817970	rs1928993	rs1928995	rs4330756	rs944321	rs1928997	rs1928998	rs7848841	rs10983448	rs4475577	rs7042036	rs10817972	rs10759884	rs10759885	rs2418446	rs7866402	rs1334091	rs2225361	rs7854696	rs10759889	rs7857377	rs7042762	rs7042470	rs16934230	rs9697197	rs9697211	rs1334078	rs10983472	rs10983479	rs10119031	rs10118996	rs871126	rs944976	rs6478277	rs6478278	rs10121565	rs7848256	rs10983490	rs7032395	rs10983505	rs10983506	rs7034790	rs3892281	rs1108381	rs1889318	rs1105892	rs17308701	rs10983521	rs10983525	rs944981	rs944979	rs10817996	rs11789158	rs17309095	rs11789213	rs1572156	rs998073	rs997348	rs1889317	rs1413413	rs4614069	rs10818002	rs12552667	rs1591256	rs1537526	rs1413411	rs16934355	rs1572154	rs1413410	rs6478282	rs928641	rs1413409	rs977937	rs10983560	rs10983562	rs7867405	rs4838269	rs16934381	rs958804	rs7856971	rs1572301	rs915282	rs9299249	rs1029184	rs1016730	rs1016731	rs10983577	rs7043970	rs1160245	rs1335405	rs870026	rs41323346	rs870027	rs871120	rs6478298	rs1335409	rs16934422	rs10465132	rs10983579	rs10983580	rs3901974	rs1572305	rs1335415	rs10983587	rs10210302	rs6752107	rs6431654	rs6737398	rs3828309	rs7600743	rs7585217	rs3792106	rs4663396	rs11890449	rs6431262	rs11679064	rs4663421
ATG16L2	ATG16L2	rs4944804	rs891655
ATG2A	ATG2A	rs7102350	rs35079323	rs628595	rs601805	rs606412	rs677805
ATG2B	ATG2B	rs10134160	rs7150634	rs3809420	rs4900321	rs10141328	rs17093991	rs11160326	rs11160327	rs1280497
ATG3	ATG3	rs4682110	rs16859727	rs2933134	rs2638022	rs2638023	rs2705520	rs958935	rs16859775	rs2638026	rs2705554	rs16859787
ATG4A	ATG4A	rs807185	rs5973843	rs7061076
ATG4B	ATG4B	rs4247179	rs7600642
ATG4C	ATG4C	rs11208029	rs6587988	rs11208030	rs12122434	rs6587990	rs6686232	rs3737891	rs17123894	rs10159426	rs10889383	rs2366824	rs1981067	rs12128286	rs2803245	rs12125986
ATG4D	ATG4D	rs2360750
ATG5	ATG5	rs1322178	rs10484575	rs6920944	rs6930834	rs2299863	rs538557	rs12529488	rs3827644	rs796707	rs1769981	rs632686	rs633724	rs484621	rs12529626	rs547738	rs1624009	rs490010	rs501804	rs17066720	rs17066765	rs2763212	rs3804338	rs803362
ATG7	ATG7	rs2594966	rs346078	rs346081	rs1470612	rs2594995	rs4684065	rs11711175	rs17034318	rs11128547	rs4580536	rs1391903	rs4684774	rs9830784	rs7621218	rs7349536	rs9874535	rs11128550	rs2454512	rs2454511	rs2454509	rs9310383	rs4684782	rs2443716	rs2454513	rs17536147	rs9861286	rs2443701	rs2437686	rs6442260	rs2437685	rs2596815
ATG9A	ATG9A	rs3731885	rs9989854	rs908196
ATG9B	ATG9B	rs3730011
ATIC	ATIC	rs7578850	rs7585489	rs41501252	rs1880586	rs13005416	rs16853821	rs16853826	rs1997059	rs17514110	rs4673990	rs16853829
ATM	ATM	rs228591	rs2235000	rs4987945	rs11212570	rs624366	rs645485	rs4988023	rs4988068	rs227075	rs373759	rs17107969	rs419716	rs227041	rs664143	rs652541	rs3092993
ATMIN	ATMIN	rs1048194	rs12456	rs2602431	rs2911157	rs2970077	rs2602454	rs2549894
ATN1	ATN1	rs7296818	rs7310941
ATOH1	ATOH1	rs6532435	rs10009502
ATOH7	ATOH7	rs4746742
ATOH8	ATOH8	rs11126998	rs4832193	rs4832198	rs6746541	rs934776	rs2139198	rs869778	rs13402783	rs2366818	rs1370543
ATOX1	ATOX1	rs2915822
ATP10A	ATP10A	rs2930629	rs11853308	rs4906742	rs2066711	rs2066707	rs12442216	rs7175557	rs2291353	rs4906747	rs4906750	rs8043058	rs17116015	rs17555995	rs2066703	rs17667563	rs2014053	rs6576445	rs8032903	rs12324063	rs4906632	rs41490246	rs8029176	rs17116135	rs8037418	rs7359165	rs7359209	rs10220763	rs12148308	rs8035375	rs11161218	rs9806181	rs11639253	rs874489	rs872538	rs1867511	rs4906777	rs12907525	rs12591964	rs11161223	rs8041836	rs8041978	rs1822749	rs41523749	rs7177398	rs7182767	rs4906786	rs6576470	rs2197403	rs7163265	rs11630010	rs11856853	rs11634115	rs11637231	rs4906795	rs4423390
ATP10D	ATP10D	rs4438736	rs4508853	rs4695238	rs6815132	rs7680740	rs4530604	rs4292304	rs9654081	rs6835978	rs6823407	rs10033473	rs11728248	rs4305497	rs6857999	rs4694851	rs12503999	rs12374260	rs7682739	rs4296657	rs12651326	rs12502321	rs12502323	rs12498466	rs9291306	rs7686393	rs13127414	rs16860387	rs6447568	rs6825063	rs4342163	rs4145944
ATP11A	ATP11A	rs1865266	rs282595	rs425329	rs373653	rs413110	rs17121638	rs7982136	rs9577836	rs282592	rs9603947	rs9604441	rs17696153	rs9550218	rs9577855	rs7981466	rs365659	rs416168	rs7999349	rs41340450	rs3742230	rs17121789	rs9549574	rs7325522	rs10492684	rs1278776	rs4907464	rs1278768	rs1290177	rs9549601
ATP11B	ATP11B	rs9870317	rs9876014	rs529155	rs521829	rs472878	rs2971450	rs584074	rs10937103	rs1027874
ATP11C	ATP11C	rs2805901	rs5953621	rs1415887	rs3747365	rs12012817	rs6528651	rs1890241	rs2485732
ATP12A	ATP12A	rs3783069	rs2277422	rs1867767	rs1867768	rs17081002	rs6490973	rs7986361	rs895424	rs1867769	rs9553425	rs3783060
ATP13A1	ATP13A1	rs3794996	rs7257247
ATP13A2	ATP13A2	rs9435732	rs3738815	rs2076602	rs6684770	rs2647168	rs9435739
ATP13A4	ATP13A4	rs931432	rs2280476	rs6444717	rs6763501	rs6764121	rs7613433	rs2367612	rs13077551	rs4686638	rs9877998	rs12696666	rs12696667	rs6776949	rs6788448	rs9814777	rs9870655	rs7647975	rs13099487
ATP13A5	ATP13A5	rs1996494	rs2886980	rs4687399	rs9812880	rs12630096	rs7641152	rs7644587	rs7622598	rs10937578	rs1320153	rs11715170	rs3845934	rs3845935	rs6806913	rs10804953	rs6444705	rs6802760	rs11919228	rs6444711	rs12633921	rs7648423	rs4687417
ATP1A1	ATP1A1	rs1407716	rs12070283	rs41434350	rs41375647	rs12133039	rs12134095	rs10924078	rs41464748	rs41368849	rs7519176
ATP1A2	ATP1A2	rs2854247	rs10797059	rs1046995
ATP1A4	ATP1A4	rs16831469	rs17368402	rs4656889	rs12063738	rs12063789	rs2180750	rs11805919	rs881291	rs11265350	rs7519748	rs1935306	rs6427506	rs659235
ATP1B1	ATP1B1	rs12064234	rs926517	rs2032045	rs1200131	rs3766031	rs3766033	rs3766034	rs1040502	rs1040501	rs2143290	rs3766039	rs2982468	rs3766042	rs10919065	rs968304	rs1892094	rs1200158
ATP1B2	ATP1B2	rs1641523	rs1050540	rs1050541
ATP1B3	ATP1B3	rs9850595	rs16851892	rs2068229	rs2068230	rs9827902	rs3765155	rs2902146
ATP1B4	ATP1B4	rs5910842	rs6646667	rs2072452	rs2075099	rs3810745
ATP2A1	ATP2A1	rs12596913
ATP2A2	ATP2A2	rs11065615	rs17187412
ATP2A3	ATP2A3	rs1062683	rs8064630
ATP2B1	ATP2B1	rs10506974	rs2681479	rs4842668	rs4842669	rs4842670	rs6538194
ATP2B2	ATP2B2	rs154239	rs241508	rs703909	rs39640	rs2278556	rs775020	rs1473183	rs2289272	rs2289273	rs2289274	rs6442165	rs741495	rs13100027	rs9848713	rs1438170	rs1438168	rs17032817	rs1318819	rs4684687	rs4684688	rs2289275	rs759692	rs11710165	rs9839685	rs34914	rs9839473	rs17032844	rs11719939	rs6763274	rs6799376	rs3774147	rs34921	rs34923	rs472306	rs17032876	rs12495210	rs34857	rs17032883	rs918244	rs39667	rs17603886	rs17032896	rs3774135	rs1071871	rs17787095	rs688331	rs17032917	rs11921159	rs17032929	rs34871	rs34872	rs2111751	rs1014699	rs28280	rs2430890	rs573833	rs4684697	rs6807064	rs11719906	rs9873870	rs2099640	rs7633661	rs4684704	rs4684042	rs6442177	rs4501094	rs6442180	rs17033062	rs6795673	rs6810046	rs6803184	rs6805669	rs17509502	rs4684713	rs6803992	rs4684717	rs17033124	rs4298028	rs17033160	rs4234503	rs4269071	rs12107298	rs17033186	rs9822852	rs17033195	rs17033198	rs1541957	rs9858042	rs930273	rs1865396	rs17033264	rs17033267	rs17033270	rs892606	rs17033273	rs7615757	rs1594898	rs9880149	rs7355964	rs17033281	rs2342147	rs9942062	rs11128522	rs11719375	rs7652489	rs892605	rs11920812	rs7649292	rs958915
ATP2B3	ATP2B3	rs2980017	rs4535928	rs4243536	rs5986911	rs5945145	rs4898424
ATP2B4	ATP2B4	rs4600103	rs4951276	rs11240613	rs10453881	rs41447445	rs41422249	rs7540131	rs12407055	rs7520864	rs11240711	rs12046925	rs11576343	rs10900577	rs11240721	rs4951357	rs4951358	rs12033615	rs2365860	rs10900589	rs2365858	rs4951378	rs6594013	rs4951074	rs12035521	rs6656569	rs16852168	rs6665883	rs11808688	rs4951130	rs2016502
ATP2C1	ATP2C1	rs643417	rs2669869	rs2669865	rs16835333	rs2760277	rs712984	rs2296024	rs6810181	rs218498	rs41434650	rs16835462	rs41449644	rs7641006	rs6772562
ATP2C2	ATP2C2	rs34756715	rs34905428	rs10514604	rs247811	rs3743651	rs16963611	rs3943846	rs185063	rs8051403	rs1891	rs16973771	rs962877	rs962878	rs2061788	rs4782626	rs16973816	rs3826149	rs16973856	rs16973858	rs2241637
ATP4A	ATP4A	rs17638427	rs41513445	rs12973004
ATP4B	ATP4B	rs9670626
ATP5A1	ATP5A1	rs3745004	rs1800639	rs1800640	rs2578187
ATP5C1	ATP5C1	rs1244416	rs1244434
ATP5E	ATP5E	rs151337
ATP5G2	ATP5G2	rs17708042	rs17101603	rs7312853
ATP5G3	ATP5G3	rs185584	rs268238
ATP5H	ATP5H	rs9904728	rs12949451	rs10512598
ATP5I	ATP5I	rs4463020
ATP5J	ATP5J	rs11910256
ATP5L	ATP5L	rs9666463
ATP5O	ATP5O	rs2834292	rs2834295	rs2040113	rs2834296	rs2834297	rs41494645	rs2239565
ATP5S	ATP5S	rs7146558	rs12433794	rs8017316
ATP6V0A1	ATP6V0A1	rs1032070	rs8067384
ATP6V0A2	ATP6V0A2	rs7399224	rs7301641	rs10734905	rs10734906	rs7132115	rs882563	rs7397745	rs2271660	rs7295552
ATP6V0A4	ATP6V0A4	rs6971887	rs3778702	rs3778700	rs3734942	rs17441563	rs3800570	rs3800569	rs6973199	rs3807154	rs3807153	rs1344381	rs3734938	rs6467797	rs7781292	rs451054	rs442898	rs17442029	rs7806653	rs1155368	rs3778689	rs6969815
ATP6V0B	ATP6V0B	rs12410334
ATP6V0D1	ATP6V0D1	rs2279023	rs16957447	rs9935803	rs9941120	rs9941194
ATP6V0D2	ATP6V0D2	rs4961077	rs4960955	rs13257877	rs7002473	rs16886289	rs16886892	rs17603302	rs16887445	rs16887456	rs6994457	rs11773973	rs975818	rs953147	rs12056435	rs2626332	rs6470109	rs2466326	rs11777360	rs2721253	rs16889524	rs2128930	rs2721244	rs2626345	rs4584126	rs10504821	rs41495352
ATP6V0E1	ATP6V0E1	rs7709170	rs6866221	rs12654739	rs2431214	rs567969	rs10053713	rs12374589
ATP6V0E2	ATP6V0E2	rs4725838	rs6977798
ATP6V1A	ATP6V1A	rs7622403	rs12695295	rs16861312	rs9851731	rs13061150	rs1043132	rs4362695
ATP6V1B1	ATP6V1B1	rs3901868	rs17006586
ATP6V1B2	ATP6V1B2	rs6998966	rs1106634	rs17092158	rs13253777
ATP6V1C1	ATP6V1C1	rs1512351	rs7009365	rs9283939	rs1512350	rs16870012	rs17200336	rs3808549	rs2253218	rs2270673	rs17790247	rs17200931	rs2453997	rs2132864	rs2132866
ATP6V1C2	ATP6V1C2	rs11888488	rs4669613	rs10803727	rs11678309	rs2171775	rs1198864	rs10427170	rs7585710	rs6757005	rs17455547	rs6432140	rs7583019
ATP6V1D	ATP6V1D	rs10144401	rs2146229	rs10138824	rs3818467	rs8006519
ATP6V1E1	ATP6V1E1	rs5992749	rs5992750	rs5992751	rs5747252	rs5747263	rs9605337	rs7287843	rs1034472	rs2300690	rs2300691	rs12159924	rs41472044	rs41345445	rs5747296
ATP6V1E2	ATP6V1E2	rs4953396	rs12470532	rs3814045	rs17035245
ATP6V1F	ATP6V1F	rs1472146	rs15498
ATP6V1G1	ATP6V1G1	rs4979439	rs10982322
ATP6V1G2	ATP6V1G2	rs2071593
ATP6V1G3	ATP6V1G3	rs10494777	rs16843254	rs16843265
ATP6V1H	ATP6V1H	rs3735833	rs16919505	rs16919507	rs16919508	rs16919520	rs41360051	rs10435587	rs41321146	rs12056719	rs16919544	rs1552148	rs6991513	rs16919588	rs16919591
ATP7A	ATP7A	rs10521358	rs2227291	rs17139617
ATP7B	ATP7B	rs17076111	rs7321909	rs754610	rs2147362	rs4941716	rs3742288
ATP8A1	ATP8A1	rs10517024	rs7654902	rs6848245	rs6855691	rs17630450	rs4861029	rs10517025	rs4368644	rs7655109	rs3890812	rs3890842	rs17447242	rs6848151	rs10517028	rs12503995	rs17531757	rs3935029	rs9291217	rs12510610	rs10034610	rs10517038	rs6819929	rs16854470	rs17593044	rs7699458	rs2345654	rs1460354	rs10022112	rs7691804	rs17447835	rs16854570	rs10032874	rs9291219	rs9291220	rs17532343	rs17447926	rs11942664	rs35487523	rs11943841	rs6836563	rs7657456	rs7680154	rs16854610	rs1563849	rs2575472	rs17448506	rs2612522
ATP8A2	ATP8A2	rs9581351	rs9578865	rs7983807	rs7320729	rs689477	rs7320702	rs9578871	rs17082385	rs17727739	rs41516145	rs17082396	rs12430035	rs17795369	rs12429070	rs951132	rs9581382	rs9581386	rs9581387	rs12853449	rs9742643	rs12018180	rs7331349	rs9581395	rs6491064	rs7986574	rs4551866	rs6491066	rs12876646	rs4625586	rs3121589	rs12100188	rs4439611	rs4442642	rs4442643	rs6491079	rs4284500	rs9511858	rs17082600	rs10492431	rs11841525	rs11619947	rs7318836	rs17685714	rs17082650	rs9319234	rs17685787	rs6491086	rs9581424	rs9578908	rs9578909	rs9511879	rs9507548	rs2296003	rs17585062	rs17082675	rs10492428	rs9319236	rs9507554	rs4770864	rs34902151	rs3117848	rs3132364	rs17585188	rs9553651	rs9507557	rs9511904	rs11616364	rs9634421	rs9634423	rs12877184	rs17082714	rs217866	rs1326115	rs2765751	rs217873	rs2900872	rs9581455	rs9578927	rs9581459	rs9511934	rs17082809	rs9511940	rs9511941	rs7139705	rs2031586	rs2249800	rs17488624	rs661347	rs192795	rs4770881	rs1181991	rs3783124	rs11149407	rs1000575	rs4326904	rs12877019	rs17686603	rs2209321	rs9319255	rs306416	rs1748104	rs17082879	rs170060	rs184249	rs9581487	rs9319258	rs9783546	rs7997094	rs1359310	rs7338795	rs17586131	rs2419794	rs754100	rs17082912	rs9553689	rs12867250	rs12871257	rs11842709	rs3783142	rs4770892	rs996775	rs1581773	rs1041050	rs1324413	rs1048788	rs1048789
ATP8B1	ATP8B1	rs17759233	rs17832328	rs527815	rs1110965	rs17832346	rs17686020	rs17832364	rs4306606	rs317838	rs317835	rs1025094	rs7230903	rs11659760	rs319461	rs319460	rs11659313	rs17759405	rs317809	rs11873034	rs319449	rs41342949	rs17753577	rs319407	rs4940996	rs319424	rs319434
ATP8B2	ATP8B2	rs6702754	rs2274988	rs2297607	rs1194591
ATP8B3	ATP8B3	rs16994559	rs7247364
ATP8B4	ATP8B4	rs11633571	rs4275793	rs12915207	rs1059852	rs4494483	rs12441351	rs8038434	rs11630021	rs16962997	rs16963010	rs8031452	rs3803363	rs12914231	rs2899439	rs16963019	rs17487811	rs2413975	rs16963041	rs16963042	rs8023809	rs12440932	rs8033713	rs10519246	rs11070738	rs11070739	rs12442475	rs8027073	rs10519250	rs11853540	rs8034382	rs16963143	rs8027678	rs16963149	rs16963151	rs7180653	rs7164710	rs17411897	rs16963173	rs9302151	rs7166848	rs16963231	rs2414001	rs16963251	rs2414003	rs4356419	rs2414005	rs6493394	rs6493395	rs6493397	rs8024393	rs7163415	rs12903325	rs6493399	rs8041437	rs41362745	rs11070744	rs41362650	rs11070747	rs8040030	rs10519257	rs10519258	rs16963311	rs12904370
ATP9A	ATP9A	rs1048878	rs16996100	rs2273090	rs2273089	rs742755	rs742754	rs2235863	rs6013231	rs16996124	rs6021325	rs13040403	rs6063679	rs1467414	rs2426318	rs2426319	rs2426321	rs3746417	rs2426330	rs1009741	rs1009234	rs6021346	rs2426343	rs2426345	rs2426352	rs6013246	rs2255358	rs6096523	rs6021372	rs4809863	rs6512744	rs6067900	rs6126311	rs2426381	rs6126314	rs6126321	rs6123073	rs1205711	rs2426403	rs6096558	rs914689	rs6013273	rs6021427
ATP9B	ATP9B	rs4380112	rs601235	rs682591	rs580442	rs1787273	rs1789263	rs617931	rs572416	rs7227411	rs9948326	rs8085899	rs2032222	rs9948122	rs9947482	rs4799014	rs9807784	rs9954753	rs4077344	rs4349220	rs6506733	rs7236072	rs8084706	rs4799020	rs3934942	rs7239552	rs9960470	rs8088317	rs2062183	rs9944629	rs9956306	rs7238813	rs2306568	rs9948304	rs2170672	rs4799034	rs585033	rs9965202	rs12604865	rs6506757	rs7239734	rs4640258	rs7240019	rs3817178	rs8086293	rs11872421
ATPAF1	ATPAF1	rs2181412	rs1258072	rs1258058	rs744096	rs736188	rs1273237	rs1933932	rs2486161	rs629412	rs11211334	rs631368	rs611468	rs7354865	rs682000	rs12094663
ATPAF2	ATPAF2	rs9896837	rs2955384
ATPBD1B	ATPBD1B	rs17162324
ATPBD3	ATPBD3	rs11084054	rs2569430	rs2569433
ATPBD4	ATPBD4	rs16960823	rs16960826	rs16960833	rs11073091	rs16960860	rs8025220	rs6495768	rs6495769	rs7177401	rs8028383	rs16961040	rs17586323	rs958384	rs16961056	rs10851977	rs11631393	rs16961136	rs16961140	rs9635384	rs1443814	rs8024137
ATPIF1	ATPIF1	rs3767303	rs9508	rs576550
ATR	ATR	rs2229032	rs7630115	rs9856772	rs7618253	rs2227929	rs12639363
ATRIP	ATRIP	rs730566	rs9876781	rs9838618	rs4858794	rs2242150
ATRN	ATRN	rs16988566	rs6037604	rs11696647	rs8120279	rs6037606	rs6051896	rs151511	rs237407	rs151507	rs235594	rs235590	rs235589	rs237640	rs235561	rs183525	rs464831	rs235544	rs170975	rs634346	rs658709	rs2595585	rs235519	rs2255786	rs235548	rs235549	rs2670300	rs6051991	rs235559	rs16988798	rs2250106	rs17784288	rs432647
ATRNL1	ATRNL1	rs7082007	rs10885650	rs1268917	rs11197072	rs7906377	rs12264766	rs1264790	rs1264792	rs1537685	rs1264766	rs1271353	rs10885664	rs10885665	rs1264760	rs7920260	rs11197125	rs6585323	rs10885681	rs7100002	rs11197168	rs11197169	rs11197174	rs2485971	rs1565832	rs1565833	rs10885701	rs677575	rs5004584	rs11197206	rs10787571	rs583175	rs7077286	rs17093102	rs599342	rs10885719	rs1414636	rs17093109	rs17093112	rs17723399	rs4364974	rs2420082	rs1832179	rs7922670	rs11197255	rs7078828	rs7895853	rs1414635	rs11197294	rs2209850	rs2804219	rs1572400	rs2804191	rs17093324	rs2769407	rs2804204	rs2804207	rs2769403	rs1590734	rs1590733	rs10787584	rs11197337	rs2804235	rs2249822	rs2804249	rs10749177	rs7089047	rs2420098	rs12252733	rs12253056	rs12219110	rs714849	rs10885766	rs10787586	rs2532723	rs4751923	rs2255909	rs7067647	rs7914798	rs11197414	rs7904383	rs10510011	rs2254619	rs2286631	rs2243740	rs2804167	rs2532711	rs4600124	rs2532702	rs2804174	rs11197430	rs2960644	rs2907536	rs2860341	rs2960641	rs2907535	rs2907534	rs2907524	rs2907523	rs10490919	rs2960718	rs2960695	rs10490918	rs991389	rs4447088	rs10885814	rs17093626	rs2960689	rs2960686	rs2960660	rs979416	rs2907559	rs1541466	rs2960674	rs4751569	rs2420124	rs2420125	rs875377	rs875376	rs2907531	rs756497	rs1476795	rs2907573	rs2907572	rs10787607	rs899699	rs1871642	rs2620951	rs7904803	rs7899322	rs10490984	rs17093758	rs17093765	rs7091971	rs7100539	rs12243113	rs17354968	rs17093782	rs2615883	rs17270580	rs2253684	rs10490988	rs10490989	rs11197481
ATRX	ATRX	rs4826225
ATXN1	ATXN1	rs2038018	rs179993	rs2237224	rs16877885	rs179989	rs7749925	rs9396666	rs2237219	rs7738608	rs16877977	rs9477107	rs10484360	rs9464886	rs2237216	rs9477112	rs9477113	rs9477116	rs9477118	rs9477119	rs9464893	rs9464895	rs1476465	rs1476464	rs16878011	rs179944	rs179943	rs3819405	rs4431439	rs179939	rs3819403	rs434905	rs2143452	rs910046	rs9370893	rs2327959	rs2237204	rs2237203	rs932411	rs6933822	rs4716069	rs4716071	rs3806127	rs17593451	rs2137873	rs17593746	rs7450287	rs1514328	rs7750263	rs235146	rs235147	rs2237189	rs235150	rs9396681	rs9350008	rs235158	rs16878335	rs7749322	rs16878358	rs171054	rs2237185	rs2237184	rs236926	rs2299086	rs16878431	rs12529351	rs9477159	rs10484364	rs2282831	rs236949	rs721010	rs2237175	rs236970	rs6931635	rs760884	rs1997716	rs10456786	rs9383187	rs16878668	rs12198838	rs2237167	rs720006	rs2237165	rs2237164	rs909786	rs2073515	rs9367924	rs723053	rs6921608	rs719316	rs9477205	rs7760476	rs16878738	rs3812194	rs1570487	rs1570488	rs2327995	rs17669102	rs17606174	rs11754887	rs3812205	rs7739138	rs12196135	rs707846	rs1262918	rs16878891	rs1150627	rs1150628	rs16878902	rs3828868	rs10484367	rs2106351	rs3806145	rs1144695	rs1144696	rs660586	rs492412	rs493352	rs639621	rs648411	rs1144700	rs10456788	rs17672487	rs2301594	rs16879071
ATXN10	ATXN10	rs134863	rs5764825	rs138153	rs138154	rs17572781	rs138156	rs11914131	rs138171	rs17573677	rs41524547	rs17652822	rs138204	rs10483230	rs135984	rs17574370	rs135992	rs714022	rs17574591	rs5765620	rs6007160	rs8140070	rs136002	rs17653487	rs6007164	rs12165498	rs7292652	rs713978	rs4417804	rs136026	rs4823324	rs17654182
ATXN2	ATXN2	rs11065915	rs10849952	rs12230853	rs10161383	rs17805591	rs2238153	rs11065932	rs11065936	rs7978331	rs7136679	rs7979403	rs41500449	rs11065951	rs616559	rs16941578	rs7972340	rs12308557
ATXN2L	ATXN2L	rs8062405	rs12448482	rs12443881	rs7498491
ATXN3	ATXN3	rs910369	rs709930	rs10151135	rs10140469	rs8004149	rs12588287	rs10146087	rs10145950	rs11850101	rs10146249	rs8020781	rs1072958	rs1072957	rs8008215	rs8009033	rs2402109	rs2402110	rs1956416	rs17127945	rs17094810
ATXN7	ATXN7	rs3774714	rs7615475	rs17069525	rs6801346	rs17069539	rs13434089	rs17069571	rs10510903	rs41397645	rs17069612
ATXN7L1	ATXN7L1	rs498280	rs10281039	rs17152107	rs6947195	rs10273154	rs530452	rs1204370	rs479506	rs917274	rs17152148	rs17152151	rs996642	rs17152179	rs4727629	rs997438	rs4292623	rs886797	rs6466076	rs17152217	rs17152219	rs2392641
ATXN7L2	ATXN7L2	rs1144594	rs10494041
AUH	AUH	rs10991830	rs773506	rs10820842	rs16907290	rs298722	rs16907323	rs16907333	rs2292365	rs10512209	rs10512210	rs10991868	rs7849844	rs2457715	rs10512211	rs4480236	rs10991895	rs12551859	rs10991896	rs7019926	rs10991898	rs10991899	rs10991900	rs10991901	rs2282145	rs10991906
AURKA	AURKA	rs10485805	rs6099126	rs1468055	rs16979865
AURKC	AURKC	rs2361128	rs1544492
AUTS2	AUTS2	rs2851510	rs10256943	rs717266	rs2851504	rs2851483	rs17351490	rs2851517	rs2851488	rs2533449	rs611052	rs576193	rs17140817	rs628885	rs6460525	rs10247386	rs513150	rs10256512	rs17140848	rs595681	rs11975506	rs17140871	rs41379648	rs7793984	rs17140884	rs210603	rs210599	rs11769738	rs10268729	rs11771751	rs11772602	rs10230356	rs2865803	rs6967788	rs10259748	rs763759	rs17140933	rs17458097	rs17140938	rs12698810	rs9886034	rs2159679	rs17361399	rs12698811	rs17459369	rs6979355	rs17459722	rs9690738	rs17362481	rs7785360	rs17459903	rs12698820	rs12698821	rs10258846	rs13226538	rs10950194	rs12698828	rs1558413	rs6415223	rs12667561	rs12698840	rs6973440	rs17365011	rs6949651	rs12698845	rs17141191	rs17141193	rs10279392	rs10262102	rs12698855	rs7783592	rs4557583	rs6460537	rs877188	rs7806363	rs12698882	rs13238017	rs13340492	rs12698886	rs12698887	rs12698891	rs7798991	rs6460542	rs1880368	rs10254839	rs10246631	rs1464786	rs6943555	rs10251416	rs10486875	rs12698901	rs17141545	rs10950200	rs41510047	rs6460544	rs17141583	rs6977656	rs17489055	rs10230510	rs10486881	rs17141666	rs17141669	rs3094901	rs11768194	rs10486873	rs11767893	rs12154972	rs17568303	rs2189960	rs3094895	rs3094893	rs11983481	rs6978484	rs3113265	rs11977788	rs17141722	rs10256496	rs17141728	rs17141735	rs10486869	rs734930	rs17569846	rs17141754	rs12531840	rs4718965	rs12698910	rs17492339	rs38324	rs38322	rs38319	rs38307	rs10266886	rs2158618	rs10263367	rs11772435	rs3922333	rs10486866	rs7459368	rs17578487	rs2057914	rs2057913	rs2057911	rs4718971	rs17141908	rs6965211	rs1859574	rs4717540	rs17141924	rs4718976	rs17141928	rs10234482	rs2107941	rs17141982	rs6966098	rs11772110	rs17141989	rs17141991	rs6957958	rs17501960	rs6949410	rs1079550	rs7793102	rs6946693	rs6958850	rs4075496	rs3923606	rs6961699	rs12698917	rs10265371	rs17604378	rs11764092	rs10270627	rs6966199	rs10950213	rs4718991	rs6460553	rs13230952	rs13231053	rs6957385	rs4718995	rs1569079	rs2049635	rs17604518	rs2293503	rs2293496
AVEN	AVEN	rs2241648	rs10152575	rs10519888	rs1345919	rs7163545	rs1477437	rs752888	rs2879427	rs16958281	rs12592331	rs489349	rs572917	rs655501	rs549857	rs1978500	rs597414	rs22824	rs525243	rs2339349	rs8038887	rs472605	rs684819	rs2702310	rs504714	rs16958437	rs606126	rs558160	rs2632086	rs557225	rs553655	rs683915	rs529672	rs683470	rs527834	rs10519899	rs6495419	rs16954025	rs8038713	rs517078	rs2702284	rs6495459	rs2684932	rs7175823
AVIL	AVIL	rs2277326	rs12582311	rs11172348
AVPI1	AVPI1	rs10786364	rs4919129	rs7072152	rs11189328
AVPR1A	AVPR1A	rs11174808	rs11174810	rs11174811	rs3741865	rs11174816
AVPR2	AVPR2	rs4898458
AXIN1	AXIN1	rs17136027	rs8063821	rs11864322	rs17136056	rs9746347	rs17136099	rs17136103	rs9925273	rs7195617	rs2885415	rs9935993
AXIN2	AXIN2	rs11867417	rs4791171
AXL	AXL	rs4802111	rs12978323	rs1946612
AXUD1	AXUD1	rs784500	rs813670	rs2280630	rs811970
AZGP1	AZGP1	rs4215	rs2525557
AZI1	AZI1	rs2659015	rs2725393	rs9896850
AZIN1	AZIN1	rs2679749	rs1897787	rs2679752	rs1019976	rs1019975	rs2164061	rs13439806	rs2679754
B2M	B2M	rs16966424	rs2254835	rs935885	rs935886
B3GALNT1	B3GALNT1	rs16831882	rs11717272	rs1610158	rs13319969
B3GALNT2	B3GALNT2	rs704709	rs704710	rs696244	rs291344
B3GALT1	B3GALT1	rs836697	rs6718868	rs7557986	rs836696	rs10200961	rs16854287	rs836708
B3GALT2	B3GALT2	rs28930673	rs28930674	rs10494675
B3GALT5	B3GALT5	rs2837076	rs591457	rs571227	rs914160	rs611958	rs523372	rs2837078	rs503729	rs1734930	rs16997953	rs11088486	rs2837088	rs17824785	rs2837090	rs551680	rs606003	rs41455449	rs502507	rs535457	rs16998004	rs550569	rs602006	rs2837101	rs11088489	rs634910	rs536255	rs679857	rs529000	rs12482962	rs2837107	rs8132770	rs2837108	rs734413	rs4818065	rs4818066
B3GALTL	B3GALTL	rs2274190	rs2175465	rs912607	rs4617711	rs1005824	rs1355478	rs938082	rs9543234	rs1409373	rs4143851	rs7327458	rs7998271	rs1995969	rs9315123	rs876540	rs912603
B3GAT1	B3GAT1	rs7113199	rs12416903	rs1440483	rs1866769	rs1866768
B3GAT2	B3GAT2	rs16869513	rs576516	rs3734369	rs2038477	rs2474915	rs2347625	rs6912672	rs2460691	rs2504735	rs2881682	rs9294882	rs4707869	rs6900011	rs10945275
B3GNT1	B3GNT1	rs1785623
B3GNT2	B3GNT2	rs11686771	rs10518939
B3GNT3	B3GNT3	rs11672023	rs16995469	rs36692	rs41526947
B3GNT6	B3GNT6	rs10899345	rs10899346	rs1894008	rs11237061	rs6592699
B3GNTL1	B3GNTL1	rs9896263	rs1065144	rs3744157	rs2380173	rs6416855	rs9898649	rs9891371	rs7405583	rs9911294	rs9912207	rs9910113	rs9911830	rs7221423	rs9901757	rs7405903	rs2168935	rs7213238	rs7222550	rs7406067	rs9908243	rs7224733	rs10852789	rs1143006	rs7406119	rs6502040
B4GALNT1	B4GALNT1	rs3741418	rs715930
B4GALNT2	B4GALNT2	rs2091040	rs6504596	rs12452190	rs16946762	rs17636326	rs6504600	rs4438351
B4GALNT3	B4GALNT3	rs11063063	rs6489532	rs10735031	rs7311655	rs11063155	rs215224	rs215226	rs7294326	rs11063275	rs11063291	rs11063292	rs4980927	rs2286782	rs11063397	rs4980833	rs748122	rs748125	rs740890	rs2109553	rs10849181	rs11063544	rs7298766	rs2075029	rs2075031	rs2607944	rs2607943	rs2279018
B4GALNT4	B4GALNT4	rs7394810	rs11246136	rs10751657	rs7395918
B4GALT1	B4GALT1	rs589733	rs10971412	rs3818593	rs10971418	rs10113903	rs12342831	rs10758189	rs10813950	rs10813951	rs2067749	rs3824459	rs1065765	rs7865745	rs10813957	rs3780481	rs10813959
B4GALT3	B4GALT3	rs3813620
B4GALT4	B4GALT4	rs6774	rs4643703	rs9289125	rs6766503	rs10511382	rs4528932	rs4547690	rs6438508	rs16829569	rs9850349	rs9837110	rs4234656	rs12695382	rs4568126	rs4234657
B4GALT5	B4GALT5	rs235028	rs16994756	rs16994762	rs803193	rs6095600	rs16994765	rs16994768	rs17723576	rs6012712	rs6512586	rs1571367
B4GALT6	B4GALT6	rs974676	rs41447647	rs3764474	rs7239174	rs1791169	rs1667280	rs1667284	rs4799311	rs1551006	rs12327203	rs1791204	rs1449082
B9D1	B9D1	rs12937289	rs3886478
B9D2	B9D2	rs11083616	rs2241714	rs2241713
BAALC	BAALC	rs2454014	rs1845431	rs1845430	rs6468861	rs7839419	rs1494282	rs1389690	rs10955311	rs6990135	rs16870235	rs3956319	rs4645535	rs713368	rs13279226	rs16870243	rs16870245	rs2220825	rs16870261	rs2201369	rs10089245	rs17799574	rs1032471
BAAT	BAAT	rs7043029	rs16936057	rs2229594
BACE1	BACE1	rs687740	rs593245	rs477036
BACE2	BACE2	rs2252503	rs766850	rs9977003	rs9015	rs7278659	rs17000646	rs7277000	rs17000652	rs746063	rs746064	rs737288	rs6517656	rs6517657	rs914183	rs2837968	rs17000668	rs17000671	rs2837970	rs12329755	rs7278856	rs1077117	rs2837974	rs2898441	rs2837977	rs2837979	rs914186	rs914187	rs2837989	rs17000754	rs2837993	rs960230	rs2838000	rs2838001
BACH1	BACH1	rs1153280	rs1153286	rs2832281	rs1153287	rs1153288	rs1236481	rs2832284	rs1153294	rs372883	rs382732	rs117214	rs2832286
BACH2	BACH2	rs17513180	rs1055403	rs292254	rs292253	rs7739537	rs3734661	rs210052	rs4053613	rs3173197	rs2236182	rs11965495	rs17708991	rs176713	rs9353711	rs6901296	rs16882337	rs12214856	rs9444725	rs9444729	rs16882357	rs12663434	rs16882370	rs12662903	rs17766774	rs4707589	rs9342219	rs41387444	rs9451340	rs4707593	rs9362718	rs4707595	rs4707597	rs16882402	rs6454800	rs7770302	rs9344989	rs10485038	rs11969733	rs10944478	rs2501715	rs2474618	rs2501716	rs12528427	rs3734660	rs6919430	rs206915	rs206912	rs206910	rs16882569	rs41506844	rs11755527	rs619192	rs1847472	rs606745	rs604912	rs12203124	rs12200345	rs12204886
BAD	BAD	rs11231741
BAG1	BAG1	rs16919129	rs706117	rs706119	rs706120	rs706121
BAG2	BAG2	rs6928715
BAG3	BAG3	rs196344	rs17099142	rs196328	rs196329	rs8946	rs35600085	rs112029
BAG4	BAG4	rs7828832
BAG5	BAG5	rs7693	rs11625397	rs7148456
BAHD1	BAHD1	rs3743144
BAI1	BAI1	rs6583636	rs7825551	rs7828246
BAI2	BAI2	rs12037019	rs12037400	rs7543090
BAI3	BAI3	rs10945134	rs2249399	rs2802688	rs2802684	rs2064389	rs715294	rs2802676	rs16900148	rs9342730	rs2206836	rs10484791	rs41489047	rs9454616	rs9346240	rs9446057	rs41328149	rs6920537	rs9360361	rs10806605	rs6911395	rs492444	rs11963528	rs9354802	rs571299	rs577328	rs497240	rs551876	rs482005	rs555588	rs2224011	rs491928	rs492823	rs493682	rs536054	rs507326	rs6455306	rs526501	rs542600	rs544398	rs556592	rs523962	rs1880177	rs12530394	rs13217051	rs7760666	rs16900354	rs17476598	rs2184723	rs13215030	rs13201188	rs7767423	rs1932615	rs6940312	rs3798974	rs1006997	rs3823064	rs3798979	rs1415031	rs3798995	rs16900397	rs13205016	rs1415030	rs9446083	rs9454674	rs9446085	rs10485430	rs1415035	rs1889878	rs947219	rs7743332	rs3799021	rs7453486	rs532370	rs688606	rs3823070	rs4706854	rs12529810	rs10485427	rs964664	rs7759645	rs1842743	rs1482326	rs314218	rs7739401	rs9294824	rs6926403	rs16900556	rs7741707	rs41476950	rs779473	rs1877427	rs779467	rs41421345	rs971564	rs1849304	rs16900583	rs779464	rs779462	rs1321978	rs9454720	rs7752099	rs9454723	rs6455312	rs16900641	rs2145889	rs9294827	rs1290329	rs7769609	rs2296975	rs17691995	rs10485250	rs2296974	rs7749882	rs3799094	rs9346273
BAIAP2	BAIAP2	rs8080525	rs8070741	rs4969381	rs8066330	rs8080815	rs4969385
BAIAP2L1	BAIAP2L1	rs13232181	rs6465666	rs13308560	rs41375946	rs7812180	rs6465675	rs1468339	rs2107718	rs10953259	rs12539761	rs6967576	rs6465682	rs1635614	rs1688604	rs2394854
BAIAP3	BAIAP3	rs3759937
BAK1	BAK1	rs17627049	rs210137	rs9296095	rs210138	rs11757379
BAMBI	BAMBI	rs17753457	rs17686247
BANF1	BANF1	rs1786172	rs502363
BANF2	BANF2	rs911352	rs1885080	rs6111621	rs16999588	rs427456	rs2039076	rs6044967	rs6080800	rs2296903	rs1133096	rs6105801	rs6080802	rs4814642	rs6034892	rs6044981	rs913458
BANK1	BANK1	rs7377083	rs7375516	rs13117264	rs10446706	rs4699261	rs4698969	rs6833249	rs4411998	rs4276281	rs11938136	rs10516487	rs17031709	rs7686702	rs41387952	rs4698971	rs41507945	rs4572884	rs7662572	rs17031772	rs6816787	rs11734196	rs3974650	rs13103438	rs4345184	rs10212684	rs4385063	rs4337734	rs4530633	rs17031808	rs1809578	rs918363	rs41347351	rs41516147	rs2544569	rs16996753	rs2631271	rs17031854	rs17031862	rs6845846	rs6853274	rs2850390	rs2631265	rs2850393	rs17270656	rs2850394	rs13112986	rs2850396	rs2658535	rs17031974	rs17031987	rs17031989	rs1395306	rs3796984	rs11729100	rs2129292	rs7675363
BANP	BANP	rs7498885	rs7499535	rs11117321	rs11117324	rs4843750	rs4078507	rs11117330	rs7194995	rs4843291	rs8056213	rs12934520	rs7191387	rs4843773	rs9935318	rs4843777	rs8055887	rs11641065	rs7403837
BAP1	BAP1	rs123598	rs419604
BARD1	BARD1	rs280621	rs1979028	rs12614960	rs16852600	rs748869	rs10183009	rs12474696	rs1374230	rs10221582	rs723905	rs7584646	rs6706777	rs7599060	rs5031005	rs17487827	rs6435860	rs16852775	rs16852802
BARX1	BARX1	rs10993002
BARX2	BARX2	rs7952166	rs1493547	rs4477446	rs2323587	rs10791004	rs10894033	rs10894034	rs7126236	rs1353110	rs11221701	rs11221702	rs4937426	rs11221703	rs3019797	rs11221707	rs11828252	rs6590386	rs3019793	rs10894038
BASP1	BASP1	rs1482344	rs10037574	rs298528	rs298542	rs953431	rs298584	rs2937754	rs6889004	rs6865825	rs298592	rs167237
BAT1	BAT1	rs2516486	rs2734573	rs3093978	rs2516478	rs2071593
BAT2D1	BAT2D1	rs12146022	rs6669168	rs4916388	rs10913141	rs7521480	rs10913167	rs7534464	rs7534557	rs1687064	rs2272810	rs235487	rs11580526	rs954035	rs1687061	rs3817772	rs235493	rs235495	rs235503	rs235905
BAT3	BAT3	rs760293	rs2077102	rs3130048	rs2844463	rs805301	rs805300
BAT4	BAT4	rs707974
BATF	BATF	rs17783132	rs3784008	rs2734268	rs2243751	rs7161377	rs17183663	rs2080254	rs8006033	rs7147148	rs957370	rs6574241	rs2228234
BATF3	BATF3	rs2501856	rs2501857	rs906363	rs3768547
BAZ1A	BAZ1A	rs7144265	rs12431818	rs7158753	rs11625876	rs4981250	rs17102745	rs10141974	rs7342504	rs7145614	rs7342544	rs12587814	rs2145028	rs7142040	rs2383678	rs34072166
BAZ1B	BAZ1B	rs1178977	rs2074755	rs17400042	rs10215838
BAZ2A	BAZ2A	rs941210	rs12312913	rs12314491	rs12318580	rs17118865
BAZ2B	BAZ2B	rs174232	rs4665057	rs174231	rs2159872	rs174227	rs8179587	rs16843897	rs2161078	rs3771685	rs3755427	rs3771686	rs10490000	rs10181248	rs750874	rs888628	rs6742788	rs17577396	rs3771698	rs6753635	rs1011770	rs3771706	rs7560385	rs11690975	rs12692549	rs12995487	rs7609152	rs7585587	rs13028985	rs9287788	rs3755433	rs4665068	rs4664286	rs10188117	rs10192547	rs7563869
BBOX1	BBOX1	rs10767592	rs16916476	rs1445318	rs1445317	rs11029807	rs1031176	rs7119888	rs11029818	rs7937175	rs10767609	rs2015372	rs6484265	rs7124821	rs1126029	rs4278476	rs4539271	rs4532991	rs1372902	rs11029840	rs17243943	rs7949619	rs17309677	rs1550617	rs3802783	rs11825838
BBS10	BBS10	rs10777890	rs3087711
BBS12	BBS12	rs309362	rs309364	rs13135766	rs309383	rs309381
BBS2	BBS2	rs12447395	rs2161738	rs9937444	rs2288058
BBS4	BBS4	rs3862416	rs12594320	rs730180	rs17826791	rs1975327	rs8024986
BBS5	BBS5	rs12465387	rs41458351
BBS7	BBS7	rs3217753	rs17005251	rs1532968	rs7686200	rs17005276
BBS9	BBS9	rs6973757	rs4723255	rs17169855	rs10232564	rs1406606	rs10269937	rs10224956	rs11766506	rs1420148	rs1009355	rs2049759	rs7808112	rs10486518	rs721533	rs10486524	rs17150810	rs6979640	rs10951381	rs4720115	rs41336846	rs1420154	rs1362369	rs17170140	rs17475728	rs7783612	rs13224392	rs10951383	rs10268074	rs17476738	rs10273634	rs7806498	rs6462470	rs17170187	rs11773504	rs17170203	rs1362226	rs10486531	rs6955727	rs17724206	rs3779241	rs1419898	rs10464225	rs7777122	rs17170220	rs1419927	rs961679	rs975791	rs12668971	rs758779	rs41335348	rs17170243	rs1860601	rs17170246	rs4723288	rs17170247	rs1419922	rs17170253	rs41323949	rs13241465	rs4509212	rs4236337	rs1419919	rs4637716	rs1419900	rs740888	rs16879163	rs6972695	rs11761619	rs11762294	rs10262995	rs10232000	rs10253978	rs7457833	rs6945776	rs17170281	rs6971826	rs41470452	rs12701304	rs10486538	rs6951439	rs1451018	rs2252497	rs1451015	rs2700695	rs2598404	rs2598403	rs2598392	rs2598391	rs2598390	rs17170306	rs13227571	rs2700683	rs2700680
BBX	BBX	rs1875461	rs627179	rs16853592	rs586203	rs709532	rs747104	rs11917650	rs1282401	rs606028	rs558598	rs13063602	rs669471	rs17204920	rs643938	rs590388	rs595192	rs700417	rs17391822	rs329920	rs41379250	rs28666434	rs2047170	rs12496633	rs6806888	rs17206415	rs9859098	rs17812499	rs16853820	rs10212337	rs9841017	rs9839514	rs10511264	rs41334246	rs9871235	rs17207620	rs12330842	rs7615167	rs7634587	rs1532325	rs7622525	rs7612020
BC37295_3	BC37295_3	rs4483953
BCAM	BCAM	rs1871045	rs10402271
BCAN	BCAN	rs3795736	rs2365716	rs7526799	rs11264512	rs951963
BCAP29	BCAP29	rs12534598	rs2057837	rs4727684	rs2107713	rs3801948	rs10953542	rs3779495	rs6960817	rs7793613	rs2894475	rs17154251	rs2293658
BCAR1	BCAR1	rs7190458	rs2870471	rs4887810	rs1035540	rs2870472
BCAR3	BCAR3	rs237435	rs17110076	rs23766	rs6681200	rs236321	rs236322	rs6661488	rs236327	rs236330	rs3767975	rs1852400	rs41483250	rs7880715	rs11095490	rs1610051	rs5934457	rs16985077	rs5933674	rs16985079	rs7882513	rs16985089	rs16985093	rs5978943	rs41377848	rs6530200	rs6640219	rs1236386
KALRN	KALRN	rs9811597	rs1320181	rs1320182	rs1343726	rs6786840	rs1920631	rs1920633	rs7649940	rs1320185	rs12488684	rs9832419	rs6778978	rs1373612	rs880000	rs1444757	rs10049161	rs16835186	rs6794032	rs9823143	rs6789134	rs1373609	rs6768010	rs9870514	rs12634237	rs16835210	rs2877790	rs7616435	rs16835217	rs6781700	rs1550750	rs13321072	rs7636752	rs2120790	rs2008839	rs2008847	rs9880957	rs7636024	rs4420813	rs12695435	rs13100913	rs1373606	rs16835264	rs11706831	rs9790193	rs4280578	rs16835267	rs12695438	rs1838473	rs3755659	rs3821525	rs11708466	rs7614068	rs9875077	rs10934668	rs17312336	rs574297	rs492270	rs627830	rs12486057	rs653269	rs1154799	rs9832203	rs510324	rs634265	rs17288804	rs536019	rs1445628	rs9829076	rs6765472	rs17289013	rs4422250	rs663513	rs523469	rs16835380	rs3772750	rs12490497	rs6787049	rs3772753	rs3772756	rs9289235	rs7653717	rs717955	rs963651	rs1822995	rs555540	rs4677927	rs572209	rs573186	rs571546	rs594654	rs9817308	rs683292	rs10433406	rs7623685	rs2289843	rs17224858	rs522554	rs41503744	rs485887	rs484936	rs641189	rs1867647	rs7613442	rs16835545	rs6773954	rs332412	rs33926252	rs2713651	rs2279784	rs986909	rs986912	rs2651625	rs16835592	rs1532668	rs1021750	rs7649882	rs2713649	rs41323545	rs6772598	rs956457	rs4678135	rs4678136	rs4678137	rs4678138	rs4677935	rs41357048	rs13078654	rs2651620	rs6791518	rs6438850	rs6776954	rs12493681	rs7626419	rs17227052	rs17233461	rs1513292	rs333338	rs1561579	rs333330	rs10934675	rs16835717	rs333327	rs333323	rs333322	rs333321	rs2651609	rs333320	rs2119185	rs1708303	rs1660038	rs652046	rs686507	rs686412	rs640766	rs1392910	rs1354083	rs1660030	rs1660029	rs598248	rs1866676	rs2651604	rs3772775	rs1440146	rs333301	rs333297	rs231601	rs333345	rs2289420	rs333342	rs333354	rs333353	rs586395	rs680822	rs4678144	rs821366	rs17308266	rs3755702	rs333278	rs2173852
KARS	KARS	rs41331045	rs8051771	rs41505349	rs4888441	rs2289063	rs6564270
KATNA1	KATNA1	rs2064520	rs9766101	rs9766037	rs2064521
KATNAL1	KATNAL1	rs4385994	rs17689385	rs9551868	rs2031998	rs2149970	rs7987118	rs9551879	rs3213617	rs594411	rs1054438	rs846489	rs9315002	rs202091	rs2077011	rs9508700	rs185694
KATNAL2	KATNAL2	rs7244384	rs11660085	rs7232114	rs10853547	rs998818	rs2571034	rs2576040	rs2571021	rs2576036	rs4986228	rs16954921	rs6507721
KATNB1	KATNB1	rs2967154	rs2965798
KAZALD1	KAZALD1	rs7099531
KBTBD10	KBTBD10	rs10497349	rs2683450	rs16857010
KBTBD11	KBTBD11	rs4490884	rs9657382	rs6986552	rs4545147	rs6983882	rs7386994	rs17064522
KBTBD2	KBTBD2	rs1045530	rs752730	rs17468378	rs7811609
KBTBD3	KBTBD3	rs10791779	rs4755125	rs10160360	rs6591148	rs11826859
KBTBD5	KBTBD5	rs339707	rs339703
KBTBD6	KBTBD6	rs584594
KBTBD7	KBTBD7	rs9525461	rs11620231	rs9566712	rs507491	rs2151236
KBTBD8	KBTBD8	rs2364281	rs17045718
KCMF1	KCMF1	rs17025763	rs17025771	rs17498115	rs17025827	rs12616403
KCNA1	KCNA1	rs2109423	rs2109422	rs1048500
KCNA10	KCNA10	rs1281177
KCNA4	KCNA4	rs10835607	rs10835610
KCNA5	KCNA5	rs7973471	rs3759356
KCNA6	KCNA6	rs2239505	rs965185	rs965186
KCNA7	KCNA7	rs3810185
KCNAB1	KCNAB1	rs11718399	rs9814661	rs9856468	rs4680238	rs3936002	rs4533601	rs9289962	rs6441045	rs6441046	rs4577423	rs4634068	rs4453801	rs6441050	rs4488791	rs13085088	rs4680249	rs1499056	rs6775600	rs13069920	rs9870819	rs13093003	rs4143533	rs4143532	rs9866817	rs9844584	rs924352	rs7639374	rs6766110	rs2122419	rs3772238	rs16826014	rs1710028	rs4630897	rs9824778	rs9855009	rs16826030	rs3772252	rs3772253	rs7622423	rs7635610	rs11708859	rs9828203	rs7619831	rs7631581	rs11926141	rs11926292	rs1450106	rs6765899	rs3796166	rs3821419	rs1450105	rs16826095	rs816546	rs1450107	rs2122418	rs16826118	rs7644745	rs6441070	rs3755632	rs16826264	rs3796168	rs3755633	rs1357434	rs7629988	rs16826288	rs11915422	rs16826295	rs9289969	rs1879977	rs2679596	rs7644005	rs6784889	rs16826319	rs4257505	rs7644368	rs4302336	rs13097501	rs9831425	rs4680274	rs4680276	rs13065924	rs2280032	rs9681788
KCNAB2	KCNAB2	rs17029061	rs1295103	rs3789559	rs12047044	rs4908752	rs1883771	rs3789543	rs2871871	rs6701690	rs3789541	rs3789530
KCNAB3	KCNAB3	rs9891006	rs8070212
KCNB1	KCNB1	rs183546	rs16994569	rs6095508	rs237455	rs237459	rs13042686	rs119416	rs6090978	rs6019825	rs3787317	rs237472	rs11905489	rs6095518	rs237475	rs6012664	rs6019839	rs7264104	rs11908249	rs579113	rs566604	rs6090988	rs520282	rs6012676	rs554985
KCNB2	KCNB2	rs349350	rs2451035	rs6989807	rs7010480	rs16938240	rs17829460	rs16938246	rs16938251	rs7009127	rs7009604	rs17762432	rs2101487	rs7845401	rs13253101	rs1387317	rs1489221	rs1440341	rs1440369	rs2264342	rs2250126	rs1440363	rs2249770	rs2246785	rs2246456	rs17763514	rs1822063	rs13251896	rs2256675	rs2256431	rs2252834	rs1972888	rs2256032	rs2256012	rs2196904	rs2255053	rs1899077	rs1866740	rs2251379	rs1440355	rs2053422	rs16938341	rs13277104	rs1965805	rs2253047	rs2053421	rs1025802	rs10957613	rs10957614	rs1020166	rs1440350	rs1550464	rs10957616	rs5017509	rs7013262	rs2165293	rs2919400	rs2255512	rs2255494	rs2958415	rs2958414	rs12542209	rs9942775	rs2251899	rs877521	rs17186133	rs16938385	rs17186310	rs17772544	rs17186996	rs1440336	rs2919408	rs4571768	rs4307385	rs4307386	rs7007367	rs2958416	rs10092623	rs4452828	rs13262194	rs13262971	rs10808790	rs11780806	rs16938453	rs11782342	rs6472710	rs10096807	rs16938459	rs17189856	rs6994225	rs10504544	rs17775981	rs2170450	rs3891709	rs12677558	rs7008849	rs2929573	rs2128157	rs10096802	rs7006287	rs16919329	rs7828692	rs12545401	rs3735829
KCNC1	KCNC1	rs11024387	rs7105029	rs3893215	rs16934680	rs16934691	rs10766426	rs757511	rs7125500	rs10444249	rs7946133	rs11024394
KCNC2	KCNC2	rs11180340	rs10879875	rs4882611	rs10879876	rs11180347	rs10879877	rs17114532	rs1379960	rs11180354	rs17114576	rs2168903	rs10400465	rs10785172	rs10506675	rs10879885	rs2471635	rs1458618	rs12313261	rs12304388	rs17114649	rs1458605	rs12298691	rs12312329	rs17114675	rs17114683	rs2199076	rs1947618	rs7297794	rs1458598	rs12318021	rs2471657	rs7953629	rs1458621	rs2125417	rs1350514	rs1379953	rs11180387	rs10879888	rs17803457	rs17195598	rs10735985
KCNC3	KCNC3	rs683856
KCNC4	KCNC4	rs11102064	rs2077402	rs11578913	rs2784149
KCND2	KCND2	rs12666459	rs34850246	rs7805413	rs2191736	rs10953909	rs17376968	rs17324055	rs11765472	rs11765076	rs10488291	rs7810837	rs17142709	rs10488292	rs9691284	rs6466746	rs11767599	rs41391947	rs7805718	rs6977949	rs2402531	rs10488297	rs10156120	rs10953918	rs6948806	rs17142775	rs17142782	rs802346	rs11980474	rs10268591	rs802372	rs10488302	rs17142819	rs1881024	rs17142823	rs12706290	rs4540347	rs17347636	rs10258480	rs17347747	rs1358369	rs10224891	rs12706292	rs10257987	rs41483447	rs7790906	rs10156125	rs9886190	rs2049643	rs10277086	rs1881023	rs6978175	rs7808927	rs4730965	rs7791851	rs10278347	rs6950967	rs41424845	rs7790895	rs41373846	rs41474345	rs7795646	rs1072198	rs11489533	rs7792191	rs10487403	rs6975107
KCND3	KCND3	rs609801	rs584096	rs17028564	rs4839168	rs12096089	rs12059906	rs17028612	rs17028627	rs17028655	rs4421590	rs2365669	rs2061796	rs4839171	rs6676955	rs2078323	rs1009314	rs12129789	rs603331	rs4839175	rs12044963	rs17028807	rs817974	rs2813870	rs552846	rs10494140	rs639622	rs639208	rs639154	rs562298	rs506768	rs767373	rs17028939	rs11102353	rs612790	rs1373291	rs1767283	rs17028958	rs2587367	rs894848	rs6674714	rs606859	rs1805222	rs9429421	rs17726097	rs1443926	rs17029071	rs11102355	rs11102357	rs1936061	rs9429610	rs1348469	rs1808973	rs1893737	rs2165987	rs6699612	rs17676470	rs7545937	rs1812115	rs730023	rs730022	rs3008542	rs3008527	rs2120434
KCNE1	KCNE1	rs2834484	rs1547356	rs2070359	rs7277999	rs7278200	rs10211948	rs1007295	rs4239794	rs2834487	rs4817656	rs2834495
KCNE1L	KCNE1L	rs839375
KCNE2	KCNE2	rs11088280	rs7276003
KCNE3	KCNE3	rs2367995	rs2887135	rs7119511	rs11236119	rs11602340	rs684877	rs17310612	rs17310619
KCNE4	KCNE4	rs11890421	rs12621643
KCNG1	KCNG1	rs6020911	rs17727099
KCNG2	KCNG2	rs11081569	rs3809928	rs3809932	rs4799099
KCNG3	KCNG3	rs1979754	rs17029732	rs1496328	rs2374429	rs17029748	rs1979755
KCNG4	KCNG4	rs7188337	rs39554	rs16963061	rs39553	rs39552	rs39551	rs39550	rs16963074	rs244876	rs2042408	rs12447573	rs16963081	rs517731	rs483566	rs244821
KCNH1	KCNH1	rs12126648	rs1135317	rs4628571	rs10494928	rs17260690	rs12040372	rs6665545	rs17188506	rs9430044	rs17016743	rs11119577	rs1538757	rs1538756	rs6681860	rs1538755	rs10863852	rs1934620	rs10863853	rs1934623	rs17016775	rs1890844	rs1890845	rs1934628	rs12123293	rs10863854	rs17016821	rs17016833	rs1934632	rs17016849	rs7535110	rs2185384	rs2185385	rs11119591	rs1777264	rs1340128	rs1770213	rs1777256	rs1770215	rs1777258	rs7553708	rs7523467	rs1770221	rs4370814	rs1418971	rs7546472	rs11119612	rs6540626	rs6700486	rs6540630	rs4951657	rs1112999	rs2884335	rs6540631	rs1343144	rs6668151	rs1125262	rs17017025	rs1501562	rs924569	rs1697621	rs1777250	rs1539531	rs1160574	rs1160575	rs1875438	rs7529770	rs4408210	rs12036999	rs12133981	rs17017065	rs6702809	rs12124842	rs11119635	rs2047708	rs12136201	rs4951701	rs1501548	rs1501549	rs1501550	rs4951702	rs12760791	rs9645356	rs7514606	rs6692020	rs6540648	rs4951714	rs4951495	rs4072301	rs4951499	rs17017172	rs17188846	rs17017226	rs867847	rs3811395
KCNH4	KCNH4	rs9912576	rs939881
KCNH5	KCNH5	rs2220530	rs1889370	rs869834	rs2355061	rs12435381	rs12372902	rs12100978	rs8010814	rs8022441	rs8022524	rs1873274	rs4902186	rs17100353	rs8003765	rs11846818	rs12431779	rs12435655	rs1387754	rs1490025	rs41490444	rs17100388	rs10483756	rs171459	rs17100424	rs10047852	rs41419249	rs2355741	rs17823609	rs4902192	rs4902193	rs4270090	rs10136789	rs4899100	rs1956027	rs4899101	rs11625796	rs12881527	rs7156354	rs11623063	rs17223741	rs17823795	rs1956025	rs17100536	rs8018884	rs6573466	rs17823873	rs10140061	rs10140143	rs1040729	rs4086351	rs1268640	rs4899103	rs11158465	rs6573468	rs8013502	rs17100617	rs1956677	rs3910328	rs17100627	rs17100629	rs41422646	rs1950989	rs10130015	rs1950987	rs8004263	rs6573476
KCNH6	KCNH6	rs12601211	rs8069188	rs9906747	rs17631783	rs9904598	rs9911426	rs8081612	rs8075273	rs11658329	rs721575	rs2013288
KCNH7	KCNH7	rs41464145	rs16846675	rs17716942	rs12465533	rs7588788	rs16846685	rs7595126	rs7565023	rs16846707	rs13403568	rs16846741	rs16846743	rs7585848	rs1026992	rs10176784	rs6759814	rs13422156	rs1385856	rs13385350	rs11884875	rs1485973	rs981840	rs10205404	rs1825644	rs16846953	rs10930059	rs6717719	rs16846969	rs16847008	rs12471674	rs12692654	rs4383352	rs7573145	rs16847045	rs6717789	rs16847049	rs9287822	rs10202400	rs9807929	rs11684348	rs4091356	rs1369252	rs10166699	rs17330228	rs10930065	rs6736615	rs10178129	rs10153806	rs2060449	rs305676	rs305677	rs608665	rs1032412	rs170046	rs1017406	rs4667468	rs12470503
KCNH8	KCNH8	rs7613079	rs1551062	rs7634126	rs17005751	rs11914725	rs13093165	rs7652572	rs7628012	rs7639506	rs7639589	rs17005800	rs1493925	rs6783211	rs7647965	rs7632339	rs727139	rs7636919	rs12485415	rs7431348	rs2034008	rs17005834	rs13316471	rs9865301	rs12488588	rs730586	rs9875843	rs11713099	rs17570934	rs10470605	rs1348232	rs7611730	rs6799035	rs7630677	rs17005949	rs1348229	rs17005976	rs17005994	rs17005998	rs6549944	rs6549948	rs951678	rs17006048
KCNIP1	KCNIP1	rs6860569	rs17072570	rs17648820	rs11134625	rs17072586	rs12518633	rs186385	rs314107	rs3860757	rs314123	rs314117	rs314137	rs10475543	rs9313504	rs314142	rs7736689	rs10051800	rs2656845	rs17649320	rs1875958	rs314165	rs7707542	rs871105	rs2174416	rs6882104	rs17564100	rs1553532	rs10516075	rs6877607	rs3898657	rs6883589	rs12656294	rs6862896	rs6891322	rs10039039	rs17745747	rs4867607	rs12521917	rs1978440	rs12108922	rs13172157	rs17649721	rs9313506	rs17745849	rs17745861	rs1862331	rs1862332	rs17649817	rs6555904	rs13189171	rs17564624	rs9313511	rs6862064	rs11134634	rs17072741	rs10063785	rs10050738	rs10475946	rs4867611	rs4867978	rs4867979	rs7735198	rs4867981	rs6892193	rs10462997	rs4867985	rs4374772	rs4867987	rs4495201	rs11739238	rs4428429	rs2036561	rs17745927	rs17072770	rs4867994	rs1013922	rs2089192	rs4285241	rs8180418	rs905819	rs11134640	rs2202437	rs4868004	rs11960314	rs953601	rs6891256	rs883848	rs924876	rs2036559	rs4867624	rs4867625	rs11956288	rs2202440	rs6555911	rs2221440	rs905817	rs872435	rs872436	rs6876574	rs905815	rs17072816	rs329470	rs50364	rs10037236	rs984559	rs329475	rs329476	rs1363713	rs1055381	rs11134648	rs17673653
KCNIP2	KCNIP2	rs10883689	rs3781298
KCNIP3	KCNIP3	rs6715813	rs3755523	rs889851	rs2113417	rs9678800	rs3772031
KCNIP4	KCNIP4	rs6811030	rs2322688	rs7689421	rs7694208	rs17623902	rs7686877	rs16869942	rs16869949	rs10938805	rs16869959	rs1491363	rs17624591	rs1546065	rs1863632	rs16870090	rs4696966	rs12649113	rs17555380	rs16870108	rs6447984	rs7694587	rs7673250	rs4697192	rs41424045	rs12645522	rs2011511	rs6850182	rs17557419	rs17557461	rs10516368	rs13143295	rs1491360	rs1491357	rs6843757	rs6828208	rs1434957	rs41389548	rs16870186	rs6841111	rs10516371	rs16870251	rs12645600	rs6836818	rs10516373	rs1434955	rs6830607	rs12642219	rs6448000	rs4697201	rs1434950	rs4441750	rs4395501	rs7677635	rs6858759	rs6811024	rs6448004	rs1434943	rs10024552	rs10428521	rs11943573	rs16870283	rs6841954	rs6830960	rs4389575	rs10938824	rs10938825	rs10938827	rs9291421	rs10032646	rs6826348	rs2043388	rs1579554	rs7695878	rs17636197	rs6839939	rs6817687	rs6853658	rs10022535	rs7680373	rs4599408	rs4574407	rs16870359	rs2163932	rs1897664	rs6448016	rs6814358	rs11939115	rs12640491	rs11932046	rs6837395	rs41429844	rs16870436	rs4697207	rs16870439	rs10011670	rs10033895	rs16870444	rs6835991	rs17506080	rs16870493	rs6829666	rs41374147	rs16870495	rs6821250	rs12647089	rs16870539	rs16870540	rs1425326	rs1319225	rs10026046	rs1364838	rs16870567	rs10034038	rs6844318	rs17514618	rs6821318	rs6448034	rs16870586	rs1364837	rs10516375	rs9291424	rs964613	rs11944996	rs11733487	rs16870621	rs6858323	rs1967398	rs12642021	rs6829425	rs13128130	rs16870658	rs6839686	rs7679984	rs11722925	rs11936275	rs2322884	rs11935063	rs1872461	rs16870715	rs11726974	rs16870771	rs1425328	rs13118906	rs16870790	rs17460344	rs4696975	rs1364836	rs16870831	rs16870839	rs11942431	rs16870851	rs16870857	rs16870858	rs16870865	rs16870875	rs11933121	rs13117744	rs13133567	rs7661530	rs17521122	rs13110425	rs16870905	rs2323001	rs16870966	rs7675173	rs2322958	rs2132274	rs1495508	rs2322941	rs6843177	rs1495517	rs10026043	rs1495505	rs16871044	rs16871078	rs168583	rs358575	rs358574	rs34836460	rs13128830	rs1460485	rs6847768	rs1460488	rs1460489	rs6855589	rs17523841	rs17464828	rs10516386	rs1993683	rs10516385	rs17524952	rs17525063	rs16871156	rs2322965	rs10025003	rs10014758	rs1495515	rs1495514	rs9991409	rs1013568	rs10003394	rs17466300	rs9991717	rs6827314	rs1903321	rs16871243	rs10516390	rs358557	rs10016438	rs16871284	rs11737456	rs1460481	rs1460480	rs1460479	rs11942384	rs10805227	rs7672430	rs41385945	rs11946264	rs6833065	rs11944745	rs16871316	rs16871317	rs16871329	rs17547634	rs1460476	rs870368	rs1817324	rs358834	rs10516393	rs12648125	rs13104108	rs1812151	rs16871372	rs16871393	rs11944586	rs16871434	rs1460475	rs16871442	rs376617	rs6843752	rs358836	rs6848885	rs41500944	rs41397149	rs41463847	rs7654710	rs7677329	rs7655708	rs16871535	rs1394136	rs17551181	rs10938847	rs1814167	rs10009713	rs11728537	rs17557761	rs11730697	rs3913663	rs4106119	rs1503994	rs9291428	rs7675686	rs2323071	rs10006027	rs6448064	rs6832481	rs2323043	rs10033231	rs6448067	rs9991725	rs4697223	rs7669724	rs7437388	rs4697225	rs7679675	rs13145193	rs7684087	rs978535	rs1459282	rs1459283	rs1503976	rs6850480	rs11944162	rs1824366	rs7378252	rs7438259	rs7697475	rs6414727	rs7684151	rs9291430	rs1459273	rs1459274	rs16871838	rs2018175	rs1380271	rs1380272	rs10031539	rs17498679	rs717531	rs16871869	rs2044809	rs16871877	rs16871890	rs16871892	rs35609084	rs11734604	rs6448084	rs34833395	rs1459280	rs12503736	rs12503772	rs9996615	rs360689	rs41488744	rs1398832	rs966045	rs6839776	rs12512316	rs907788	rs868745	rs10009391	rs10031856	rs6448099	rs16872036	rs10938864	rs10155094	rs1513566	rs10000092	rs41423649	rs6821401	rs11944614	rs7356396	rs1513563	rs12646862	rs1022247	rs6831938	rs4325996
KCNJ1	KCNJ1	rs675759	rs6590353	rs1148058	rs3758766	rs17137982	rs675482	rs2855798
KCNJ10	KCNJ10	rs2820556	rs17375748	rs1186688	rs4656874
KCNJ11	KCNJ11	rs10766393	rs1002227	rs5215	rs11024273	rs7124355
KCNJ12	KCNJ12	rs4986048	rs1317349	rs4452009	rs4985853	rs4985855
KCNJ13	KCNJ13	rs1973675
KCNJ14	KCNJ14	rs7257118
KCNJ15	KCNJ15	rs2836245	rs928769	rs928770	rs2836265	rs1009207	rs12329791	rs6517455	rs2836285	rs4816595	rs4817936	rs17193642	rs6517456	rs2836291	rs2836292
KCNJ16	KCNJ16	rs2108437	rs3760393	rs7216332	rs4436822	rs2108439	rs2108440	rs2158970	rs8072570	rs6501366	rs2886632	rs7207528	rs11867479	rs11077474	rs10221235	rs9302911	rs9902949	rs9890060	rs8077739	rs17775002	rs12051608	rs998580	rs8078418	rs758036
KCNJ2	KCNJ2	rs1468472	rs9302914	rs9302915	rs1544490	rs4328485	rs236519
KCNJ3	KCNJ3	rs3106661	rs3106653	rs3111017	rs16838068	rs2921436	rs2937609	rs17640676	rs2591156	rs2591155	rs2591154	rs1838675	rs2591153	rs1037094	rs2591152	rs991801	rs2652450	rs2652452	rs2591141	rs2591140	rs2971899	rs2971904	rs2937600	rs2971906	rs41491245	rs17567975
KCNJ4	KCNJ4	rs11089887	rs2413533	rs4343562	rs2002581	rs196074	rs196094
KCNJ5	KCNJ5	rs6590356	rs12575389	rs11221496	rs2846700	rs4937384	rs3765618	rs11221503	rs11221504	rs4937387	rs4937390	rs11221510	rs11221512	rs10790977	rs2846675	rs3867250	rs2258438
KCNJ6	KCNJ6	rs2835843	rs857976	rs857946	rs717859	rs2835850	rs2835852	rs17814920	rs16995317	rs1709814	rs2835861	rs2835862	rs857985	rs2835873	rs2835874	rs2835875	rs1709833	rs1709832	rs2835885	rs1613223	rs1008542	rs41403548	rs4816578	rs1783047	rs2898334	rs1709812	rs1709810	rs726643	rs2835891	rs1783051	rs2835892	rs1709827	rs858010	rs858009	rs1005546	rs858005	rs858003	rs1709816	rs1628656	rs2835906	rs2835914	rs11088404	rs2835915	rs858032
KCNJ8	KCNJ8	rs16924293
KCNJ9	KCNJ9	rs4656876	rs11265318
KCNK1	KCNK1	rs41495154	rs676005	rs701206	rs701216	rs681828	rs16859332	rs701224	rs701225	rs701226	rs701227	rs701228	rs4649343	rs4649344	rs12096869	rs12144885	rs10910237	rs780083	rs780082
KCNK10	KCNK10	rs379643	rs3559	rs17762565	rs17124250	rs41324246	rs12890892	rs8021878	rs10483991	rs2025018	rs1956541	rs4904437	rs11625905	rs7155199	rs7155220	rs724612	rs8015776	rs17124393	rs1784796	rs17124400	rs17124404	rs7150286	rs447928	rs17770810	rs17770834	rs7149354	rs10131611	rs2006046	rs12587003	rs4904445	rs10148955	rs4243684	rs17124504	rs3850389	rs3742689
KCNK12	KCNK12	rs748780	rs13000537	rs6708696	rs6544995	rs6736039	rs1559713	rs2348094
KCNK13	KCNK13	rs1286922	rs1286920	rs1286906	rs11625284	rs2176076	rs1152443	rs2401868	rs7143971	rs17260618	rs3861656	rs3861658	rs3850395	rs4462529	rs17223845	rs17799178	rs12432204	rs1515411	rs4900026	rs9323849	rs4904639	rs6575109
KCNK15	KCNK15	rs1467473	rs4810439
KCNK16	KCNK16	rs2146262	rs3734618	rs16891904	rs4714237	rs1109773
KCNK17	KCNK17	rs2815067	rs10807204	rs10807205	rs2758912
KCNK18	KCNK18	rs363344	rs3847483	rs1617136	rs17095821	rs363309	rs963975	rs1678039	rs363313	rs363314	rs2619110	rs3858335	rs17095891	rs2619108
KCNK2	KCNK2	rs7547655	rs10864152	rs12039875	rs4375232	rs6699161	rs6656675	rs2363564	rs11120499	rs11120504	rs11120508	rs4303048	rs2363557	rs10779647	rs10779649	rs2363566	rs2363567	rs6684084	rs6672978	rs17024342	rs10779651	rs1339407	rs1112101	rs12081526	rs10494994	rs6678565	rs6700379	rs1015244	rs10157448	rs17024410	rs12753507	rs41422647	rs1538543	rs11120527	rs946487
KCNK3	KCNK3	rs1275985	rs1275986	rs1275988	rs1275982	rs11126666	rs12468863	rs7584568	rs1627854	rs2891519
KCNK5	KCNK5	rs751934	rs2815100	rs2561430	rs2561435	rs2815109	rs4714224	rs6918122	rs2815117	rs3892126	rs2815120	rs2815122	rs6458101	rs9369107
KCNK6	KCNK6	rs3745951	rs8112211
KCNK9	KCNK9	rs3780072	rs2542424	rs2447347	rs7013521	rs16911089	rs16911105	rs2545462	rs741463	rs888345	rs1469038	rs3780045	rs759656	rs885726	rs885725	rs1159873	rs1862224	rs3780035	rs41437450	rs16893602	rs3780028	rs3780027	rs16911238	rs16911243	rs2319424	rs2319425	rs199212	rs199208	rs7826309
KCNMA1	KCNMA1	rs7903765	rs1897593	rs16933980	rs2116830	rs3781139	rs2288840	rs10740460	rs4639876	rs7067873	rs16933997	rs7089123	rs7069982	rs1907734	rs7086316	rs12774512	rs1907733	rs1907732	rs10762738	rs4980117	rs1865016	rs7070554	rs10762739	rs1907716	rs4980118	rs11001941	rs10824474	rs10762743	rs7915877	rs11001950	rs10824478	rs10762744	rs999994	rs11001957	rs11597111	rs2395453	rs1873694	rs17388160	rs1907723	rs10824482	rs10740464	rs1907720	rs3781158	rs2131216	rs7097408	rs11001963	rs1873691	rs16934172	rs10509378	rs2452333	rs1247755	rs11001982	rs11001985	rs17480656	rs12765834	rs1247768	rs1247761	rs1247763	rs11002003	rs1247786	rs10762746	rs2258870	rs1271394	rs3781166	rs2574789	rs12255547	rs10509380	rs1369809	rs3781170	rs11002022	rs7907270	rs11002024	rs2616642	rs2616643	rs1871063	rs16934296	rs7916611	rs1561087	rs17391134	rs11002049	rs562187	rs4622198	rs558828	rs527458	rs7083934	rs16934349	rs548216	rs7897566	rs41421544	rs11002078	rs11002079	rs7905358	rs2199582	rs547212	rs547163	rs10824501	rs7894053	rs7910921	rs573048	rs1968485	rs10824502	rs542007	rs10824503	rs1436089	rs7086619	rs10824505	rs2574796	rs10509384	rs956513	rs1464138	rs1464139	rs10824509	rs10824510	rs1516514	rs717207	rs479033	rs2607802	rs6480857	rs16934472	rs592676	rs872794	rs7894324	rs584990	rs7897426	rs12220179	rs10824519	rs10824520	rs16934560	rs10824521	rs10824524	rs655487	rs591485	rs12263942	rs7919150	rs10509385	rs10509386	rs11002120	rs182296	rs11002121	rs586676	rs12220505	rs287170	rs11002130	rs585620	rs207676	rs11002132	rs1659789	rs158206	rs11002136	rs250710	rs11002137	rs675055	rs250712	rs1598793	rs11002139	rs35774	rs2045448	rs1371457	rs628948	rs10824537	rs10824538	rs207675	rs11002154	rs287202	rs10824540	rs42455	rs35807	rs16934688	rs11002158	rs673657	rs28735	rs3862501	rs660465	rs10824541	rs703260	rs584141	rs16934760	rs10824547	rs7895934	rs4980145	rs11002172	rs16934799	rs16934801	rs106242	rs16934811	rs703261	rs1439786	rs16934833	rs16934860	rs42311	rs816847	rs816850	rs816852	rs865293	rs16934917	rs816860	rs2119058	rs816829	rs1079037	rs1248568	rs2176283	rs11002194	rs11818892	rs816828	rs1866593	rs7907577	rs7907504	rs816868	rs816867	rs17413503	rs860990	rs843835	rs1248571	rs3851040	rs2619607	rs2670115	rs2673416	rs11002210	rs11002211	rs2255649	rs11002212	rs938225	rs1468037	rs2928137	rs2253545	rs2253530	rs2670117	rs2673402	rs2619635	rs2619634	rs2673455	rs17415304	rs2249945	rs2673436	rs12264331	rs11598926	rs2673425	rs2673465	rs2720010	rs2619629	rs1878002	rs1878001	rs2280163	rs2673406	rs7071206
KCNMB1	KCNMB1	rs12518633	rs186385	rs314107
KCNMB2	KCNMB2	rs4513434	rs4481139	rs11721205	rs6807583	rs11929676	rs10804873	rs3856779	rs6443583	rs4542999	rs4498019	rs4276162
KCNMB3	KCNMB3	rs6810246	rs6799756	rs1170672	rs7613411	rs4854984	rs9875304	rs1468920	rs1468922
KCNMB4	KCNMB4	rs1495345	rs787940	rs968122	rs12582436	rs710651	rs7301967	rs11178231	rs17108138	rs41329849
KCNN1	KCNN1	rs11666940	rs3746192	rs2290640
KCNN2	KCNN2	rs181949	rs1457762	rs163305	rs6867115	rs402876	rs337689	rs13176052	rs1496389	rs337692	rs4705504	rs1072922	rs3857431	rs337715	rs13163662	rs337716	rs338625	rs17457540	rs7710366	rs12153735	rs1599175	rs6864302	rs1459783	rs10519384	rs898355	rs1459780	rs2900085	rs17136627	rs17458304	rs17136662	rs1841248	rs6889371	rs4705669	rs1350642	rs1841251	rs4435855
KCNN3	KCNN3	rs1995662	rs6664817	rs11264249	rs6426905	rs960182	rs12406164	rs16836320	rs906280	rs868108	rs4845666	rs4845389	rs4845390	rs10494300	rs4845392	rs1051614	rs1131820	rs6666341	rs6657775	rs11808053	rs1506982	rs883319	rs1777910	rs4079531	rs17719419	rs6426945	rs7550076	rs2256209	rs16836395	rs7546937	rs951240	rs951241	rs1395563	rs9970364	rs1984285	rs6681725	rs16836414	rs1218552	rs1218549	rs1218563	rs1218559	rs906597	rs4845396	rs41412150	rs1061122	rs4845397	rs1218586	rs1218585	rs1218584
KCNN4	KCNN4	rs347518	rs3786954	rs3760983	rs3786956
KCNQ1	KCNQ1	rs16928297	rs12576156	rs10832134	rs11517737	rs179407	rs179409	rs11023094	rs11023096	rs4929992	rs3819506	rs2237866	rs16928363	rs179428	rs179429	rs16928438	rs7946012	rs10766212	rs7942590	rs10766218	rs2412058	rs10741669	rs7118939	rs10832405	rs6578283	rs231348	rs41517049	rs9666537	rs7128926	rs7941377	rs231352	rs16928561	rs7927129	rs11023831	rs462402	rs231841	rs2283200	rs231901	rs4930149	rs2283208	rs231916	rs231915	rs2283213	rs170786	rs231907	rs1079714	rs1971929	rs151291	rs2283226	rs231890	rs7948952	rs11023996	rs548566	rs4430486	rs231873	rs2075870	rs11024034	rs234873	rs163171	rs17744869	rs163166	rs10766379	rs3852527	rs3852528	rs8181588	rs233446	rs163177	rs163183	rs234865	rs4930013	rs10798
KCNQ1DN	KCNQ1DN	rs3987740	rs12786533
KCNQ2	KCNQ2	rs3746367	rs3787131	rs6089908	rs6062927	rs6062929	rs2297385	rs6122452	rs914464	rs3761129
KCNQ3	KCNQ3	rs977939	rs2469625	rs16904603	rs2436134	rs7839133	rs2469514	rs6991482	rs2436137	rs2436139	rs2436140	rs2436141	rs2469522	rs1347696	rs6651173	rs6651259	rs1432030	rs893391	rs16904609	rs16904612	rs10283399	rs3779972	rs16904619	rs11987318	rs10956647	rs713148	rs4266631	rs4388439	rs17654436	rs1437812	rs2163607	rs10099347	rs10103500	rs10090173	rs12541725	rs930894	rs17596332	rs11995895	rs16904634	rs17596711	rs2403737	rs6999946	rs4736411	rs16904639	rs16904640	rs7832589	rs726576	rs13258436	rs2896655	rs10956651	rs11779291	rs4642625	rs7836276	rs6471054	rs6471057	rs11778434	rs7010053	rs12541666	rs16904657	rs876110	rs2896656	rs1020740	rs7824311	rs12115116	rs9297849	rs11990490	rs930896	rs16904670	rs16904671	rs7821360	rs2100648	rs2608208	rs2673612	rs2608212	rs2597357	rs2673588	rs2673589	rs6471065	rs2673590	rs6471066	rs2673592	rs2721897	rs7011409	rs7012444	rs16904685	rs12547258	rs2721905	rs2673573	rs2721906	rs2721907	rs10216765	rs2673566	rs2721908	rs2597348	rs2403775	rs2673586	rs2673555	rs2673556	rs2673559	rs2673558	rs6471070	rs2597365
KCNQ4	KCNQ4	rs2251413	rs927961	rs823671	rs12408769	rs4660175	rs6661888	rs4660469	rs4483396	rs3767942	rs3767944	rs11801911	rs3754175	rs4660472
KCNQ5	KCNQ5	rs6453591	rs6937158	rs12193274	rs17692715	rs10943047	rs9342961	rs9342962	rs17749408	rs4707981	rs7748934	rs7749079	rs6926943	rs6453596	rs16882707	rs16882712	rs17740488	rs719830	rs6910780	rs3005765	rs910355	rs9446747	rs9293908	rs9442844	rs10805965	rs6926416	rs9360597	rs16882872	rs11960994	rs4421163	rs4707991	rs6453605	rs4293967	rs9351945	rs4707995	rs6912655	rs4615346	rs3903020	rs9360603	rs2185766	rs7740411	rs4708000	rs2796006	rs1125083	rs1935519	rs11963349	rs2096182	rs9446777	rs3763159	rs9351950	rs12211380	rs1935514	rs9351956	rs1935526	rs16883059	rs12526735	rs1317538	rs1317539	rs6453613	rs1891395	rs2226133	rs6938067	rs9446814	rs10943076	rs6920341	rs6921533	rs3798465	rs41395445	rs10498889	rs7742112	rs6921049	rs9446834	rs4708020	rs9343001	rs1935531	rs4708027	rs4706527	rs1113015	rs9360638	rs9343005	rs2051024	rs9293919	rs9293920	rs1935537	rs4379253	rs1935530	rs4084853	rs9359017	rs7748968	rs2796050	rs2796047	rs947611	rs7773573	rs6912022	rs9442895	rs6453644	rs7765352	rs2882406	rs2350387	rs7763514	rs1970547	rs3799280	rs3799282	rs3799285	rs10498891	rs16883476	rs12660923	rs3823120
KCNRG	KCNRG	rs2066553
KCNS1	KCNS1	rs6031991	rs6017488	rs6104008	rs6094093
KCNS2	KCNS2	rs7826857	rs11783149
KCNS3	KCNS3	rs9306861	rs7606821	rs2078106	rs1461954	rs3788961	rs1461950	rs1870822	rs2344688	rs3747516	rs3747515	rs16984087	rs6712999	rs11889711	rs2068801
KCNT1	KCNT1	rs497547	rs570201	rs498974	rs11103147	rs11103148	rs11103150	rs10858158	rs10735239	rs11103167	rs1318383	rs11103184	rs998440	rs11103187
KCNT2	KCNT2	rs16839682	rs2477354	rs2477556	rs16839700	rs2477360	rs12058062	rs2181948	rs9970935	rs11806027	rs41451950	rs16839785	rs16839791	rs942588	rs6413933	rs2878551	rs3928858	rs1538687	rs1538686	rs7531611	rs7531491	rs1361400	rs1361402	rs4113172	rs1339951	rs4658037	rs12043743	rs7552170	rs12072649	rs7527233	rs4515738	rs16840189	rs16840224
KCNV1	KCNV1	rs755136
KCNV2	KCNV2	rs11793747	rs17656660	rs7847058	rs10967738	rs10967755	rs10967775	rs10733413
KCTD1	KCTD1	rs7232668	rs17799844	rs13313687	rs17799849	rs4614811	rs2155759	rs16942366	rs17224726	rs4340399	rs17604918	rs7359704	rs8098388	rs3893677	rs3893675	rs7233161	rs17662554	rs11874078	rs11083174	rs1539814	rs17799909	rs2186948	rs17799927	rs7235906	rs7233016	rs2019480	rs8083482	rs1941161	rs9948310	rs9959300	rs10454719	rs10454720	rs41370148	rs7227201	rs34288695	rs4404156	rs6650686	rs10853666	rs17679778	rs7232792	rs9965877	rs7237668	rs554339	rs1837233	rs12605047	rs8095881	rs573845	rs496344	rs2469423	rs2438415	rs17799945	rs533289	rs2848993
KCTD10	KCTD10	rs4766601	rs10774708	rs2338104	rs11831213	rs7313797	rs10850201	rs918107	rs11066737	rs7299041
KCTD11	KCTD11	rs2292067
KCTD12	KCTD12	rs6835	rs659628	rs7987676	rs17066873	rs17066875
KCTD13	KCTD13	rs4407079
KCTD14	KCTD14	rs7931417	rs7928656	rs3824865	rs7937238	rs2034500	rs10793269	rs10793270
KCTD15	KCTD15	rs736239	rs29942
KCTD16	KCTD16	rs6881195	rs6868068	rs17438740	rs10051681	rs4912665	rs11743082	rs10477239	rs13165386	rs10037551	rs9324949	rs10068247	rs1422716	rs12653538	rs17101780	rs10515539	rs17101786	rs1422713	rs17101788	rs960963	rs17101805	rs1428856	rs244536	rs244537	rs831414	rs831413	rs244525	rs244524	rs244523	rs187366	rs17101811	rs2052518	rs17441789	rs10515542	rs1428859	rs2398741	rs2042973	rs2042972	rs1023679	rs10055809	rs17101867	rs6580317	rs17101876	rs7717356	rs17101880	rs17101882	rs1123825	rs1422011	rs1422010	rs145716	rs349696	rs349695
KCTD18	KCTD18	rs9288311	rs17630975	rs10497864	rs12987074	rs967725
KCTD2	KCTD2	rs12103574	rs11077773
KCTD20	KCTD20	rs6923993	rs6905347	rs16888603	rs2146333
KCTD21	KCTD21	rs230667	rs527462	rs17136325	rs657161	rs12576116
KCTD5	KCTD5	rs11644881	rs10500324	rs3112727	rs9941296
KCTD6	KCTD6	rs11130651
KCTD7	KCTD7	rs1638736	rs1638735	rs10263935	rs1618893
KCTD8	KCTD8	rs4694999	rs16856799	rs41387744	rs17641647	rs11940330	rs7690725	rs2046854	rs1490450	rs10030498	rs1490451	rs17599703	rs17652820	rs17599823	rs4324578	rs41445444	rs7674464	rs16856866	rs17461148	rs4695719	rs16856939	rs17461319	rs6447336
KCTD9	KCTD9	rs17053658	rs958579	rs3812423	rs17053668	rs10503771	rs2063067	rs11998592	rs7841309	rs11781066	rs17053696	rs4872312	rs17053711	rs11987149
KDELC2	KDELC2	rs4753840	rs4754317	rs11212676	rs28690878	rs893279
KDELR2	KDELR2	rs1055413	rs4720675	rs10246654	rs6959558	rs13222291	rs6961571
KDELR3	KDELR3	rs138413	rs138435	rs16998978
KDR	KDR	rs2219471	rs10517340	rs17710298	rs13109660	rs17085310
KEL	KEL	rs8176049	rs6949788	rs8176044	rs8176025	rs8176009	rs41515149	rs8176001	rs3757853	rs8175963	rs1524136	rs8175950
KERA	KERA	rs11105945	rs11105946	rs10859100	rs11105952	rs7973791	rs2245775	rs11105956	rs17018627	rs17018629	rs11105960
KHDC1	KHDC1	rs12173399	rs2282448	rs6911421	rs6453659
KHDRBS1	KHDRBS1	rs16834836
KHDRBS2	KHDRBS2	rs1204123	rs9444100	rs17239464	rs1204132	rs9362101	rs17240267	rs10484691	rs9351145	rs7774153	rs16899439	rs1938395	rs1322081	rs16899598	rs1192063	rs4710489	rs4710491	rs4710493	rs1743457	rs484890	rs493270	rs522914	rs12214696	rs534432	rs533835	rs565795	rs2145960	rs4513770	rs1192015	rs6925549	rs511137	rs6924041	rs2151969	rs6918047	rs16900514	rs16900631	rs16900658	rs16900673	rs16900674	rs1516715	rs1155038	rs12204931	rs17351796	rs16867909	rs1192458	rs16868234	rs1192434	rs4607412	rs16868281	rs9351578	rs1553392	rs9445769	rs4710333	rs9342639	rs10484620	rs9294767	rs3846820	rs3914604	rs9346035	rs9346036	rs9363771	rs7741257	rs7747231	rs208976	rs7774880	rs2344796	rs209003	rs9360326	rs1924664	rs1518909	rs16880659	rs1610007	rs209014	rs474068	rs482102	rs9354810	rs484791	rs485617	rs16882220	rs577542	rs574036	rs176620	rs176612	rs176611	rs16882668	rs855409	rs9294829	rs7770793	rs2345327	rs16883106	rs9364041	rs9454869
KHDRBS3	KHDRBS3	rs7005670	rs1455464	rs1318201	rs1563322	rs7840162	rs6997956	rs16905372	rs6999027	rs6998064	rs6996533	rs6986340	rs2317272	rs13261331	rs7815821	rs11986598	rs10095429	rs10094275	rs2317280	rs11166603	rs6577649	rs7846379	rs10102109	rs4398958	rs4507800	rs4573318	rs11166605	rs11166606	rs4507802	rs7837703	rs4909495	rs10112691	rs10099186	rs3184618
KHK	KHK	rs2119026	rs2304681
KIAA0020	KIAA0020	rs12340564	rs10968327	rs3736389	rs3858032	rs2270891	rs12345409
KIAA0040	KIAA0040	rs6677097	rs3737933	rs6929	rs1057285	rs1057246	rs12139941	rs2685	rs13374887	rs11583687	rs1894709	rs10489327	rs760486	rs16847872	rs3766696	rs3766695	rs17303319	rs4140637	rs9970575	rs3766685
KIAA0082	KIAA0082	rs11756941	rs6457987	rs2395672	rs904249	rs3734326	rs2776910	rs11963196	rs2797790
KIAA0090	KIAA0090	rs841370	rs12405382	rs2275403	rs10917240	rs710879	rs710880	rs710882	rs710883	rs10917275
KIAA0101	KIAA0101	rs10152936	rs7165405	rs11635527
KIAA0133	KIAA0133	rs3955545	rs7521953	rs10495287	rs10495286	rs16850044	rs6704530	rs12403112
KIAA0141	KIAA0141	rs3861854	rs10078802	rs758461	rs10323
KIAA0152	KIAA0152	rs10431384	rs10431386	rs504403	rs3751166	rs3751163
KIAA0157	KIAA0157	rs11245376	rs7097254	rs6597855
KIAA0174	KIAA0174	rs4788579	rs7197486
KIAA0182	KIAA0182	rs7195360	rs4843972	rs16975770	rs16975777	rs16975807	rs1049868
KIAA0195	KIAA0195	rs6501805	rs7212620	rs8078577	rs4078474
KIAA0196	KIAA0196	rs17398450	rs3815873	rs2272682	rs10505451	rs2891655	rs4355790	rs3765214	rs16900302	rs16900304	rs16900308	rs16900310	rs10283187	rs10429386	rs10429323	rs16900335	rs16900344	rs16900346	rs10429356	rs1004676	rs4458896	rs11996035	rs11985518	rs11996868	rs6981156	rs7832481	rs7357375
KIAA0232	KIAA0232	rs879328	rs16839338	rs874893	rs13147693	rs13129245	rs11734682	rs6845772	rs7669558	rs7670487	rs13115900	rs17797270	rs3733606	rs16839443	rs6811911
KIAA0240	KIAA0240	rs6908950	rs6458307	rs3997653	rs3737097	rs12202901
KIAA0241	KIAA0241	rs9655340	rs6462372	rs6945745	rs1993057	rs10274834	rs7802970	rs17161398	rs17461475	rs787213	rs10486509	rs17364567	rs6961786
KIAA0247	KIAA0247	rs1957365	rs8010868	rs7144597	rs10149246	rs10138481	rs17107161	rs1295826	rs1275745	rs1275746	rs1275749	rs2210803	rs2184599	rs945309	rs4902749
KIAA0256	KIAA0256	rs7359317	rs11070675	rs4775793	rs4390538	rs41429448	rs41324244	rs2305195	rs16961982	rs16961984	rs11638981	rs3743293	rs7177404
KIAA0265	KIAA0265	rs6973585	rs17164377	rs1137778	rs17647134
KIAA0284	KIAA0284	rs2028416	rs2841245
KIAA0319	KIAA0319	rs16889440	rs2817245	rs807535	rs2817250	rs2744542	rs807525	rs807509	rs7763865	rs16889506	rs4472344	rs17307478	rs16889511	rs9467239	rs6917660	rs9393570	rs6456622	rs6923652	rs6923867	rs761101	rs7766230
KIAA0319L	KIAA0319L	rs10157137	rs10399590	rs1188635	rs12022675	rs950848	rs10796920	rs1203137	rs1635718	rs6703605
KIAA0323	KIAA0323	rs4982912	rs1043831	rs11158709
KIAA0329	KIAA0329	rs2296145	rs17779722	rs17717648	rs10148411	rs1886081	rs3783374	rs1190540	rs3759567	rs17718277	rs11624218	rs3825564	rs4906206	rs11160683	rs11623570
KIAA0355	KIAA0355	rs4806003	rs7359931	rs2923793	rs7250413	rs16969156	rs10422771	rs1664904	rs1669261	rs189030	rs34792610	rs7254168	rs379862	rs10411051
KIAA0372	KIAA0372	rs9285017	rs1062073	rs7723951	rs3822616	rs11950190	rs2731816	rs6891486	rs17084852	rs17084873	rs9314148	rs6881618	rs10040106	rs2731826
KIAA0391	KIAA0391	rs4982242	rs2415266	rs11626113	rs10498331	rs7144806	rs7145488	rs6571697	rs11846137	rs8012774	rs17103098	rs8005078	rs7147426	rs10144379	rs17103104	rs7143346	rs17103117	rs2899831	rs17103120	rs8015175	rs7154637	rs11156878
KIAA0406	KIAA0406	rs6022227	rs2273349	rs13037289	rs12480128
KIAA0408	KIAA0408	rs3938	rs9491792	rs723642	rs910536
KIAA0409	KIAA0409	rs4758438
KIAA0415	KIAA0415	rs10807911	rs17135109	rs17135110	rs10230906	rs7801122	rs17829969
KIAA0423	KIAA0423	rs10144729	rs17115735	rs10148765	rs8006685	rs10131615
KIAA0427	KIAA0427	rs6507851	rs41336052	rs6507852	rs9952398	rs12456253	rs12606093	rs2175565	rs16960427	rs4349219	rs998722	rs11664184	rs10502893	rs16949597	rs16949603	rs10438975	rs10438919	rs7243822	rs7240702	rs11664663	rs12966613	rs299709	rs299719	rs9948061	rs1023943	rs7240607	rs299751	rs299749	rs8085434	rs8083681	rs7343010	rs6507861	rs8094592	rs16949816	rs10502895	rs1384226	rs10853570	rs11662494	rs11661260	rs9952724	rs16949891	rs12963496	rs11082698	rs2878884	rs12604748	rs4939557	rs4939800	rs900249	rs8091105	rs16949934	rs1564591	rs1384229	rs7234113	rs1011420	rs4939559	rs8087872	rs4567801	rs7238748	rs7237395	rs8087866	rs8091434	rs1344049	rs1994559	rs8093350	rs2337110	rs1319945	rs4547405	rs11874293	rs11082707	rs8091955	rs1319946	rs12458062	rs8096534	rs8096454	rs1317625	rs2337111	rs10853572	rs17185764	rs937023	rs937021	rs11082714
KIAA0430	KIAA0430	rs7200700	rs7192185	rs2239694	rs2071334	rs9302517
KIAA0460	KIAA0460	rs834234	rs834238	rs16836849	rs12738490	rs12726415	rs17649760	rs2873669	rs11581051	rs10888582	rs16837048
KIAA0467	KIAA0467	rs2842180	rs2255632	rs2251804	rs2782651	rs1334973
KIAA0494	KIAA0494	rs601060	rs625590	rs7412469	rs2275380	rs1890473	rs2119301	rs2241863	rs17102441	rs3766218	rs3766217	rs1440487	rs10749863	rs10158678	rs12071983	rs3766212	rs3766211	rs4660957
KIAA0495	KIAA0495	rs12120656
KIAA0513	KIAA0513	rs7499978	rs7201736	rs6564098	rs8045099	rs8045387	rs16975155	rs13330480	rs16975168	rs16975170	rs41337248	rs8056742	rs12926508	rs16975172	rs16975174	rs16975175	rs16975176	rs11648527	rs11649284	rs1010639
KIAA0528	KIAA0528	rs16924958	rs16924961	rs16924963	rs7316740	rs10842028	rs6487305	rs11611495	rs12303966
KIAA0556	KIAA0556	rs7204244	rs7199329	rs8055845	rs1018885	rs4787978	rs10852320	rs233461	rs233471	rs9929666	rs12923861	rs8048175	rs9921758	rs12929432	rs963999	rs964000	rs964001	rs16976950	rs12447120	rs12923139	rs8048320	rs12448379	rs8048373	rs2289875	rs9934589	rs8043555	rs2287790
KIAA0562	KIAA0562	rs6702916	rs6702935	rs6703035	rs6663840	rs16824152	rs9424310	rs7545274	rs17403773	rs12093010	rs41450948	rs2298225	rs2298224	rs12060299	rs10909802	rs16824230	rs17404435	rs6683156	rs10909804
KIAA0564	KIAA0564	rs2274930	rs7322968	rs12866839	rs7332129	rs1887744	rs1328469	rs9590614	rs7999090	rs12716680	rs9566810	rs9594595	rs9594601	rs7998607	rs9594602	rs7999765	rs7996604	rs9594606	rs17062467	rs9532909	rs12865000	rs7140090	rs11147857	rs3945431	rs11620206	rs9590630	rs9590631	rs11147860	rs7337310	rs9315861	rs17534263	rs2039281	rs1343869	rs11619225	rs7319641	rs4147047	rs17595042	rs9562355	rs1888557	rs9562356	rs9315868	rs3904327	rs3742262	rs9594643	rs970983	rs7334298	rs10507501	rs9532945	rs11617534	rs11838643	rs17062646	rs4941412	rs9525555	rs9562364	rs7326697
KIAA0586	KIAA0586	rs17094637	rs10132077
KIAA0644	KIAA0644	rs221153	rs221158	rs221159	rs221160
KIAA0649	KIAA0649	rs12344531
KIAA0652	KIAA0652	rs12278517	rs7109698
KIAA0664	KIAA0664	rs1109451	rs7209772
KIAA0746	KIAA0746	rs6823673	rs4697610	rs11731086	rs6819080	rs7686038	rs1378947	rs7697266	rs4697619	rs10020414	rs11734166	rs16877567	rs16877576	rs13134610	rs16877591	rs10000609	rs7667147	rs41446452	rs10022890	rs41444052	rs6831024	rs7658874	rs13140429	rs7670606
KIAA0753	KIAA0753	rs930527	rs12939931	rs1470297	rs7221587	rs2034090	rs745058	rs9889363	rs16955976	rs16955991	rs7214646	rs7209944
KIAA0774	KIAA0774	rs671498	rs326506	rs2479768	rs4769670	rs9506080	rs2077255	rs913494	rs226909	rs1407437	rs9508249	rs9550437	rs2479781	rs2479783	rs2475526	rs7331544	rs2475528	rs2987345	rs2479803	rs1887752	rs1887751	rs9506102	rs9508271	rs4769679	rs9506107	rs17573873	rs9314935	rs9634353	rs1952421	rs7995588	rs1536714	rs7981556	rs7331934	rs1927836	rs9579298	rs9508302	rs7330035	rs7993175	rs7997258	rs41438447	rs9508304	rs1927830	rs11617704	rs989846	rs7983586	rs6490362	rs4769687	rs4769688	rs4769689	rs914261	rs7339092	rs4769693	rs12586107	rs1335655	rs12584927	rs7981243	rs7982062	rs7982077	rs4146404	rs4146405	rs10781686	rs11618502	rs1999717	rs9506126	rs3011444	rs9508326	rs11147372	rs7991637	rs7995279	rs4341627	rs3011450	rs7996177	rs4769709	rs17073170	rs7334097	rs4526858	rs7997588	rs1335658	rs4769711	rs2992396	rs4769010	rs2992397	rs9551642	rs2989383	rs9508344	rs9551644	rs9506133	rs17657154	rs7327342	rs1110116	rs7331650	rs7326604	rs928661	rs9578080	rs9506149	rs9506156	rs4769727	rs4769728	rs9508404	rs9508406	rs4368032	rs4258468	rs9506164	rs9314953	rs3125704	rs3125708	rs3125709	rs6490403	rs7322082	rs3922983	rs4556652	rs7997274	rs7335852	rs4769733	rs4769734	rs9551664	rs3121751	rs9508434	rs7332561	rs7334385	rs7319196	rs9551670	rs9506174	rs4287414	rs2388083	rs3121757	rs4463939	rs4644717	rs4601890	rs4411357	rs4769739	rs17073389	rs17073391	rs4379923	rs17073426	rs1986717	rs7987266	rs17073454	rs17073456	rs2388084	rs4262814	rs4769753	rs17073523	rs9550472	rs17601608	rs3011619	rs2482097	rs2490268	rs2776983	rs2802244	rs2802243	rs2776979
KIAA0776	KIAA0776	rs11153023	rs4365934	rs6916232	rs2475028	rs12207570	rs9373918
KIAA0802	KIAA0802	rs669118	rs1784530	rs12605757	rs606177	rs2186769	rs558297	rs16954099	rs16954102	rs12606074	rs668711	rs624193	rs586780	rs650593	rs4797329	rs12606001	rs4797330	rs9966269	rs16954160	rs16954164	rs632328	rs8084760	rs8084401	rs603368	rs556991	rs16954178	rs12326073	rs563610	rs4797331	rs568267	rs633286	rs16954249	rs4797333	rs7243361	rs3852834	rs8092820	rs8095861	rs3810053	rs656602	rs629142	rs612012	rs16954325	rs3744977	rs11875858	rs1564484	rs16954369	rs7240816	rs7235093	rs689975	rs594490
KIAA0828	KIAA0828	rs3734969	rs2141075	rs17348939	rs2012919	rs2566878	rs6949882	rs6974155	rs6467234	rs4731569	rs6467235	rs1880854	rs2718096	rs1405475	rs1526897	rs12667132	rs9641850	rs6953598	rs17552411	rs12540568	rs12112383	rs1665105	rs6971551
KIAA0831	KIAA0831	rs2297816	rs10142448	rs2009291	rs8013713	rs8015211	rs8014477	rs3783653	rs17128438	rs10135891	rs9323285	rs6573020
KIAA0859	KIAA0859	rs17596081	rs1555101	rs12034454	rs2294721	rs2294722	rs2232825	rs1801898	rs2421912	rs12091786
KIAA0892	KIAA0892	rs2011503	rs16996042	rs769267	rs41381553	rs2905421	rs968525
KIAA0895	KIAA0895	rs196657	rs196659	rs12540346	rs197331
KIAA0907	KIAA0907	rs605025	rs572609	rs3768280	rs2275078
KIAA0922	KIAA0922	rs1836400	rs9998827	rs17379636	rs13149756	rs4392496	rs7686062	rs2117429	rs11931144	rs6535923	rs3864176	rs6535927	rs10011706	rs10001845	rs10024442	rs11099888	rs7669418	rs893628	rs1371156	rs7696772	rs7656141	rs13135353	rs16998879	rs9995621	rs6535930	rs17370492	rs11099891	rs17030258	rs17030263	rs6535932	rs2083288	rs2083289	rs2083290	rs11099892	rs7687239	rs2033831
KIAA0999	KIAA0999	rs640411	rs599320	rs1838756	rs17120105	rs17120119	rs12279433	rs681524	rs11827828	rs2044426	rs12294191	rs10892044	rs11216186	rs7130160	rs6589579	rs17120157	rs12292858	rs10502221	rs7130133	rs7120173	rs7120706	rs2513092	rs17120197	rs7109876	rs11606344	rs588918	rs638392	rs7943171	rs4936359	rs4936360	rs10892064	rs2186844	rs3181	rs10732856	rs7115242	rs17120252	rs7124872	rs10892068	rs1351452	rs7935913	rs7935834	rs17120293	rs4936363
KIAA1009	KIAA1009	rs7741955	rs9294292	rs2875397	rs17186320	rs10943968	rs16874311	rs9444146	rs16874323	rs17186572	rs6454356	rs6454357	rs12524136	rs4707035	rs9449850
KIAA1012	KIAA1012	rs639595	rs12607426	rs12327141	rs16962506	rs12956638	rs12607786	rs682279	rs8090615	rs12963424	rs17742014	rs12709653	rs11665424	rs16962567	rs11081728	rs11661310
KIAA1024	KIAA1024	rs7180422	rs7181409	rs7165922	rs7166224	rs2865232	rs6495405	rs6495406	rs7168056	rs2297773	rs1970291	rs1538133	rs16970976	rs17180765	rs17265891
KIAA1033	KIAA1033	rs11112370	rs1196845	rs17036655	rs11112376	rs1196799	rs935243	rs1196806	rs2440713	rs11112394	rs1076
KIAA1128	KIAA1128	rs7089235	rs12773282	rs10509493	rs4459232	rs4261230	rs17096181	rs11816501	rs12411425	rs17103411	rs12772524	rs7899482	rs17342019	rs17103423	rs7082351	rs17719302	rs17103509	rs1763976	rs1209475	rs17103555	rs11201080	rs3763768	rs2784846	rs10887315	rs17103589	rs2798071
KIAA1161	KIAA1161	rs4515642	rs10511918
KIAA1166	KIAA1166	rs17301297	rs41326649
KIAA1191	KIAA1191	rs2241577	rs10516135	rs3749804	rs4482915	rs17078135
KIAA1199	KIAA1199	rs16972342	rs12324314	rs16972347	rs7179631	rs925111	rs925110	rs1484225	rs16972374	rs11633017	rs748696	rs11631279	rs1077541	rs7177853	rs2866882	rs16972411	rs2055713	rs12324416	rs7168261	rs17228225	rs16972434	rs11638026	rs11631317	rs11631360	rs906435	rs7182458	rs7164719	rs4778864	rs8028511	rs11636063	rs991789	rs12594845	rs10519298	rs16972538	rs8029184	rs7181726	rs1507662	rs1507661	rs1507660	rs4778868	rs2271163	rs11856090	rs2280441
KIAA1217	KIAA1217	rs4256889	rs11013968	rs17504419	rs12413189	rs10508671	rs17504713	rs10508672	rs12251962	rs17583120	rs12573113	rs2280172	rs7913854	rs16924448	rs11013998	rs16924453	rs16924460	rs12769567	rs220355	rs220354	rs11014008	rs220371	rs220364	rs7917252	rs12571105	rs12258036	rs10741050	rs16924564	rs16924567	rs7074936	rs11014022	rs16924573	rs6482383	rs442463	rs11014033	rs11813505	rs10741051	rs714326	rs17469499	rs7094782	rs10828629	rs7091189	rs1414681	rs1932594	rs1932595	rs10828639	rs10828640	rs11014068	rs11014069	rs11014072	rs7100325	rs17506606	rs7077294	rs4434904	rs6482387	rs7070056	rs7087183	rs10508673	rs3858216	rs1556401	rs16924734	rs4748945	rs4748946	rs7916034	rs4558072	rs16924738	rs16924742	rs17514203	rs10508674	rs16924755	rs16924762	rs1537170	rs11014097	rs16924794	rs16924805	rs16924809	rs7089611	rs10508675	rs10828655	rs7093280	rs7904518	rs7090224	rs7899691	rs10828660	rs11595468	rs11014129	rs7090837	rs11014137	rs3748217	rs2297330	rs867040	rs16924863	rs2265264	rs2265263	rs11014149	rs7074909
KIAA1219	KIAA1219	rs1303567	rs805554	rs1303588	rs805546	rs805536	rs1303577	rs1303575	rs6064645	rs6100034	rs6100096	rs16987420	rs8116100
KIAA1244	KIAA1244	rs4896325	rs11964151	rs3813339	rs2143164	rs17067199	rs9385828	rs1509683	rs7739127	rs6903101	rs4896331	rs4895514	rs11154964	rs7772252	rs9494969	rs9484130	rs6907613	rs7774251	rs6902537	rs41460351	rs7755847	rs9494996	rs17067340	rs2050045	rs203136	rs203145	rs17067366	rs7759972	rs9402968	rs17067431
KIAA1267	KIAA1267	rs1076222	rs7350980	rs4597358	rs17653162	rs17574824	rs11079729	rs12150090	rs41437445	rs7221390	rs41382552	rs11870325	rs10514899	rs41374248	rs41399444	rs17575556	rs41384744	rs17575683	rs2301732	rs17575850	rs17659881	rs17660065	rs8080583	rs17660132	rs17660228	rs2013317	rs2023861	rs17660595	rs17577094	rs17660907	rs4383188	rs2016730	rs17661428	rs6503458	rs8070942	rs12150320	rs2532316	rs2077551	rs2696600	rs1406072	rs4792835	rs2532298	rs2532297	rs17662235	rs1406068	rs1528072	rs2532292	rs2141299	rs2532286	rs2532276	rs2532275	rs17662853	rs9911018	rs2532259	rs2732646	rs2732647	rs2532257	rs2732588	rs2732589	rs1918788	rs2696526	rs8073504	rs2732596	rs2532235	rs2696440
KIAA1274	KIAA1274	rs1871598	rs11818000	rs7920307	rs41461650	rs1904593	rs12571825	rs7075278	rs10443942	rs10443943	rs10762386	rs4747042	rs10999361	rs10823556	rs10740353	rs4747043	rs1001124	rs4746046	rs4746047	rs7099027	rs10823559	rs4746052	rs10999381	rs12776085	rs10823561	rs7086334	rs7086704	rs7086726	rs881823	rs880910	rs10823562	rs10823565	rs7100295	rs17598983	rs12413000	rs16927685	rs4747053	rs10762393
KIAA1279	KIAA1279	rs2256199	rs2263813	rs2185654	rs2243632	rs7078237	rs2246364
KIAA1303	KIAA1303	rs3923514	rs7224941	rs5003528	rs4890043	rs7218584	rs11150863	rs11150864	rs4396581	rs4889863	rs4075782	rs9913181	rs7214653	rs1125587	rs8080957	rs7503807	rs4890056	rs901063	rs901064	rs12952285	rs8080265	rs2171023	rs1126064	rs1032130	rs12939549	rs11150736	rs12946972	rs7212125	rs9897453	rs7210015	rs901066	rs11652856	rs7501674	rs4889879	rs756077	rs884204	rs7208502	rs2315924	rs8065598	rs9913162	rs8072229	rs9896771	rs2315921	rs9915378	rs7213696	rs4602089	rs12942526	rs12601089	rs9902224	rs9899782	rs4396582	rs9902639	rs4969230	rs3898096	rs7215564	rs9908112	rs2589138	rs7219896	rs7214338	rs7214655	rs4969443	rs4969277	rs4969444	rs4969445	rs2672887	rs734338	rs9915426	rs2333990	rs2138125	rs2589133	rs9911574	rs6565481	rs7216306	rs7219745	rs2589155	rs2589153	rs908241	rs8070964	rs4969287	rs7221927	rs12232521	rs7217623	rs6420479	rs1468030	rs7220598	rs4969310	rs4969311	rs11653325	rs6565499	rs6565500	rs7502563	rs8074171
KIAA1310	KIAA1310	rs12477963
KIAA1324	KIAA1324	rs10494103	rs531842	rs609031	rs580771	rs6679586	rs631178	rs12035702	rs17033878	rs648673	rs649531	rs12239854	rs1764834	rs17014528	rs2478762	rs1298416	rs10858081	rs10745351	rs17034539	rs17034541	rs11102957
KIAA1324L	KIAA1324L	rs10236047	rs10258008	rs17608650	rs7781178	rs11974622	rs2519713	rs17608771	rs12704299
KIAA1328	KIAA1328	rs1147765	rs1246242	rs16968339	rs1365511	rs8090842	rs11665085	rs17567681	rs10502667	rs11081969	rs17652513	rs12185461	rs981995	rs17567737	rs10502669	rs11664002	rs4603640	rs7237196	rs9948487	rs9963828	rs8088888	rs16968475	rs2861033	rs7233535	rs4799898	rs17567885	rs7237347	rs2046471	rs2046472	rs323299	rs11081985	rs1699054	rs1683506	rs17749214	rs323312	rs16968601	rs17652947	rs17681878	rs16968643	rs1786073	rs1787631
KIAA1333	KIAA1333	rs229201	rs7359107	rs229261	rs229237	rs229244	rs229140
KIAA1370	KIAA1370	rs11070902	rs2414164	rs3751613	rs2414176	rs4776065	rs8040787	rs17542881	rs10851522	rs11634879	rs1863512
KIAA1377	KIAA1377	rs11225063	rs1441928	rs11225079	rs11225081	rs10791545	rs41518251	rs4754821	rs4754825	rs11225097	rs4754826
KIAA1407	KIAA1407	rs16861435	rs2087162	rs324554
KIAA1409	KIAA1409	rs11621859	rs7142270	rs7142004	rs10152071	rs10142345	rs4905064	rs1950900	rs2102232	rs10747303	rs8004254	rs10149904	rs1242762	rs1004553	rs17129086	rs7151015	rs718465	rs7151505	rs942067	rs12586978	rs10146795	rs2402317	rs1887193	rs7154252	rs7154324	rs2148562	rs2148561	rs4905082	rs17184397	rs11626422	rs7145275	rs12436900	rs729395	rs2182569	rs2148567
KIAA1429	KIAA1429	rs3133637	rs3099407	rs2289456	rs3098705	rs3099412	rs1023767	rs3098717	rs2381882	rs3099419	rs3098713	rs12679345
KIAA1432	KIAA1432	rs10975230	rs10975231	rs2760416	rs2760417	rs7047997	rs7028052	rs10975253	rs10975255	rs10975260	rs10975266	rs7048449	rs7850299	rs10975268	rs7850664	rs7869667	rs4348560	rs3739648
KIAA1467	KIAA1467	rs1552389	rs7294646	rs7978762	rs7956609	rs950671	rs4763923	rs6488582	rs17212851	rs10492246	rs3825271	rs3825270	rs1316824
KIAA1468	KIAA1468	rs9959663	rs17644227	rs11662963	rs1587998	rs12150701	rs17717617	rs17069634	rs9946768	rs17069657	rs17069659	rs17646035	rs17069686	rs1506326	rs1567038	rs2939419	rs17719830	rs9954253	rs4072376	rs17720153
KIAA1522	KIAA1522	rs4951771	rs360524	rs10914610
KIAA1524	KIAA1524	rs16854718
KIAA1529	KIAA1529	rs41405653	rs10981297	rs10981329	rs10817300	rs9299202	rs13298346	rs10521029	rs6478048	rs16918674	rs6478059	rs4436243	rs2255139	rs3747509	rs2818243	rs10817378	rs2615143	rs2615144	rs725228	rs3747507	rs3747506	rs3747502	rs10981560	rs4345679	rs7855956	rs7040299	rs10981625	rs12378350	rs4743077	rs7847332	rs10981664	rs2061635	rs2061634	rs2306097	rs2306096	rs4313271	rs2401384	rs1564048	rs10981784	rs4743083	rs2045729	rs2045731	rs7874652	rs10981848	rs17331748
KIAA1530	KIAA1530	rs2276903	rs17164680	rs4974605	rs17164682	rs2336081	rs4974609	rs10000012	rs10016557	rs13118159
KIAA1539	KIAA1539	rs630961	rs16932233	rs944698	rs7020853
KIAA1542	KIAA1542	rs12286521	rs11246199
KIAA1546	KIAA1546	rs17035308	rs17035310	rs763480	rs2866773	rs2866774	rs17583579	rs949681	rs2007403	rs17035354	rs7655890	rs6839705	rs7700148	rs1391438	rs3796927	rs17319679
KIAA1576	KIAA1576	rs2966077	rs2966072	rs17703121	rs6564478	rs17773933	rs13330130	rs2914451	rs12149641	rs12149606	rs16946521	rs2914446	rs17717415	rs2966042	rs2966040	rs7198266	rs16946605	rs8052795	rs16946645	rs11645152	rs17774520	rs9925458	rs1080941	rs2344921	rs1896792	rs4888692	rs13337159	rs13333735	rs11865457	rs376490	rs12596840	rs17774683	rs9921266	rs9933953	rs6564480	rs433416	rs440488	rs397404	rs379930	rs369727	rs424821	rs423974	rs16946774	rs17718275	rs8062644	rs437626	rs17718408	rs16946793	rs16946795	rs4888695	rs1125693	rs1125694	rs1110752	rs4888697	rs8058686	rs8063517	rs9937770	rs7201803	rs387138	rs625108	rs7195268	rs370063	rs8062679	rs2435077	rs371422	rs33967759	rs436432	rs391578	rs418128	rs667132	rs7193514	rs592133	rs429629	rs16946923	rs437557	rs441749	rs373929	rs398765	rs17775590	rs409818	rs435115
KIAA1586	KIAA1586	rs12190416
KIAA1598	KIAA1598	rs879255	rs17095404	rs3781566	rs10886017	rs7903166	rs11598817	rs17095442	rs17095447	rs1905544	rs17095461	rs7083142	rs1905541	rs2164656	rs11197863	rs7904342
KIAA1600	KIAA1600	rs17663387	rs11196939	rs10490909	rs11819372	rs17663670
KIAA1604	KIAA1604	rs1849853	rs10497554	rs16867128	rs4273187	rs17175114	rs4894144	rs16867136
KIAA1609	KIAA1609	rs368047	rs1052716	rs444958	rs12596868	rs392199	rs9936257	rs9926674	rs442727	rs11860785	rs9935522	rs6564046
KIAA1618	KIAA1618	rs12603583	rs8069705	rs9891691	rs9905727	rs7222014
KIAA1622	KIAA1622	rs1956170	rs10134125	rs4569189	rs12436825	rs3790040	rs17129521	rs1950649	rs2224237	rs1956162	rs17129526	rs7159132
KIAA1627	KIAA1627	rs298981	rs17050448	rs298980	rs7692721	rs298998	rs2029399
KIAA1632	KIAA1632	rs6507647	rs1075906	rs8098175	rs8093119	rs9963463
KIAA1683	KIAA1683	rs11086101	rs10425001
KIAA1688	KIAA1688	rs2360220	rs4925811
KIAA1704	KIAA1704	rs17334045	rs3783149	rs11147961
KIAA1712	KIAA1712	rs17060459
KIAA1715	KIAA1715	rs10187375	rs1020410	rs17394437	rs2885116
KIAA1737	KIAA1737	rs4903541	rs4899636	rs17811635	rs11159248	rs2655995	rs1045823	rs3742742	rs937720	rs3952312
KIAA1754	KIAA1754	rs2282092	rs10491046	rs2282091	rs10883991	rs276229	rs276219	rs276215	rs11192008	rs276214	rs276213	rs17754543	rs7093707
KIAA1755	KIAA1755	rs1053931	rs1534967	rs6127467	rs7274644	rs6098592	rs877600	rs1205428	rs6014430	rs6024258	rs1205441
KIAA1772	KIAA1772	rs1017838	rs715428	rs1318841	rs9947064	rs1867251	rs16940831	rs8096984	rs8098817	rs4800622	rs10502436	rs2164062	rs2384785	rs291794	rs2117317	rs11664749	rs291784	rs291783	rs7235880	rs8086339
KIAA1797	KIAA1797	rs17831954	rs17758909	rs4440707	rs12685818	rs10964654	rs10122604	rs12338810	rs10123948	rs10964657	rs12336110	rs7848159	rs7867983	rs1332311	rs17832099	rs4978017	rs12376538	rs7021708	rs17832135	rs1475660	rs16938156	rs7850071	rs16938162	rs4978125	rs17685984	rs10511686	rs10511685	rs2039390	rs7858506	rs10964719	rs10511681	rs2026994	rs7025868	rs6475483	rs2383169	rs2383170	rs10964748	rs10738569	rs7049134	rs2383162	rs2891152	rs4246849	rs10964759	rs7035207	rs4977823	rs6475490	rs6475491	rs4606148	rs17691964	rs10511693	rs4579612	rs4336686	rs4977848	rs7025851	rs10811438	rs10964771	rs4977881	rs7039491	rs4468020	rs4278230	rs4272463
KIAA1804	KIAA1804	rs1294313	rs1294302	rs1294300	rs1294299	rs1294298	rs1294297	rs1294296	rs1294294	rs1294267	rs1294264	rs6678607	rs16858991	rs10797449	rs1294253	rs1294252	rs16858997	rs10910137	rs35225245	rs4649307	rs1294245	rs3795375	rs1402815	rs10910145
KIAA1822	KIAA1822	rs12890020	rs10873507
KIAA1822L	KIAA1822L	rs17011626	rs4846376	rs17163185	rs9441911	rs17163203
KIAA1826	KIAA1826	rs1043144	rs2847181	rs10895892	rs2847184	rs1939810
KIAA1841	KIAA1841	rs1177279	rs6545840	rs1177298	rs7563415	rs1177264	rs1177290
KIAA1853	KIAA1853	rs6490224	rs10851061	rs1568922	rs7138083	rs7962190	rs4767759	rs4526826	rs10851062	rs7306122	rs4767761	rs11064646	rs10849622	rs1525959	rs2030829	rs7979364	rs6490232	rs2393467	rs1880696	rs3921268	rs11064652	rs4767764	rs7966721	rs4767773	rs7302554	rs12829158	rs4767780	rs4767783	rs11064669	rs3884577	rs4298970	rs7301936	rs7136574	rs4075945	rs6490241	rs4075946	rs11064676	rs4073206	rs1365438	rs11832465	rs7134341	rs2555275	rs1541764
KIAA1919	KIAA1919	rs241001	rs17756732	rs11153279	rs11153280	rs240987	rs240989
KIAA1920	KIAA1920	rs4842947
KIAA1946	KIAA1946	rs2595375	rs2594703	rs2594704	rs16828182	rs2682861	rs4666713	rs2247924	rs1375447	rs2595379	rs976693	rs13026081
KIAA1958	KIAA1958	rs7023765	rs7048129	rs6477941	rs10981423	rs3849131	rs4246891	rs10739360	rs7049243	rs16917040	rs7031293	rs7034953	rs7873006	rs7873265	rs2798307	rs2798314	rs2806315	rs786984	rs10981466	rs1343278	rs2173194	rs786990	rs1568125	rs16917205
KIAA1967	KIAA1967	rs2291232	rs1869
KIAA2018	KIAA2018	rs2290477
KIAA2022	KIAA2022	rs6647073	rs6647563	rs6647582
KIAA2026	KIAA2026	rs10975346	rs2381343	rs7024130	rs10975353	rs10815311	rs10975357	rs4742134	rs1331377	rs10739079	rs17494996	rs10758727	rs3739649
KIDINS220	KIDINS220	rs3351	rs1550250	rs12329306	rs6731960	rs2033755	rs16866799	rs4669340	rs13406490	rs4669342	rs6431966
KIF11	KIF11	rs12260688	rs7914814	rs7088685	rs7917359
KIF12	KIF12	rs11795402	rs7853169
KIF13A	KIF13A	rs9350058	rs41384449	rs12524859	rs9396803	rs17621900	rs4716185	rs7341276	rs733697	rs6904469	rs3806963	rs9383329	rs2277080	rs9396812	rs4716195	rs680092	rs41341744	rs12201755	rs1924463	rs9477548	rs2064187	rs1014534	rs9477555	rs2067849	rs4716200	rs7773400	rs7765428	rs7757011	rs2064186	rs6459582	rs2744057	rs2328176	rs1003510
KIF13B	KIF13B	rs2693	rs6999630	rs7462138	rs3816826	rs11775127	rs7836759	rs7012096	rs4732905	rs17527001	rs11776090	rs4732909	rs17059715	rs17455458	rs6989589	rs17059722	rs17456025	rs17059786	rs17059788	rs17059791	rs1471054	rs17534963	rs7831454	rs6558101	rs17059805	rs4732920	rs2340775	rs10101008	rs719926	rs17059829	rs2925210	rs6558102	rs2954794	rs11136061
KIF14	KIF14	rs16846923	rs16846928	rs12092539	rs4504918	rs6665951	rs16846947	rs2808250
KIF15	KIF15	rs6770793	rs41352049	rs7645364
KIF17	KIF17	rs3753833	rs3753834	rs2170336	rs12026680	rs17407280	rs2076856	rs535696	rs6702859	rs875015	rs6426644	rs6426645	rs10916851	rs666371	rs519209
KIF18A	KIF18A	rs6484347	rs12790932	rs11030195	rs16917735
KIF19	KIF19	rs7210034	rs4789649	rs1317956	rs1111596
KIF1A	KIF1A	rs3732342	rs3772048	rs12624059	rs4676366	rs7599943	rs7562139	rs10933636	rs4499423	rs4413161
KIF1B	KIF1B	rs4846198	rs4240911	rs946503	rs946501	rs17034615	rs12064209	rs9332414	rs17034643	rs12120042	rs17397129	rs12120191	rs746881	rs912962	rs10492972	rs3748577	rs17401966	rs17034738	rs4333852	rs4475756	rs12734551	rs1555849	rs1556917	rs11121543	rs3748578
KIF1C	KIF1C	rs238237	rs17707385	rs3786046	rs238282	rs6502831	rs1056626
KIF20A	KIF20A	rs17171776
KIF21A	KIF21A	rs11171732	rs10876876	rs7964447	rs12228767	rs1015483	rs11171957	rs17127112	rs9788186
KIF21B	KIF21B	rs11584383	rs10494829	rs16847470	rs16847508	rs16847530	rs6687260	rs6700264	rs12122721
KIF23	KIF23	rs1875878	rs8030051	rs3759825
KIF24	KIF24	rs7020934	rs13284229	rs6476440	rs1929638	rs7045680	rs2380927	rs1105655	rs7862080	rs7020726	rs11790059	rs950546
KIF25	KIF25	rs227235	rs9364386	rs4708627	rs1029329	rs6912966
KIF27	KIF27	rs7027121	rs167180	rs2274914	rs12003101
KIF2A	KIF2A	rs4441833	rs7711530	rs12515967	rs16890628	rs16890634	rs9291758	rs16890637	rs264530	rs16890651	rs7729719	rs247270	rs152189	rs15807	rs1054897	rs37032
KIF2B	KIF2B	rs7208004	rs7211584	rs3803825	rs3803826	rs4561519	rs9900857
KIF2C	KIF2C	rs6689911	rs17391430
KIF3A	KIF3A	rs2023822	rs11242127
KIF3B	KIF3B	rs6058613	rs6141285	rs1028563	rs1029116	rs17123202
KIF3C	KIF3C	rs13399065	rs7603456	rs7589982	rs7601481	rs6734278	rs6719890	rs12713741
KIF4A	KIF4A	rs1199468	rs1199449	rs1199446	rs1199460	rs1925925	rs5936893	rs5980931	rs3752322	rs1063088
KIF5A	KIF5A	rs1148552	rs2054515	rs1678542	rs41401546	rs775244	rs775247
KIF5B	KIF5B	rs211376	rs211379	rs9299669	rs172431	rs17487587
KIF6	KIF6	rs11756848	rs16891940	rs7774046	rs11756686	rs6901022	rs2281686	rs16891965	rs11755763	rs41519049	rs10947808	rs20455	rs1885615	rs6924789	rs2224629	rs2224630	rs1927777	rs16892009	rs9380854	rs1887714	rs9369114	rs1571362	rs7759557	rs12527811	rs10947809	rs9394591	rs4142117	rs6900629	rs4714256	rs9296299	rs9367008	rs9394599	rs9296300	rs6919556	rs9394609	rs9394610	rs11752175	rs6458117	rs12697946	rs10947820	rs9394616	rs10947821	rs9296302	rs2466405	rs2446652	rs10456473	rs1870474	rs724101	rs13193976	rs7766378	rs2499450	rs302572	rs302563	rs160019	rs2031901	rs302593	rs1566510	rs7749025	rs302588	rs303701	rs1599113	rs303653	rs303660
KIF7	KIF7	rs4932238	rs41363546	rs4932240
KIF9	KIF9	rs12493011	rs7639121	rs17079543	rs1024036
KIFAP3	KIFAP3	rs7674	rs575147	rs590181	rs544008	rs648576	rs10919268	rs2750014	rs10919270	rs601355	rs673789	rs2750016	rs565397	rs10919272	rs621437	rs664962	rs3790406	rs545963	rs41419546	rs41496844	rs654664	rs12095784	rs2901261	rs511609	rs16862933	rs10800494	rs6657512	rs10800495	rs4656732	rs1928887	rs12131429	rs1330372	rs6668310	rs10919294	rs1360293	rs6427233	rs12141613
KIFC1	KIFC1	rs211457
KIFC3	KIFC3	rs10852557	rs2965787	rs2967162	rs4784010	rs12935285	rs8058401	rs2911353
KIN	KIN	rs2104575	rs11255338	rs17142968	rs10508334	rs11596873	rs2296734	rs17142981
KIR2DL3	KIR2DL3	rs13344915
KIR2DL4	KIR2DL4	rs607149	rs618835	rs3865507	rs17771961
KIR2DS1	KIR2DS1	rs17207383	rs13344915	rs8107261	rs613238	rs629122	rs607149	rs618835	rs3865507	rs17771961	rs11084372	rs671600
KIR2DS2	KIR2DS2	rs13344915
KIR2DS3	KIR2DS3	rs17207383	rs13344915	rs8107261	rs613238	rs629122	rs607149	rs618835	rs3865507	rs17771961	rs11084372	rs671600
KIR2DS4	KIR2DS4	rs11084372	rs671600
KIR2DS5	KIR2DS5	rs17207383	rs13344915	rs8107261	rs613238	rs629122	rs607149	rs618835	rs3865507	rs17771961	rs11084372	rs671600
KIRREL	KIRREL	rs11585913	rs3892165	rs912647	rs4445460	rs7527643	rs4971179	rs4971183	rs1972216	rs7548850	rs16839654	rs10430456	rs4246540	rs12045704	rs10796989	rs10796990	rs10908613	rs10796993	rs11264879	rs17419936	rs10908614	rs12061312	rs11801781	rs6427418	rs7552600	rs9787108	rs10908615	rs41364551	rs41432146	rs12138119	rs11264900	rs7514301	rs3820676	rs3768539
KIRREL2	KIRREL2	rs435605	rs670091
KIRREL3	KIRREL3	rs752805	rs11605349	rs878830	rs4294574	rs948057	rs11220518	rs11823517	rs10893523	rs11220520	rs10893525	rs2155314	rs1943528	rs6590214	rs4519108	rs7933312	rs6590220	rs4937147	rs1784230	rs596168	rs1784232	rs621479	rs599561	rs667483	rs573245
KISS1	KISS1	rs4951315	rs7538038	rs4951316	rs12097666	rs4951319	rs3924587
KIT	KIT	rs2237038	rs981959	rs3819387	rs2237033	rs2282778	rs3796767	rs10488844	rs2855774	rs2855775	rs41511044	rs2537868	rs2537869	rs2282775	rs2969157	rs3020821	rs17084709	rs17084716
KITLG	KITLG	rs11104903	rs11104905	rs10858753	rs11104913	rs11104914	rs11104921	rs4842632	rs10506956	rs11104939	rs11104940	rs11104941	rs2407206	rs1703081	rs1472899	rs3782179	rs3782180	rs3782181	rs4474514	rs11104952	rs1798011	rs1352947	rs10777129
KL	KL	rs398655	rs562020	rs385564	rs576404	rs571118	rs516306	rs684492	rs684868	rs553791	rs554634	rs9527023	rs9527024	rs9536313	rs648202	rs649964	rs650439	rs9315202	rs659117	rs677332	rs581971	rs582524
KLB	KLB	rs900563	rs12647895	rs1982738	rs11940694	rs1979283	rs2608819	rs6854452	rs1458254	rs2687971	rs2687972	rs2608828	rs10517522	rs2608829
KLC1	KLC1	rs729438	rs729437	rs8008451	rs2896489	rs11160756	rs4906357	rs17101760	rs17101763	rs3212108
KLC4	KLC4	rs4714658	rs869069
KLF1	KLF1	rs16978754	rs16978757
KLF10	KLF10	rs16869676	rs1991934
KLF11	KLF11	rs6432052	rs6432053	rs4444493	rs4669522	rs6736289
KLF12	KLF12	rs4883947	rs9573281	rs9565035	rs7992083	rs2025424	rs9543433	rs9543446	rs7322304	rs9600161	rs7994244	rs9592942	rs1886235	rs9318212	rs9318213	rs41446252	rs3764133	rs4362269	rs1324059	rs9543453	rs4885116	rs9318214	rs41356246	rs9530237	rs2875666	rs2325562	rs9318215	rs4885120	rs7330031	rs17312529	rs1408246	rs9530244	rs879800	rs9530247	rs9530248	rs17061524	rs9565045	rs17061542	rs9573312	rs9530249	rs17061574	rs9543474	rs17061580	rs9543476	rs17061583	rs2325583	rs17061592	rs4883955	rs6562785	rs12428279	rs3764109	rs9573321	rs9565055	rs17061631	rs7999645	rs17061640	rs17061643	rs2182665	rs1887345	rs9318226	rs9543486	rs17216006	rs9600191	rs17061720	rs9318233	rs9543499	rs4885137	rs17061773	rs9592956	rs9592957	rs9592958	rs9600204	rs9530268	rs7332649	rs7330075	rs9600210	rs17061867	rs9592962	rs1408675	rs7992842	rs1536025	rs12858058	rs17291339	rs10507821	rs17291465	rs1886519	rs2025535	rs17291723	rs7322163	rs17062045	rs1324914	rs2325593	rs9565072	rs7322834	rs9543518	rs17220832	rs17062078	rs958593	rs1886517	rs7334619	rs9543521	rs9600224	rs4531615	rs7982903	rs17221707	rs1184596	rs9530280	rs7327607	rs7995760	rs4885151	rs4641617	rs7995668	rs9600236	rs4594139	rs6562804
KLF13	KLF13	rs1865872	rs12439853	rs7174211	rs3803554	rs1807100	rs8036899	rs7168479	rs7174079	rs11852488
KLF14	KLF14	rs290796	rs290795	rs290794
KLF15	KLF15	rs938389	rs6796325	rs9850626	rs1358087
KLF16	KLF16	rs4806815
KLF17	KLF17	rs7513563	rs2108304	rs2429060	rs2485651	rs2485650
KLF3	KLF3	rs337623	rs17500787	rs10025562	rs2045767	rs17500878	rs5029114	rs17582575	rs898955	rs10021686	rs10004442
KLF4	KLF4	rs7024696
KLF5	KLF5	rs9543226
KLF6	KLF6	rs2171302	rs10795075	rs7634	rs17731
KLF7	KLF7	rs1263597	rs2287505	rs16839150	rs1263617	rs7582048	rs1263607	rs1263625	rs12466841	rs1263622	rs2284935	rs2543596	rs7583880	rs10168999	rs10195536	rs2284932	rs11892762	rs1269424
KLF8	KLF8	rs5960155
KLF9	KLF9	rs7043171	rs6560130	rs11142398	rs3780603	rs4434676
KLHDC1	KLHDC1	rs10149544	rs10146912	rs10136379	rs8011961	rs4898631	rs12434721	rs7148267
KLHDC2	KLHDC2	rs4284545
KLHDC3	KLHDC3	rs3823423
KLHDC4	KLHDC4	rs12933937	rs8059567	rs7184429	rs13339331	rs12447885	rs12447906	rs4843689	rs1599801	rs1599799	rs1984981	rs1984980	rs12597271	rs888649	rs16943239	rs17781978	rs1019797	rs2303771	rs4417557
KLHDC5	KLHDC5	rs3751234	rs7960190
KLHDC6	KLHDC6	rs7633950	rs7643395	rs4857846	rs4857887	rs9883958	rs9882669	rs11711692	rs16839675	rs10212131	rs2878602	rs1991779	rs16845806	rs16845808
KLHDC7A	KLHDC7A	rs2992764	rs7528572	rs2992751	rs3007719	rs708088	rs3007720	rs10907313
KLHDC7B	KLHDC7B	rs6520149	rs6009921
KLHDC8A	KLHDC8A	rs11240441	rs10736841	rs7549293	rs4951200	rs2105399	rs16855414	rs7512024
KLHDC8B	KLHDC8B	rs7617480
KLHL1	KLHL1	rs1819410	rs9542043	rs7997372	rs9529625	rs9529627	rs9529629	rs12021017	rs9317843	rs17085346	rs9564614	rs1318761	rs1890045	rs9572287	rs17728004	rs17085396	rs17085397	rs11618330	rs11618357	rs7986686	rs17085403	rs7992119	rs17085443	rs17085444	rs3021374	rs2911504	rs2911519	rs3012107	rs3012108	rs17736182	rs17085536	rs12877094	rs17085577	rs17085605	rs2325251	rs7985990	rs9564630	rs2026393	rs2210447	rs2210449	rs9542117	rs2482565	rs41417651	rs2150960	rs2210451	rs9542128	rs2225529	rs17085765	rs17085776	rs9317850	rs11618596	rs17086036	rs17086052	rs17086066	rs17086073	rs11840536	rs3003202	rs2439682	rs17086184	rs4884871	rs9542162	rs2049892	rs2119585	rs1441543	rs7319679	rs4884875	rs9542167	rs1348176	rs17086301	rs6562608	rs9317873	rs2439614	rs9529676	rs299531	rs683300	rs7332679	rs9572352	rs17086338	rs1360011	rs4883857	rs980123	rs9634968	rs9542177	rs9564649
KLHL10	KLHL10	rs1529933
KLHL11	KLHL11	rs11079020
KLHL12	KLHL12	rs3766572	rs3820152
KLHL13	KLHL13	rs2041633	rs5956813	rs5955990	rs5956817	rs16992817	rs5955993
KLHL14	KLHL14	rs2901486	rs1523586	rs1511036	rs2421640	rs7234525	rs4105194	rs12969787	rs12970129	rs9955106	rs12969799	rs7228463	rs12456916	rs12454261	rs7228954	rs12456996	rs12454409	rs9954988	rs9955000	rs8099131	rs9951265	rs9962132	rs12967862	rs12968480	rs12967667	rs6506982	rs7234772	rs9951538	rs10502606	rs16963826	rs16963827	rs8092034	rs10460048	rs1916650	rs1523588	rs749676	rs12606529	rs9954239	rs1523576
KLHL15	KLHL15	rs7887644	rs7886711
KLHL18	KLHL18	rs295442	rs295443	rs295432	rs17079580	rs17410853	rs17079586	rs295451	rs8180040
KLHL2	KLHL2	rs12500138	rs17842699	rs11726531
KLHL20	KLHL20	rs7550036	rs10912671	rs10912678	rs6425256	rs16846395	rs16846398	rs9286887	rs6692452
KLHL21	KLHL21	rs1556036	rs4587589
KLHL22	KLHL22	rs16988440	rs165889	rs5749587	rs1572877
KLHL23	KLHL23	rs4668156	rs7590594	rs11901389	rs7562456	rs6433138	rs6718951	rs2288331	rs2288332	rs6750837	rs6750738	rs6725295	rs41437345
KLHL24	KLHL24	rs6443901	rs6777400	rs10513794	rs16857887	rs2293031	rs11917105	rs11920784	rs9882822	rs9290766	rs10937144	rs10937145	rs3772704	rs9863562
KLHL25	KLHL25	rs17577611	rs2554	rs2430838	rs1978391	rs16944194	rs7174861	rs2248675	rs11634311	rs2542594	rs2946365	rs2937953	rs2937949
KLHL26	KLHL26	rs11665980	rs8100824	rs6510994	rs889363
KLHL28	KLHL28	rs17115690	rs10129201
KLHL3	KLHL3	rs17171512	rs757157	rs3813315	rs3813316	rs4260664	rs3798136	rs2349010	rs11242393	rs3777378	rs17459939	rs2074349	rs17795944	rs3798138	rs13172798	rs4835709	rs4835650	rs4835710	rs17171566	rs11242395	rs2905587	rs2967793	rs2905591	rs2967797	rs2905593	rs2905596	rs2967798	rs2967799	rs2905598	rs2905602	rs12653760	rs2905616	rs2967806	rs10515496	rs7704568	rs7709766	rs11959661
KLHL30	KLHL30	rs11688382	rs7602358	rs4663849
KLHL31	KLHL31	rs9474613	rs997604	rs6941645	rs12697951	rs10948758	rs2478345	rs1326552
KLHL32	KLHL32	rs1206084	rs7766184	rs6917254	rs11153285	rs7759572	rs6903354	rs6922974	rs6924307	rs17057182	rs1206088	rs4839702	rs17057213	rs7745658	rs1206095	rs7748086	rs9487762	rs1206103	rs4839895	rs1629523	rs1766456	rs1737646	rs1766500	rs1737647	rs9372321	rs946116	rs1766518	rs1737655	rs1933464	rs9398312	rs7751972	rs6917827	rs6914644	rs1884165	rs9384835	rs6929158	rs946120	rs1206153	rs1206157	rs11961069	rs17057439	rs17057443	rs7766733	rs7767908	rs1206149
KLHL4	KLHL4	rs714536	rs1155874	rs1001874	rs16980873	rs4631605	rs17253218	rs17325871	rs5969259	rs5967852	rs2213679	rs4828182	rs5922463	rs5924059	rs222108	rs11092976
KLHL5	KLHL5	rs1430362	rs2566114	rs2566116	rs2566117	rs2711953	rs2711952	rs41489544	rs2711940	rs16995076	rs7689317	rs12503506	rs16995122	rs2711997	rs12649085	rs6829450	rs6812540	rs7685468	rs12499266	rs6840214
KLHL6	KLHL6	rs16857666	rs2255932	rs1001190	rs1979983	rs2686427	rs3821514	rs1520101	rs2256061	rs41412751	rs41356154	rs10513793	rs7617460	rs7639910	rs7614051	rs7623174	rs12496193	rs11928615	rs7639440
KLHL7	KLHL7	rs12700412	rs1468592	rs6980224	rs17147682	rs6461693	rs7805206	rs7789664	rs2058275	rs6966776	rs4140959	rs12112285	rs12538942	rs1881201	rs858267
KLHL8	KLHL8	rs967552	rs17754933	rs3857036	rs6531956	rs17012552
KLHL9	KLHL9	rs4582643	rs8729	rs10122473
KLK1	KLK1	rs3212815	rs3212855	rs2560934
KLK10	KLK10	rs10426
KLK12	KLK12	rs10401766
KLK13	KLK13	rs41495846	rs2569474	rs2569475	rs4575635	rs1080668	rs1404319	rs17728296
KLK14	KLK14	rs11671942	rs10445581	rs10500304	rs2072689
KLK15	KLK15	rs3212815	rs3212855	rs2560934	rs266114
KLK2	KLK2	rs965537	rs1997563	rs2569744	rs169178	rs187930	rs198979	rs8103659	rs198963
KLK3	KLK3	rs2739451	rs174776	rs8112276
KLK4	KLK4	rs198968	rs2664152
KLK7	KLK7	rs268885	rs1654523	rs1654520	rs1722546	rs1122466
KLK8	KLK8	rs1654559	rs1654558	rs906190	rs1722560	rs16988801
KLK9	KLK9	rs10420303
KLKB1	KLKB1	rs4253243	rs4253356	rs4253259	rs4253295	rs4253296	rs4253308	rs4253331	rs925453	rs3822055
KLRA1	KLRA1	rs4763527	rs4763531	rs1124164	rs12370025	rs2243823	rs7313116	rs4763208
KLRB1	KLRB1	rs16925540	rs7307684	rs10743779	rs10844135	rs11051841	rs4763655	rs10844160	rs11051879
KLRC1	KLRC1	rs7314384	rs2734442
KLRC3	KLRC3	rs2734562
KLRC4	KLRC4	rs2617170	rs1841957	rs2734562
KLRD1	KLRD1	rs7314888	rs3759273	rs3759272
KLRF1	KLRF1	rs4764015	rs4764017
KLRG1	KLRG1	rs7132930	rs1805721	rs7957038	rs3026250
KLRG2	KLRG2	rs9632774	rs6945850
KLRK1	KLRK1	rs7978962	rs7975996	rs1351113	rs2617149	rs2733852	rs2255364	rs2255336	rs2617151	rs2733845	rs2294148	rs1382264	rs2617160	rs2733840	rs728010	rs7980470	rs7955196	rs2617170	rs1841957	rs2734562
KMO	KMO	rs4659609	rs3014572	rs10926514	rs2050516	rs2050518	rs11587924	rs11584135	rs2050504	rs6661244	rs2050507	rs3007737	rs3007736	rs2275163	rs1582096	rs12128430	rs655970	rs1053230	rs1053221	rs640718
KNCN	KNCN	rs2476163	rs885127	rs942079	rs1258042
KNDC1	KNDC1	rs3008304	rs2998146	rs11101601	rs11101606	rs4240518	rs11101625	rs7906636
KNG1	KNG1	rs1836860	rs1624230	rs1621816	rs5030102	rs1648700	rs1624569	rs5030115	rs698078	rs266764	rs1656966
KNTC1	KNTC1	rs11058797	rs6489157	rs2270775
KPNA1	KPNA1	rs11932	rs7648255	rs6438731	rs6769837	rs6438732	rs9809886	rs10934602	rs6438737	rs4485669
KPNA3	KPNA3	rs7997798	rs9568313	rs9568315	rs9526596	rs4942864	rs6561560	rs957475
KPNA4	KPNA4	rs35281166	rs7647873	rs17236537	rs1317365	rs9862595
KPNA5	KPNA5	rs11757332	rs3798398	rs13590	rs1577759	rs1112354
KPNA6	KPNA6	rs16834895	rs16834897
KPNB1	KPNB1	rs4794047	rs4794048	rs16942128
KPRP	KPRP	rs7515777	rs2297487	rs1591077	rs6658215	rs10494277
KPTN	KPTN	rs830134	rs2293424
KRAS	KRAS	rs12587	rs9266	rs712	rs17473423	rs12368504	rs12815546	rs17329025	rs4623993	rs16928546	rs17329424	rs11047915	rs10505980	rs7315339	rs4368021	rs7312175
KRBA1	KRBA1	rs885653	rs885651	rs740136
KRCC1	KRCC1	rs4972168
KREMEN1	KREMEN1	rs134583	rs134591	rs134592	rs134596	rs134605	rs134607	rs134635	rs134636	rs134637	rs134651	rs7289560	rs134653	rs17443175	rs134661	rs2294242	rs16987067	rs134665	rs134666	rs12628787	rs12628791	rs134678	rs8135301	rs12628129	rs5762996	rs132275	rs132277	rs17523074	rs9625721	rs713525	rs132294	rs469983	rs132321	rs9680618	rs132323
KRI1	KRI1	rs12459941	rs8113274	rs6511703
KRIT1	KRIT1	rs7797140	rs4369	rs11769780	rs12704637
KRR1	KRR1	rs1056905	rs1697754	rs1679375	rs2279244	rs2279246	rs2070162	rs2704767	rs1679372	rs1275481
KRT1	KRT1	rs2010060	rs2741159	rs2741158	rs12425650	rs2171585	rs828368	rs659010	rs711345
KRT10	KRT10	rs4243256
KRT12	KRT12	rs4890136
KRT13	KRT13	rs7222980	rs8082575
KRT14	KRT14	rs1840549
KRT15	KRT15	rs8082575	rs3760519
KRT16	KRT16	rs12601990	rs4372746
KRT18	KRT18	rs2638526	rs2070876	rs7308151	rs2737309
KRT19	KRT19	rs1869720	rs4796780	rs16967083	rs16967085	rs4796778
KRT2	KRT2	rs11170211	rs3847852	rs41446144	rs3825222	rs2232560	rs2232559	rs10876317	rs685382	rs11170222
KRT20	KRT20	rs16966358	rs16966376
KRT222P	KRT222P	rs16966014	rs4890093	rs1048572	rs917593
KRT23	KRT23	rs2269861	rs2315603	rs12453328	rs7209663	rs1859251
KRT24	KRT24	rs4890120	rs2429548	rs16966124	rs16966138	rs887376
KRT25	KRT25	rs1405334	rs10491127	rs4890128	rs11078956	rs16966237	rs9914579
KRT26	KRT26	rs2429542	rs9915172
KRT27	KRT27	rs981684	rs17558560	rs12453124	rs2469826	rs9895468	rs7214830
KRT28	KRT28	rs16966289
KRT3	KRT3	rs11170276	rs17738862	rs4432093	rs12315733
KRT32	KRT32	rs2168306	rs4239272	rs4239271	rs2248028	rs2857248	rs2857247	rs2071565	rs2857257	rs2604958	rs12603256
KRT33A	KRT33A	rs16966703
KRT34	KRT34	rs10491131	rs757102
KRT35	KRT35	rs17495705	rs6503633	rs17495782
KRT36	KRT36	rs8073689	rs8065925	rs7207622	rs721411
KRT37	KRT37	rs9893139
KRT38	KRT38	rs921827	rs1378494	rs9909595	rs9894044	rs897416	rs7209968	rs17494418	rs4796643	rs2071608	rs4796640	rs7406621	rs3760526	rs3826547	rs9899916	rs9902404	rs9902039	rs4796784
KRT39	KRT39	rs10491138	rs17843026	rs3744389	rs17843024	rs9908900	rs17843023	rs17843021	rs10491137	rs10491136	rs8072395	rs1510078
KRT4	KRT4	rs2307028	rs17119426	rs7959052	rs4919746
KRT40	KRT40	rs1858209	rs16968859	rs7359525	rs6503570
KRT5	KRT5	rs11170160	rs4082475	rs3858632	rs4761921	rs639790	rs7315406	rs89962	rs3759187
KRT6A	KRT6A	rs4761907	rs454387	rs298120	rs177079	rs3847835	rs3759185	rs688517
KRT6B	KRT6B	rs4761882	rs17717236	rs406857	rs11170125	rs3809178	rs7969089	rs443143	rs17099985	rs447003
KRT6C	KRT6C	rs582365	rs415083	rs415580	rs4761798	rs2669877	rs4761903	rs3847833
KRT7	KRT7	rs7314442	rs3809175	rs3809174	rs6580870	rs1902768	rs2608010	rs1894035
KRT71	KRT71	rs4761802	rs10747641	rs10747642	rs4761927	rs622446	rs10506308	rs663697	rs681387	rs665470	rs665522	rs4761933
KRT72	KRT72	rs2292503	rs12824366	rs6580890	rs3914275	rs600904	rs4103862	rs694714	rs7960040	rs7967642
KRT73	KRT73	rs7967642	rs11170195	rs653493
KRT74	KRT74	rs3847842	rs17114883	rs609564	rs670741	rs673476	rs7958736	rs624518	rs3889064
KRT75	KRT75	rs669614	rs2293639	rs298104	rs401926	rs7134582	rs2232387	rs3759193	rs11170120	rs381518	rs17097973	rs392861	rs12426102
KRT76	KRT76	rs1521350	rs17118856	rs17738521	rs2280479	rs6580902	rs6580903	rs10876341	rs6580907
KRT77	KRT77	rs17118029	rs1567757	rs1464042	rs17118224
KRT78	KRT78	rs2013335	rs7138883
KRT79	KRT79	rs876407	rs2638500
KRT8	KRT8	rs11170324
KRT80	KRT80	rs11170028	rs7963204	rs11831324	rs9669529	rs17126366	rs10783495	rs10876241	rs10444538	rs17704675
KRT81	KRT81	rs10876259	rs949391	rs10876266	rs10876272
KRT82	KRT82	rs1732261	rs11170112	rs2658660	rs12311316	rs1395341	rs1395342	rs1732273	rs928994
KRT83	KRT83	rs998820	rs2857663	rs10876278	rs4237898	rs2852467	rs2852466	rs1540094	rs1540093	rs7136664	rs1945295	rs17119845
KRT84	KRT84	rs10876281	rs2857677	rs1732290	rs1732291	rs2271084	rs1613631	rs1732297	rs1732300
KRT85	KRT85	rs4761867	rs949383	rs10506306	rs2298796	rs3759194	rs1622677	rs7294465
KRT86	KRT86	rs949387	rs11170080	rs17655636	rs11170082	rs6580876	rs1137014
KRT9	KRT9	rs16967150
KRTAP1-1	KRTAP1-1	rs3815561
KRTAP1-3	KRTAP1-3	rs3815561
KRTAP1-5	KRTAP1-5	rs12940257	rs9916638	rs8072687	rs16968916
KRTAP10-4	KRTAP10-4	rs465930	rs464281
KRTAP11-1	KRTAP11-1	rs2833145
KRTAP13-1	KRTAP13-1	rs9980912	rs9975425	rs2832852
KRTAP13-4	KRTAP13-4	rs1539784
KRTAP15-1	KRTAP15-1	rs2832878
KRTAP17-1	KRTAP17-1	rs12449671	rs12449683	rs9890483	rs9916485
KRTAP19-1	KRTAP19-1	rs2832907	rs2832908
KRTAP19-4	KRTAP19-4	rs2027663	rs8127561
KRTAP19-5	KRTAP19-5	rs2027663	rs8127561
KRTAP19-6	KRTAP19-6	rs2832941
KRTAP19-7	KRTAP19-7	rs2832946
KRTAP2-4	KRTAP2-4	rs365424	rs434005	rs7222585	rs7217941	rs7223620	rs7223549	rs7209155
KRTAP20-1	KRTAP20-1	rs1702405
KRTAP20-2	KRTAP20-2	rs198889	rs198892	rs169173	rs198871
KRTAP21-2	KRTAP21-2	rs2833076
KRTAP23-1	KRTAP23-1	rs12483045	rs2212510	rs2244721
KRTAP26-1	KRTAP26-1	rs8127083	rs2236427	rs8128721
KRTAP3-1	KRTAP3-1	rs9909473	rs4890157	rs6503572	rs11870676	rs9904456
KRTAP3-2	KRTAP3-2	rs6503571	rs8075776	rs9907553	rs9303301	rs17843007	rs9890438	rs3813052	rs3813055	rs7212171	rs7224319	rs7225443	rs2315607	rs9909473	rs4890157	rs6503572
KRTAP3-3	KRTAP3-3	rs6503571	rs8075776	rs9907553	rs9303301	rs17843007
KRTAP4-1	KRTAP4-1	rs452216
KRTAP4-12	KRTAP4-12	rs12938441
KRTAP4-2	KRTAP4-2	rs12938441
KRTAP4-5	KRTAP4-5	rs1353623	rs917635	rs9900575	rs391122	rs10083880
KRTAP4-7	KRTAP4-7	rs16966497
KRTAP5-11	KRTAP5-11	rs11234248	rs11234249
KRTAP5-2	KRTAP5-2	rs7944983	rs7943877	rs11034930	rs6578540	rs1809667	rs2334501	rs10837407
KRTAP5-4	KRTAP5-4	rs10837407	rs7117114	rs7108521	rs10768666	rs4752775	rs11036478	rs12279214	rs11605284
KRTAP5-6	KRTAP5-6	rs11040310	rs16927507
KRTAP5-7	KRTAP5-7	rs4945013	rs7926544
KRTAP5-8	KRTAP5-8	rs4945013	rs7926544
KRTAP5-9	KRTAP5-9	rs760420	rs2663	rs10898286
KRTAP8-1	KRTAP8-1	rs2833096	rs9984985
KRTDAP	KRTDAP	rs17705450	rs1005948	rs12459329
KSR1	KSR1	rs883127	rs10853147	rs9332455	rs9910137	rs17778144	rs17778162	rs2945377	rs2945378	rs2945379	rs2008013	rs940011	rs16966193	rs2948534	rs2948532	rs2948525	rs2945398	rs4794941	rs2945401	rs2948514	rs2140225	rs1075952	rs749529	rs4794970
KSR2	KSR2	rs11068505	rs1068944	rs1580855	rs7298492	rs10850833	rs1104831	rs1093298	rs1093290	rs1093289	rs2936838	rs4767550	rs816193	rs16947687	rs4767558	rs11610896	rs4766859	rs4766860	rs16947708	rs4767563	rs1004361	rs11068542	rs16947739	rs845753	rs816202	rs10507281	rs11611523	rs7132400	rs6490130	rs6490131	rs10850852	rs11068568	rs1517197	rs12426011	rs10850859	rs17585329	rs16947780	rs1400593	rs2393239	rs16947812	rs17585413	rs1517204	rs4767581	rs7316731	rs7131858	rs12424746	rs10850862	rs11068590	rs3956806	rs10850872	rs1568154	rs7979936	rs10850875	rs4767592	rs10850878	rs10850879	rs4766866	rs10850880	rs1568161	rs10735110	rs41459444	rs16947853	rs11068612	rs594907	rs11068614	rs12582044	rs16947883	rs582002	rs11068630	rs605265	rs604356	rs10850886	rs500037	rs637307	rs17439358	rs589968	rs2393253	rs1566889	rs895470	rs895471	rs11068645	rs7956558	rs4304868	rs10850893	rs695084	rs17511270	rs10850894	rs17619048	rs11068670	rs7295195	rs682458	rs684280	rs7959854	rs498430	rs501119	rs11609899	rs10850897	rs1969121	rs6490153	rs979722	rs1446420	rs10431398	rs10774953	rs4767620	rs7958901	rs4767621	rs1318179	rs10774959	rs4766875	rs12307761	rs1374249	rs16947962	rs11068687	rs11068688	rs16947978	rs2723285	rs2723283	rs2592283	rs2466453	rs1867804	rs2245557	rs2570558	rs10507285
KTELC1	KTELC1	rs4688005	rs4688007	rs3755579
KTN1	KTN1	rs7140434	rs17128629	rs12895070	rs8006443	rs10483647	rs3765516	rs2296182
KU-MEL-3	KU-MEL-3	rs3812185	rs2007513
KY	KY	rs2293293	rs6764764	rs7626611	rs4572810	rs4645168	rs4356857	rs10212595
KYNU	KYNU	rs2278587	rs6429990	rs16858223	rs41349548	rs2043944	rs2099623	rs3768853	rs351688	rs351689	rs12997823	rs351673	rs351681	rs16858402	rs16858410	rs16858418	rs7561260	rs16855215	rs11904225	rs16855227	rs10496933	rs1012875	rs2452477	rs352892	rs352888	rs6430001	rs16858537	rs7564245	rs2304700	rs3768844
L1TD1	L1TD1	rs6656763	rs11802658	rs12729017	rs41514144	rs11207932	rs4915802
L2HGDH	L2HGDH	rs737077	rs910641	rs8013289	rs8013174	rs4901008	rs17406958	rs12432105	rs17122357
L3MBTL	L3MBTL	rs6030931	rs6030932	rs6030946	rs1062943	rs2867725	rs6103372
L3MBTL2	L3MBTL2	rs139439	rs17002349	rs17002350
L3MBTL3	L3MBTL3	rs1415701	rs6569648	rs9375694	rs9388767	rs9375695	rs9388769	rs7769599	rs10485401	rs6941702	rs1572292	rs9321208	rs9492457	rs10485400	rs17058376	rs6910854	rs4897366
L3MBTL4	L3MBTL4	rs564962	rs694182	rs607840	rs541088	rs9961686	rs16949327	rs8088109	rs1785234	rs1784816	rs10502340	rs7243663	rs7238172	rs16949390	rs11877143	rs11662751	rs7241910	rs16949431	rs10502344	rs11877888	rs9947265	rs2219172	rs7239459	rs10502341	rs8083296	rs664356	rs16949537	rs16949549	rs3886383	rs16949562	rs16949567	rs16949594	rs8099156	rs7238718	rs1964508	rs3865425	rs16949624	rs16949630	rs6506365	rs1996925	rs11873103	rs11877895	rs16949678	rs528801	rs2846431	rs417757	rs403814	rs417542	rs1452539	rs3898848	rs7241798	rs343238	rs7235294	rs16949892	rs405578	rs392054	rs1670131	rs427574
LACE1	LACE1	rs630515	rs864712	rs17069479	rs2152582	rs9400225	rs1537862	rs12193069	rs11153113	rs1332027	rs7776278	rs10457178
LACRT	LACRT	rs7970032	rs17114865
LACTB	LACTB	rs2652790	rs2652789	rs10851724	rs1126312	rs1126307	rs2088929	rs8468
LACTB2	LACTB2	rs10112627	rs11990393	rs406703	rs7814274	rs7830550	rs17760069
LAD1	LAD1	rs6671391	rs3923236	rs12059752
LAIR2	LAIR2	rs2042290	rs6509880	rs4806518	rs2363059
LALBA	LALBA	rs2555003
LAMA1	LAMA1	rs4398173	rs3810046	rs626072	rs4798520	rs949215	rs11875257	rs633691	rs524592	rs17439829	rs8088922	rs658121	rs489295	rs1790518	rs671871	rs672721	rs686307	rs686378	rs688648	rs607230	rs678547	rs7228564	rs7243349	rs625106	rs693754	rs2016274	rs666218	rs12965358	rs572614	rs11660770	rs664184	rs952428	rs665265	rs591004	rs684634	rs11661841	rs658209	rs658188	rs9949299	rs1831779	rs7227276	rs16951073	rs660098	rs16951095	rs9950267	rs2126566	rs16951129	rs16951141	rs10502348	rs7241949	rs748024	rs7242435	rs16951226	rs2065551	rs10853343	rs16951252	rs2221767	rs334411	rs2126564
LAMA2	LAMA2	rs12192613	rs35412094	rs4418211	rs4368832	rs4398767	rs13210624	rs9482955	rs9482956	rs9372910	rs13219139	rs4897284	rs9482960	rs13209032	rs11966151	rs4599676	rs7454382	rs9492172	rs9388673	rs11154452	rs9321142	rs9492177	rs17723940	rs17780567	rs10214572	rs9321144	rs17724256	rs6938507	rs17056726	rs9388675	rs4895840	rs4895841	rs3935350	rs9388677	rs6936526	rs6569575	rs7738171	rs1140366	rs4596506	rs7768567	rs7738996	rs6569579	rs6569580	rs17782500	rs9375614	rs4612193	rs9375615	rs6904911	rs4327720	rs4364505	rs9482982	rs4569989	rs7738316	rs727183	rs12179603	rs1478798	rs9482989	rs1478796	rs6569584	rs3778138	rs6940025	rs3798674	rs3778134	rs7766548	rs17056940	rs3778130	rs265364	rs265357	rs265353	rs265334	rs1478805	rs7739194	rs9321156	rs9385483	rs265332	rs265331	rs17796969	rs9483002	rs7751571	rs3816666	rs3823007	rs9492287	rs265394	rs265375	rs265371	rs265370	rs1490391	rs1015846	rs2501460	rs3798662	rs2306942	rs7766689	rs7753862	rs2451688	rs1994619	rs2451678	rs1873329	rs9483017	rs7356971	rs9388701	rs9492317	rs9483024	rs9483025	rs9492318	rs13437419	rs17057244	rs41524649	rs7773589	rs1961971	rs10456977	rs7764300	rs9285465	rs6933947	rs6933974	rs1414740	rs1414739	rs1414738	rs9402134	rs41500045	rs9388707	rs9398905	rs41369446	rs988550	rs2571577	rs2784892	rs2571578	rs2784893	rs7741035	rs2784896	rs9483033	rs2784899	rs2784900	rs2571587	rs2244008	rs1889891	rs10499160	rs9372936	rs17057464	rs9321170	rs2571575	rs2571576	rs6939307	rs7773753	rs17753229
LAMA3	LAMA3	rs1788773	rs1711456	rs11662720	rs9946091	rs10445487	rs2337186	rs4800508	rs1009588	rs12454564	rs12960583	rs16940264	rs12958312	rs4800513	rs948435	rs17259445	rs17259452	rs938602	rs7242115	rs1941512	rs4800517	rs8099017	rs12607408	rs12457806	rs12373237	rs17259479	rs12955083	rs948433	rs883083	rs11878083	rs8092476	rs8093042	rs1941524	rs11662907	rs4800169	rs1786044	rs8087837	rs1258149	rs1560281	rs17203003	rs1541836	rs12458632	rs1154237	rs1154238	rs1786045
LAMA4	LAMA4	rs6568716	rs3777943	rs6916947	rs1160798	rs764196	rs41414349	rs10452617	rs7763664	rs4945897	rs11153343	rs9487823	rs6568719	rs3752577	rs6919131	rs971402	rs6568721	rs17823433	rs2072028	rs7758871	rs4947178	rs6926485	rs9487847	rs17073570	rs17073572	rs41375645	rs2237248	rs7450379	rs3208829	rs11153351
LAMA5	LAMA5	rs6062210	rs3810550	rs6143035	rs4925386	rs1889200	rs6061493
LAMB1	LAMB1	rs13646	rs10232049	rs2237685	rs10953555	rs4730281	rs2108224	rs2237696	rs2072208	rs2072209	rs2528652	rs17154667	rs10435360	rs4727695	rs2237702	rs6965515	rs25659	rs3893568	rs12705437	rs3814474
LAMB3	LAMB3	rs2228342	rs10746422	rs2076227	rs2076231	rs2076221	rs17014906	rs3179860	rs2229465	rs2072938	rs2072939	rs17014942	rs2236892	rs2236893	rs6701526	rs17014955	rs2076355	rs10127604	rs2236895	rs4844482	rs2236900	rs2076358	rs3753523	rs3753522	rs10863778	rs1534963	rs12059601
LAMB4	LAMB4	rs1636942	rs1636943	rs1613597	rs1614188	rs1732153	rs1732154	rs1732157	rs1613001	rs1636956	rs1990158	rs6943445	rs6962826	rs17154878	rs2240445	rs1109110	rs10269515	rs378641	rs17154930	rs433534	rs430995	rs367538	rs448742	rs448559	rs378962	rs401487	rs403731	rs2074748	rs409815	rs17154998	rs6945854	rs17155006	rs17155022	rs17155024	rs7803646	rs2395958
LAMC1	LAMC1	rs12126434	rs10737236	rs6658501	rs10911208	rs17533540	rs4652772	rs3935384	rs10911216	rs10797829	rs10911232	rs10911236	rs41475048	rs12091137	rs12086466	rs723015	rs10797838	rs10797839	rs10752898	rs10797842	rs6424888	rs20563	rs7518957	rs2274984	rs2027085	rs16860372	rs6699165
LAMC2	LAMC2	rs522372	rs549844	rs10911273	rs16860461	rs563026	rs566625	rs7518691	rs3118182	rs16860518	rs12410901	rs16860537	rs10911279	rs875794	rs875795	rs942617	rs3768600	rs2021958	rs12044752	rs16860609	rs10797862	rs2296302	rs1047981	rs3768593	rs599630	rs587387	rs3768592	rs10429829	rs41349947
LAMC3	LAMC3	rs915401	rs7868734	rs10793981	rs10793985	rs4740401	rs10751515	rs4740407	rs915398	rs1109471	rs7860487	rs4740214	rs752929
LAMP2	LAMP2	rs42890	rs42895	rs11260246	rs2266790	rs42897	rs16995860
LAMP3	LAMP3	rs614566	rs6769136	rs16833717	rs482912	rs551488	rs12493050	rs589445	rs683395	rs514636	rs6414498	rs6414500	rs658672	rs13088121	rs657261	rs1464574	rs13078394	rs6443856	rs7631640
LANCL1	LANCL1	rs17770211	rs1044710	rs3821136	rs3770699	rs3770697	rs2042049	rs2287426	rs3732058	rs2287420	rs3755182
LANCL2	LANCL2	rs3807436	rs7786168	rs1525808	rs4948023	rs6965302	rs1722979	rs815928	rs4947508	rs815984	rs7794120	rs17172479	rs815972	rs3807359	rs12718964	rs815987	rs2293322	rs815988	rs712821
LANCL3	LANCL3	rs5963778	rs17145741	rs7882592	rs7892216	rs5963786	rs3117506	rs3126417	rs3126418	rs7882747	rs7882048	rs5963222
LAP3	LAP3	rs6449313	rs6815977	rs7658240	rs6813071	rs3815414	rs4698629	rs12648232
LAPTM4A	LAPTM4A	rs1016316	rs1016318	rs34539547	rs1147116	rs1513829
LAPTM4B	LAPTM4B	rs11777388	rs7820975	rs6995436	rs4735498	rs7818662	rs11781700	rs2513956	rs11994374	rs16896308	rs2513958	rs2512023	rs2512042	rs2262489	rs2449550	rs2512057	rs1872016	rs1872017	rs2449539	rs2512062	rs7004748	rs10504980	rs10504981	rs17827519	rs2512073	rs1872018	rs41488551	rs16896340	rs1136595	rs4395870	rs6994127	rs10096243
LAPTM5	LAPTM5	rs4949290	rs10914189	rs1535637	rs1188349	rs1407885	rs1407881
LARGE	LARGE	rs16992029	rs5998836	rs7285350	rs5754506	rs5998847	rs750515	rs741981	rs2267187	rs5994713	rs5998853	rs5994714	rs9621675	rs16992105	rs12158355	rs9609757	rs10483171	rs130249	rs130250	rs2187745	rs1041875	rs16992133	rs16992154	rs12484156	rs1967965	rs8140876	rs2283893	rs9680635	rs2283895	rs2413182	rs7286572	rs5998905	rs9609775	rs12628963	rs5998908	rs12484626	rs715487	rs16992256	rs8136357	rs7290813	rs2283899	rs9609781	rs1004811	rs7286138	rs8138344	rs9607044	rs16992327	rs11913609	rs5998941	rs760544	rs2267206	rs5754554	rs7284217	rs16992377	rs7289701	rs2267215	rs9621705	rs9621706	rs12167294	rs5994756	rs2267218	rs5754577	rs2301404	rs4239871	rs2267221	rs2267222	rs12160180	rs5994767	rs7287479	rs4821158	rs41483547	rs5749624	rs5754596	rs11704444	rs5754601	rs8136529	rs2283911	rs989557	rs1547070	rs3986016	rs762058	rs12159204	rs5754612	rs5749631	rs3819662	rs1807469	rs5999018	rs130420	rs11913203	rs11913997	rs8135942	rs1475980	rs2267239	rs695509	rs695366	rs695271	rs8140891	rs738961	rs5749640	rs12168632	rs9619364	rs16985355	rs240343	rs9621748	rs240345	rs240346	rs240348	rs240350	rs5999047	rs240351	rs16992772	rs240358	rs41416046	rs7285544	rs17733539	rs867128	rs240070	rs240075	rs6518834	rs240078	rs240082	rs10427855	rs8141115	rs2267276	rs16992903	rs2267277	rs2267278	rs239327	rs9621763	rs5994792	rs239330	rs2283936	rs2267280	rs2267281	rs239336	rs17807797	rs16992967	rs5999086	rs1008501	rs28374	rs4821182	rs238864	rs5999095	rs453075	rs686137	rs2267285	rs17735056	rs5999099	rs5749664	rs5749665	rs5754678	rs5754679	rs2267290	rs5999110	rs11705248	rs5999111	rs1013337	rs2157088	rs2267293	rs1573654	rs4821186	rs5754701	rs2267296	rs16993099	rs16993101	rs1894428	rs1894429	rs5749679	rs762836	rs17808940	rs5754714	rs13057617	rs5749682	rs16993180	rs5749683	rs3827344	rs2277840	rs4821194	rs2187707	rs17809399	rs17736366	rs2267308	rs5999123	rs8138735	rs9607084	rs5754734	rs5754738	rs2213359	rs2267312	rs16993260	rs16993271	rs2267322	rs2267324
LARP1	LARP1	rs4117784	rs1233078	rs17116407	rs6882998	rs17116417	rs11167701	rs816716	rs816718
LARP2	LARP2	rs4834226	rs1975878	rs1975879	rs12641548	rs16997980	rs12506549	rs4833395	rs2126112	rs10857128	rs4834232	rs6851796	rs2306055	rs1001503	rs10000748	rs10000960	rs10001048	rs6849546	rs11735810
LARP4	LARP4	rs4343103
LARP5	LARP5	rs3763722	rs997615	rs11817793	rs12249828	rs10508208	rs7077278	rs17221428	rs12254002
LARS	LARS	rs17492851	rs17492893	rs17427286	rs3749994	rs2895647	rs2963921	rs13153675	rs17428570
LARS2	LARS2	rs17077762	rs9830462	rs17576051	rs41480152	rs4683111	rs9825041	rs2014378	rs952621	rs2063810	rs1877960	rs17077856	rs3774692	rs17077871	rs7637859	rs9831212	rs7612869	rs4683118	rs4312689	rs11130066	rs2128361	rs1482466	rs3774685	rs17639812	rs12638088	rs6441919	rs9311371	rs2276860	rs1482465	rs2624664	rs2578670	rs2578669	rs3821895	rs267266	rs13323026	rs267272
LASP1	LASP1	rs170492	rs7225767	rs226235	rs11659022	rs4541106	rs8067836
LASS2	LASS2	rs267739	rs267738	rs267736	rs4970988	rs267734
LASS3	LASS3	rs2165758	rs7180354	rs2587840	rs8042778	rs1393943	rs1966765	rs1966764	rs2062815	rs1985139	rs1503474	rs2654581	rs6598348	rs7178422	rs8029244	rs1466930	rs11634135	rs1566775	rs2587756	rs2587759	rs2587760	rs2587765	rs1910411	rs11247210	rs1393939	rs2654619	rs2654618	rs2587786	rs2245690	rs7173701	rs7175210	rs2411828	rs2411829	rs2411830	rs1393941	rs956211	rs956212	rs1393940	rs1566776	rs4638553	rs4965668	rs1910412	rs12438080	rs9788652	rs2010569
LASS4	LASS4	rs1007545	rs17160331	rs17160332	rs17160333	rs2288412
LASS5	LASS5	rs7136570	rs11169282	rs2277355	rs10783337	rs10876006
LASS6	LASS6	rs4143278	rs6716373	rs10179586	rs16855373	rs16855376	rs13419898	rs10174987	rs1901836	rs1901837	rs11888917	rs12479292	rs1840172	rs7584363	rs7599295	rs11890130	rs1993224	rs16855429	rs13419014	rs2060930	rs6721420	rs10930328	rs10930330	rs16855460	rs6758402	rs7579752	rs717038	rs717037	rs989106	rs16855517	rs1869368	rs1869369	rs41345348	rs4668077	rs2077765	rs2077764	rs16855565	rs1869372	rs12615938	rs1002666	rs12329085	rs10186450	rs4668082	rs4668083	rs6433083	rs7591406	rs1863147	rs16855658	rs13391857	rs17249675	rs11687166	rs10930335	rs7601307	rs7562607	rs8179552	rs2288188	rs11900907	rs11675308	rs10490709	rs7575369	rs6433087	rs10191413	rs4668100	rs17251018	rs4668102	rs7558965	rs13390393	rs7584527	rs4668103	rs16855775	rs6729730	rs10189316	rs16855816	rs13001593	rs17198917
LATS1	LATS1	rs9322209	rs6913486	rs1934534
LATS2	LATS2	rs555919	rs688663	rs594669	rs663599	rs1199736	rs1199735	rs1199734	rs9552323	rs478243	rs616495	rs2585890	rs11841745	rs572224	rs2050576	rs7323518	rs9506595	rs1887894	rs7999825	rs7139662	rs9506602
LAX1	LAX1	rs3737973
LAYN	LAYN	rs12164806
LBH	LBH	rs11676884	rs13405267	rs4384829	rs4564821
LBP	LBP	rs11536949	rs6127841	rs11536951	rs6123629	rs6069875	rs11536959	rs2232596	rs11536972	rs2232599	rs2232602	rs2298267	rs6099309	rs1780627	rs2232613
LBR	LBR	rs4529677	rs9783086	rs6678087	rs6686611
LBXCOR1	LBXCOR1	rs4776982	rs4776988	rs12898654
LCA5	LCA5	rs2655670	rs9294148	rs9352744	rs7774418	rs9361538	rs9352747	rs2655694	rs2655693
LCA5L	LCA5L	rs2837008	rs2837016	rs2837017	rs2837018	rs2065313	rs2837027
LCE1A	LCE1A	rs7517755
LCE1B	LCE1B	rs7411365	rs17670505	rs11804609
LCE1C	LCE1C	rs6701221	rs4845488	rs877656	rs7411365	rs17670505
LCE1E	LCE1E	rs11586156	rs950337	rs950338	rs7530000	rs1034109
LCE1F	LCE1F	rs2339382	rs913998	rs16834495
LCE2A	LCE2A	rs3908717	rs3904415
LCE2B	LCE2B	rs3753452	rs11205075	rs1332509
LCE2C	LCE2C	rs11205070
LCE2D	LCE2D	rs12097265	rs12095154
LCE3A	LCE3A	rs12034595	rs6693105	rs4845446	rs4845449	rs1581804	rs1581803	rs1581802	rs12081753	rs12071335	rs6691451	rs7527788	rs6702463	rs925977
LCE3B	LCE3B	rs12034595	rs6693105	rs4845446	rs4845449
LCE3D	LCE3D	rs477392
LCE3E	LCE3E	rs10888501	rs17659389
LCE4A	LCE4A	rs12036739	rs11205084	rs2224986
LCE5A	LCE5A	rs16834165
LCK	LCK	rs695161	rs41510850
LCMT1	LCMT1	rs8045341	rs11642659	rs891843	rs12600303	rs16951907	rs16974325	rs1549851	rs277907	rs277914	rs277918	rs277898
LCMT2	LCMT2	rs7048	rs514438	rs3742971
LCN1	LCN1	rs17040291
LCN9	LCN9	rs7848080	rs538240	rs538324	rs541131	rs565332	rs510386
LCOR	LCOR	rs2790466	rs11188950	rs11188954	rs11188956	rs11188957	rs17112190	rs10882856	rs7080839	rs17112234
LCORL	LCORL	rs16895878	rs16895884	rs11945055	rs16895927	rs16895971	rs17518793	rs7663887	rs16896037	rs11938781	rs16896068	rs12503997	rs11936911	rs6845078	rs6449349	rs16896128	rs11945359	rs7668933	rs16896261	rs6830062	rs2125654	rs2011603
LCP1	LCP1	rs6561294	rs2025734	rs4942482	rs11618144	rs6561296	rs4942487	rs1980830	rs9316184	rs17067732	rs9316186	rs9316187	rs9316188	rs9595419	rs7337306	rs10492452	rs7997795	rs10492451	rs2146878	rs17601737	rs6561300	rs2146890	rs7330090	rs2296118	rs1886043	rs4368072
LCP2	LCP2	rs1055881	rs1546451	rs315716	rs315717	rs429656	rs2338873	rs10068619	rs10050695	rs17072430	rs17072432	rs3804251	rs13360847	rs13164693	rs315730	rs3761749
LCT	LCT	rs1042712	rs2015532	rs2322659	rs3769013	rs3769012	rs872151	rs2322660	rs2304371	rs4954445	rs11884924	rs4954452
LCTL	LCTL	rs1030986	rs12442231
LDB1	LDB1	rs945933
LDB2	LDB2	rs16893551	rs9993371	rs955943	rs7690190	rs11732672	rs6828793	rs4698491	rs10020336	rs16893604	rs11733953	rs16893606	rs12640858	rs6819114	rs12512971	rs6855048	rs12233679	rs10516304	rs7693951	rs11730714	rs10755217	rs2135442	rs6812263	rs6813064	rs10017860	rs2173074	rs1496747	rs12500134	rs17490415	rs1506465	rs1506464	rs12503068	rs1496742	rs16893682	rs33948812	rs10939676	rs1848040	rs2173072	rs6812377	rs1972463	rs4698501	rs1566066	rs2132631	rs28618325	rs13110156	rs9996576	rs7687981	rs16893733	rs16893749	rs6837229	rs9291648	rs11737891	rs17426931	rs17492900	rs16893807	rs16893829	rs157624	rs883275	rs157629	rs157619	rs1514645	rs1399364	rs1995614	rs2645255	rs16893890	rs2658509	rs283015	rs6813028	rs17429735	rs10939689	rs283021	rs17430050	rs883086	rs283027	rs157631	rs284208	rs284210	rs16893953	rs189988	rs207683	rs16893968	rs207684	rs150260	rs157613	rs16893981	rs157611	rs17757703	rs287961	rs158278	rs16894028	rs150261	rs41535446	rs114430	rs12503223	rs207711	rs17815419	rs1483007	rs16894096	rs11929966	rs11945044	rs4698512	rs4698515	rs16894153	rs4698160	rs1483008	rs1558206	rs1990280
LDB3	LDB3	rs17425484	rs11202117	rs11202121	rs10788525	rs2803568	rs6586025	rs11202138	rs7092188	rs17335189
LDHA	LDHA	rs2403278	rs7932887	rs4274186	rs1881716
LDHAL6A	LDHAL6A	rs11024671
LDHB	LDHB	rs1677098	rs10841869	rs1677141	rs1650285	rs1650293	rs1650294	rs1650305	rs1677085	rs1072992	rs7135799	rs1650314	rs1677073	rs7135965
LDHC	LDHC	rs11024647	rs35593189
LDLR	LDLR	rs12983082	rs4508523	rs2738446	rs1799898	rs688	rs3786730
LDLRAD1	LDLRAD1	rs17109648	rs928443	rs928444	rs17109656	rs41366847	rs1537323	rs1999490
LDLRAD2	LDLRAD2	rs4654770
LDLRAD3	LDLRAD3	rs263101	rs263099	rs263098	rs263097	rs12575741	rs263094	rs973942	rs263092	rs263090	rs11033346	rs2958197	rs2901651	rs4755432	rs12271738	rs11033356	rs11033358	rs6484806	rs6484807	rs7947746	rs1358987	rs1016215	rs262428	rs7927259	rs262430	rs262434	rs10836482	rs995328	rs262435	rs755727	rs262442	rs11033386	rs262441	rs904554	rs1499514	rs10836484	rs7942817	rs2036252	rs7952591	rs6484812	rs4480520	rs1532565	rs7126771	rs12361738	rs7928546	rs3740962	rs11033408	rs2030834	rs16928387	rs4756270	rs2173555	rs16928390	rs10836489	rs1961758	rs11033430	rs11033432	rs1001715	rs7104875	rs4756283	rs7108558	rs7108580	rs4755436	rs12276510	rs11033434	rs7124975	rs10768183	rs16928430	rs11033442	rs41387649	rs16926217	rs11606633	rs12417545	rs16928442	rs11033450	rs9630151	rs11033457	rs10768191	rs955249	rs16928451	rs12790641	rs2422179	rs1880709	rs7111826	rs904558	rs12576603	rs16928462	rs1014357	rs4756293	rs12791048	rs12291497	rs6484826	rs7928915	rs16928510	rs16928514	rs7931368	rs17740588	rs10836518	rs11828824	rs870716	rs17813639	rs7938873	rs11033499	rs4485080	rs11033502	rs4756301	rs10501147
LDLRAP1	LDLRAP1	rs3924486
LDOC1	LDOC1	rs4824862	rs5907830
LDOC1L	LDOC1L	rs16992365	rs5764858	rs1962219
LEAP2	LEAP2	rs708459	rs803223
LECT1	LECT1	rs4586310	rs4278636	rs7338913	rs2147692	rs9536262
LECT2	LECT2	rs977691	rs31527	rs2073616	rs41345346	rs166030	rs248155	rs2346010
LEF1	LEF1	rs17038485	rs4245926	rs2107028	rs6533343	rs41498346	rs6847362	rs6852709	rs2880322	rs4403119	rs4956036	rs17038591	rs7676998	rs7677491	rs6533351	rs7698367	rs41500451	rs9992744	rs17038630	rs12641774	rs922167	rs10516552
LEFTY2	LEFTY2	rs2273405	rs2493163
LELP1	LELP1	rs16835040	rs6663067	rs16835051	rs10494291
LEMD1	LEMD1	rs1928442	rs16855560	rs1059657
LEMD2	LEMD2	rs755495	rs747692	rs2182658	rs943475	rs943476	rs6929696
LEMD3	LEMD3	rs35470165	rs11175670	rs11175673	rs17101156	rs11175675	rs10784443
LENG4	LENG4	rs2278499	rs40167	rs7251046
LENG8	LENG8	rs3813148
LEO1	LEO1	rs2916177	rs2253116	rs2436660	rs2470612	rs2623255	rs2470615	rs2470592
LEP	LEP	rs4731426	rs2122627	rs4236625	rs12706832	rs10244329	rs7788818	rs17151914	rs17151919	rs10954174	rs12537573	rs2060715
LEPR	LEPR	rs3806318	rs1327118	rs1887285	rs17097182	rs10889553	rs970467	rs9436746	rs9436748	rs7531110	rs17412368	rs2025804	rs2025803	rs7518849	rs2025805	rs7524834	rs7513047	rs17412723	rs10128072	rs11579567	rs12062820	rs11208656	rs1475398	rs1782755	rs1751492	rs6697315	rs2154381	rs1171261	rs10158279	rs1137100	rs10789184	rs11208674	rs4655518	rs3790426	rs3790425	rs10493379	rs11208679	rs10889567	rs12405556	rs11585329	rs2376018	rs3790437	rs3790438	rs17127838	rs12025906	rs1805095	rs1805096	rs1892534	rs41459646
LEPRE1	LEPRE1	rs11210709	rs16829937
LEPREL1	LEPREL1	rs696065	rs696066	rs9290910	rs9290911	rs16864904	rs10433487	rs10433488	rs16864907	rs16864908	rs12053941	rs710542	rs710551	rs710552	rs3114672	rs1719607	rs1880706	rs41396746	rs7645751	rs41488048	rs1018343	rs7618951	rs9834518	rs9834642	rs9835230	rs1349033	rs1719625	rs1447947	rs1447948	rs1719615	rs9290916	rs1666486	rs2693032	rs1666402	rs1447934	rs7651112	rs2378559	rs765711	rs765712	rs765713	rs1447935	rs1839074	rs6444412	rs1447936	rs7632740	rs2177270	rs6788523	rs16865025	rs1403414	rs10937420	rs1403415	rs1522930	rs1522936	rs7630486	rs6802661	rs3106807	rs710590	rs838692	rs838693	rs838694	rs973234
LEPROT	LEPROT	rs3806318	rs1327118	rs1887285
LEPROTL1	LEPROTL1	rs7845133
LETM1	LETM1	rs11248079	rs9328763	rs11931757	rs10019772
LETM2	LETM2	rs6996860
LETMD1	LETMD1	rs7971712	rs7972608	rs12379	rs6580783	rs7974923	rs7975628	rs10876128	rs7978723	rs10876130	rs15756	rs8490
LFNG	LFNG	rs2895	rs2118265
LGALS1	LGALS1	rs2899292
LGALS12	LGALS12	rs2269400	rs670784	rs7106153
LGALS13	LGALS13	rs2158964
LGALS14	LGALS14	rs4830	rs10755	rs10409279
LGALS2	LGALS2	rs5756736	rs12167035	rs140059	rs9622644
LGALS3BP	LGALS3BP	rs4789907	rs11077405	rs9789049	rs4789850	rs9914188
LGALS7	LGALS7	rs899201	rs899202	rs10424620	rs9749397
LGALS8	LGALS8	rs17753447	rs1266380	rs819415	rs2737706	rs2737707	rs16833820	rs1160	rs1041939	rs1041944
LGALS9	LGALS9	rs4794970	rs12449977	rs9905566	rs4239242	rs16966434
LGI1	LGI1	rs1555869	rs7089056	rs7897847	rs17109335	rs10450368	rs7078182	rs829103	rs12777200	rs11187646	rs17109372	rs9420630	rs10882331	rs11187655	rs11187656	rs10882332	rs11187658	rs10748614	rs4531389	rs10736083	rs1416757
LGI2	LGI2	rs13125325	rs17406878	rs16876542	rs16876546	rs7689760	rs6827675	rs3796786	rs2232030	rs2232029	rs2232028	rs10012963	rs16876585	rs7666435	rs2110453	rs2024342	rs13138167	rs6448323	rs9998234
LGI4	LGI4	rs12978414	rs3803922
LGMN	LGMN	rs2250672	rs3783933	rs8177528	rs716097	rs1242119	rs1242118	rs4904980	rs1242112	rs1242105
LGR4	LGR4	rs7937671	rs1979400	rs2472625	rs11029988	rs2127062	rs1026715	rs16916964	rs16916969	rs7952482	rs10501085	rs7927234	rs4567411	rs4128868	rs6484297	rs12271278
LGR5	LGR5	rs11178806	rs17109718	rs17109727	rs11178817	rs11178820	rs7972510	rs12824829	rs7975621	rs11178827	rs17109757	rs17227134	rs4337132	rs4486718	rs7964892	rs7303982	rs41339248	rs1280822	rs1280823	rs1852465	rs10784924	rs1280826	rs12813055	rs17109799	rs1298467	rs941198	rs17109800	rs1290256	rs17109801	rs1280830	rs17109817	rs7973299	rs10879296	rs10506637	rs17109874	rs10879301	rs1148979	rs1295961	rs17109924	rs17109926	rs11178868
LGR6	LGR6	rs1823696	rs3010096	rs17489300	rs12040411	rs12131882	rs2860229	rs2924105	rs3010073	rs3010071	rs2993437	rs12032080	rs16849773	rs896549	rs896550	rs2924100	rs3010084	rs3010087	rs788816	rs788828	rs705760	rs1728504	rs1562962	rs705770	rs788799	rs788796	rs12126278
LGTN	LGTN	rs12079722	rs11119107	rs17012744	rs4497204
LHCGR	LHCGR	rs10865234	rs11691408	rs1404052	rs1524149	rs4953611	rs3792249	rs7563231	rs6714440	rs12713013	rs17326321	rs4637173	rs4953618	rs4596023	rs10495959	rs4319975	rs4952923	rs17326656	rs4519576	rs2956355
LHFP	LHFP	rs957184	rs768577	rs2875298	rs2324257	rs4142537	rs7336133	rs6563699	rs1408176	rs1747064	rs1186468	rs1175906	rs6563701	rs17059778	rs9594331	rs1323934	rs10467465	rs17059785	rs1752056	rs1186157	rs4941926	rs9566421	rs9548756	rs10492738	rs9532378	rs500579	rs1323939	rs9315684	rs7335330	rs7331570	rs737645	rs12583320	rs7996782	rs17059986	rs12873765	rs10492737	rs10492736	rs10492735	rs10492734	rs7331980	rs9576822	rs9566440	rs9566442	rs9315691	rs912044	rs912042	rs1475176	rs8002691	rs6563716	rs6563718	rs7997947	rs1927208	rs9576829	rs9548796	rs1022808	rs1040961	rs7986918	rs9576841	rs9576842	rs9566456	rs2324335	rs9315702	rs4545673	rs9576849	rs2324338	rs9576852	rs9548819	rs9315703	rs6563726	rs7982917	rs9548825	rs9315704	rs1885758	rs7333056	rs2324344	rs1160321	rs3858867	rs927515	rs2324346	rs4567589	rs2324348	rs9548836	rs9566462
LHFPL1	LHFPL1	rs7050419	rs6568075	rs16987041
LHFPL2	LHFPL2	rs12515869	rs16878817	rs16875509	rs7718448	rs17802875	rs10044028	rs11738126	rs9293752	rs10474554	rs10474555	rs10942859	rs16875564
LHFPL3	LHFPL3	rs10274138	rs17136882	rs13234807	rs7794181	rs7787988	rs7787976	rs17331134	rs1557689	rs6465983	rs6465984	rs7798273	rs2188494	rs1468143	rs1468144	rs10953427	rs2214086	rs2214087	rs10953432	rs4730006	rs6951873	rs6952170	rs17137313	rs4727599	rs41393548	rs17137382	rs17137405	rs10228106	rs41389845	rs41474048	rs42181	rs4730010	rs11763758	rs17137711	rs11763095	rs10236842	rs6977743	rs17137836	rs16869821	rs4520098	rs10216261	rs11972050	rs12539136	rs756669	rs41037	rs41038	rs41054	rs28253	rs41058	rs9649272	rs985409	rs6949801	rs17138381	rs10275118	rs9987005	rs6465994	rs6465995	rs1477110	rs10234548	rs12216698	rs12216618	rs2024483	rs10254402	rs11770655	rs17421637	rs17138748	rs10270298	rs6969323	rs10255159	rs10245966	rs10275240	rs9641335	rs10272959	rs1990704	rs3919550	rs6948948	rs2385245	rs4730030	rs10246540	rs4730031	rs4727607	rs2216245	rs6969085	rs2891730	rs2385251	rs41528453	rs2193199	rs1468864	rs10487221	rs10487222	rs11773248	rs11766478	rs4296966	rs4559179	rs11983223	rs10953440	rs6943307	rs7782065	rs7801387	rs17490509	rs17490586	rs6944469	rs12705261	rs12531723	rs17269890	rs4730038	rs10245214	rs10258840	rs4584085
LHFPL4	LHFPL4	rs2596936	rs2648419	rs2648417	rs17050417	rs6807946	rs2633770	rs2259100
LHFPL5	LHFPL5	rs2817027
LHPP	LHPP	rs2459214	rs1254947	rs2807046	rs11245061	rs7099115	rs2001515	rs4962619	rs2154395	rs11245246	rs17693936	rs10901745	rs10901746	rs17151960	rs11245258	rs11245268	rs7917918	rs11245270	rs7903331	rs7073611	rs11245281	rs35841851	rs17695019	rs2085175	rs7908284	rs10794150	rs10751594	rs12269470	rs12264692	rs12260583	rs4962652	rs11591738	rs4962386	rs17695753	rs4962390	rs4962664	rs897291	rs7095944
LHX2	LHX2	rs1887341	rs2025952	rs7049157	rs7848787
LHX3	LHX3	rs7860634
LHX4	LHX4	rs355623	rs355621	rs6425616	rs7525475	rs355631	rs355632	rs7527274	rs12122922	rs12072920	rs16855609	rs704336	rs7520941	rs2794961	rs7543669	rs7536561	rs16855661
LHX5	LHX5	rs16942815
LHX6	LHX6	rs10818647	rs10985564	rs7873828	rs10818651	rs10985568	rs10760213	rs10818652	rs3808901	rs3808899	rs7849627
LHX8	LHX8	rs1526512	rs12138223
LHX9	LHX9	rs937491	rs16842127	rs11577674	rs41330044	rs10801633
LIAS	LIAS	rs2125314	rs749916
LIFR	LIFR	rs16903984	rs6876446	rs2561819	rs1005017	rs3797156	rs2561825	rs12517020	rs12054719	rs3797165	rs16903991	rs10071384	rs10941398	rs3110969	rs1899940	rs17427485	rs6865824	rs1562135	rs1899942	rs16904004	rs2071236	rs10512688
LIG1	LIG1	rs251693	rs156633	rs3786763	rs3730976	rs411073	rs175628	rs274897	rs166683	rs16981560	rs3730880	rs436303	rs3730872	rs274861
LIG3	LIG3	rs3135960	rs3135966	rs3135977	rs3135984	rs3135986	rs3135996	rs3135998	rs2074517	rs1052536	rs16970536	rs12948362
LIG4	LIG4	rs9587525	rs9587526	rs1151401	rs1555902	rs3093747
LILRA1	LILRA1	rs8106636
LILRA2	LILRA2	rs12461246	rs12459217	rs8106636
LILRA3	LILRA3	rs10416258	rs10412494
LILRA4	LILRA4	rs17836364	rs10419832	rs8102662	rs10426462	rs4356595
LILRA5	LILRA5	rs741584	rs1761450	rs1616661	rs3848611
LILRB1	LILRB1	rs1077598
LILRB2	LILRB2	rs8110077	rs383925
LILRB3	LILRB3	rs10853870
LILRB4	LILRB4	rs1749311	rs11574597	rs7258577
LILRB5	LILRB5	rs2361797	rs2361796
LIM2	LIM2	rs2547328
LIMA1	LIMA1	rs17124514	rs12425705	rs7136648	rs12425229	rs10783342	rs7132551	rs11169348
LIMCH1	LIMCH1	rs2068782	rs2068783	rs16853182	rs16853184	rs7692164	rs7696347	rs4861103	rs7668829	rs11730615	rs6447072	rs4469113	rs6447075	rs6852190	rs4861116	rs4349633	rs4339249	rs13134348	rs6838113	rs6447080	rs6447081	rs7671360	rs7674935	rs4610372	rs7683275	rs4861118	rs1000024	rs1000023	rs7681875	rs7682470	rs10011609	rs7681634	rs10026397	rs4610373	rs9291206	rs4352505	rs4386634	rs7686676	rs7686857	rs10006669	rs7674240	rs10026359	rs10805090	rs7662775	rs7657178	rs10015266	rs6836918	rs2289338	rs6821712	rs10021004	rs10023518	rs7693377	rs17444537	rs12639731	rs16853451	rs16853458	rs17444718	rs7674006	rs17590376	rs1061562	rs6846595
LIMD1	LIMD1	rs267216	rs12330308	rs2624673	rs197946	rs3774675	rs9311374	rs3774673	rs3774672	rs3796362	rs7648681	rs6791353	rs7624618	rs17078153	rs17078167	rs12493946	rs7644924	rs17262464
LIMK1	LIMK1	rs810549	rs810532	rs2855726
LIMK2	LIMK2	rs5749237	rs5753516	rs11089492	rs2106294	rs737809	rs4820043	rs2267171	rs7287402	rs5753527	rs739427	rs16989459	rs5997937	rs2073860
LIMS1	LIMS1	rs10202312	rs2577592	rs7601412	rs10188434	rs7559347	rs13413437	rs41348450	rs6760957	rs17269446	rs11897612	rs826686	rs10209570	rs826692	rs826680	rs2378208	rs826590
LIMS2	LIMS2	rs2244042
LIN28	LIN28	rs11578260	rs9438623	rs6697410
LIN28B	LIN28B	rs1149278	rs314276	rs369065	rs17065429	rs2057391	rs160595	rs9322830	rs9404597	rs1149285	rs221635
LIN52	LIN52	rs2300193	rs2878783	rs7160897	rs8013357	rs17096584	rs2300192	rs2300189	rs17096742	rs4903189	rs4903190	rs2052020	rs8008987	rs11159062	rs766310	rs2358626	rs17182818	rs12587033	rs2024246	rs8004420	rs2024245	rs6574166	rs33983199	rs1029891	rs11159067	rs7142674	rs1966402	rs1548769	rs2358633	rs7157566	rs11628710	rs8021337	rs17098217	rs17098232	rs7154851	rs887595
LIN54	LIN54	rs11099561	rs13137759	rs9994716	rs13146746	rs6831339
LIN7A	LIN7A	rs17007357	rs9788209	rs1874302	rs10506836	rs12425130	rs10862194	rs10506837	rs10862195	rs17007444	rs10862202	rs6539533	rs17007452	rs4143659	rs7294802	rs6539534	rs12297604	rs1317798	rs1882171	rs4842290	rs7310349	rs10862205	rs1795504	rs1795505	rs1184776	rs4842366	rs1520807	rs1163683	rs11114646	rs1402347	rs11114652	rs11114653	rs17007660	rs1520805	rs2701285	rs11114658	rs7310000	rs17007711
LIN7B	LIN7B	rs4802558	rs1009213
LIN7C	LIN7C	rs7104230
LIN9	LIN9	rs2377027	rs7367845	rs12133895	rs9286999
LINGO2	LINGO2	rs1930046	rs10812706	rs16912073	rs10968235	rs12683422	rs16912159	rs10968243	rs10968244	rs10757705	rs10968245	rs16912180	rs4879990	rs16912186	rs16912187	rs16912190	rs16912195	rs7048906	rs16912198	rs4310288	rs10968251	rs10968252	rs7041158	rs7034075	rs16912226	rs16912230	rs10968272	rs10968275	rs13295765	rs10122124	rs10968279	rs7036263	rs16912245	rs16912248	rs16912255	rs7022605	rs2183918	rs16912278	rs2778426	rs41404152	rs2778427	rs16912396	rs1198006	rs10968301	rs1343456	rs10757707	rs2383761	rs2123205	rs1377051	rs6476035	rs17698273	rs10968329	rs17770971	rs7857347	rs10968330	rs7026197	rs1869173	rs1452360	rs17698390	rs994367	rs12339229	rs7847672	rs16912476	rs17771216	rs1060558	rs896579	rs7022206	rs10124164	rs1452338	rs1349638	rs17698768	rs16912518	rs10812745	rs12238612	rs7850371	rs7031006	rs10968360	rs1452348	rs2891312	rs1452350	rs10968372	rs16912561	rs10968382	rs10968383	rs991849	rs10968384	rs10757716	rs17771857	rs2068929	rs2068928	rs7861219	rs4305988	rs4574938	rs10124465	rs4128649	rs12683669	rs10968398	rs7857732	rs13440446	rs10757723	rs10968433	rs10968434	rs16912661	rs13286682	rs10968438	rs10812772	rs4878276	rs4878277	rs7024229	rs10968441	rs10968442	rs12236769	rs10968456	rs4524882	rs4481691	rs11789717	rs953924	rs10757726	rs1023200	rs1331911	rs3849955	rs7028019	rs7042553	rs41523248	rs10968561	rs10812805	rs10125103	rs7853721	rs16912902	rs10968574	rs10757739	rs10812815	rs16912950	rs7863961	rs13284201	rs10114788	rs6476069	rs7021018	rs10491888	rs10118763	rs914537	rs16913077	rs10757743	rs16913102	rs1331895	rs1331897	rs1331900	rs10123691	rs10123736	rs41480949	rs41372846	rs7020049	rs7848314	rs41387153	rs41508451	rs7856980	rs6476077	rs6476078	rs1949664	rs10118366	rs4517208	rs10812844	rs939697	rs16913361	rs1438472	rs1438473
LINGO4	LINGO4	rs41356352	rs4845579	rs41457148
LINS1	LINS1	rs8024825	rs12719734	rs11247226	rs8029054	rs12441461	rs12441485	rs1602912	rs1826577	rs7180844
LIPA	LIPA	rs11594137	rs3802656	rs1556478	rs885561	rs951648	rs17117789	rs2902563	rs7074555	rs11203047
LIPC	LIPC	rs11631342	rs6494005	rs415208	rs11632618	rs261332	rs16940299	rs166362	rs261339	rs261337	rs12438071	rs16940315	rs17269271	rs261336	rs11858164	rs8041059	rs3825776	rs4775047	rs4775048	rs9920144	rs10518978	rs12900891	rs17190566	rs6494010	rs17190580	rs7182229	rs12591624	rs4775056	rs11631312	rs4775058	rs11856322	rs12592407	rs4561401	rs1869139	rs17301795	rs7174210	rs1979178	rs4775068	rs8028759	rs11071385	rs867957	rs12324536	rs11071386	rs17269341	rs1968687	rs1968688	rs1968689	rs17269348	rs7171589	rs10518984	rs8035006	rs690	rs2414589	rs16940472	rs1007542	rs16940493	rs17190678	rs2414598	rs2414599	rs7179747	rs11639204	rs7180130	rs3751542	rs11635859	rs11857405
LIPE	LIPE	rs7248439
LIPF	LIPF	rs1214451	rs814626
LIPG	LIPG	rs9962414	rs4939585
LIPH	LIPH	rs12233490	rs12233622	rs12233623	rs9790230	rs672736	rs497680	rs1661444	rs612304
LIPI	LIPI	rs1556276	rs1556277	rs2822410	rs2822413	rs2246835	rs2155971	rs2187064	rs1970046	rs2032283	rs17207957	rs2822430	rs2822433	rs914113	rs34992986	rs7283595	rs394453	rs17305801	rs17305808	rs118512	rs118511	rs447455
LIPJ	LIPJ	rs17109578	rs10509552	rs17109630	rs1980813	rs17109867	rs1409136	rs875050	rs875051	rs10887840	rs2274312	rs7071218
LIPT1	LIPT1	rs2632277	rs2309581	rs2309582
LITAF	LITAF	rs9302464	rs11074995	rs11074996	rs1198	rs11644920	rs11859393	rs11646660	rs7403964	rs6498222	rs4273053	rs7188014	rs7188046
LIX1	LIX1	rs316220	rs6556945	rs316234	rs17630580	rs11958159	rs31016	rs316181	rs316218	rs316202	rs316203	rs316204	rs444243
LIX1L	LIX1L	rs833943	rs833942	rs10494241
LL0XNC01-237H1.1	LL0XNC01-237H1.1	rs5987642	rs7060254	rs5945908
LLGL1	LLGL1	rs12939469
LLGL2	LLGL2	rs6501825	rs1671035	rs960512	rs7212856	rs1661709
LMAN1	LMAN1	rs1043334	rs17769323	rs1984357	rs2282583
LMAN1L	LMAN1L	rs4886620	rs7176022	rs11637637	rs16972853	rs1531163	rs3743486
LMAN2	LMAN2	rs6875461	rs4976685
LMAN2L	LMAN2L	rs41530648
LMBR1	LMBR1	rs10228019	rs4716654	rs4716655	rs10265924	rs10277539	rs10488062	rs6956930	rs6972360	rs6954725	rs10250838	rs6945929	rs10807643	rs6968856	rs12535212	rs12530540	rs12539207	rs6968944
LMBR1L	LMBR1L	rs10783302	rs10747561
LMBRD1	LMBRD1	rs4706271	rs7741758	rs17504196	rs9346333	rs9351772	rs7762400	rs7758405	rs9294851	rs11969223	rs4457128	rs11970363	rs991974	rs9351776	rs9354890	rs3806960	rs2445977
LMBRD2	LMBRD2	rs267758	rs267759	rs267763	rs267766
LMCD1	LMCD1	rs9861544	rs17049214	rs9882165	rs6798584	rs931685	rs931686	rs6777858	rs1994876	rs17049229	rs17049231	rs17049233	rs356418	rs12715650	rs6799564	rs4143966	rs7616573	rs9312024	rs1947220	rs1493588	rs9810512	rs9831647	rs6801316	rs41378247	rs9312025	rs1545416	rs1971884	rs1971883	rs7653602	rs1493594	rs906665	rs17049255	rs6443195	rs6797307	rs7639343	rs165177	rs11925097	rs4686267	rs4686268
LMF1	LMF1	rs7195271	rs1001366	rs4566169	rs13338480	rs4984954	rs12923607	rs4984982	rs4984990	rs8044961	rs12448994	rs1465761	rs4984731	rs17146072	rs3751666	rs4984621	rs12595929	rs6600238
LMLN	LMLN	rs6605313	rs6605314	rs13327370
LMNA	LMNA	rs12063564	rs12035615	rs4661146	rs10737170	rs6700693	rs2485668	rs12058407
LMNB1	LMNB1	rs1912570	rs968355	rs11748362	rs2941666	rs2973887	rs3805739
LMNB2	LMNB2	rs11879351
LMO1	LMO1	rs7109806	rs10840002	rs767838	rs11041816	rs1042359	rs9943637	rs12807001	rs439667	rs393130	rs11041824	rs440718	rs453061	rs11041833	rs11041838
LMO2	LMO2	rs3740616	rs4363562	rs3781575	rs17690328	rs10734420	rs1885523	rs4307693	rs1885524	rs4756076	rs16924903	rs11032434	rs10836127	rs4756077	rs11032437	rs911817	rs12282437	rs3758640	rs12286699
LMO3	LMO3	rs16912030	rs16912033	rs2058797	rs2058798	rs2058799
LMO4	LMO4	rs1002194	rs3753290	rs12033984	rs10873832
LMO7	LMO7	rs9530453	rs11617360	rs7996197	rs17064819	rs17064821	rs1006412	rs9573602	rs1570542	rs9565180	rs7337929	rs9544021	rs9530460	rs9544025	rs9573615	rs17064886	rs9544029	rs9600530	rs9573626	rs1570553	rs9318370	rs9318371	rs8000663	rs9600546	rs4885346	rs17706332	rs17065005	rs7324230	rs545943	rs619523	rs7335067	rs527731	rs583368	rs17065026	rs17065030	rs1924094	rs696778	rs7321748	rs7326714	rs17065046	rs4885350	rs4884020	rs17065074	rs2241915	rs17065075	rs2120061	rs3759445	rs9593130	rs4885352	rs4884021	rs9544049	rs3736859	rs2273996	rs2273995	rs2120060	rs11617789	rs3736858	rs920701	rs9530473	rs17065132	rs9600563	rs17065145
LMOD1	LMOD1	rs2819346	rs2644120	rs2047260	rs4309038	rs2820324	rs2047264	rs10753906	rs2790903	rs2820300	rs4950800	rs2820301
LMOD3	LMOD3	rs17005366	rs937863
LMTK2	LMTK2	rs10282336	rs17169304	rs17169320	rs11768309	rs1039057	rs10248229	rs7804318	rs17169418	rs10274910	rs6465658	rs11763970	rs17169462
LMX1A	LMX1A	rs1891930	rs1819768	rs16840972	rs17403138	rs1532815	rs16841238	rs6686960	rs10918139	rs10494437	rs4657413	rs1394439	rs1394446	rs10918145	rs16841924	rs4656441	rs16841929	rs10494442	rs10800080	rs6662186	rs6687120	rs6699819	rs1891932	rs6670443	rs16842347	rs10918146	rs6666930	rs6691412	rs1504698	rs1546412	rs2348250	rs16842552	rs906269	rs10733043	rs1504703	rs2055681	rs1394450	rs1504705	rs6426908	rs6426909	rs6426910	rs1394448	rs1827328	rs17414281	rs6666187	rs6702087	rs41347247	rs1395548	rs1974080	rs1123821	rs1506954
LMX1B	LMX1B	rs1536907	rs3829849	rs11793373	rs10760446	rs10987385	rs12551234	rs7874916	rs3902840	rs7864957	rs7853174	rs16929203	rs10819195	rs4083644	rs3861878
LNPEP	LNPEP	rs2910787	rs17628359	rs7736466	rs3909451	rs27307	rs2287902	rs27290	rs27993	rs17531213	rs27300	rs17531366	rs17630322
LNX1	LNX1	rs7682199	rs11944047	rs1514389	rs1514387	rs12507739	rs12508701	rs17082893	rs1865510	rs6838260	rs9996883	rs12642403	rs41359948	rs4864768	rs4864769	rs4864775	rs4241975	rs4864465	rs1435213	rs9999406	rs1541967	rs1858389	rs4334807	rs11723168	rs4864466	rs11934631	rs10212730	rs17660061	rs11936494	rs1435215
LNX2	LNX2	rs2057521	rs2181774	rs7984825	rs10492671	rs17085796	rs534150	rs498432	rs615284	rs3759430
LOC116236	LOC116236	rs11868722	rs636000
LOC123688	LOC123688	rs7168796	rs16969920	rs16969922
LOC124220	LOC124220	rs4785908	rs9925556	rs886953
LOC124446	LOC124446	rs7204797
LOC126536	LOC126536	rs2010869	rs16981048	rs2079285	rs1076262
LOC130074	LOC130074	rs3814391	rs6726447	rs2313160
LOC130355	LOC130355	rs6735767	rs11123515	rs752185	rs4608533	rs4608534	rs13406811	rs7595698	rs7598576
LOC130576	LOC130576	rs4667369	rs4667365	rs12617628	rs4667363	rs12474591	rs922860	rs10190789	rs6725457	rs17419343	rs11681538	rs16826432	rs16826436	rs4667324	rs1032034	rs13027580	rs4667358	rs10497053	rs7604446	rs6432716	rs6709402	rs1471650	rs13406443	rs16826560	rs7592055	rs1482774	rs16826575	rs7600157	rs16826589	rs7594794	rs678915	rs678484	rs430870	rs406523	rs421468	rs426625	rs403864	rs385629	rs10490382	rs850221	rs12987381	rs1525169	rs1862887	rs10490386	rs12612313	rs12613053	rs11894546	rs9678368	rs12472513	rs17528703	rs6711668	rs7577889
LOC134145	LOC134145	rs4702678	rs1045369	rs11742483	rs2578629	rs10037085	rs2607329
LOC136242	LOC136242	rs7806657	rs7806797	rs3823668	rs7785936	rs12533399	rs10454323	rs10454325	rs9640357
LOC144097	LOC144097	rs41509648	rs626333	rs7107584
LOC147650	LOC147650	rs12462673	rs16982931	rs2167418
LOC149134	LOC149134	rs12122102
LOC149643	LOC149643	rs10746436	rs6694190	rs6696870	rs6700410	rs11120043
LOC150383	LOC150383	rs9627278	rs16995067	rs16995069
LOC152485	LOC152485	rs10020750	rs6832691	rs4835257	rs11722226	rs6836085	rs10010535	rs12501107	rs17020598	rs17020601	rs17806780	rs1876476	rs11100901	rs13149290	rs17020662	rs17020691	rs988163	rs17020694	rs4544728	rs6838312	rs4835261	rs1507928	rs7669911	rs17020756	rs13128814	rs4835265	rs6821398	rs10022648	rs2048161
LOC152586	LOC152586	rs12509826	rs1431345	rs1431347	rs10519557	rs6853092	rs6836119	rs1431336	rs2874478	rs10519561	rs10519562	rs7670320	rs7688115	rs2321270
LOC153328	LOC153328	rs11242301	rs11242302	rs4447978	rs2304076	rs17169228	rs2304077	rs10079688	rs4582270	rs11242303	rs6872151	rs6872507
LOC154872	LOC154872	rs886704	rs4731210
LOC154907	LOC154907	rs848406	rs10278613	rs848400
LOC161247	LOC161247	rs11574503
LOC162073	LOC162073	rs7189195	rs16971597
LOC165186	LOC165186	rs13426140	rs6742110	rs6756951	rs17007486	rs6716820	rs6731719
LOC196541	LOC196541	rs17592207	rs1587	rs895997	rs41377148	rs612900	rs599976	rs675828
LOC196913	LOC196913	rs10140137	rs1950514	rs7141809	rs719390
LOC200261	LOC200261	rs844885	rs844886	rs844887	rs844888
LOC200810	LOC200810	rs7615952	rs6438948
LOC201164	LOC201164	rs16961412	rs8077299	rs8082001
LOC201725	LOC201725	rs7697479
LOC202459	LOC202459	rs6924755
LOC253012	LOC253012	rs42511	rs714128	rs793
LOC26010	LOC26010	rs13024020	rs41347147	rs893356	rs16824512	rs3769449	rs3769448	rs13428321	rs17447424	rs9917376	rs16833236	rs2028201	rs17630736	rs1561296	rs3769445	rs6722649	rs16833388	rs10191055	rs3769440	rs3769439	rs2043768	rs4674086	rs6730788	rs7557393	rs17532259	rs11885025	rs17532280	rs2881745	rs7585275	rs733055	rs733054	rs6435052
LOC283392	LOC283392	rs10879385	rs4254109	rs17110963
LOC283551	LOC283551	rs17121957	rs4900973	rs3825575	rs12435989	rs10873029	rs6572635	rs11626616
LOC283677	LOC283677	rs1582742	rs11638992	rs8023326	rs8037486	rs1481090	rs16957968	rs7173068	rs7168736	rs7171755
LOC283755	LOC283755	rs7170015	rs4931971	rs4038999	rs7403035	rs2173741	rs12594870	rs7403158
LOC283951	LOC283951	rs4984834
LOC284009	LOC284009	rs3760228	rs3826335	rs4613098	rs5015342
LOC284297	LOC284297	rs626616
LOC284402	LOC284402	rs8105342	rs1270259
LOC284751	LOC284751	rs6063499
LOC284757	LOC284757	rs6027495	rs6027497	rs17801257	rs6027506	rs6027514
LOC284912	LOC284912	rs5995129	rs2103768
LOC285033	LOC285033	rs12617019	rs6576969
LOC285074	LOC285074	rs4832311	rs1049457
LOC285382	LOC285382	rs924019	rs16859603	rs7629390	rs9848204	rs6797705	rs4419361	rs10937207
LOC285636	LOC285636	rs10472357	rs9292830
LOC285735	LOC285735	rs11966375	rs6902225
LOC286187	LOC286187	rs16933138
LOC338797	LOC338797	rs4405402	rs10773888	rs4759568	rs11061472	rs3922499	rs11061473	rs11061476	rs12311732	rs10773890	rs12316705
LOC339123	LOC339123	rs6597	rs1046112
LOC339344	LOC339344	rs12460033	rs11669683
LOC339977	LOC339977	rs7671055	rs1519588	rs939228	rs4864836	rs225160
LOC340069	LOC340069	rs2561513	rs919306	rs328695	rs17145585	rs17145587	rs2443743
LOC340204	LOC340204	rs9470094
LOC345222	LOC345222	rs362266	rs3095073	rs3095081
LOC347273	LOC347273	rs1780020	rs1226596
LOC348840	LOC348840	rs1815119	rs12639242	rs9837381
LOC374920	LOC374920	rs274875	rs274876	rs10407902	rs10421339	rs972800	rs391152	rs11880822
LOC375748	LOC375748	rs591579	rs16910333	rs16910342	rs16910346	rs1410783	rs667018	rs12345187	rs10988792	rs10988804
LOC387720	LOC387720	rs4750910	rs10830174	rs1926156	rs4751500	rs10082468
LOC387856	LOC387856	rs7962390	rs7485057	rs7487682	rs6580658
LOC387911	LOC387911	rs998632
LOC388135	LOC388135	rs1452392	rs4887141
LOC388199	LOC388199	rs11248951
LOC388272	LOC388272	rs36481
LOC388335	LOC388335	rs397278	rs411511	rs375437	rs387142	rs435382	rs374034	rs9674829	rs9675034	rs421541
LOC388503	LOC388503	rs4322768	rs8113341	rs10403787
LOC388524	LOC388524	rs7508185	rs6511538	rs6417223	rs6511539	rs6511544	rs12151190	rs8106426	rs7249993	rs8108524	rs10417383	rs7259400	rs8102569	rs7252844	rs7409230	rs7507272	rs12983759	rs7409462	rs7507855	rs12459257	rs7408667	rs7408592	rs6511582	rs6511583	rs7260366	rs7260490	rs7260024	rs8102825	rs6511593
LOC388610	LOC388610	rs17162404
LOC388882	LOC388882	rs17842460	rs4822416	rs5759839	rs7289380	rs5759844	rs140154	rs7290879	rs4822418
LOC388915	LOC388915	rs6008565
LOC388965	LOC388965	rs1031532
LOC389199	LOC389199	rs6840305	rs6447872	rs4696827
LOC389541	LOC389541	rs12878	rs7785392
LOC389607	LOC389607	rs1669681	rs1703937	rs1669733	rs4735900
LOC389791	LOC389791	rs4837247
LOC390110	LOC390110	rs3094395	rs12224245	rs16937806	rs17795924	rs3107271	rs178505	rs178506
LOC390637	LOC390637	rs11855930	rs3932
LOC390667	LOC390667	rs2667675	rs13333529
LOC391356	LOC391356	rs10177595
LOC399818	LOC399818	rs2306702
LOC399947	LOC399947	rs2212430
LOC400120	LOC400120	rs594452	rs9547641	rs649372	rs11616389	rs1980203	rs2093545
LOC400451	LOC400451	rs1982175	rs17523778	rs426746	rs432364	rs8032832	rs285754	rs9972374	rs285763	rs285767	rs1496725	rs16947142	rs12443091	rs11074091	rs893379	rs435171	rs404561
LOC400499	LOC400499	rs9928810	rs11074989	rs12051011	rs8044309	rs4500747	rs4781097	rs4467099	rs9926071	rs6498196	rs4513118
LOC400506	LOC400506	rs1544352	rs3829539	rs2074037	rs4780822
LOC400566	LOC400566	rs4130140
LOC400657	LOC400657	rs8099286	rs7245160	rs7230919
LOC400696	LOC400696	rs7253676	rs17641958	rs16973564	rs4803286	rs16973566
LOC401152	LOC401152	rs1397611
LOC401286	LOC401286	rs4708622
LOC401296	LOC401296	rs12670854
LOC401410	LOC401410	rs11760722
LOC401431	LOC401431	rs17756342	rs2067754
LOC401498	LOC401498	rs640747
LOC401898	LOC401898	rs286298
LOC440087	LOC440087	rs2241221
LOC440131	LOC440131	rs17587770	rs634413	rs573132	rs17074094	rs571307	rs633496	rs10492460	rs912785	rs17074100	rs566495	rs17503526	rs503693	rs17074118	rs3803269	rs606744	rs11838968
LOC440313	LOC440313	rs4965337
LOC440337	LOC440337	rs11861525	rs1935396	rs4366709	rs17528109	rs17140050	rs11077037	rs2795558
LOC440742	LOC440742	rs3123390
LOC440905	LOC440905	rs10496682	rs11688501
LOC440925	LOC440925	rs11680066	rs10201752	rs4668298	rs4668299
LOC440993	LOC440993	rs4927659	rs2177335	rs2688590
LOC441046	LOC441046	rs11732122	rs6824424	rs11732312
LOC441087	LOC441087	rs976013	rs7711096	rs4704235
LOC441108	LOC441108	rs6596075	rs17771891	rs4705943	rs4705944	rs2285673	rs11242111	rs6891608	rs4705945	rs6874639	rs11744116	rs4540166	rs4371745	rs7356706	rs10059611	rs2522042
LOC441177	LOC441177	rs9348058	rs10806836	rs300122	rs300123
LOC441376	LOC441376	rs1446535	rs2860414	rs3020176	rs977700	rs16889284	rs16889285
LOC493869	LOC493869	rs436282	rs434658
LOC4951	LOC4951	rs7812165
LOC51057	LOC51057	rs10173115	rs12713474	rs1517408	rs2699393	rs2699389	rs2263636	rs2677439	rs6725694	rs7596446	rs1517405	rs6724044	rs4671474	rs6545984	rs7591562	rs6545986	rs2090479	rs6734468	rs6706180	rs1400686	rs6545988	rs4671479	rs7561802	rs6545997	rs10209822	rs2176418	rs11883730	rs12615652	rs1356390	rs4671509	rs11689644	rs9789351	rs964903	rs1031221	rs33977056	rs1867847	rs13025357	rs2422008	rs12105140	rs2028884
LOC51136	LOC51136	rs1024637
LOC51149	LOC51149	rs10277	rs1065154	rs17079679	rs2303676	rs748197	rs1105369	rs11249661	rs269459
LOC51233	LOC51233	rs17002820	rs6003815
LOC51252	LOC51252	rs17119643	rs12613171	rs10182965	rs11676858	rs13403225	rs7593754	rs7584641	rs6732095	rs6707255	rs1730127	rs1796041	rs1257015	rs1257017
LOC550631	LOC550631	rs1476659	rs1076298	rs1076299	rs5753105	rs5749087
LOC552891	LOC552891	rs10817199	rs10817202	rs1885502	rs2181150	rs2146079	rs7350199	rs4978455	rs10817204	rs16916262	rs12553893	rs16916271	rs10980995	rs1322251	rs1322252	rs4979031	rs12376497
LOC553158	LOC553158	rs5765916	rs5765917	rs1077164	rs1077166	rs5765924	rs5765930	rs6006854	rs763217	rs41368848	rs2016013	rs16992699	rs743895	rs132404	rs3213550	rs132438	rs132450	rs5764990	rs5765989	rs1557557	rs1557558	rs5766004	rs5766005	rs9614929	rs8141569	rs5766029	rs16992816	rs5012765	rs1076933	rs16992880	rs6007306	rs9626565	rs9626568	rs41487149	rs1544278	rs2285122	rs7286363	rs6007316	rs5766113	rs7289868	rs4823400	rs8881	rs2071763	rs2213530	rs737627
LOC57228	LOC57228	rs7305016	rs4761935	rs1567583	rs12579227
LOC619208	LOC619208	rs11153337	rs2345804	rs7757751	rs6927565	rs6932855	rs6933200	rs6933385	rs6914605	rs6568716
LOC63920	LOC63920	rs2961932	rs17057764	rs1075059
LOC643293	LOC643293	rs17252704
LOC643923	LOC643923	rs6588969	rs4085361
LOC644083	LOC644083	rs6698682	rs4911989
LOC645261	LOC645261	rs7715840
LOC650293	LOC650293	rs2953776
LOC654780	LOC654780	rs4993306	rs7185078	rs7185137
LOC728957	LOC728957	rs11043718	rs10770298
LOC81691	LOC81691	rs13335485	rs757303	rs4783506	rs8057137	rs2040751	rs6654	rs7499438	rs13336313
LOC89944	LOC89944	rs10894798	rs10894799	rs1258852	rs11223765	rs10894800	rs10750560	rs7940114	rs10894801	rs10791357	rs3741100	rs3741098	rs7113199
LOC90826	LOC90826	rs2718447	rs2718453	rs17023638	rs9992593	rs7660361	rs7687368
LOC90835	LOC90835	rs4889505
LOC91431	LOC91431	rs17605622	rs7678618	rs2029211
LOC91461	LOC91461	rs2289410	rs11891490	rs988958	rs4952399	rs1440096	rs1440097
LOC92270	LOC92270	rs224823	rs876343	rs10514237
LOC92345	LOC92345	rs4023	rs41494452	rs4691896
LOC93349	LOC93349	rs11678791	rs12694847	rs13012615	rs12694851	rs1820550	rs12694855	rs12694856	rs13383946	rs28497362	rs6436929	rs6436931	rs6745413	rs6732684	rs10184953	rs7559665	rs6737808	rs6436932	rs4577270
LOC96610	LOC96610	rs3982199	rs2078397	rs17344997	rs1008751	rs11239785
LOH11CR2A	LOH11CR2A	rs10790633	rs4936893	rs2276049	rs41484446	rs10466537	rs2276053	rs10502275	rs2276052
LOH12CR1	LOH12CR1	rs6488519	rs11054874	rs16907990	rs7309982	rs7310012	rs888200	rs16908006	rs7135655	rs7295080	rs2193270	rs12301872	rs7969849	rs7970856	rs16908062	rs1861674	rs4763829	rs7311364	rs16908076	rs7309503	rs7967111	rs11609375	rs4763830	rs10845551	rs918115	rs7486371	rs4570678	rs3751262
LONP1	LONP1	rs2485279
LONP2	LONP2	rs11076560	rs16946016	rs16946018	rs9926192	rs16946042	rs16946046	rs8056984	rs16946097	rs9933211	rs16946120	rs16946122	rs11076564	rs11076565	rs8051441	rs8055764
LONRF1	LONRF1	rs3802268	rs6995647	rs4272378	rs7461006	rs9325786	rs17118157
LONRF2	LONRF2	rs6754867	rs6727379	rs2309821	rs2309823	rs2309824	rs17023916	rs7571711	rs6542928	rs10180423	rs10207566
LONRF3	LONRF3	rs16995350	rs5910481	rs2290514	rs6603465	rs5956098	rs2278954	rs16995372	rs2124399
LOR	LOR	rs11205251	rs11205253	rs11205254
LOX	LOX	rs17148773	rs3792801	rs10040971	rs3792803	rs10059661
LOXHD1	LOXHD1	rs12607224	rs442501	rs4427899	rs896057	rs4614822	rs417881	rs10502872	rs4890668	rs41393146	rs41473151	rs7235681	rs2156282	rs8087413	rs16978573	rs988213	rs9949102	rs4133965	rs4890333	rs8093709	rs732109	rs9949466	rs17768724	rs16978577	rs328154	rs328152	rs328150	rs16939675	rs328149	rs16939690	rs328140	rs328137	rs328136	rs328135
LOXL1	LOXL1	rs1992314	rs12594472	rs893816	rs893818	rs1530168	rs4243042	rs12102180
LOXL2	LOXL2	rs4348504	rs7813349	rs3808524	rs3808522	rs13276054	rs11135724	rs17089055	rs13272473	rs12543367	rs12386863	rs7821729	rs4871865	rs9792290	rs4323477	rs11775841	rs2294129	rs2294128	rs1010156	rs17089124	rs17767946	rs17089136	rs7832355	rs7018424	rs7010657	rs10099318	rs954705	rs7010362	rs6997194	rs7815099	rs11782783	rs4285498
LOXL3	LOXL3	rs17010022	rs7569357
LOXL4	LOXL4	rs3750595	rs10786405	rs746257	rs11189527	rs10786406	rs11189528	rs10736126	rs17109225	rs10786408
LPA	LPA	rs6919346	rs7767084	rs10755578	rs6415084	rs3798221	rs6455689	rs7765803	rs7453899	rs7755463	rs6923917	rs6929299	rs6455697	rs9457986	rs7760585	rs1569933	rs1652507	rs1367211	rs9347438
LPAL2	LPAL2	rs3127599	rs9347407	rs9365166	rs4708869	rs7749836	rs9346818
LPCAT1	LPCAT1	rs2937649	rs7737692	rs16878553	rs27052	rs27053	rs2962064	rs31491	rs27059	rs36993	rs11952520	rs16878933	rs36987	rs7706238	rs17588991	rs36967	rs2962041	rs4608970	rs4398676	rs7700579
LPCAT2	LPCAT2	rs12708952	rs1583585	rs1370291	rs4402561	rs13339550	rs2192855	rs1420224	rs1362400	rs4238780	rs16955364	rs16955369	rs10521320	rs10521319	rs1501996	rs1501997	rs194168	rs13335416	rs7190736	rs1501999	rs194178	rs6499766	rs4784549	rs16955475
LPGAT1	LPGAT1	rs41474945	rs17018051	rs4951552	rs11119813	rs6540709	rs3292	rs11119816	rs7534335
LPHN2	LPHN2	rs12090448	rs12732930	rs12737523	rs11163355	rs17107063	rs9324187	rs11163360	rs9324189	rs1391478	rs11163376	rs3748770	rs1573022	rs696726	rs697988	rs17107225	rs10518664	rs12732979	rs947555	rs17107348	rs17107382	rs12401346	rs284216	rs438327	rs17429360	rs3790910	rs6696876	rs17470239	rs2172285	rs424474	rs12044750	rs10518659	rs1388745	rs385367	rs2148630	rs1341258	rs379975	rs41485748	rs17431038	rs7536425	rs41444750	rs10518658	rs10518657	rs7412827
LPHN3	LPHN3	rs335273	rs41357748	rs335314	rs335315	rs335317	rs17090501	rs1565901	rs10011995	rs7693763	rs10517540	rs11131330	rs6856328	rs1391321	rs6841033	rs7669283	rs2172802	rs17090513	rs7678777	rs12504607	rs4860422	rs2036199	rs4860425	rs11131341	rs17090534	rs17226235	rs996208	rs6551645	rs9997427	rs4585337	rs6551649	rs2345047	rs17090539	rs4493573	rs7694929	rs1450903	rs10517548	rs7656882	rs17090543	rs9942184	rs6842293	rs6845019	rs7695134	rs10021525	rs9990553	rs10021694	rs2015569	rs34855831	rs5010235	rs6846033	rs1947275	rs1450900	rs6551666	rs17226314	rs7690962	rs10020948	rs41431344	rs6843396	rs17239198	rs2305339	rs1450896	rs17226342	rs995447	rs10008326	rs10030755	rs17292142	rs17292149	rs954645	rs17082517	rs17828558	rs9995919	rs997407	rs10017806	rs9884445	rs11736598	rs12507275
LPIN1	LPIN1	rs16857843	rs6726960	rs6744695	rs16857866	rs2358042	rs13412852	rs10205312	rs2278513	rs17603197	rs2358126	rs11695610	rs2716635	rs2577256
LPIN2	LPIN2	rs16944043	rs2282635	rs2282636	rs16944053	rs4797092	rs17556090	rs10460009	rs1628891	rs660716	rs624751	rs635836	rs618481	rs618590	rs606574	rs16944160	rs3016594	rs7233117	rs6506041	rs9303915	rs10438875	rs10438876
LPL	LPL	rs261	rs263	rs271	rs11570892	rs3200218
LPO	LPO	rs3760168	rs8178278	rs8178290	rs8178302	rs8178306	rs8178318	rs8178323	rs8178405	rs8178406
LPP	LPP	rs1035766	rs1035765	rs6444286	rs6789800	rs4122385	rs7645471	rs2162259	rs6444292	rs4011882	rs2114239	rs992685	rs16863358	rs919079	rs6807090	rs7638476	rs2162261	rs4686967	rs7428265	rs16863396	rs7641402	rs6806091	rs6782121	rs7630910	rs933843	rs10513828	rs17605260	rs1019673	rs1426261	rs6800220	rs1426260	rs919077	rs1025190	rs1963378	rs4479587	rs4263284	rs4263285	rs4591495	rs7629059	rs7632060	rs6784687	rs4322991	rs1588871	rs10937363	rs1515422	rs12485376	rs17670280	rs6762648	rs17607562	rs17607619	rs16863516	rs9864066	rs16863539	rs4686993	rs1523052	rs1152842	rs6444320	rs16863555	rs16863556	rs9290877	rs17671434	rs9866839	rs16863574	rs13314127	rs16848791	rs12486509	rs1533819	rs6787235	rs10084717	rs6789347	rs1040033	rs16863609	rs3915010	rs6785979	rs12487595	rs41444546	rs9867093	rs9985234	rs17673249	rs6762217	rs12186105	rs2378446	rs6444333	rs3773925	rs1064607
LPPR2	LPPR2	rs317915	rs17719222
LPPR4	LPPR4	rs712895	rs1456168	rs712894	rs712892	rs17399618	rs11166211	rs712886	rs1456180	rs819906	rs819908	rs819909	rs17120194	rs819922
LPXN	LPXN	rs12800710	rs10792172	rs10896791	rs1944053	rs1944054	rs2509920
LRAT	LRAT	rs1876031	rs17032002	rs201820	rs10005927
LRBA	LRBA	rs10003215	rs4696645	rs4696646	rs13134607	rs6535727	rs2085722	rs17588356	rs17503902	rs1960919	rs1960918	rs11933114	rs10010954	rs6535731	rs7657948	rs17504366	rs17504373	rs41386148	rs12499470	rs4370117	rs11936646	rs1504780	rs7666634	rs7678429	rs10027804	rs12507269	rs2036552	rs11931161	rs11932482	rs13151692	rs10035076	rs17589349	rs12647325	rs9968356	rs10012087	rs1504784	rs17026976	rs6835367	rs10857247	rs6825990	rs4358377	rs6851587	rs4328896	rs4311291	rs9995612	rs6852493	rs1993109	rs7663641	rs7665654	rs17027106	rs1129998	rs17027116	rs11737590	rs11099777	rs7690977	rs1148652	rs1201216	rs1148645	rs1201202	rs1201201	rs2407548	rs1148642	rs1148631	rs11099780	rs4696640	rs17027232	rs17027240
LRCH1	LRCH1	rs17068352	rs1924417	rs35922210	rs7328294	rs1123028	rs7321115	rs1886965	rs1886964	rs9534437	rs6561323	rs8000645	rs9534442	rs7491207	rs12427491	rs1408223	rs17068501	rs4942566	rs7999058	rs9534450	rs9526209	rs1747223	rs842411	rs842410	rs842406	rs1216860	rs1216861	rs9534458	rs6561324	rs9645940	rs9645995	rs4245340	rs17068598	rs7334240	rs842400	rs842396	rs17068653	rs17068662	rs2275679	rs2762130	rs17282423	rs11618695	rs9526225	rs12429799	rs17068708	rs1417985	rs7333557	rs2050945	rs17068757	rs3742274	rs17068776
LRCH2	LRCH2	rs1575119	rs2806268	rs2806270	rs7878582	rs6644190	rs17095979	rs4361922	rs5946044	rs5946303
LRCH3	LRCH3	rs635652	rs841672	rs1996119	rs9325407
LRFN2	LRFN2	rs9462616	rs17681421	rs41273354	rs2436728	rs2436727	rs17681686	rs892368	rs2436722	rs3004073	rs2436759	rs9394689	rs9369202	rs13196792	rs10947885	rs6931355	rs9367058	rs6910503	rs41513154	rs919875	rs10947890	rs4714349	rs2436742	rs2117154	rs1347257	rs1347258	rs2436744	rs3943783	rs2436745	rs4145200	rs9471347	rs2504838	rs1433730	rs1433728	rs2436731	rs16893625	rs987065	rs9369205	rs1433725	rs10214422	rs4711636	rs7765811	rs17626141	rs11962841	rs16893640	rs976482	rs7771164	rs16893651	rs16893656	rs9394699	rs9357329	rs1433731	rs9296340	rs6925136	rs6938342	rs9369207	rs9349157	rs1036288	rs2487372	rs2487373	rs205516	rs403319	rs450008	rs369306	rs9471366	rs205515	rs435426	rs680172	rs681515	rs6458161	rs10456490	rs10947893	rs7738344	rs846505	rs10807241	rs10947896	rs7764160	rs2494939	rs41349346	rs1737681
LRFN5	LRFN5	rs1956450	rs8007172	rs8015100	rs712405	rs1447579	rs8009571	rs13379153	rs11623805	rs11157247	rs17112192	rs17112195	rs17112197	rs17112198	rs1597045	rs8015480	rs11628431	rs6572108	rs17181622	rs41319550	rs4304945	rs2084347	rs12432351	rs10483525	rs7157712	rs8018587	rs2023562	rs8003107	rs12434724	rs17781427	rs1241781	rs1951877	rs41502454	rs17112292	rs4900098	rs4143896	rs12895832	rs8020273	rs1998553	rs1951874	rs10131436	rs12882576	rs17112319	rs17112323	rs17781474	rs12884688	rs7149258	rs17112334	rs8010512	rs4904914	rs4904915	rs8017309	rs17112343	rs17112346	rs17112348	rs1951886	rs2031271	rs17181811	rs8005512
LRG1	LRG1	rs10420475
LRGUK	LRGUK	rs11971451	rs17167462	rs384545	rs17167482	rs7782175	rs17167492	rs17167496	rs997316	rs17167543	rs728579	rs892983	rs2117950	rs17167606	rs11487152	rs1222418	rs1436201	rs41496145	rs7808661	rs17167639	rs17167646	rs930688	rs17167648	rs2544165	rs12669960	rs2544174	rs2598269	rs2598272	rs1901214
LRIG1	LRIG1	rs332374	rs783513	rs11925003	rs11925105	rs3897058	rs7651129	rs12487264	rs783511	rs17044535	rs17044538	rs13071657	rs17832271	rs13323717	rs6419763	rs9942104	rs6800959	rs6793403	rs11706832	rs13325263	rs9870850	rs3845903	rs9846493	rs9847455	rs4856942	rs9863395	rs4603899	rs3845905	rs3856601	rs6781851	rs6789830	rs6782090	rs6785048	rs17044709
LRIG2	LRIG2	rs1778025	rs1778024	rs1728229	rs1766864	rs17031010	rs1216808	rs17442872
LRIG3	LRIG3	rs10877178	rs10877180	rs17121641	rs17121643	rs11172791	rs11172796	rs11172799	rs17121676	rs11172805	rs10877185	rs11172817	rs11172818	rs10506358	rs720052	rs11172823	rs11172824	rs11834651
LRIT1	LRIT1	rs11200929	rs12049676	rs4933991
LRIT2	LRIT2	rs4933982	rs11200927	rs11200928	rs7898778	rs4933984	rs10887257	rs11200929
LRIT3	LRIT3	rs1990250	rs4698797	rs10857002	rs7668395	rs2078040	rs6533470	rs2347131	rs2347132	rs9994891
LRMP	LRMP	rs12228264	rs952265	rs1497250	rs7313952	rs10743533	rs4963601	rs10842458	rs10842459	rs11047814	rs10842460	rs10743536	rs17326622	rs7976028	rs11047820	rs859157	rs7969931	rs859152	rs7977670	rs7977766	rs7960092	rs7976254
LRP1	LRP1	rs7306742	rs4759277	rs1466535	rs1799986	rs7975818	rs1800176	rs4074308	rs1800168
LRP10	LRP10	rs4981444	rs4982699
LRP11	LRP11	rs9478848	rs9478945	rs880245	rs9383862	rs4870054	rs9478983	rs6899595	rs2342765
LRP12	LRP12	rs3018436	rs3018437	rs16871500	rs16871538	rs16871540	rs11784193	rs4291236	rs4263729	rs6982693	rs4461873	rs7004507	rs7461146
LRP1B	LRP1B	rs1486963	rs1492388	rs16843644	rs17385549	rs13021003	rs10469593	rs13004107	rs16843732	rs12477489	rs12479163	rs11883474	rs16843758	rs17477276	rs2046563	rs17477437	rs6741490	rs12992137	rs13034087	rs13034290	rs655308	rs614390	rs643312	rs825429	rs7607749	rs7606534	rs7597274	rs7597354	rs16843881	rs2176548	rs1850639	rs7581949	rs10496844	rs4992954	rs41323147	rs41478345	rs16844001	rs12612781	rs16844069	rs16844072	rs17387536	rs1533576	rs7597859	rs10192329	rs2171107	rs1385766	rs1352046	rs16844137	rs16844138	rs16844139	rs1385770	rs11688310	rs10496848	rs6430918	rs6430920	rs6430921	rs16844240	rs11673851	rs13032617	rs936835	rs7564996	rs4338920	rs1564933	rs483128	rs511625	rs488610	rs492190	rs1025831	rs1025832	rs7586084	rs1441467	rs493102	rs10209173	rs547663	rs41532648	rs476680	rs580680	rs532871	rs17497508	rs550179	rs16844441	rs17287003	rs1441464	rs6739610	rs12470579	rs6721343	rs41372951	rs1372254	rs10207124	rs1441455	rs448816	rs288097	rs288116	rs288119	rs387927	rs12105347	rs2171169	rs1124785	rs7606833	rs6720793	rs6749707	rs10166257	rs12467730	rs10177475	rs1864278	rs4954676	rs10170094	rs12691580	rs1864277	rs12691581	rs1549709	rs1366801	rs41497646	rs17578651	rs6429852	rs1991540	rs1429348	rs16845023	rs13016717	rs12474609	rs10201482	rs980286	rs1366806	rs41472552	rs13032395	rs16845070	rs12464969	rs1025338	rs2380920	rs12624219	rs1949871	rs16845115	rs3954956	rs17521615	rs4954871	rs7564751	rs1525600	rs1525599	rs10210358	rs17588066	rs16845177	rs41360945	rs7582294	rs16845213	rs1534128	rs1525582	rs1473662	rs4954687	rs2140872	rs16845404	rs7564253	rs6746542	rs16845418	rs12611512	rs16845476	rs10928098	rs11894663	rs11679458	rs41375850	rs16845486	rs12691594	rs4954893	rs1249426	rs7424161	rs10172648	rs16845581	rs971251	rs1401313	rs300373	rs2380968	rs10188773	rs9283437	rs300366	rs16845680	rs16845691	rs384507	rs2714210	rs2139148	rs300404	rs10928100	rs300397	rs17529995	rs300351	rs16845760	rs12995322	rs10496876	rs10496877	rs17602834	rs16855029	rs2683815	rs16855038	rs2714188	rs1402475	rs1402477	rs2683857	rs4954895	rs2683858	rs2714212	rs11893168	rs16845863	rs2683825	rs13408812	rs16845924	rs16845926	rs16845927	rs1033316	rs4245853	rs4471835	rs4281851	rs4245855	rs4954902	rs4346320	rs7565413	rs4422109	rs6429874	rs7604713	rs10166268	rs12470665	rs4605311	rs6719026	rs3936045	rs4073067	rs3936044	rs12618990	rs11677045	rs6745352	rs6759190	rs13393653	rs4446018	rs4954910	rs6729073	rs17613870	rs6761315	rs10496882	rs4574055	rs4461205	rs4284765	rs41396347	rs16846274	rs16846284	rs4599051	rs4340449	rs13023434	rs7569388	rs7595586	rs17616445	rs6706356	rs6706377	rs6748629	rs10496885	rs713263	rs4264515	rs16846416	rs4611596	rs12052672	rs17551974	rs13007647	rs13008033	rs6744340	rs6719851	rs7574177	rs7574682	rs2054655	rs16855058	rs12105718	rs2381190	rs16846533	rs16846534	rs17791266	rs11674506	rs10178963	rs11681928	rs16855067	rs10196829	rs443719	rs382892	rs6429915	rs1574383	rs12992601	rs16846719	rs355604	rs453314	rs2028130	rs4954921	rs6735255	rs355548	rs10200671	rs41320547	rs9653179	rs41493149	rs11896157	rs1370328	rs17801458	rs1370327	rs978601	rs10199508	rs10190295	rs1347659	rs16846976	rs10427243	rs13024316	rs906648	rs6713237	rs1508601	rs7576403	rs1898422	rs2217963	rs1437337	rs10803486	rs6708353	rs10496893	rs10170191	rs10164495	rs16847142	rs7598314	rs16847151	rs1437339	rs7584645	rs1946779	rs10460250	rs13412865	rs34527764	rs7425972	rs35811114	rs2164698	rs12616665	rs12612082	rs972485	rs10496897	rs10206213	rs1465759	rs352994	rs16847265	rs6429923	rs7602631	rs352973	rs352978	rs352979	rs352980	rs13004344	rs10176459	rs12691622	rs13031743	rs10167034	rs13024611	rs13016459	rs10166169	rs1435593	rs10496905	rs12613802	rs16847499	rs1369528	rs6429927	rs16847516	rs4662555	rs13429414	rs13408365	rs10165154	rs13418027	rs1561019	rs13012265	rs10496906	rs983540	rs10183142	rs7589315	rs2381170	rs1529870	rs916468	rs1435604	rs874529	rs4662566	rs6429936	rs9287327	rs1369542	rs41324248	rs920104	rs11902882	rs956958	rs12623563	rs12467014	rs7599985	rs41412850	rs17770473	rs7564502	rs1541974	rs16847914	rs41353347	rs16847958	rs12617190	rs12617257	rs12617281	rs2029142	rs10928134	rs1449478	rs1449479	rs16848107	rs7557587	rs17774450	rs11680286	rs11691595	rs11691560	rs6429953	rs1375613	rs12691633	rs997357
LRP2	LRP2	rs6746604	rs990627	rs990626	rs2268380	rs6733122	rs2284681	rs11679947	rs10490132	rs2239602	rs2024481	rs741378	rs2284679	rs4287730	rs16856558	rs10210408	rs1548936	rs16856573	rs3770604	rs2075248	rs10490131	rs10169232	rs16856592	rs16856593	rs16856594	rs2239600	rs2284675	rs2268373	rs2268372	rs11689553	rs2052297	rs2193193	rs2268370	rs6747692	rs2300445	rs2239598	rs13408445	rs2239597	rs2239596	rs2239594	rs41416647	rs830957	rs830959	rs12988804	rs831002	rs16856748	rs11887007	rs2673173	rs16856759	rs830964	rs830971	rs830972	rs16856796	rs2247506	rs3845731	rs831035	rs3770636	rs2673172	rs6713072	rs1990842	rs10199676	rs830955
LRP2BP	LRP2BP	rs3822303	rs3797032	rs1048329	rs6835653	rs11944575	rs6818425
LRP3	LRP3	rs8101468	rs1862464
LRP4	LRP4	rs6485700	rs10838623	rs2290883	rs2290884	rs7112060	rs11039014	rs6485709
LRP5	LRP5	rs4988327	rs4988300	rs499511	rs314779	rs648438	rs7947068	rs7934462	rs312786	rs604944	rs576118	rs12417792	rs3736228	rs901824
LRP5L	LRP5L	rs6004603	rs9624806	rs4822622	rs41512647
LRP6	LRP6	rs12313200	rs11054710	rs11054713	rs10845489	rs12316043	rs16907810	rs7966410	rs7973718	rs12422312	rs1181334	rs12425946
LRP8	LRP8	rs5177	rs11206127	rs869987	rs869988	rs915191	rs17108177	rs2297660	rs2297657	rs4623641	rs10493173	rs1288489	rs11808280	rs884586	rs871452	rs872316	rs872314	rs41360049	rs1288523
LRPAP1	LRPAP1	rs6818522	rs1794444	rs867246	rs1794429	rs7672287	rs2073502	rs2073503
LRPPRC	LRPPRC	rs2955280	rs12465555	rs6711308	rs4550712	rs17424442	rs17578429	rs7562014	rs4953037	rs41527246	rs4263155	rs41457846	rs11898901	rs17031775	rs17031777	rs41476150	rs10190161	rs17578702	rs6706695	rs6721144	rs6736282	rs17031803	rs12989909	rs12990439	rs4361173
LRRC1	LRRC1	rs3813850	rs10948779	rs4336450	rs5001609	rs9382239	rs3000998	rs4476827	rs4715425	rs17748374	rs6458958	rs6920743	rs6458961	rs7739965	rs4486000	rs4351263	rs9474661	rs6906921	rs3003488	rs4612163	rs4331986	rs4278019	rs4382260	rs3001005	rs9382243	rs4273680	rs4639324	rs10948783	rs4397225	rs4437471	rs4389767	rs4715429	rs7453639	rs12193567	rs6937901	rs6458969	rs6905323	rs9367544	rs9370239	rs7750173	rs4272222	rs4455653	rs16884427	rs9349687	rs9382254	rs1076701
LRRC10	LRRC10	rs727948	rs28204	rs11177752
LRRC14	LRRC14	rs2721173
LRRC15	LRRC15	rs6578	rs9682540	rs9682541	rs923932	rs923931	rs923930	rs2898620	rs4974514	rs4974536	rs6789147	rs6802684	rs9814135	rs6783205	rs6437410
LRRC17	LRRC17	rs41438745	rs4255065	rs6958533	rs12673840
LRRC18	LRRC18	rs12767215	rs7913620	rs17772611	rs10776654	rs11101565	rs2663058	rs2671698	rs2663048	rs2458674	rs2377632	rs7094724	rs2671702	rs17011476	rs2671704	rs7911009	rs17700082
LRRC2	LRRC2	rs1879328	rs6791703	rs939421	rs11705987	rs9810340	rs6772291	rs9846026	rs9808967	rs17078949	rs6778422	rs11919651	rs2280410	rs4312690	rs3806700
LRRC20	LRRC20	rs4746989	rs10762360	rs10740337	rs7072295	rs4746998	rs4746999	rs10823520	rs10762364	rs1075388	rs10999272	rs12779504	rs6480453	rs6480454	rs12253651	rs10762368	rs7077793	rs10509322	rs10999287	rs4747009	rs4747015	rs7350394	rs10732417	rs10999304	rs7068419	rs11816533
LRRC23	LRRC23	rs12315364	rs10849538	rs2071073
LRRC27	LRRC27	rs2474334	rs2474339	rs2474338	rs7079070	rs4481949
LRRC28	LRRC28	rs4965224	rs12441965	rs12439820	rs12441996	rs12593076	rs7164003	rs12912927	rs12594607	rs6598236	rs8041923	rs2136629	rs7167899	rs11247079	rs4965473	rs7168227	rs7173844	rs6598237	rs8042667	rs3863401	rs7172305	rs11858067	rs3920191	rs1472987	rs8042124
LRRC29	LRRC29	rs12051247
LRRC3	LRRC3	rs4818925
LRRC31	LRRC31	rs16847897	rs41399944
LRRC32	LRRC32	rs1892952
LRRC33	LRRC33	rs1798624	rs1718407	rs1212534
LRRC34	LRRC34	rs7625734	rs7621631	rs10936601	rs9831661	rs6793160
LRRC36	LRRC36	rs17768997	rs8055190	rs8058996	rs1862689
LRRC37B	LRRC37B	rs16972641
LRRC37B2	LRRC37B2	rs17606460	rs7211345	rs7211352	rs9905894	rs216443	rs9914416
LRRC39	LRRC39	rs6677080	rs11166407	rs11166411	rs17122019
LRRC3B	LRRC3B	rs13318953	rs17018445	rs17018477	rs17018526	rs4266153	rs7616728	rs923593	rs11916104	rs715642	rs6551130	rs6776559	rs7616110	rs4513409
LRRC40	LRRC40	rs41488747
LRRC42	LRRC42	rs12092723	rs2294514
LRRC43	LRRC43	rs11059505	rs11059508	rs4758677
LRRC44	LRRC44	rs17094900
LRRC46	LRRC46	rs2277693
LRRC47	LRRC47	rs1891937	rs2887275	rs12061931	rs17411279	rs3737593	rs12563491	rs9424283	rs7543006
LRRC48	LRRC48	rs4459604	rs4368210	rs4584886	rs4924832	rs6502632
LRRC49	LRRC49	rs7171887	rs1001640	rs10518929	rs1713551	rs1660974
LRRC4C	LRRC4C	rs2953310	rs7930525	rs968938	rs10160235	rs10837355	rs4429048	rs4237677	rs16934415	rs4756580	rs6485188	rs4369393	rs16934442	rs7925066	rs1452478	rs1452475	rs6485190	rs721587	rs1869185	rs1470817	rs1452474	rs1452473	rs10501225	rs10837372	rs1452466	rs1377106	rs10734480	rs10501227	rs11035770
LRRC50	LRRC50	rs4782895	rs11866161	rs17856705	rs9972733
LRRC51	LRRC51	rs3018301	rs575831	rs577435	rs17161942	rs693391	rs2511079	rs2250866
LRRC52	LRRC52	rs16846612	rs16846623	rs1326375	rs166949	rs184038	rs16846756	rs285439	rs2433138	rs10753682	rs6688105	rs188227	rs169557	rs437919	rs369598	rs2766081	rs16847083	rs16847085
LRRC55	LRRC55	rs2860315	rs609763	rs567766	rs10501363	rs716745	rs948851	rs2903267	rs1943489	rs1943488	rs3758922	rs1943485
LRRC57	LRRC57	rs768118
LRRC59	LRRC59	rs17777399	rs16949022	rs17715215	rs12453085	rs917026	rs17777728	rs9908382	rs8064844	rs16970119	rs16949053	rs7221450	rs9915520	rs1010319	rs11656959	rs4794145	rs4794146	rs4794148	rs17560706	rs17641254	rs9674937	rs6504658	rs17641908	rs12602861	rs8068726	rs6504667
LRRC6	LRRC6	rs2357508	rs11984462	rs4394372	rs10505598
LRRC61	LRRC61	rs2108854	rs11767726	rs3735172
LRRC7	LRRC7	rs17325887	rs41522848	rs7520521	rs10789303	rs1913269	rs17131039	rs17131040	rs6686752	rs6691577	rs12086732	rs6703428	rs11209557	rs17131061	rs12075318	rs10493457	rs2226284	rs12025637	rs1938576	rs17131083	rs1913270	rs41440946	rs12756253	rs7530457	rs17131093	rs12040177	rs1015819	rs12030875	rs6660153	rs12047627	rs12023122	rs12035355	rs12062605	rs12032155	rs17131113	rs17506335	rs12088269	rs721242	rs17097487	rs10493463	rs2291777	rs17131142	rs12025814	rs17507386	rs12040020	rs10493467	rs602495	rs7413084	rs2031710	rs4650020	rs970938	rs970939	rs2478801	rs17131175	rs17131181	rs10493470	rs17131182	rs10493471	rs17131183	rs17131191	rs17131204	rs587562	rs3738119	rs17131208	rs17131215	rs17131218	rs12026267
LRRC8A	LRRC8A	rs7871241	rs16930747	rs16930760
LRRC8B	LRRC8B	rs12409358	rs359927	rs359928	rs17130825	rs12755723	rs17438800	rs17491902	rs359946	rs12136622	rs922105	rs17099922	rs2279085	rs12408544	rs12730853	rs12734340	rs1923766	rs1215497	rs1215496	rs6428557	rs1215495	rs10493824	rs6682256	rs10493823	rs6685584
LRRC8C	LRRC8C	rs10922680	rs10801757	rs1953821	rs1934044	rs1934045	rs10754285	rs2390794	rs10922690	rs6693717	rs2185196	rs6675409	rs17441836	rs10754288	rs10922700	rs1934042	rs6657969	rs2146340
LRRC8D	LRRC8D	rs6682601	rs10737712	rs6680244	rs10754295	rs2802031	rs7517253	rs17498135	rs17130913	rs17130914	rs1938032	rs13313026	rs2816851	rs2816843	rs17130931	rs12142526
LRRC8E	LRRC8E	rs552797
LRRCC1	LRRCC1	rs16913590	rs3736038	rs7829144	rs7830390
LRRFIP1	LRRFIP1	rs1565854	rs11680933	rs3754726	rs3769095	rs6711311	rs10200164	rs903371	rs6724129	rs6720803	rs3769075	rs3769074	rs12624154	rs2304431	rs3739050	rs733579	rs3769056	rs7575627	rs3213869	rs3213868
LRRFIP2	LRRFIP2	rs3774326	rs6773787	rs11720064	rs1468712	rs7651033	rs2302504	rs17204801	rs6800554	rs17035994	rs336601	rs6550458	rs9869432	rs9823617	rs9828017	rs6786857	rs1392749
LRRIQ1	LRRIQ1	rs10506910	rs17249909	rs2305102	rs7974418	rs7302315	rs7133817	rs12814669	rs3847769	rs10506911	rs2221583	rs1389798	rs7136277	rs12296412
LRRK1	LRRK1	rs11630691	rs10794481	rs11247241	rs4072820	rs4075386	rs7170683	rs4965740	rs4965741	rs12909663	rs11853469	rs6598404	rs11855904	rs11855957	rs4965745	rs8031069	rs7170140	rs4605140	rs12591383	rs11635019	rs4357923	rs12916234	rs7163635	rs2085279	rs6598412	rs753930	rs10751716	rs930847	rs936111	rs930845	rs930844	rs4965764	rs7177141	rs1598492	rs8030173	rs13329492	rs2924844	rs8041944	rs2995904	rs17744500	rs2924848	rs2925203	rs3764739	rs2925201	rs2925200
LRRK2	LRRK2	rs2708437	rs2708438	rs1491943	rs1352879	rs1352878	rs1352877	rs2723267	rs2249281	rs10878244	rs10878245	rs7134379	rs4293189	rs4768224	rs10878356	rs11564177	rs10878368	rs10506153	rs10784518	rs4768232	rs1365765	rs10878405	rs4768233	rs4768234	rs12368229
LRRN1	LRRN1	rs1386971	rs1386972	rs998655	rs10510276	rs10510277	rs1682913	rs17037238	rs9872747	rs1488455	rs6764796	rs2166070	rs17037524	rs1872418
LRRN2	LRRN2	rs2045624	rs3795567	rs3789044	rs3789043	rs7539399	rs17335392	rs4951088	rs4951089	rs11240237	rs11240239	rs10900418	rs2772227	rs2815832	rs41377246	rs2480467	rs2772229	rs2772232	rs3795565	rs2772233	rs17335469	rs2149819	rs2815829	rs2815824
LRRN3	LRRN3	rs2107147	rs2107146	rs10261004	rs9987043	rs214885	rs214880	rs4730478	rs214865
LRRTM1	LRRTM1	rs6712681	rs12464777
LRRTM3	LRRTM3	rs12219173	rs1925574	rs16923797	rs16923819	rs942784	rs2394315	rs942782	rs10491060	rs10997457	rs10997458	rs10997461	rs10997462	rs10997469	rs16923877	rs10733833	rs12220690	rs7082306	rs716547	rs1925609	rs10822960	rs4484988	rs10997484	rs10762128	rs1952060	rs10762132	rs10762133	rs4745925	rs1925588	rs2764809	rs2764807	rs10509280	rs10822972	rs10762137	rs10740269
LRRTM4	LRRTM4	rs2860833	rs13000465	rs7559342	rs6718624	rs13008894	rs7560515	rs12995505	rs2222179	rs10195937	rs17404969	rs4387822	rs6547100	rs1400846	rs10520166	rs17040484	rs10520167	rs721390	rs10191141	rs10200209	rs17013302	rs17013306	rs1929458	rs17013370	rs10520170	rs10204605	rs10192262	rs10205089	rs10199630	rs17013417	rs17013449	rs17013452	rs4853285	rs17013458	rs10193253	rs4143796	rs34007251	rs6750979	rs1446715	rs2044485	rs10520176	rs1446724	rs17406009	rs1446725	rs41375150	rs17406084	rs17334184	rs1348833	rs1077111	rs1900343	rs7597923	rs1446704	rs17013595	rs2141782	rs2141783	rs17013615	rs6547118	rs17089	rs1542187	rs1542186	rs2028913	rs1446693	rs17013635	rs17334527	rs13033902	rs6547119	rs10520179	rs6730095	rs12614704	rs7577099	rs6547121	rs17013732	rs13383149	rs1837426	rs1837425	rs17013771	rs17013773	rs7587908	rs12713899	rs11126595	rs4852430	rs7580546	rs12613224	rs6712838	rs1470078	rs6713173	rs13414812	rs985714	rs985713	rs10496205	rs7563141	rs17013902	rs12611712	rs10179380	rs13416390	rs290042	rs290022	rs12619282	rs13025652	rs17013999	rs13018089	rs10445901	rs7585775	rs1505227	rs1016347	rs9309514	rs290034	rs290017	rs393564	rs394528	rs415974	rs17014072	rs290014	rs17751180	rs17700606	rs13031002	rs1922804	rs1922805	rs13420329	rs12621012	rs1922817	rs4436992	rs6713282	rs10192857	rs2222910	rs13027825	rs9309517	rs10198058	rs17014194	rs11677111	rs2901848	rs17752074
LRSAM1	LRSAM1	rs2491101	rs2244468	rs4837154	rs2243906	rs2243767	rs10819295	rs10760488	rs2798429
LRTM2	LRTM2	rs12301312
LSAMP	LSAMP	rs3054	rs13325588	rs11706614	rs9822311	rs2918217	rs17711047	rs3772948	rs17711136	rs2918213	rs7634813	rs3772958	rs10934307	rs3772969	rs10934312	rs10934313	rs10804520	rs10511350	rs16824208	rs16824224	rs16824235	rs13083779	rs7430979	rs4146805	rs9853758	rs7617082	rs16824268	rs6786701	rs10511352	rs7650115	rs4368499	rs4378954	rs12487624	rs4476498	rs6438291	rs13317565	rs4569653	rs9865369	rs4373060	rs4318550	rs4306852	rs4518124	rs4831218	rs4831219	rs4240164	rs9289034	rs13324181	rs11918028	rs6787687	rs16824392	rs4831224	rs17630430	rs6776244	rs7637650	rs1920379	rs9856941	rs16824437	rs1882012	rs6438299	rs17642119	rs4582055	rs4296590	rs1461135	rs7651707	rs1461136	rs1461137	rs1461138	rs9875609	rs9289047	rs2199349	rs16824535	rs7641198	rs41434548	rs41456847	rs1870709	rs9866706	rs9811675	rs6438308	rs1563936	rs10934324	rs6778040	rs16824640	rs16845196	rs9830749	rs11918762	rs6438312	rs960082	rs9852860	rs12494652	rs1346944	rs4831130	rs9823782	rs6810089	rs13079395	rs9870357	rs17646747	rs988803	rs11928524	rs17647013	rs17647031	rs1541871	rs11924642	rs16824826	rs17647091	rs7652923	rs4831133	rs41457247	rs10511356	rs1920190	rs7637573	rs9877364	rs1920188	rs1920184	rs17704285	rs13070962	rs4831096	rs4831136	rs4831139	rs1731596	rs41442746	rs9857124	rs16824908	rs1795263	rs16824930
LSG1	LSG1	rs1060827	rs1627672	rs1773208	rs1320622	rs1320623	rs1705969	rs1675947	rs1705967	rs748962	rs898821	rs898820	rs1397912
LSM1	LSM1	rs2843745	rs7823144	rs2843739	rs16887244
LSM10	LSM10	rs1339766	rs1339767	rs2994004	rs3007212
LSM11	LSM11	rs7722665
LSM12	LSM12	rs8080383
LSM14A	LSM14A	rs529579	rs640466	rs10520209	rs1759092	rs10520211	rs1651801	rs10500271	rs2434990	rs2482997	rs682977	rs479036	rs629018
LSM14B	LSM14B	rs1810697	rs6062074	rs6142960	rs17812169
LSM2	LSM2	rs480092
LSM3	LSM3	rs3731055	rs2607739	rs2607744	rs6442428	rs2733551
LSM4	LSM4	rs4808781
LSM5	LSM5	rs6962952	rs10275961	rs2122632	rs1584613
LSM6	LSM6	rs9997106	rs9997120	rs3775498	rs41463144	rs3815967	rs9308199	rs17757522	rs919483	rs6839123	rs17814065	rs11100918	rs7662843
LSM7	LSM7	rs4807227
LSM8	LSM8	rs7800038	rs7798529	rs10085904	rs7796775	rs17580223	rs1054032
LSP1	LSP1	rs1806911	rs11041665	rs3817198
LSR	LSR	rs10421791
LSS	LSS	rs2968	rs877746	rs2254524	rs7282352	rs2075906	rs16978977	rs2839151	rs2839155	rs2280957	rs2280956
LST-3TM12	LST-3TM12	rs10734711	rs4762694	rs1910177	rs11045677	rs11045678	rs11045721	rs7311343	rs11045726	rs11045743	rs11045749
LST1	LST1	rs1052248
LTA	LTA	rs1799964
LTA4H	LTA4H	rs7970524	rs10859999	rs17025028	rs17025033	rs6538697	rs7296106	rs2660896	rs2247330	rs7298811	rs2246973	rs17025122
LTB4DH	LTB4DH	rs2146078	rs7020283	rs3818295	rs2273787	rs16916223
LTB4R	LTB4R	rs3181384
LTBP1	LTBP1	rs6745339	rs1037625	rs41396246	rs150655	rs17012386	rs41489951	rs17012387	rs17012390	rs17012393	rs219438	rs219036	rs440235	rs219145	rs219153	rs219155	rs219156	rs219157	rs1542343	rs7582215	rs219183	rs219201	rs2168064	rs2123917	rs219204	rs219205	rs4952336	rs219208	rs10490452	rs368929	rs438695	rs448072	rs377892	rs11884752	rs218180	rs218183	rs219123	rs218222	rs11124307	rs218192	rs218193	rs218195	rs219056	rs743236	rs17325656	rs218205	rs2045128	rs6741450	rs7572753	rs17012628	rs17640469	rs4670225	rs6543696	rs6543697	rs17012645	rs17012646	rs12617970	rs6751657	rs2290447	rs6707911	rs6707962	rs6740275	rs996103	rs996102	rs1869542	rs17567417	rs4670307	rs17012674	rs1454379	rs1454377	rs17012689	rs17012691	rs1993306	rs10188688	rs817537	rs817536	rs921705	rs3769529	rs11691887	rs10514773	rs11686962	rs6730165	rs1453845	rs817531	rs3816479	rs877672	rs4670387	rs11124313	rs4670408	rs17012767	rs3754830	rs2123769	rs41464348	rs41470344	rs41329047	rs6543705	rs1453842	rs10495786	rs6543706	rs41320744	rs17012889	rs17012898	rs17012916	rs17012924	rs1869451	rs626121	rs2034693	rs622716	rs3731572
LTBP2	LTBP2	rs11159086	rs2286412	rs2079631	rs862052	rs862049	rs862031	rs3815328	rs699372	rs7149562	rs862028	rs862026	rs17100917	rs7155637	rs10138237	rs12588574	rs10873271	rs1992302	rs7148461	rs1982216	rs1008007	rs7161458	rs4903238	rs4903240	rs10140101	rs8006916	rs10139746	rs12435481	rs7158922	rs8006778	rs11159091	rs4903249
LTBP4	LTBP4	rs7259554	rs8107014
LTBR	LTBR	rs11064153	rs12311981	rs11064163
LTF	LTF	rs17141113	rs1034383	rs2073495	rs6441990	rs6441991	rs6441992	rs1042073	rs2269436	rs17141154	rs17078863	rs7629657	rs9862388	rs6786341	rs1520483
LTV1	LTV1	rs9496784
LUC7L	LUC7L	rs1211375	rs1203957	rs13339109	rs7197253
LUC7L2	LUC7L2	rs7801613	rs11971779	rs17691238	rs10271297	rs10229358	rs10954646	rs2355786	rs4732370	rs6967836	rs17613690	rs10242419	rs2355787	rs8137	rs7805824	rs6978680	rs6960876
LUM	LUM	rs17018731	rs11105996	rs3759223	rs17018765
LUZP1	LUZP1	rs17278869	rs16827981
LUZP2	LUZP2	rs11027951	rs11603870	rs9667545	rs7109828	rs16912642	rs4922683	rs7112207	rs906884	rs16912674	rs10500981	rs11027984	rs1588346	rs11027992	rs2136483	rs2896706	rs10834377	rs1396848	rs16912792	rs1509605	rs4465365	rs11822738	rs12364600	rs16912881	rs11028045	rs11028046	rs11028053	rs11028069	rs1543012	rs10742046	rs12574036	rs10834409	rs3923615	rs10834425	rs10834430	rs11028110	rs16913066	rs2029191	rs987429	rs11028121	rs2068719	rs2716461	rs4923205	rs4923206	rs10500989	rs2716454	rs1843703	rs7119219	rs1386253	rs1586396	rs2716548	rs1872721	rs2129354	rs2631413	rs12284066	rs1007719	rs1486702	rs1486700	rs11028170	rs2631401	rs2631400	rs1486698	rs2716543	rs2716544	rs12417187	rs1486681	rs1486682	rs1386239	rs1386240	rs12577365	rs12292678	rs2631502	rs2716488	rs2631483	rs11028209	rs2631461	rs2631450	rs1960472	rs11028247	rs1486683	rs1486684	rs1486685	rs1486686	rs10767269	rs10834529	rs766470	rs10834530	rs7478820	rs7925281	rs10834558	rs10767287	rs7948210	rs7117863	rs12049857	rs10834564	rs10834566	rs10834569	rs1446188	rs10834571	rs10767297	rs7125834	rs7939632	rs7111172	rs1584196	rs10834586	rs10742066	rs4923235	rs2403995	rs7116708	rs1867754	rs11028393	rs7947429	rs7113800	rs1446168	rs1446164	rs1838773	rs1446157	rs4586109	rs2028861	rs10500995	rs10500996	rs1562263	rs17050
LUZP4	LUZP4	rs2232732
LXN	LXN	rs17630394	rs8455
LY6G5B	LY6G5B	rs805268	rs2142234	rs805267	rs9378164
LY6G5C	LY6G5C	rs9378164
LY6H	LY6H	rs10109061
LY6K	LY6K	rs1865552	rs2164308	rs2082801	rs1469811
LY75	LY75	rs2729706	rs1896270	rs7566887	rs2556090	rs6755783	rs7568814	rs6711770	rs13389558	rs11886862	rs2556086	rs2162500	rs10929957	rs2357691	rs10497205	rs2884241	rs1397706	rs9789367	rs2292387	rs2292388	rs2729712	rs1511225	rs3792200	rs1511224	rs10192293	rs12617388	rs12692574
LY86	LY86	rs3804462	rs3804464	rs9328374	rs4246076	rs3761985	rs9378475	rs3804467	rs7766305	rs4960223	rs3827782	rs932364	rs3804474	rs7770797	rs1076673	rs3827783	rs3804480	rs3804481	rs17142407	rs962756	rs2103634	rs3804486	rs2064236	rs9392818	rs3827784	rs3804489	rs3765289	rs760894	rs4960229	rs12205197	rs41502044
LY9	LY9	rs6427545	rs6656939	rs4656932	rs474131	rs509749	rs556810
LY96	LY96	rs11775193	rs1905045	rs7822407	rs10088782
LYAR	LYAR	rs2980089	rs1865328	rs2916448	rs2272738	rs3775337	rs41521553	rs2280927	rs16835161
LYCAT	LYCAT	rs17009492	rs1614348	rs829584	rs829575	rs17394450	rs829573	rs1357849	rs829643	rs13393150	rs829642	rs829641	rs829640	rs829676	rs829675	rs10207070	rs13033111	rs829652	rs829664	rs829659	rs1252646	rs829618	rs13429099	rs766880	rs829624	rs829625	rs829626	rs1525062	rs4476391	rs9789517	rs6742360	rs17395091	rs7602714	rs6740440	rs17009802	rs4952152	rs17009810	rs17009821	rs1975555	rs2609929	rs4952161	rs1869424	rs4952000	rs6718986	rs2602808	rs2602767	rs1807334	rs2593474	rs2609917	rs12052683	rs12613783	rs4952003	rs4952004	rs12467646	rs10200589	rs2609945	rs2602791	rs2602789	rs2609955	rs7583600
LYG1	LYG1	rs1922625
LYG2	LYG2	rs7579999	rs995617	rs17022433
LYK5	LYK5	rs721575	rs2013288	rs6504177	rs6504178
LYN	LYN	rs3808391	rs6994798	rs7012374	rs41429544	rs7003770	rs1546518	rs16922398	rs6984608	rs16922400	rs16922415	rs10504200	rs16922428	rs12675846	rs16922441	rs11985083	rs16922459	rs16922462	rs16922464	rs17811397	rs7812431	rs16922470	rs16922476	rs10100561	rs16922478	rs7828258	rs9298541	rs10089762	rs2668016	rs2668017	rs2719240	rs2719268	rs2668018	rs907424	rs868541	rs1027986	rs16922494	rs17812677	rs16922508	rs2667975
LYNX1	LYNX1	rs2585125
LYPD1	LYPD1	rs3738842	rs7558213	rs17396537	rs16839036	rs2315599	rs2566536	rs16839330
LYPD4	LYPD4	rs1457144
LYPD5	LYPD5	rs11673595	rs349045	rs10423679	rs349032	rs2356400
LYPD6	LYPD6	rs6735761	rs10206766	rs12614856	rs12618689	rs16826916	rs1196686	rs1196689	rs6434829	rs6707487	rs6727099	rs41514344	rs11680806	rs16826969	rs16826970	rs41399652	rs16826991	rs888102	rs1196658	rs1196665	rs16827049	rs16827053	rs10181533
LYPLA1	LYPLA1	rs8822	rs7844299
LYPLA3	LYPLA3	rs3826164	rs16957784
LYPLAL1	LYPLAL1	rs1847661	rs1524633	rs10863436	rs10746384	rs17049143	rs10779342	rs1568804
LYRM1	LYRM1	rs41322345	rs2106450	rs2239946	rs2285516
LYRM4	LYRM4	rs17139439	rs393332	rs591481	rs17139442	rs394252	rs441463	rs462749	rs388597	rs373696	rs385315	rs85204	rs424006	rs6597115	rs200866	rs200867	rs7756660	rs10484845	rs9504354	rs12529198	rs7765733	rs6917194	rs6917225	rs416803	rs7763280	rs17139748	rs2773288	rs7739582	rs12190412	rs399283	rs4959334	rs17312134	rs13219584	rs13213703	rs4144009	rs11242997	rs13202971	rs35869391	rs13212749	rs2753235	rs2753237	rs2773317	rs7771066
LYRM5	LYRM5	rs7979296	rs11047887	rs11047888	rs11047889	rs10842504	rs11047892	rs12587
LYRM7	LYRM7	rs2526303	rs7716702	rs7735084	rs10052199	rs17165949	rs17165964
LYSMD2	LYSMD2	rs8028258	rs2077743
LYSMD3	LYSMD3	rs648430
LYSMD4	LYSMD4	rs2061007	rs6598264	rs7402437	rs7165478
LYST	LYST	rs3819013	rs16832785	rs13373917	rs7517694	rs12058506	rs41421147	rs3768051	rs6685059	rs12068871	rs6667717	rs12085629	rs16848869	rs7535375	rs1858640	rs2799442	rs12075741	rs9970096	rs2032033	rs3768064	rs6664854	rs7529320	rs7522053	rs16832878	rs2474929	rs3768068
LYVE1	LYVE1	rs17403795
LYZ	LYZ	rs639318	rs571285	rs3825243
LYZL1	LYZL1	rs2817810	rs11007514	rs10763702	rs1751956	rs1774950	rs11007515	rs10763707	rs6481576	rs16930149	rs16930152	rs11007522	rs16930161
LYZL2	LYZL2	rs366620	rs16931782	rs2814637	rs10159940	rs388508	rs11008148	rs365937	rs1506784
LYZL4	LYZL4	rs2041376	rs33516	rs2286720	rs26349
LZTFL1	LZTFL1	rs2064061	rs2742362
LZTR1	LZTR1	rs178293
LZTS1	LZTS1	rs1874542	rs2173115	rs11780242	rs2935312	rs903998	rs903999	rs904000	rs4922142	rs7828160	rs4921697	rs4921698	rs13259502	rs2410635	rs6984493	rs11997874	rs11988036	rs4922151	rs12677666	rs4922152	rs4922153	rs4922155	rs4922156
LZTS2	LZTS2	rs10883567	rs701835	rs752974	rs807028
M-RIP	M-RIP	rs6502556	rs8068587	rs6502558	rs11658084	rs4606773	rs11078371	rs4985695	rs12603417	rs4985697	rs9908767	rs16961340	rs10852844	rs2090018	rs8069259	rs4985702	rs3744133	rs41319048	rs7214429	rs7217091	rs12452802	rs4985739	rs7218781	rs4985742	rs16961406
M6PR	M6PR	rs1805757	rs1805755
M6PRBP1	M6PRBP1	rs2779180	rs10409097	rs17363814	rs1055919
MACF1	MACF1	rs364716	rs11205665	rs6679564	rs626520	rs10888683	rs660882	rs628523	rs1537817	rs1126313	rs16825887	rs3931300	rs4660543	rs663978	rs10493086	rs16826012	rs2484754	rs4660603	rs928680	rs2252549	rs2252538	rs2275187	rs2377648	rs3116389	rs636083	rs16826103	rs613851	rs592264	rs1180383	rs41373150	rs653064	rs2171979	rs1618798	rs663892	rs11206073	rs11206102	rs1180379	rs783841	rs4617393	rs783830	rs2275767	rs1626267
MACROD1	MACROD1	rs562661	rs2622417	rs11231693	rs2005261	rs641430	rs683996	rs646384	rs4379854	rs627055	rs2622431	rs11231706	rs2186571	rs1123251	rs3751117	rs2845591	rs2845589	rs2622413
MACROD2	MACROD2	rs8119080	rs17812574	rs2257894	rs6079272	rs6074678	rs6105211	rs6079275	rs3859622	rs17263514	rs6110155	rs6110156	rs6042530	rs6042541	rs6033884	rs6110178	rs1969777	rs11906933	rs6079316	rs6042548	rs6074695	rs7264001	rs6074704	rs6079346	rs6105221	rs4814288	rs6105227	rs4814289	rs4814290	rs1570484	rs1570485	rs6110206	rs7268327	rs6042613	rs17263597	rs595247	rs1998238	rs6105236	rs6110221	rs2208453	rs994567	rs6105243	rs1040826	rs1555412	rs6135115	rs6131568	rs6105247	rs6079391	rs16994496	rs6042678	rs6135125	rs16994499	rs6079395	rs6079401	rs1998237	rs13041600	rs41515148	rs8116105	rs41328645	rs6110305	rs444594	rs441647	rs4814308	rs6079463	rs7269525	rs6105279	rs408086	rs13036305	rs435939	rs6135162	rs6079465	rs2423795	rs6074750	rs17263841	rs1544044	rs2224290	rs6079485	rs2423815	rs2423816	rs1535216	rs1535217	rs41382748	rs6042810	rs10470062	rs6135199	rs41505653	rs6033987	rs1932943	rs6135208	rs6033991	rs2038908	rs6033992	rs2038909	rs6042827	rs6135214	rs6033999	rs6110372	rs6042841	rs6034003	rs13433376	rs6131600	rs6034007	rs6034009	rs1932951	rs10485775	rs17775664	rs11907538	rs949877	rs6079540	rs12481462	rs204108	rs41398845	rs6074798	rs6042916	rs6135263	rs1028542	rs6131609	rs16995011	rs6042935	rs16995050	rs1998087	rs7352992	rs439451	rs407097	rs6074806	rs365516	rs407600	rs449849	rs10485515	rs1041327	rs384557	rs6079589	rs6034053	rs2210051	rs41491648	rs6110458	rs16995133	rs14135	rs913785	rs6135297	rs6034057	rs6042992	rs1571518	rs963576	rs6034062	rs2423844	rs6034063	rs6135309	rs2423849	rs4561719	rs6079611	rs913787	rs716316	rs193272	rs17268756	rs2423853	rs2423854	rs7274822	rs41353747	rs17270001	rs35527803	rs17355423	rs16995216	rs6135329	rs13433234	rs1016497	rs6079637	rs6034091	rs377201	rs6135332	rs424240	rs383329	rs2423914	rs367595	rs65567	rs453626	rs365575	rs409793	rs4814334	rs6079649	rs16995276	rs408961	rs389435	rs1407327	rs4814335	rs11908689	rs6110510	rs11698155	rs404513	rs3932489	rs386792	rs6043088	rs6074838	rs445945	rs6110516	rs377256	rs2143245	rs6110518	rs17272434	rs17272483	rs17357440	rs2327914	rs1040883	rs1040882	rs11699739	rs6043101	rs7267540	rs975993	rs6110524	rs11908639	rs17358595	rs17292844	rs443355	rs1743471	rs1743473	rs372586	rs6110533	rs6034110	rs444709	rs1657969	rs17700500	rs808924	rs459322	rs1022757	rs463895	rs464232	rs459874	rs4813172	rs28696952	rs7268079	rs41447447	rs6043125	rs199301	rs149819	rs16995428	rs175254	rs175269	rs175299	rs41420948	rs41414046	rs175302	rs458032	rs175304	rs175308	rs175310	rs175311	rs175312	rs392184	rs2021912	rs2021911	rs8115737	rs10485520	rs992580	rs387336	rs420660	rs17370650	rs6043194	rs16995525	rs6131660	rs7270703	rs6079756	rs2423929	rs6079764	rs6043215	rs2423934	rs4814358	rs2423942	rs2058828	rs6043230	rs7269753	rs6079788	rs2423959	rs16995610	rs16995635	rs1013916	rs6079791	rs6034171	rs6079801	rs6079802	rs6043255	rs13039585	rs741393	rs6043264	rs4814369	rs4814370	rs4814372	rs6110599	rs6043271	rs407486	rs6043274	rs6074891	rs888205	rs6043282	rs6043283	rs1326670	rs4814376	rs11698317	rs6079838	rs6074898	rs2224300	rs4141734	rs6079845	rs1884706	rs8118633	rs2180525	rs16995810	rs8126259	rs4814385	rs4813181	rs4814388	rs4813182	rs2327955	rs6043336	rs1233763	rs6043338	rs1233769	rs1233770	rs7273284	rs1233738	rs1816000	rs1233737	rs1233735	rs1233733	rs6074913	rs6074914	rs6105428	rs6043350	rs6043351	rs1233729	rs6043354	rs10485529	rs13038859	rs1233725	rs1233719	rs1558738	rs1233718	rs1151921	rs1017165	rs1233757	rs2876410	rs6074920	rs6043377	rs459540	rs16996083	rs17694374	rs16996093	rs200738	rs17694839	rs200742	rs12626138	rs6110694	rs200752	rs6079910	rs200759	rs2193028	rs16996175	rs200763	rs464188	rs6043402	rs16996211	rs1569814	rs6135472	rs1569815	rs6110699	rs6034240	rs6131684	rs463020	rs1362512	rs10485537	rs6034252	rs201213	rs201214	rs6043433	rs201221	rs8120538	rs10485538	rs6034259	rs6105453	rs16996387	rs7263789	rs8123014	rs11697106	rs2050223	rs1997799	rs12106137	rs6135489	rs16996440	rs6043501	rs6043515	rs6034280	rs2235763	rs2235762	rs2206714	rs8116314	rs6131700	rs6043524	rs17704829	rs41533249	rs6079969	rs17705904	rs6135518	rs6135542	rs16996587	rs2041423	rs2041422	rs16996604	rs12624706	rs41439350	rs7270597	rs12481033	rs881739	rs10485542	rs6131728	rs16996627	rs7268466	rs16996640	rs41530549	rs6043560	rs2191522	rs6131730	rs16996644	rs2327968	rs2876414	rs4814404	rs12481296	rs4555415	rs2041420	rs175810	rs175805	rs175804	rs6079990	rs6034314	rs6043589	rs6034316	rs735343	rs175793	rs6043593	rs6043594	rs6135588	rs4814410	rs6043596	rs6043597	rs6043600	rs6080011	rs6135591	rs3827081	rs6135592	rs717145	rs6043606	rs6034323	rs2236008	rs6034327	rs6080022	rs6043616	rs6080023	rs6080024	rs6034328	rs6105500	rs6074969	rs6043632	rs6080048	rs1339256	rs3859629	rs6110847	rs6131746	rs7352227	rs11697488	rs6080057	rs4814421	rs41385246	rs1339258	rs6080069	rs6074984	rs16996877	rs6131755	rs6043648	rs708979	rs775095	rs6034343	rs16996900	rs6080076	rs16996904	rs11700097	rs2069316	rs6110859	rs775116	rs17711684	rs775112	rs775109	rs775106	rs7509422	rs17644136	rs775100	rs6135644	rs880169	rs775136	rs6043680	rs6043681	rs6043683	rs6043684	rs12625514	rs1225888	rs6131768	rs11697805	rs6135656	rs16997014	rs16997015
MAD1L1	MAD1L1	rs10234557	rs6977733	rs11764337	rs4721121	rs4721135	rs10275045	rs10244946	rs10278591	rs10233586	rs10255204	rs6951956	rs4721171	rs4721174	rs2056480	rs10228977	rs10950458	rs10237340	rs10950467	rs7804190	rs4721243	rs11773627	rs10245334	rs4719386	rs4721295	rs1317138	rs939949	rs7802187	rs7456614	rs1533829	rs10276536	rs2398707	rs17132138	rs17132140	rs3778948	rs3778951	rs3800895	rs3778957	rs3778958	rs10242452	rs3800897	rs3800901	rs3778968	rs3778969	rs17132189	rs11767038	rs4719443	rs6978965	rs3800917	rs17132239	rs17132255	rs10237191	rs13230911	rs6967879	rs13244625	rs1637760	rs17790410	rs1637758	rs10226475	rs4719457	rs1637740	rs1002170	rs1002169	rs1639915	rs1639918	rs878851	rs17791802
MAD2L1	MAD2L1	rs28616785	rs9999978	rs2908989	rs12711084	rs13121806
MAD2L1BP	MAD2L1BP	rs7106
MAD2L2	MAD2L2	rs2336030	rs6694489
MADD	MADD	rs10501321	rs7943429	rs1051006	rs3889096	rs3816724	rs7124955	rs4752824
MAEA	MAEA	rs6837701	rs6835204	rs13149952	rs11247990	rs11247991	rs1316393	rs3856982	rs13117476
MAEL	MAEL	rs6695609	rs6660048	rs7528849	rs7518155	rs1119091	rs6673720
MAF	MAF	rs30408
MAFF	MAFF	rs5756968
MAFK	MAFK	rs3824070
MAG	MAG	rs2285448	rs41407744	rs2285449	rs11673522	rs16970218
MAG1	MAG1	rs17355265	rs7672834	rs10516690	rs28360718	rs10032581	rs6837457	rs578017	rs6845470	rs1674347	rs17006888	rs1717629	rs1458640	rs17006925	rs1379975	rs17355391	rs7688664	rs4518236
MAGEA1	MAGEA1	rs1004823	rs2008144
MAGEA10	MAGEA10	rs2194898	rs210584
MAGEA11	MAGEA11	rs2233048	rs6641352
MAGEA12	MAGEA12	rs2471773	rs2515832
MAGEA4	MAGEA4	rs6526059	rs933191
MAGEA8	MAGEA8	rs5983915
MAGEB1	MAGEB1	rs1558089	rs12557517
MAGEB10	MAGEB10	rs5926910	rs1368769
MAGEB18	MAGEB18	rs4898259
MAGEB2	MAGEB2	rs17329589	rs2238924	rs6526962	rs5972093
MAGEB3	MAGEB3	rs2529554	rs1558089
MAGEB4	MAGEB4	rs1558089	rs2071311
MAGEB6	MAGEB6	rs17343809
MAGEC1	MAGEC1	rs176034
MAGEC2	MAGEC2	rs5908220	rs5953684
MAGEC3	MAGEC3	rs7877128	rs16979902	rs41465746	rs176034
MAGED1	MAGED1	rs1439459	rs7053197	rs7881054
MAGEE1	MAGEE1	rs12014980
MAGEE2	MAGEE2	rs6647820
MAGEL2	MAGEL2	rs11161318
MAGI1	MAGI1	rs2061937	rs11131013	rs9883580	rs2888203	rs9854780	rs2371948	rs3772194	rs3755612	rs3755611	rs1319134	rs9847394	rs3755610	rs767021	rs1016553	rs2127522	rs9849333	rs7649739	rs4396824	rs6766260	rs9311943	rs12485896	rs4514994	rs7642599	rs6798518	rs6762815	rs4234687	rs4375986	rs11131023	rs11710619	rs1524968	rs17430548	rs41360346	rs9845819	rs2177686	rs17073046	rs1524972	rs17073049	rs11711657	rs2091244	rs13077233	rs1404533	rs41473445	rs17073075	rs12488357	rs9840574	rs11721065	rs1524966	rs11715436	rs1524970	rs10446492	rs2037671	rs10446430	rs1880524	rs1880523	rs867826	rs2888232	rs6787045	rs11713857	rs1973812	rs13326823	rs4688585	rs1880520	rs1404541	rs2140756	rs12635482	rs9311946	rs1917527	rs7629574	rs9840174	rs7615029	rs2222582	rs7612634	rs7612636	rs7612644	rs9822744	rs6788005	rs6445490	rs17073225	rs17031796	rs4374476	rs1880525	rs9311947	rs1499496	rs17073280	rs1499497	rs1156024	rs17073290	rs1566396	rs6807028	rs17073380	rs6779134	rs6803573	rs11714831	rs7617880	rs17073477	rs12106983	rs7618480	rs719508	rs1392062	rs41531349	rs1499499	rs9872924	rs9873245	rs2062475	rs2062476	rs970935	rs13082614	rs6797657	rs4362751	rs6775370	rs9637476	rs953404	rs704463	rs814756	rs17073742	rs17073748	rs264118	rs17073759	rs264114	rs264111	rs2649191	rs6784331	rs6808472	rs17073798	rs9818064	rs17073807	rs2047532	rs974436	rs880167	rs17361892	rs1495456	rs41374648	rs2036069	rs17073886	rs1495448	rs17073902	rs12632067	rs17073922	rs883088	rs10510947	rs17379780	rs1495451	rs1021534	rs2036075	rs2372152	rs9859408	rs2132254	rs12491013	rs9823209	rs924022	rs6793201	rs6445511	rs4494961	rs4621357	rs2566349	rs264705	rs264713	rs264672	rs865854	rs7430400	rs4688610	rs1390245	rs11715152	rs11717580	rs9864842	rs174653	rs264684	rs264683	rs264681	rs11131042	rs17382496	rs6799092	rs6445519	rs9836085	rs4688618	rs17074200	rs6795228	rs4688621	rs10510949	rs17074219	rs17074228	rs17031811	rs11926829	rs10510950	rs6763833	rs1541855	rs17074280	rs10510951	rs7636143	rs6445525	rs4688631	rs6785925	rs4688632
MAGI2	MAGI2	rs2471592	rs13438707	rs2428920	rs2471614	rs17160602	rs12668947	rs7796403	rs757863	rs12705199	rs10486838	rs3807775	rs3823804	rs16888075	rs3779327	rs3807769	rs3779323	rs6958027	rs17160747	rs3823799	rs10251504	rs17160749	rs3779321	rs41512745	rs41426245	rs6954104	rs10486840	rs41451946	rs6951393	rs11505717	rs1859459	rs3779316	rs2868838	rs4590377	rs4727608	rs35764604	rs3807745	rs3807743	rs3779305	rs3807737	rs6466021	rs10953456	rs11761224	rs4296979	rs6466036	rs7812015	rs2074645	rs7808611	rs11975124	rs2868895	rs3807708	rs3807707	rs3807705	rs3807694	rs3807692	rs3779293	rs3823785	rs3807688	rs3779291	rs2868865	rs17149367	rs1404395	rs3807684	rs13240161	rs3807669	rs17235266	rs3807660	rs3807658	rs1965531	rs4730115	rs2049433	rs6951058	rs1852007	rs1880446	rs6978674	rs955087	rs12705351	rs12672060	rs11505887	rs10238177	rs12536887	rs2429641	rs798319	rs798320	rs4730178	rs13227573	rs13231153	rs798279	rs798285	rs798292	rs17150527	rs2691540	rs2691541	rs1860538	rs4374924	rs2075013	rs13233399	rs17347135	rs17347170	rs2191323	rs728470	rs4730234	rs4730236	rs41357146	rs2068892	rs12539788	rs10953539	rs10245130	rs10245751	rs17150624	rs2012593	rs7810778	rs12705417	rs7795420	rs1468596	rs17150656	rs6466179	rs16886004	rs4730257	rs41483046	rs6944339	rs6967955	rs17150687	rs2191331	rs2215379	rs10485886	rs6961988	rs17351971	rs10485887	rs11974883	rs5003961	rs4515471	rs2362598	rs7802215	rs13243127	rs17352456	rs7803197	rs2110868	rs7808944	rs7791794	rs10259327	rs10260177	rs17352924	rs10485888	rs10264526	rs6961316	rs4727707	rs2110871	rs10485891	rs2160321	rs10252237	rs7790881	rs17150823	rs6972511	rs6466236	rs7803705	rs7806044	rs10251915	rs10238963	rs7789155	rs12670134	rs975420	rs759335	rs3735442	rs17150898	rs7782195	rs10260232	rs10485902	rs7805441	rs7804616	rs10268479	rs2885560	rs7794537	rs2110630	rs4730343	rs10246978	rs17150942	rs12705530	rs10953601	rs1978326	rs10240144	rs11525066	rs17372719	rs12705588	rs12705591	rs41505047	rs6466285	rs12705629	rs2627539	rs17439220	rs619747	rs17151130	rs38103	rs38107	rs17151159	rs11770702	rs38111	rs38112	rs12705674	rs2362942	rs322007	rs322006	rs321994	rs10085711	rs321980	rs321974	rs10240204	rs321975	rs2047344	rs17151281	rs321967	rs321966	rs321964	rs2159017	rs7796399	rs321996	rs2190665	rs10485911	rs10228963	rs13246026	rs1496766	rs322005	rs1496767	rs323167	rs1496768	rs16886281	rs1390824	rs10229458	rs323130	rs10230190	rs1390822	rs10243883	rs16886302	rs10808167	rs1360302	rs1207881	rs1888239	rs1207894	rs877682	rs16886321	rs1207868	rs11974493	rs1207896	rs37848	rs42330	rs17454128	rs39731	rs37884	rs246460	rs17151525	rs1209400	rs41491546	rs519514	rs508733	rs561356	rs4727761	rs563017	rs2065198	rs521311	rs554380	rs514951	rs514025	rs488478	rs7788393	rs1642897	rs1799014	rs17151643	rs7778483	rs6951826	rs10230752	rs17505	rs17151725	rs1799001	rs1642887	rs2363924	rs6466443	rs16886395	rs17151746	rs1073416	rs10268856	rs987435	rs10255477	rs6979739	rs2215546	rs10259881	rs7793390	rs10269689	rs7799789	rs7809089	rs1014797	rs7805367	rs4730599	rs2109713	rs4730601	rs41435246	rs984312	rs12536821	rs12113491	rs2191726	rs2159687	rs4727796	rs10226001	rs12539532	rs10224972	rs17472118	rs17151836	rs17407075	rs10485929	rs2041483	rs2041484	rs1013571	rs7789445	rs2191806	rs10255710	rs17151993	rs41514949	rs12531031	rs1990432	rs6948496	rs12668450	rs6466535	rs2191809	rs7780969	rs6971099	rs7803600	rs17152051	rs41423348	rs41522147	rs6978735	rs6977148	rs2159709	rs2058393	rs1528274	rs7782585	rs12532467	rs17152125	rs6953771	rs10225262	rs6952164	rs6953483	rs4730746	rs4730747	rs1918939	rs11773085	rs1406157	rs1528269	rs6954793	rs9886064	rs4129689	rs13230579	rs17152233	rs17152238	rs10241692	rs10953835	rs1528276	rs12216581	rs1918930	rs10276665	rs848934	rs7778707	rs17152379	rs860246	rs848913	rs41364851	rs848919	rs848942	rs2158707	rs41341445	rs7808561	rs10953851	rs7811441	rs10269174	rs9969364	rs17152446	rs2364920	rs7803949	rs7787904	rs10248584	rs17152506	rs17488674	rs4730838	rs7783388	rs17152530	rs17152533
MAGI3	MAGI3	rs10458459	rs1936930	rs12030900	rs12130729	rs1573996	rs12045559	rs12739961	rs4839321	rs12022849	rs11102646	rs10858002	rs17031648	rs4456089	rs17508449	rs17013326	rs1343125	rs1113523	rs4838993	rs1217227	rs1217226	rs1217225	rs4838994	rs3761931	rs3761932	rs1217200	rs1230666	rs17359281	rs3747998	rs41352847	rs17274634	rs1230658	rs4839333
MAGIX	MAGIX	rs2091957
MAK	MAK	rs478791	rs6936890	rs474519	rs7742125	rs3857545	rs566035	rs9393680
MAK10	MAK10	rs11141157	rs7869297	rs17051499	rs11141165	rs7873871	rs4242636	rs7036187	rs10512170	rs11141171	rs10868361
MAL	MAL	rs7560571
MAL2	MAL2	rs960609	rs13262685	rs4871600	rs12677951	rs41319147	rs2303398	rs1425068	rs2432984	rs2326224	rs1364713
MALL	MALL	rs163652	rs2983	rs163673	rs3849324	rs6705801	rs10167155	rs737182	rs17842650	rs2118828
MALT1	MALT1	rs6567002	rs9950541	rs9944971	rs4293479	rs4293480	rs7234035	rs4940747	rs7506022
MAMDC2	MAMDC2	rs2997657	rs1007127	rs4744968	rs3015233	rs10780773	rs10521437	rs2975915	rs10868453	rs12685939	rs2975908	rs3015182	rs4744974	rs2975866	rs3015189	rs2997683	rs2997685	rs1927105	rs2997688	rs2997692	rs4237239	rs2997705	rs7850742	rs3015210	rs1927103	rs2975885	rs745852	rs3015213	rs3015216	rs752784	rs2078391	rs1927108	rs10735584	rs4744979	rs943537	rs2296772	rs7020575	rs17088840	rs1927117	rs4744587	rs4531114	rs4602958	rs17051690	rs11142029	rs17051696	rs2871297	rs1927093	rs2182735	rs1073540	rs2309645	rs1927098
MAMDC4	MAMDC4	rs945385
MAML1	MAML1	rs13172523	rs41436848	rs6601073	rs6865507	rs34646062	rs4700839	rs6895902	rs13176869
MAML2	MAML2	rs4542372	rs11021362	rs10831457	rs7130522	rs7114828	rs11021370	rs10501835	rs11021372	rs11021388	rs634503	rs1940201	rs7482047	rs607395	rs619964	rs600873	rs656437	rs669669	rs1940167	rs10831469	rs1939483	rs1940159	rs16922944	rs1940153	rs10501838	rs12800440	rs10831474	rs11021416	rs1939478	rs4753717	rs6483477	rs6483478	rs7944701
MAML3	MAML3	rs17050884	rs6835548	rs1039948	rs2246759	rs17286383	rs13105452	rs7674828	rs1553882	rs4863683	rs6831959	rs3796633	rs3796632	rs11734419	rs4863509	rs4863510	rs10021952	rs6818154	rs11725076	rs4863688	rs7679592	rs17050907	rs932014	rs7695171	rs871304	rs6812244	rs2175458	rs17050909	rs17050917	rs7670072	rs795989	rs7666951	rs795991	rs795992	rs809945	rs795993	rs795994	rs795988	rs41333744	rs1869717	rs11100297	rs2604917	rs10024138	rs11100314	rs6825389	rs12512994	rs2271391	rs795985	rs4863698	rs1473056	rs17050970	rs17050971	rs10018158	rs4863700	rs11729794	rs17050981	rs13139424
MAMLD1	MAMLD1	rs611711	rs502696	rs658665	rs2266828	rs2266829	rs17318805	rs2266831	rs1930660	rs7064151	rs2283740	rs2073043	rs523773	rs500294	rs1930666	rs2266838
MAN1A1	MAN1A1	rs17441930	rs3819723	rs4946403	rs2299876	rs10457351	rs6919897	rs9489641	rs41410645	rs17514202	rs7775421	rs6941142	rs6926266	rs6932066	rs6569063	rs6569070	rs6902889	rs6923181	rs7753315	rs17619366	rs195093	rs10484999	rs7741003	rs17080995	rs3778107	rs10485001	rs17536339	rs12205260	rs3798641	rs3798642	rs195054	rs195057	rs195060	rs195063	rs195075	rs195079	rs9374786	rs1935477
MAN1A2	MAN1A2	rs1146297	rs1289951	rs1289952	rs17185254	rs1316326	rs10923295	rs2306444	rs3820500	rs10923312	rs17037333	rs1475393	rs3767802	rs12141947	rs10923323	rs10923326	rs41506254	rs1290552	rs1290558	rs1043476	rs964530
MAN1B1	MAN1B1	rs9411307	rs7856589
MAN1C1	MAN1C1	rs12068771	rs11247855	rs11247912	rs3767911	rs3767910	rs3014717	rs3014715	rs876765	rs17162850	rs11802540	rs2982313	rs7533178	rs2744778	rs2786864	rs2786867	rs2744780	rs2744784	rs742357	rs1971442	rs2993235	rs2744785	rs2982292	rs2065970	rs3014697	rs1267223	rs2744772	rs2982298	rs2993238	rs3014705	rs807267	rs807262	rs17163225	rs4659378	rs1415757	rs3820515	rs760600	rs760599	rs12043011
MAN2A1	MAN2A1	rs253242	rs1438662	rs6869581	rs4388249	rs1015976	rs2284988	rs6877440	rs6897334	rs724784	rs13172735	rs6594397	rs2300999	rs9326780	rs2301001	rs13189822	rs13157374	rs2269207	rs2269208	rs17162263	rs1008661	rs7728733	rs2042166	rs7708153	rs12518635	rs7711326	rs13355543	rs3776932	rs2007136	rs2269211	rs1368356	rs12656073
MAN2A2	MAN2A2	rs2677744	rs1266483	rs41470046
MAN2B2	MAN2B2	rs11732212	rs7659958	rs4234764	rs4689489	rs4689490	rs7698546	rs6816272	rs4234765
MANBA	MANBA	rs7665090	rs735403	rs735404	rs909349	rs4586937	rs3733202	rs17033093	rs227361	rs6533023	rs17033142	rs227284	rs227285	rs13112128	rs223510	rs223508	rs6857760	rs7670008	rs17033248	rs223486
MANBAL	MANBAL	rs6032665	rs6104529	rs1806940	rs1043415	rs6011945
MANEA	MANEA	rs9387352	rs9400893	rs9387522
MANEAL	MANEAL	rs579689	rs12563037
MANSC1	MANSC1	rs2160588	rs1544684
MAOA	MAOA	rs5905859	rs2235185	rs17146683	rs2064070
MAOB	MAOB	rs7884135	rs1040399	rs2239449	rs2283727	rs10521432	rs17310637	rs7879356	rs12388038	rs1014876	rs3027467	rs5952330	rs5952352
MAP1A	MAP1A	rs1060939	rs2245715
MAP1B	MAP1B	rs7732739	rs3101186	rs2199161	rs4463167	rs11748990	rs17301591	rs3098382	rs10515140	rs1561399	rs9885364	rs2017888	rs13177288	rs17302774
MAP1D	MAP1D	rs7584187	rs6433323	rs17428174	rs16859959	rs17581610	rs12052246	rs788164	rs788169	rs788171	rs788160	rs1047889
MAP1LC3B	MAP1LC3B	rs750956
MAP1S	MAP1S	rs3761055
MAP2	MAP2	rs6435527	rs41526653	rs16842900	rs17236116	rs16842904	rs16842906	rs12623404	rs16842909	rs16842929	rs16842934	rs7601095	rs4673482	rs6728378	rs17237719	rs288068	rs17316904	rs17317114	rs17238784	rs11885999	rs16843060	rs288096	rs6717649	rs41405552	rs41493552	rs16843082	rs16843092	rs288082	rs16843115	rs6435532	rs12475254	rs16843209	rs1858140	rs12694185	rs10179388	rs6744370	rs11899684	rs2663644	rs16843257	rs1509467	rs1967262	rs13384979	rs7566048	rs2663659	rs6746029	rs16843354	rs16843382	rs2710482	rs3768835	rs16843390	rs16843392	rs10196953	rs10197252	rs3768826	rs3738935	rs6709925	rs2286850	rs3768813	rs3768812	rs16843453	rs741006	rs16843555	rs985701	rs2239552	rs4673486	rs16843614	rs16843618	rs11687043
MAP2K1	MAP2K1	rs16949838	rs12899337	rs16953563	rs6494571	rs1025455	rs2053005	rs7168238	rs16949915	rs11856814	rs11632225	rs16949924	rs2899718	rs7177301	rs4075665	rs4255740	rs11634062
MAP2K3	MAP2K3	rs12451239	rs9901404	rs6587138
MAP2K4	MAP2K4	rs1468501	rs17613899	rs976244	rs12953206	rs2159140	rs2041152	rs2159141	rs9907196	rs929441	rs10432016	rs7207011	rs16945608	rs4791489	rs4791490	rs9903561
MAP2K5	MAP2K5	rs2583587	rs6494673	rs4776366	rs10851775	rs2414971	rs8028223	rs16951062	rs1878700	rs1878699	rs12593494	rs2414970	rs2899728	rs12438118	rs7170841	rs1878701	rs7166911	rs12441512	rs8032675	rs2414975	rs2414976	rs16951125	rs4343227	rs4331293	rs7163007	rs6494691	rs10518738	rs10518740	rs3784702	rs12593813	rs11635424	rs16951231	rs868037	rs17244146	rs11071957	rs8042042	rs4489954	rs3784709	rs17244601	rs4451902	rs12593640	rs12593698	rs11856999	rs2127162	rs1026732	rs6494696
MAP2K6	MAP2K6	rs707248	rs817549	rs817547	rs817544	rs817555	rs6501325	rs12453226	rs16973997	rs2365494	rs16966894	rs2716225	rs2028048	rs8078890	rs8077944	rs16974063	rs2074027	rs2716211	rs2715824	rs17769598	rs2251855	rs17691066	rs11869376	rs7222609	rs16974193	rs1989854	rs17823202
MAP3K10	MAP3K10	rs10402740
MAP3K11	MAP3K11	rs1151488
MAP3K12	MAP3K12	rs1049193	rs41428050	rs784567
MAP3K13	MAP3K13	rs10937215	rs4075943	rs9847739	rs12163582	rs6444062	rs6444063	rs4687296	rs6803944	rs9842230	rs7629245	rs2304815	rs12053946	rs2276738
MAP3K14	MAP3K14	rs1047841	rs11574834	rs4792809	rs11079501	rs7214657	rs16939943	rs7207549
MAP3K15	MAP3K15	rs5955761	rs5909290	rs7878100	rs16997307	rs7888503	rs4825301
MAP3K2	MAP3K2	rs6731176	rs6430937
MAP3K3	MAP3K3	rs8081612	rs8075273	rs11658329
MAP3K4	MAP3K4	rs602837	rs9458076	rs6901173	rs6901968	rs6925502	rs9347478	rs9295134	rs9355867	rs6455701	rs1562026	rs1562025	rs1982291	rs12110787	rs7356869	rs10945709	rs3798913	rs9355870	rs6933810	rs4709490	rs6925800	rs4324757	rs7738762	rs9364586	rs9355332	rs1404269	rs3798917	rs1000277	rs9355872	rs1488
MAP3K5	MAP3K5	rs9376200	rs9389402	rs3757163	rs926401	rs9389405	rs2237263	rs9402826	rs760862	rs6926904	rs9389410	rs2237264	rs12164028	rs11154876	rs9402833	rs9389414	rs9402835	rs17723608	rs2237268	rs2064205	rs6922031	rs6910459	rs1011969	rs9402839	rs4363056	rs7769396	rs17065595	rs10484491	rs6928243	rs911185	rs1028565	rs9389431	rs9285484	rs7769773	rs6570091	rs9483945	rs1570056	rs11154883	rs6570099	rs6925103	rs7739002	rs4896219	rs9321570	rs9494569	rs9483947	rs6570102
MAP3K6	MAP3K6	rs7521552
MAP3K7	MAP3K7	rs711264	rs7751140	rs3799917	rs205339	rs150125	rs9345029	rs1144159	rs205352	rs1145728	rs157681	rs2273567	rs10944489	rs9294461	rs1143794	rs16883216	rs4455639
MAP3K7IP1	MAP3K7IP1	rs5757655	rs5750816	rs5757659	rs6001585	rs17001093	rs7292457	rs5750822	rs5750824	rs17001118	rs17001124
MAP3K7IP2	MAP3K7IP2	rs11155640	rs558044	rs514839	rs511105	rs6932778	rs11155642	rs997682	rs556335	rs521845	rs6922130	rs515133	rs9285520	rs9390676	rs6934491	rs9373589	rs2341783	rs237035	rs9404034	rs237025	rs480034	rs681919	rs652807
MAP3K7IP3	MAP3K7IP3	rs5972240
MAP3K8	MAP3K8	rs8176956	rs8176983	rs8176984	rs303436	rs598009	rs303428	rs598672	rs650788	rs8177029	rs619864
MAP3K9	MAP3K9	rs7156271	rs17108442	rs17108444	rs12879569	rs6573978	rs4899367	rs4141095	rs10483834	rs2332456	rs2332457	rs4902846	rs7159957	rs3814872	rs9323548	rs886600	rs8019448	rs4902852	rs17176985	rs7152516	rs10141804	rs17108533	rs17177097	rs12590049	rs12437113	rs17766621	rs2023955	rs10873243	rs7155910
MAP4	MAP4	rs17303478	rs17729010	rs319689	rs319686	rs777016	rs777015	rs2230169	rs1060407	rs2351468	rs2882668	rs7653368	rs1550914	rs7645082	rs9854454	rs17079910	rs4858887	rs6803741
MAP4K1	MAP4K1	rs10404936
MAP4K3	MAP4K3	rs4488638	rs11124667	rs3770676	rs3770675	rs7608958	rs10865148	rs17023486	rs3770670	rs2302749	rs10865149	rs7600014	rs17023556	rs17023573	rs7601700	rs10865150	rs3770664	rs2542007	rs7595469	rs17023648	rs11688352	rs4630750	rs1211996	rs2058863	rs7422651	rs2005892	rs17508058	rs2373530	rs6721049	rs6544223	rs7582160	rs7596222	rs4670932	rs6712274	rs10181650	rs4670934	rs4670935
MAP4K4	MAP4K4	rs12465765	rs17025961	rs17809691	rs7597661	rs4384813	rs17026045	rs4241209	rs11683001	rs17026058	rs17026061	rs6733385	rs6732726	rs12329012	rs17026143	rs12615778	rs17026163	rs17802002	rs10489973	rs2158816	rs9967668	rs4851507	rs11895969	rs7574674
MAP4K5	MAP4K5	rs7161375	rs4898659	rs11157745	rs11157746	rs17092838	rs10132531	rs8003949	rs3825572	rs2180499	rs2144975	rs10136094	rs7160618	rs3783408	rs17718872	rs17792103	rs4349065
MAP6	MAP6	rs17134125	rs599816	rs660343	rs541993	rs601142	rs648930	rs611221	rs41464948	rs12574551	rs11236471	rs584046	rs12275991	rs640927	rs11236476	rs7482924	rs17134231	rs12282340	rs11236479	rs10160335	rs12281880	rs656007	rs2009247
MAP6D1	MAP6D1	rs16858141	rs1061594	rs7349550
MAP7	MAP7	rs3799403	rs10484488	rs7738075	rs3778296	rs17065472	rs2206057	rs2179289	rs7747443	rs9385757	rs6923953	rs9385758	rs17722916	rs12176346	rs9402809	rs2076193	rs2076194	rs1040438	rs2179287	rs17722974	rs997139	rs6926583	rs3799422	rs3778307	rs12529791	rs12529819	rs4896210	rs9402813	rs17723064	rs11154872	rs9402815	rs9385762	rs41534050	rs9494534	rs17796180	rs3778313	rs9402819	rs17796246	rs3778315	rs17723288	rs9389400	rs742304	rs9321560	rs7740853	rs9376200	rs9389402	rs3757163	rs926401
MAP7D1	MAP7D1	rs272827	rs4653163	rs4653164	rs272826	rs272825	rs562929
MAP7D2	MAP7D2	rs7879057	rs7886004	rs5955879	rs7890262	rs5955584	rs4825334
MAP9	MAP9	rs1047492	rs12651030	rs17311826	rs13123971	rs2880180	rs17377596	rs17377610	rs17032901	rs1003983	rs7685085
MAPBPIP	MAPBPIP	rs7541	rs16837153	rs6427299
MAPK1	MAPK1	rs2276005	rs2276006	rs2276008	rs17759598	rs2298432	rs2283792	rs5749939	rs5999515	rs5999521	rs2298434	rs7284924	rs5749986	rs5999749	rs17759796	rs5755694
MAPK10	MAPK10	rs17011297	rs3755970	rs3775168	rs6848433	rs41457050	rs10856856	rs4351013	rs10033283	rs6810413	rs1946733	rs9307015	rs17011341	rs3775180	rs3775182	rs1561154	rs4482754	rs12502934	rs4414944	rs12646571	rs4546235	rs4693757	rs4377581	rs10001480	rs10024003	rs10516769	rs17011445	rs1460767	rs1903363	rs7668374	rs11097099	rs12509960	rs17253274	rs2126021	rs16996040	rs10026060	rs10029339	rs6810839	rs6810895	rs12501551	rs12498980	rs12499006	rs6827698	rs17011519	rs12504127	rs17011584	rs10030319	rs12641387	rs17449485	rs6856688	rs9994931	rs4693142	rs6825707	rs4611890	rs11097106	rs4693765	rs4693766	rs11097109	rs17451111
MAPK13	MAPK13	rs2071864
MAPK14	MAPK14	rs3761980	rs851024	rs16883860	rs851023	rs17714205	rs2237093	rs16884628	rs7761118	rs16884919	rs3804452
MAPK4	MAPK4	rs4441369	rs16952149	rs4939634	rs4939635	rs8089517	rs8093289	rs4081996	rs6508009	rs4939637	rs10432161	rs10432162	rs9961535	rs1370480	rs9966877	rs4322755	rs16952196	rs930362	rs992595	rs17742008	rs10502909	rs3862671	rs4599004	rs41463850	rs1025688	rs1437648	rs4939992	rs9304402	rs16952239	rs12604601	rs4939996	rs17718895	rs2118370	rs17662557	rs17804574	rs934745	rs973644	rs893316	rs934746	rs9947292	rs7238708	rs16952341	rs16952354	rs3867261	rs3813086	rs2051308	rs9955932	rs16952404	rs1866112	rs12458082	rs17742551	rs1545130	rs41377156	rs6508028	rs920787	rs7242442	rs6508033
MAPK6	MAPK6	rs8034167	rs16964720	rs4775999	rs17612368
MAPK7	MAPK7	rs7502770	rs3866958	rs2233083
MAPK8	MAPK8	rs7068398	rs1112268	rs11101297	rs6537561	rs2590391	rs17697885	rs1881735	rs2698761	rs1881739	rs17010430	rs10857560	rs17697960	rs17698002	rs9888128	rs11101320	rs7086275	rs2889611
MAPK8IP1	MAPK8IP1	rs1554338	rs4756039	rs11600112
MAPK8IP2	MAPK8IP2	rs140512
MAPK8IP3	MAPK8IP3	rs6600162	rs8049415	rs17135510	rs2575369
MAPK9	MAPK9	rs6601104	rs4639174	rs11743623	rs13190345	rs17627880
MAPKAP1	MAPKAP1	rs16928181	rs16928184	rs1129	rs7023669	rs10986769	rs7853181	rs7857424	rs10513448	rs1891034	rs7046471	rs10819051	rs7022356	rs4837018	rs7861903	rs700115	rs521079	rs522894	rs16928288	rs829179	rs530628	rs494760	rs16928300	rs1952717	rs10986804	rs471625	rs476819	rs534214	rs829312	rs829311	rs10986825	rs13300639	rs10986827	rs13292924	rs829315	rs516406	rs659228	rs551938	rs626208	rs17350527	rs1411595	rs1411596	rs4838284	rs4838285	rs7031367	rs7022746	rs7870398	rs17259739
MAPKAPK2	MAPKAPK2	rs10436961	rs4129024	rs4845129	rs17350838	rs17350845	rs11119385	rs17015194	rs4311892
MAPKAPK3	MAPKAPK3	rs873985	rs813243	rs4234696	rs3792327	rs3792328	rs4234694	rs616689	rs2040397	rs876104	rs12489607
MAPKAPK5	MAPKAPK5	rs11066056	rs12423041	rs16941724
MAPKBP1	MAPKBP1	rs1918310	rs2925337	rs1106934	rs2925339	rs1197671
MAPRE1	MAPRE1	rs242542	rs410488	rs2235760	rs6579038	rs242534	rs242535	rs242536	rs41340545	rs6119294
MAPRE2	MAPRE2	rs12958434	rs17669142	rs17669208	rs7228414	rs651231	rs659670	rs527789	rs12455634	rs641967	rs642433	rs566408	rs570225	rs668747	rs16966451	rs9807664	rs500903	rs4799786	rs7233168	rs652348	rs17737238	rs667427	rs3786313	rs10502641	rs617849	rs12969935
MAPRE3	MAPRE3	rs12714026	rs11897106	rs11687536	rs1440043	rs920433	rs1440044	rs6716275
MAPT	MAPT	rs11079727	rs1864325	rs17649553	rs17649641	rs17564223	rs17649700	rs1467969	rs17564493	rs17649954	rs17564619	rs242556	rs17650063	rs16940742	rs17564780	rs1001945	rs17564948	rs17650381	rs12150111	rs2316784	rs4327091	rs242559	rs17571718	rs17571739	rs17650872	rs17572169	rs17651213	rs17572361	rs3785885	rs17651507	rs2435211	rs17572851	rs17572893	rs17573175	rs1078268	rs8070723	rs8067056	rs4792897	rs17652449	rs17652502	rs17574228
MARCH1	MARCH1	rs17576350	rs1054683	rs2044052	rs17473073	rs7695497	rs17473283	rs6841438	rs7655874	rs10213166	rs17473493	rs17657444	rs11736022	rs3792615
MARCH10	MARCH10	rs2251393	rs17683292	rs740699	rs1024653	rs9895941	rs12453043	rs16946370	rs11079483	rs11079484	rs6504123	rs7211114	rs7210278	rs9892858	rs7208997	rs8081885
MARCH3	MARCH3	rs9637916	rs3812061	rs7716410	rs11956061	rs4131248	rs12655258	rs7733551	rs1034844	rs12652390	rs6891436	rs10067364	rs17514484	rs10491285	rs11960799	rs11241913	rs7709865	rs3828668	rs12656223
MARCH4	MARCH4	rs2577788	rs207865	rs207866	rs721774	rs17822162	rs17822276	rs10490364	rs705656	rs207814	rs694697	rs124826	rs2160980	rs380919	rs440866	rs6705793	rs12467128	rs6741060	rs6744520	rs4674073	rs1851328	rs16855896	rs7596321	rs2030493	rs10932655	rs10932657	rs1510837	rs17485059	rs11678641	rs17551014
MARCH5	MARCH5	rs11186914	rs17107539	rs17107562	rs11186926	rs10748580	rs1057848	rs7080813
MARCH6	MARCH6	rs7722341	rs6554581	rs2640712	rs16884614	rs6880338	rs2640711	rs2567567	rs2567568	rs2934219	rs16884665	rs16884673	rs1287601
MARCH7	MARCH7	rs3821300	rs1972708	rs7579206	rs6432553	rs7578537	rs6432555	rs6432556	rs1427329	rs16844306
MARCH8	MARCH8	rs2306814	rs10900218	rs17157832	rs17157836	rs901683	rs11239542	rs11239545	rs4949005	rs4949006	rs7081687	rs1073525	rs11239550	rs10508896	rs12779976	rs17157919	rs9422650	rs9422651	rs12782608	rs10900227	rs7086046	rs7896175	rs11239572
MARCKS	MARCKS	rs6919507	rs352084	rs9400678
MARCO	MARCO	rs6748401	rs17009268	rs7559955	rs12998782	rs11693199	rs12997087	rs1371565	rs1371566	rs17010160	rs12987402
MARK1	MARK1	rs2589587	rs1073461	rs17007924	rs2786608	rs2786618	rs11118573	rs2095670	rs2786617	rs1933002	rs2786611	rs2210977	rs1337570	rs3849285	rs4846657	rs6541155
MARK2	MARK2	rs10897458	rs7118913
MARK3	MARK3	rs6575983	rs4906321	rs2065018	rs975892	rs17679127	rs8015723	rs17841064	rs6575988	rs12894275	rs2065015	rs17095251	rs17679475	rs2273703	rs2273702	rs10151139	rs10141388	rs3783397	rs3783398	rs9671414
MARK4	MARK4	rs345419	rs345409	rs344807	rs11672894	rs11672923	rs2306660	rs344802	rs344797
MARS	MARS	rs537161	rs1284467
MARS2	MARS2	rs10931791
MARVELD1	MARVELD1	rs6584148
MARVELD2	MARVELD2	rs299099	rs2561183
MARVELD3	MARVELD3	rs4788548	rs979790	rs1345868
MAS1	MAS1	rs220729	rs220721
MAS1L	MAS1L	rs2066951	rs1233493
MASP1	MASP1	rs4315676	rs850319	rs10513805	rs3864097	rs3774268	rs10513806	rs710460	rs710462	rs3774275	rs16861795	rs698092	rs698094	rs1533593	rs7634304	rs3774282	rs710469	rs16861810	rs698097	rs698099	rs9860120	rs879537	rs698081	rs4376034	rs698104
MASP2	MASP2	rs7556039	rs6695096
MAST1	MAST1	rs7251196	rs10411443	rs6511841	rs6511842	rs8107930
MAST2	MAST2	rs4660316	rs11211200	rs10789477	rs10749859	rs6429582	rs10890361	rs11211214	rs10890363	rs12045409	rs10890365	rs4545281	rs7556436	rs6689417	rs10890370	rs10890373	rs10789486	rs6700322	rs10890378	rs11211232	rs4660905	rs4660334	rs4073846	rs4073847	rs11579634	rs11589562	rs6677777	rs11211247	rs946527	rs946526	rs785480	rs2236560	rs1768809	rs7538978	rs1707322	rs1707321
MAST4	MAST4	rs4532318	rs6861487	rs7700850	rs4587034	rs7705086	rs41438949	rs16895307	rs16895308	rs6890124	rs4339298	rs16895316	rs4613646	rs4256308	rs6862416	rs4532319	rs10515011	rs16895353	rs16895355	rs16895357	rs7732647	rs4355471	rs4554157	rs12055346	rs4613647	rs16895417	rs16895420	rs41358345	rs17210621	rs7706654	rs6864239	rs6896102	rs4374700	rs16895456	rs6880657	rs6863239	rs16895458	rs11953193	rs16895466	rs10940078	rs4446417	rs16875284	rs10042259	rs10039407	rs9791090	rs16895564	rs16895570	rs257713	rs33721	rs13157458	rs33728	rs2548712	rs42782	rs33696	rs257711	rs16895620	rs33724	rs26384	rs7704890	rs7725568	rs30729	rs26383	rs17214868	rs27637	rs26382	rs9918275	rs258082	rs257699	rs257700	rs16895719	rs1007500	rs30731	rs16895741	rs16895744	rs1835136	rs36157	rs36155	rs39700	rs544158	rs36144	rs36143	rs26923	rs16895768	rs463219	rs16895790	rs26921	rs192295	rs26929	rs26928	rs461702	rs460844	rs455938	rs464881	rs456775	rs154620	rs17217092	rs17283091	rs4700171	rs154618	rs10056426	rs152407	rs37568	rs734828	rs7728800	rs4099838	rs2042990	rs11955470	rs1363933	rs16896057	rs2280174	rs16896071	rs16896085	rs16896089	rs40206	rs706701	rs17218390	rs6863305
MASTL	MASTL	rs7068375	rs11015590	rs882475	rs882474	rs11015600
MAT1A	MAT1A	rs1556897	rs1010245	rs3851059	rs10749550	rs3827869	rs4933327	rs873395	rs1143694	rs2282367	rs2880456
MAT2A	MAT2A	rs2028900	rs2043675
MAT2B	MAT2B	rs7710409	rs17601374	rs6882306	rs425680	rs11960580	rs17061784	rs12515448	rs12515718
MATN1	MATN1	rs4949288	rs7555405	rs12404046
MATN2	MATN2	rs17755558	rs2513816	rs4735508	rs6995084	rs1454714	rs2513840	rs992890	rs2513845	rs1470957	rs9693435	rs2444879	rs2444877	rs16892214	rs16896476	rs2513849	rs4735517	rs4735518	rs16896490	rs2061053	rs16896518	rs11776602	rs2444891	rs2444895	rs2290467	rs16896577	rs11997426
MATN3	MATN3	rs10495701	rs6734005	rs16987282	rs11096633
MATN4	MATN4	rs11086954	rs2743246	rs2743283	rs2743290	rs2281018
MATR3	MATR3	rs10515507
MAX	MAX	rs8012652	rs11627382	rs4899159	rs11620955	rs2296316	rs942628	rs1957948	rs7143495	rs10143198	rs1953228	rs1998688	rs1953231	rs1953232	rs34601568
MB	MB	rs1056680	rs16995880	rs2899254	rs7293	rs5755794	rs1997882	rs5995129
MBD1	MBD1	rs140689	rs999199
MBD2	MBD2	rs7614	rs11877833	rs4041245	rs615696	rs475368	rs11873149	rs583268	rs2926997	rs4940315	rs570867	rs570017	rs2926341
MBD3	MBD3	rs2238591
MBD3L1	MBD3L1	rs8100230	rs8105922
MBD4	MBD4	rs3138373	rs3138360	rs140695
MBD5	MBD5	rs16828691	rs17357225	rs1404184	rs7592968
MBD6	MBD6	rs1284605
MBIP	MBIP	rs3850258	rs3861477	rs4900833	rs2025603	rs7141354	rs17104335	rs17104349	rs7141786	rs3805355	rs41479848
MBL2	MBL2	rs16933062	rs16933073	rs10824793	rs7095891	rs11003123	rs7096206	rs16933417	rs12263867	rs2384044
MBNL1	MBNL1	rs12107620	rs755763	rs17368784	rs16864187	rs6440796	rs17435271	rs6440799	rs1995251	rs10513425	rs17370164	rs1025567	rs1949543	rs17370519	rs17370867	rs41477945	rs3773910	rs41333747	rs17437371	rs16864298	rs16864300	rs17437560	rs1801769
MBNL2	MBNL2	rs8000282	rs11069257	rs9513221	rs17301327	rs17301334	rs7321956	rs6491343	rs7333560	rs16953952	rs4771988	rs6491345	rs6491346	rs12584466	rs9513222	rs7321962	rs9582122	rs9516887	rs9513224	rs17190154	rs9516890	rs12864731	rs4441122	rs10508030	rs17235614	rs10508031	rs1974085	rs9516902	rs9516904	rs949741	rs1316549	rs9516905	rs9582124	rs16954019	rs7325854	rs9584549	rs9582126	rs9584552	rs9556701	rs7338689	rs16952071	rs7318821	rs17301432	rs1553010	rs6491350	rs17190203	rs7333641	rs9300407
MBNL3	MBNL3	rs6637998	rs2179978	rs17000240
MBOAT2	MBOAT2	rs16866829	rs13399632	rs12616242	rs7588402	rs10198798	rs11676923	rs9287702	rs13025866
MBOAT5	MBOAT5	rs12579775	rs17788859	rs34962575	rs16928105	rs17726914	rs7306673	rs7311050
MBP	MBP	rs17060173	rs470822	rs470181	rs17576751	rs595997	rs470498	rs523243	rs509620	rs3794836	rs3794835	rs12967023	rs12406	rs2282557	rs12959006	rs2282572	rs2282574	rs11150993	rs470318	rs11150996	rs556751	rs12458282	rs7241461	rs7234903	rs1789134	rs9959822	rs1026520	rs1026519	rs2282566	rs1667918	rs731091	rs731725	rs1630958	rs966080	rs8094950	rs8083056	rs1789076	rs1629089
MBTD1	MBTD1	rs9910086	rs2079883
MBTPS1	MBTPS1	rs2089722	rs3785011	rs868596	rs999783	rs999781	rs3817151	rs2875855	rs7200337	rs2136665	rs16962778	rs16962779	rs8050801	rs11863841
MBTPS2	MBTPS2	rs6629425	rs6528055	rs2071211	rs2071191	rs5951476
MC2R	MC2R	rs1940907	rs4308014	rs4797824	rs4797825	rs4519393	rs4519394
MC3R	MC3R	rs16979603	rs6092276	rs3746619	rs3827103	rs6123569	rs1926064
MC4R	MC4R	rs17066836	rs1943226
MC5R	MC5R	rs11080686	rs8089212
MCART1	MCART1	rs10973596	rs41436845	rs16934574
MCART2	MCART2	rs10973596	rs41436845	rs16934574
MCART6	MCART6	rs41365047	rs10521504
MCAT	MCAT	rs11574528	rs13815	rs2413748
MCC	MCC	rs7033	rs6881233	rs1363333	rs3857433	rs17314002	rs878073	rs878074	rs878076	rs6594658	rs4309965	rs6894219	rs6594664	rs10054040	rs10054158	rs7731890	rs6893016	rs6594665	rs6594666	rs6882115	rs6879589	rs4705764	rs7730767	rs2227947	rs6863319	rs4463174	rs4374752	rs6859562	rs6879633	rs6861166	rs6866566	rs11744218	rs7736823	rs10223152	rs7714010	rs6879942	rs4397121	rs9326876	rs6865341	rs4705542	rs4705543	rs4078254	rs7701321	rs4705782	rs4458560	rs1443691	rs1443692	rs1443693	rs6594687	rs4705795	rs2416305	rs2416306	rs4705797	rs6594690	rs6594691	rs1562017	rs1867321	rs10037994	rs17135375	rs17135376	rs17135387	rs6594693	rs13153785	rs2416313	rs2900071	rs1345078	rs1345079	rs10035689	rs11738528	rs1867324	rs41437946	rs41420244	rs6865129	rs652794	rs639680	rs17135463	rs1997521	rs17135496	rs10519344	rs17135515	rs10519348	rs1822487	rs17135526	rs882755	rs17378053	rs7701895	rs17325307	rs17135542	rs596654	rs11956139	rs4108702
MCCC1	MCCC1	rs9877549	rs11928508	rs2134427	rs10937108	rs4859266	rs1502762	rs3772721	rs4859269	rs6771735	rs4859271	rs13078931	rs13066020	rs7632904	rs9822789	rs6806083
MCCC2	MCCC2	rs1693895	rs467160	rs465073	rs277987	rs277990	rs16903487	rs277996	rs282357	rs277979	rs277980	rs6861176	rs7379830	rs2242371	rs10041443
MCF2	MCF2	rs3128282	rs2235708	rs41493555	rs2179546
MCF2L	MCF2L	rs4907575	rs2993300	rs2993301	rs3011520	rs2993312	rs6577025	rs1537025	rs7333787	rs9604014	rs9577452	rs7326792	rs4907584	rs7990571	rs2476325
MCF2L2	MCF2L2	rs472795	rs507079	rs6788196	rs2103062	rs10937118	rs7642053	rs6803368	rs6803943	rs9841950	rs6809709	rs12638707	rs16857199	rs6775452	rs6803209	rs41418749	rs16857240	rs7634425	rs10937121	rs17804191	rs6794741	rs1105132	rs16857313	rs16857317	rs9822954	rs16857325	rs16857326	rs9838217	rs959880	rs2314349	rs906719	rs2314348	rs2089588	rs41358547	rs16857430	rs16857440	rs4859184	rs16857458	rs16857470
MCFD2	MCFD2	rs11125102	rs7558851	rs2289927	rs3087857
MCHR1	MCHR1	rs133074
MCHR2	MCHR2	rs9376547	rs10499026	rs4840106	rs7739904	rs9496066	rs4840109	rs7773011	rs9321826	rs7749425	rs7749641	rs2397693	rs9399386
MCL1	MCL1	rs3795702
MCM10	MCM10	rs10906317	rs11258226	rs11258228	rs7073480	rs17152897	rs17152903	rs3765520	rs11258235	rs6602640	rs7085397	rs11258248	rs10906320	rs1535852	rs3781080	rs10796039	rs12257536	rs12779658
MCM2	MCM2	rs6794323
MCM3	MCM3	rs742552	rs3827794	rs17246556	rs2268855	rs2294831	rs2076511	rs6918669	rs3765447	rs3765446	rs2307325	rs10948693
MCM3AP	MCM3AP	rs2839168	rs12482209	rs2839171	rs16979014	rs2839175	rs2839176	rs2839185	rs2839187	rs2839189	rs2839193	rs2839195	rs4438580
MCM4	MCM4	rs11993362	rs2040359	rs9657054
MCM5	MCM5	rs133415	rs2071739	rs133425	rs133426	rs7284910	rs8141025
MCM6	MCM6	rs4988276	rs4988269	rs4988243	rs4988231	rs4988229	rs309180	rs4988189	rs4988172	rs4988163	rs4988161	rs4988154	rs16832138	rs632632
MCM7	MCM7	rs2307349
MCM8	MCM8	rs236113	rs16991585	rs236114	rs236116	rs16991588	rs16991606	rs16991617	rs236105	rs8124775	rs16991627	rs16991630	rs6053815	rs16991638
MCM9	MCM9	rs17505997	rs6910782	rs4946372
MCOLN2	MCOLN2	rs3738572	rs12057637	rs607345	rs17117583	rs17117593	rs667372	rs41462947	rs10082244	rs17117841	rs1530103	rs589332	rs570564	rs2025597	rs680330	rs586403	rs599888	rs597630	rs632545	rs498429	rs12129308	rs496561	rs674647	rs600924	rs41383647	rs536609	rs625045	rs668860	rs10873672	rs6691970	rs1371143	rs7533496	rs10782535
MCOLN3	MCOLN3	rs7522239	rs10873682	rs7519717	rs41461649
MCPH1	MCPH1	rs725439	rs11985850	rs6995735	rs7009134	rs17076773	rs2442546	rs2440437	rs2442541	rs894888	rs17076805	rs1530408	rs2920688	rs9644411	rs2440424	rs3020270	rs17076882	rs2442511	rs2442510	rs2440416	rs11137028	rs2584	rs2916750	rs1054073	rs1129706	rs1867385	rs1867386	rs2442505	rs2440414	rs1373308	rs2515572	rs1868551	rs2034143	rs2440410	rs2916746	rs2440405	rs7824209	rs2916742	rs2922818	rs2920660	rs2916741	rs11990038	rs12550299	rs2440399	rs2442497	rs2442496	rs3020282	rs2442492	rs2440393	rs1550692	rs2515591	rs13248420	rs17077108	rs2920680	rs3020210	rs2515409	rs2442633	rs2916755	rs3020213	rs3020214	rs2916724	rs2515433	rs2515434	rs2515435	rs2442624	rs2442623	rs2515437	rs1960369	rs2515456	rs2922889	rs2442612	rs2515463	rs2442611	rs734702	rs734701	rs734704	rs2442605	rs2515479	rs1984860	rs1984859	rs1984857	rs2959812	rs17077451	rs17077452	rs11989215	rs17623313	rs11775442	rs2922874	rs2515493	rs2922867	rs6981002	rs9314604	rs7004238	rs6991221	rs3020233	rs2922893	rs2922894	rs17624022	rs3739390	rs3739391	rs3739392	rs12546205	rs2167072	rs2515514	rs2922840	rs2922841	rs17077547	rs17077609	rs13255093	rs2442580	rs17077633	rs3020248	rs11777882	rs2442576	rs4841333	rs2442574	rs2515537	rs17625642	rs2922853	rs2922851	rs2515542	rs2442562	rs17063456	rs1975622	rs2454520	rs13269006	rs11998083	rs2959799	rs2959798	rs2911968	rs3020264	rs2433146	rs2454525	rs2433147
MCRS1	MCRS1	rs2303305	rs17123787	rs17123790
MCTP1	MCTP1	rs10076188	rs17084021	rs17331350	rs1394599	rs255375	rs17391552	rs17084045	rs1948862	rs17084095	rs17084109	rs153897	rs153896	rs17084123	rs10059576	rs40172	rs159600	rs153845	rs573164	rs499927	rs568600	rs10076079	rs987551	rs27004	rs41459348	rs41425348	rs40590	rs27000	rs26999	rs26998	rs176809	rs153071	rs469843	rs159350	rs159349	rs17421267	rs293052	rs6862634	rs1154848	rs17084316	rs293053	rs457891	rs293040	rs11135415	rs7702101	rs293043	rs7703557	rs159013	rs1437121	rs32921	rs32920	rs32919	rs32918	rs39987	rs10079443	rs7731439	rs309801	rs295206	rs169822	rs295208	rs13360791	rs295209	rs7715499	rs309809	rs1863431	rs964248	rs11135418	rs10037916	rs12652623	rs737002	rs1426099	rs17339892	rs7729095	rs17084401	rs17084403	rs4869120	rs10067664	rs1019658	rs1974960	rs6556858	rs1895865	rs17084472	rs382108	rs3852192	rs331573	rs9314132	rs10044143	rs3909307	rs10079049	rs11135422	rs17084533	rs10064420	rs10066492	rs385225	rs394273	rs10515223	rs463587	rs443272	rs40597
MCTP2	MCTP2	rs7164998	rs8034119	rs10163015	rs768400	rs2045264	rs2045263	rs8030974	rs8040967	rs6497188	rs12443018	rs11074260	rs1455769	rs6497195	rs2168349	rs921844	rs4984344	rs1347277	rs1368844	rs294560	rs13329421	rs294559	rs4984345	rs4328383	rs12441380	rs7168199	rs1433943	rs11852581	rs16948931	rs16948934	rs16948936	rs16948939	rs17630355	rs3743307	rs7179169	rs11633938	rs11634342	rs1529777	rs16948999	rs17661962	rs11634470	rs10520750	rs17630733	rs16949028	rs16949031	rs9972341	rs41474047	rs8042022	rs41444346	rs16949076	rs16949097	rs3784649	rs10520753	rs1368839	rs17662596	rs7176028	rs17662635	rs17662665	rs7180817	rs16949124	rs2552175	rs3784641	rs293581	rs17730347	rs2304295	rs11074277	rs2839734	rs3743299	rs1048048	rs8032282	rs17730448
MCTS1	MCTS1	rs5910937
MDC1	MDC1	rs7565	rs9262152	rs2253802
MDFI	MDFI	rs3789209	rs2842658	rs4711687	rs9369299	rs2746182	rs9357365
MDFIC	MDFIC	rs6961343	rs4595064	rs4551278	rs4313084	rs7786588	rs2709517	rs17137523	rs13237006	rs998903
MDGA1	MDGA1	rs1738451	rs6923013	rs3734316	rs1619327	rs1738454	rs9366943	rs1776447	rs7748388	rs804828	rs3905219	rs7745284	rs16890045	rs2273110	rs3846879	rs4711509	rs6911875	rs6903441	rs3846880	rs6458009	rs4992764	rs9462350	rs11966394	rs6912334	rs16890084	rs6900617	rs7760531	rs3901254
MDGA2	MDGA2	rs2933203	rs7153139	rs2933222	rs2172237	rs3007103	rs3007105	rs3007106	rs3007121	rs1959813	rs12888829	rs12883384	rs7151262	rs41359446	rs2416009	rs17117762	rs12894413	rs1954232	rs17117768	rs4391958	rs1981287	rs1981286	rs2066311	rs4898558	rs17117849	rs17117878	rs11627056	rs12435836	rs1954228	rs17117900	rs9323124	rs17641214	rs1954255	rs10140329	rs12434407	rs1954252	rs12894688	rs10484194	rs8003936	rs41354245	rs35885183	rs17562911	rs17117955	rs10144183	rs12433343	rs1041170	rs1041171	rs17118047	rs8020808	rs1958105	rs7143478	rs11157541	rs10149991	rs10143255	rs10145984	rs12588192	rs17118076	rs10150935	rs6572408	rs1120919	rs8011175	rs41534646	rs17279319	rs8021814	rs11844565	rs2031654	rs17118171	rs12886776	rs17118209	rs8012244	rs9323128	rs41346145	rs8006007	rs11622358	rs1958097	rs4387513	rs8007475	rs41460645	rs17574942	rs7148978	rs8017252	rs17738729	rs17738759	rs17671047	rs17671065	rs41395845	rs1987235	rs17672382	rs1961803	rs17672394	rs7148227	rs12185006	rs4900738	rs1815638	rs12885665	rs2416050	rs12436870	rs4898564	rs17118371	rs17741591	rs8004200	rs17118389	rs10150578	rs2416054	rs9323132	rs10131542	rs17118504	rs8021759	rs4243547	rs6572421	rs17118559	rs8009848	rs2416070	rs2900006	rs7159493	rs7153379	rs8016913	rs2002293	rs8007707	rs17682114	rs9323139	rs10467790	rs2416082	rs10129193	rs10131923	rs4898568	rs4900764	rs12588764	rs10139803	rs1955789	rs8019096	rs6572432	rs17118801	rs10148807	rs10140821	rs1955781	rs10131523	rs17118822	rs10483569	rs10483568	rs17118851	rs17118862	rs1955811	rs7141698	rs17118884	rs8016611	rs1160351	rs10483565	rs1073323	rs41502348	rs1950393	rs2416095	rs4900784	rs7154626	rs17118954	rs12589312	rs8004608	rs6572440	rs1958628	rs7158824	rs2150167	rs7140902	rs2144990
MDH1B	MDH1B	rs16838752	rs6707178	rs2359722	rs13427620	rs2359724	rs10932164	rs6752639	rs16838820	rs6716757	rs16838832
MDH2	MDH2	rs6976532	rs869806	rs869804	rs1465296	rs2286830	rs11972240	rs3178297	rs10476	rs8200
MDM1	MDM1	rs973328	rs1038164	rs4575357	rs10506559	rs11177166	rs13377617	rs2870812	rs7966516	rs7309790	rs3741808	rs1480050
MDM2	MDM2	rs2088578	rs2120742	rs3730504	rs1846402	rs1846401	rs3730536	rs1625525	rs769412
MDM4	MDM4	rs4951393	rs3789052	rs4252675	rs898388	rs2290853	rs4252718	rs4252725	rs2369244	rs4245739	rs12030639
MDN1	MDN1	rs9294443	rs3818132	rs6454769	rs10484885	rs17293240	rs3736984	rs12530146	rs9344954	rs2013736	rs4707561	rs2768941	rs768951	rs756363	rs2768940	rs17294425	rs2325237	rs9444704	rs6918308	rs9362676	rs6910112	rs2026637	rs9342209	rs41402447	rs4142648	rs12661021	rs4707567	rs6923604	rs4707569	rs4707570	rs17506403	rs4707571
MDS1	MDS1	rs988397	rs1835374	rs9859831	rs9859964
ME1	ME1	rs1016615	rs769128	rs2300465	rs1936820	rs1180241	rs9449595	rs1180237	rs1180232	rs1180227	rs1180208	rs1180204	rs1180183	rs1145908	rs11966889	rs12201760	rs10943930	rs12529407	rs6917851	rs13198062	rs1539439	rs6937193	rs12191369	rs2152183	rs4706990	rs6926600	rs9294274	rs7750443	rs2095447	rs6935296	rs3798889	rs3798887	rs10485147	rs16885184
ME2	ME2	rs625566	rs2850544	rs642698	rs642633	rs608986	rs645088	rs660363	rs1789223	rs678046	rs16952711	rs8085716	rs9958074
ME3	ME3	rs1452138	rs6592294	rs4944580	rs3819227	rs601646	rs1458384	rs17159928	rs2511082	rs614995	rs1870323	rs634509	rs663208	rs664613	rs2446227	rs2279046	rs669325	rs2446228	rs644086	rs610790	rs609848	rs687804	rs660372	rs2051434	rs655934	rs2446229	rs2446230	rs638492	rs11234668	rs1006587	rs1006586	rs17149147	rs3889658	rs498981	rs588287	rs605618	rs535652	rs601300	rs7117375	rs17211115	rs12287767	rs7934133	rs4943946	rs11494275	rs4944592	rs7935611	rs11234697	rs10501623	rs1945145	rs10898503	rs17149197	rs7108746	rs4245422	rs4245423	rs10898514	rs17819523	rs12289252	rs7126717	rs1938928	rs1938927	rs722157	rs722158	rs17819683	rs17211570	rs17149234	rs17211577	rs10501627	rs10898524	rs507123	rs493010
MECP2	MECP2	rs17435	rs7884370	rs1734787	rs1734791	rs5987205	rs35609266
MECR	MECR	rs3103882	rs16838019	rs2503009	rs2503006
MED1	MED1	rs7226222
MED10	MED10	rs271399
MED11	MED11	rs9910421	rs4433856
MED12	MED12	rs10521349
MED12L	MED12L	rs9883677	rs906766	rs2048229	rs16863149	rs891666	rs1835668	rs6787683	rs41526349	rs12106682	rs16863204	rs1431496	rs16863208	rs16863229	rs3732755	rs3773614	rs41526246	rs1231521	rs3108727	rs2870415	rs12631155	rs3773619	rs7649855	rs16863264	rs2870518	rs3846072	rs6782715	rs41399847	rs1882014	rs16863287	rs10513391	rs3773621	rs10935835	rs9863821	rs9864095	rs9819885	rs1873619	rs7623356	rs9828553	rs9872645	rs1491981	rs16863317	rs6440735	rs3971192	rs16863318	rs7644001	rs10513393	rs16863323	rs6801273	rs16863329	rs9820422	rs17204437	rs16863336	rs9856118	rs1388622	rs3975404	rs10513394	rs3821662	rs17204459	rs16863348	rs6787801	rs9289836	rs3821663	rs10935840	rs7429509	rs3821664	rs1491974	rs9653953	rs17204501	rs17204508	rs4680406	rs12490051	rs16863364	rs11708767	rs11709550	rs41366744	rs3732769	rs10935844	rs2276765	rs2276766	rs16863376	rs6440741	rs937118	rs6771904	rs6772196	rs3732771	rs16863388
MED13	MED13	rs9889643	rs2278812	rs12451939	rs6504077	rs16945766	rs10512492	rs11079460	rs9899780
MED13L	MED13L	rs2278488	rs10850592	rs12303073	rs16946514	rs3214009	rs7302993	rs11067898	rs41452748	rs16946520	rs11612304	rs11612443	rs2551753	rs11067904	rs41416545	rs17498452	rs17580303	rs10507269	rs11067914	rs12369781	rs17498648	rs4145166	rs4767387	rs17580584	rs11831308	rs11609898	rs1463864	rs11612188	rs3907612	rs11614312	rs3851644
MED14	MED14	rs5963829	rs6610452	rs5918025
MED15	MED15	rs7291930	rs1110462	rs6001257	rs7292126	rs5758468	rs17819434	rs165846	rs5759311	rs16988550	rs646164	rs5759455
MED16	MED16	rs17684161	rs1683565	rs2930894	rs2930902
MED17	MED17	rs607349	rs584324	rs16919375	rs16919376	rs35313315	rs592526	rs16919389	rs694307
MED19	MED19	rs11229100
MED20	MED20	rs3806113
MED21	MED21	rs1907652	rs7298467	rs1872191	rs7971802
MED23	MED23	rs17657775	rs3850245	rs2248551	rs3756785
MED24	MED24	rs2302777
MED25	MED25	rs16981464	rs10518267
MED26	MED26	rs12973401	rs12462428	rs12462015	rs7250815	rs16981320	rs12460160	rs1020723
MED27	MED27	rs4740321	rs2987405	rs7036658	rs4628298	rs4579577	rs4740330	rs10901109	rs11243558	rs3924215	rs7029454	rs11243562	rs7047055	rs11243569	rs4128957	rs11243574	rs6597539	rs7042967	rs7048083	rs7019796	rs7025683	rs4382592	rs10512418	rs9328534	rs4072844	rs7040224	rs11243598	rs4962072	rs11243599	rs4360408	rs7467576	rs7467596	rs10512416	rs9328536	rs9411433	rs11243606	rs4617289	rs4292819	rs41463345	rs9411340	rs7851262
MED28	MED28	rs12648232	rs1006722	rs9884404	rs7684560	rs4698634
MED29	MED29	rs10403504	rs1057745
MED30	MED30	rs6997585	rs10107653	rs10505294	rs17667915	rs17667932	rs7014610	rs11992536	rs16889862	rs7816730	rs17668001
MED31	MED31	rs11657031	rs7214691	rs7211519	rs7502627	rs2040847	rs2040848
MED4	MED4	rs9316348	rs7332363	rs9316349	rs7332994
MED6	MED6	rs11158867	rs17176306	rs10483832
MED7	MED7	rs17054261	rs12521937	rs190314	rs246876	rs13182119
MED9	MED9	rs1242499	rs1242500	rs17723136	rs1242502	rs8072971
MEF2A	MEF2A	rs4424892	rs2570824	rs2012129	rs2570934	rs2570933	rs9888651	rs3743180	rs8040915	rs3784450	rs2570930	rs325388	rs8037206	rs2290446	rs325410	rs325406	rs325403	rs8032587	rs8029516
MEF2B	MEF2B	rs7360000	rs11880550	rs11671119	rs10418053	rs1050544	rs10896	rs3787040	rs12459686
MEF2C	MEF2C	rs10514302	rs618298	rs652660	rs625970	rs681446	rs679232	rs664366	rs665369	rs12521662	rs6870660	rs244755	rs585950	rs4521516	rs16903363	rs304151	rs304145	rs16903386	rs17560407	rs17560451
MEF2D	MEF2D	rs1171556	rs1109751	rs11264486	rs3790458	rs1342442	rs12136856
MEFV	MEFV	rs2741919	rs2075849
MEGF10	MEGF10	rs4836316	rs2194079	rs4836317	rs970546	rs2585196	rs2546082	rs2585192	rs2546085	rs1345663	rs246886	rs246887	rs10519949	rs12654455	rs17165041	rs17684525	rs187514	rs27388	rs27652	rs185033	rs26946	rs17165038	rs17165035	rs17165033	rs17604615	rs17684740	rs9327438	rs1153432	rs17164996	rs17164995	rs3851469	rs6866678	rs7737871	rs11743165	rs11743831	rs11750401	rs17673685	rs11743942	rs11747639
MEGF11	MEGF11	rs333542	rs11629997	rs16949100	rs2113688	rs17238403	rs10400879	rs8032767	rs333548	rs16949145	rs333556	rs7168215	rs333557	rs333559	rs333562	rs333564	rs428658	rs11854757	rs11071854	rs11638943	rs16949217	rs2552177	rs2253733	rs384141	rs3931067	rs441949	rs333610	rs333596	rs471751	rs167997	rs3852627	rs333603	rs5016832	rs17240756	rs16949369	rs1871004	rs4371110	rs6494547	rs892655	rs4776714	rs4776715	rs6494548	rs8041690	rs4776724	rs899082	rs6494552	rs4776729	rs7172880	rs4776741	rs10518678	rs997204	rs12593454	rs11071861	rs7162499	rs16949590	rs8029386	rs7165252	rs11634258	rs4776286	rs4238403	rs4238404	rs16949647	rs11071869	rs7181467	rs12148583	rs11071870	rs16949681	rs8039102	rs4776292	rs4550404	rs7170773	rs7181124	rs7181304	rs16949724	rs8039508	rs8039721	rs7169939	rs1913414	rs1531495	rs1871005	rs4776772
MEGF6	MEGF6	rs2821041	rs4648505	rs41495053	rs1896	rs13375075	rs2794345	rs10909969	rs12139206	rs2794327	rs2821025
MEGF8	MEGF8	rs851291	rs1206028	rs13346080
MEI1	MEI1	rs739136	rs5751141	rs6519276	rs41528750	rs5996056	rs2064189	rs5751144	rs6002455	rs964898	rs17002652	rs1534932	rs17002653	rs9619990	rs8139203	rs6519287	rs5758464	rs5996064	rs4822050	rs126092	rs8141783	rs139553	rs6002488	rs4820443	rs139561
MEIS1	MEIS1	rs11126079	rs17032093	rs1519102	rs1519103	rs6755563	rs6732178	rs17032119	rs12471916	rs11692361	rs4671730	rs6546234	rs4430933	rs4480973	rs11677371	rs17625742	rs11678796	rs7578882	rs11897119	rs3755517	rs2300478	rs2300480	rs17032230	rs12614369
MEIS2	MEIS2	rs12902470	rs4923729	rs882396	rs16964270	rs11635240	rs16964353	rs16964355	rs16964364	rs1194765	rs837133	rs16964391	rs1194772	rs11635196	rs8034391	rs16964450	rs1916306	rs12102256	rs12914273	rs12900044	rs6495884	rs8041147	rs4924116	rs6495885	rs8039275	rs8032714	rs2204212	rs2381932	rs11852575	rs4989607	rs11852650	rs16964591	rs8037848	rs7177650	rs10518928	rs4244559
MELK	MELK	rs12346671	rs10972978	rs7871675	rs7045471	rs2151644	rs2483639	rs3780350	rs16933416	rs10814425	rs10973013	rs4512469	rs7031174	rs6476569
MEMO1	MEMO1	rs11901415	rs17011711	rs17011716	rs533970
MEOX1	MEOX1	rs642522	rs479249	rs8081000
MEOX2	MEOX2	rs17168892	rs11526192	rs6946099	rs10261246	rs3779405	rs17168920	rs3801416	rs7786661	rs7805746	rs4436006	rs17168935	rs17168936	rs17168940	rs10281319	rs41343244	rs10249754	rs12056299	rs758297	rs10046550	rs10046551	rs6461202	rs1050290	rs917441
MEP1A	MEP1A	rs1410820	rs3799858	rs9472866	rs12213451	rs3778482	rs9463252	rs12199610	rs17468190
MEP1B	MEP1B	rs9960741	rs16962783	rs12457952	rs7238073	rs335518	rs335517	rs9961328	rs616114	rs680321	rs10502585
MEPE	MEPE	rs7681895	rs4693882	rs11097172	rs1585616	rs17013218	rs7698623	rs10516795	rs7674613	rs7679721	rs17013278	rs12644687	rs12646209	rs4693883	rs4693884	rs17013308	rs1477603
MERTK	MERTK	rs6736093	rs4318394	rs1400317	rs17779482	rs4848857	rs10207820	rs884448	rs1516627	rs6541971	rs7576254	rs7588635	rs2271701	rs2138568	rs10180345	rs1996325	rs1554214	rs13394651	rs6739294	rs6726639	rs11683421	rs13003919	rs4353657	rs4278932	rs11884641	rs11683409	rs4374383	rs11684321	rs3811640	rs6723394	rs10180086	rs2230517	rs13406390	rs4848971
MESDC1	MESDC1	rs3803362	rs16972633
MESDC2	MESDC2	rs2280441	rs16972604	rs11856549	rs16972618	rs10851942	rs8029934	rs9806417	rs16972624	rs10438391
MESP1	MESP1	rs2882677
MESP2	MESP2	rs6496602
MEST	MEST	rs2072573	rs1005171	rs10863
MET	MET	rs38841	rs10487353	rs38847	rs2299433	rs2896191	rs38852	rs38857	rs10215153	rs2237717	rs2283053	rs6978135	rs41735	rs41736	rs6566	rs41741	rs16945
METAP1	METAP1	rs10035037	rs11097642	rs1230181	rs10489130	rs1230206	rs10084896	rs17216446	rs17028457	rs1230164	rs17595102	rs1230154	rs17595186
METAP2	METAP2	rs2658718	rs2658717	rs301009	rs301011	rs301033	rs4762519	rs2596741	rs3794261	rs17024336
METRN	METRN	rs6600231
METT10D	METT10D	rs5015342	rs1056321	rs9894088	rs6502244	rs8069354	rs9892878	rs2028600	rs11078210
METT11D1	METT11D1	rs2771335
METT5D1	METT5D1	rs16917748	rs12280725	rs17244331	rs1586174	rs1032090	rs12796293	rs17310125	rs16917824	rs7127104	rs7107992	rs7943538	rs1564745	rs1032091	rs10767711	rs11030271	rs4300381	rs4512801	rs10835308
METTL1	METTL1	rs703842
METTL3	METTL3	rs1263792	rs1263806
METTL4	METTL4	rs8089224	rs770223	rs2222169	rs12457379	rs7226507	rs2677879	rs2644176
METTL5	METTL5	rs16823091	rs7589845	rs3769769
METTL6	METTL6	rs13081119	rs749845	rs2290536
METTL7A	METTL7A	rs2359005	rs7306330	rs1362965	rs17125088
METTL7B	METTL7B	rs6581079	rs1048103
METTL8	METTL8	rs6752479	rs17219416	rs17285688	rs16859370	rs16859371	rs16859380	rs10195398	rs7590275	rs2160849
METTL9	METTL9	rs16972760	rs226005	rs155027	rs41468646	rs42750	rs16972765	rs7204169	rs3759992
MEX3C	MEX3C	rs2155957	rs1539857	rs41477551	rs11873588
MFAP1	MFAP1	rs694461	rs11855807	rs3825783	rs3816792
MFAP2	MFAP2	rs11203277	rs9435732
MFAP3	MFAP3	rs544908	rs689715	rs690542	rs1370912	rs1382278
MFAP3L	MFAP3L	rs4320103	rs6841912	rs6825939	rs17660359	rs4519759	rs13127322	rs4692589	rs931145	rs2466993	rs2928818	rs12646523
MFGE8	MFGE8	rs16942442	rs3743392	rs16942473	rs3784752
MFHAS1	MFHAS1	rs2427	rs2428	rs11906	rs13031	rs1039912	rs17154743	rs964771	rs3748144	rs3748143	rs3748142	rs10503391	rs10096881	rs17154769	rs17698256	rs10099808	rs4841042	rs4841044	rs11783966	rs7006589	rs10503390	rs4840362	rs11784052	rs11995244	rs9329169	rs7832396	rs7820738	rs7017739	rs1039917	rs10108954	rs11998339	rs1567398	rs907183	rs4841058	rs10046783	rs10046784	rs4841061	rs429433
MFI2	MFI2	rs4634090	rs3821716	rs17129227
MFN1	MFN1	rs6804758	rs9822116	rs7620017	rs7355960	rs7639279	rs2287210
MFN2	MFN2	rs2336384	rs6675934	rs1810563
MFNG	MFNG	rs41413345	rs3788527
MFRP	MFRP	rs948414	rs7927959	rs7928348
MFSD1	MFSD1	rs41363745	rs41434057	rs13316352	rs9846998
MFSD11	MFSD11	rs9897202	rs8081711	rs9914076	rs9916811	rs116719
MFSD2	MFSD2	rs2047007	rs3103778
MFSD4	MFSD4	rs10494871	rs7533594	rs7539751	rs16855935	rs16855989	rs12092624	rs2282449	rs2282450
MFSD5	MFSD5	rs7954360	rs17124993
MFSD9	MFSD9	rs13387747	rs2287030	rs17027814	rs17027820	rs7566876	rs17027825	rs7601509	rs2732824	rs2540317	rs13402431
MGAM	MGAM	rs1554779	rs1298582	rs1465093	rs1527304	rs2204607	rs11764581	rs1880924	rs17162645	rs10267188	rs10225000	rs2960747	rs4607527	rs6956284	rs10263152	rs6979075	rs2960744	rs6955265	rs4341081	rs2961071
MGAT1	MGAT1	rs1038143	rs670933	rs670902	rs655601	rs3733750	rs7732666
MGAT3	MGAT3	rs9306336	rs4821901	rs17001167	rs12157593
MGAT4A	MGAT4A	rs12618769	rs17513621	rs17021689	rs3754870	rs12468113	rs17514013	rs17448420	rs11123747	rs7577636	rs4851150	rs10496330	rs10496331
MGAT4C	MGAT4C	rs12830189	rs7132527	rs12298516	rs7313373	rs7975457	rs7979846	rs9669353
MGAT5	MGAT5	rs2593704	rs16830271	rs2442046	rs3791259	rs3791260	rs3791264	rs3791266	rs3828176	rs3791270	rs6735741	rs3791273	rs935471	rs10496724	rs6757084	rs1257199	rs16830318	rs16830319	rs2460385	rs3814023	rs3814022	rs10207197	rs4954128	rs16830347	rs11887041	rs17714981	rs6430505	rs12613140	rs1439112	rs10928487	rs755586	rs17715420	rs4953911	rs4953912	rs935473	rs11674550	rs4953913	rs1439111	rs16830420	rs7593385	rs1371129	rs10172155	rs6738249	rs3791293	rs16830478	rs16830493	rs1344975	rs6430513	rs4954137	rs16830508	rs4954138	rs12467609	rs755503	rs934912	rs6759078	rs3748900	rs3791299	rs2043873	rs3791304	rs16830596	rs16830611	rs41324844	rs3791320	rs6712534	rs1866867	rs745775	rs13005152	rs3791327	rs629794	rs636975	rs2290482
MGAT5B	MGAT5B	rs16969378	rs11077873	rs554885	rs7221665	rs8064352	rs582096	rs1025934	rs12452891	rs736100	rs16969506	rs7218723	rs7220258	rs4789376	rs4789377	rs4789378	rs8070977	rs920852
MGC13379	MGC13379	rs3741265	rs10897158	rs11230687
MGC15523	MGC15523	rs11150779	rs2271090	rs11652842	rs10871495	rs10445407	rs12103824	rs8069730
MGC16169	MGC16169	rs12510966	rs12509640	rs7669087	rs4508971	rs7693333	rs6821561	rs17332555	rs4429790	rs12507429	rs12642691	rs12644259	rs3775091	rs10516533	rs12504721	rs4569824	rs7694217	rs13116159	rs17333899	rs6856408
MGC16703	MGC16703	rs398577	rs2239961	rs2239960
MGC23985	MGC23985	rs1010764	rs17703748	rs6580505	rs6889356	rs17774502	rs1432973	rs7722926	rs2250145	rs1432974	rs7719581	rs7715716
MGC24039	MGC24039	rs792874	rs708209	rs708198	rs16918627	rs793159	rs7313889	rs7959877	rs7962896	rs7297997	rs7314404	rs2682695	rs793148	rs2617191	rs4930977	rs2682683	rs1259235	rs1259215	rs811088	rs4930979	rs1150944	rs4931512	rs4931513	rs1150955	rs2679501	rs1267688	rs1677156	rs1677155	rs1150961	rs1150960	rs1150959	rs1259359	rs3898368
MGC26356	MGC26356	rs7695945	rs6599319
MGC26718	MGC26718	rs507579	rs540404
MGC2752	MGC2752	rs10448
MGC29506	MGC29506	rs10063949
MGC29891	MGC29891	rs11204774	rs41445244
MGC33556	MGC33556	rs2224403	rs1321703	rs11585861	rs2355710	rs2180765	rs2983713	rs10890313	rs11211026
MGC33657	MGC33657	rs2587695	rs11676752	rs17659633	rs17049538	rs17049540	rs2001656	rs12373810	rs6757992	rs2293128	rs1521914	rs1521910	rs2293129	rs7582651	rs4283436	rs1879710	rs6542540	rs939776
MGC33894	MGC33894	rs7217373	rs7217403
MGC34821	MGC34821	rs6591751	rs7106929	rs4121458	rs9667098	rs4393318	rs2155325	rs1939769
MGC39715	MGC39715	rs10087412	rs16898608	rs7842637	rs2469661	rs6986563	rs2469665	rs16898640	rs752036	rs7017809	rs7010683	rs7004022	rs7004470	rs7004548	rs6468728	rs7828775	rs7832270	rs34371338	rs41434450	rs7820848	rs12544449	rs1807960	rs1807959	rs2013100	rs3016890
MGC39900	MGC39900	rs5945723
MGC42105	MGC42105	rs17303015	rs6887169	rs13169195	rs10056788	rs10462048	rs7713473
MGC44328	MGC44328	rs2328292
MGC45438	MGC45438	rs17137545	rs759202	rs3760030
MGC48628	MGC48628	rs2870246	rs7356145	rs2126283	rs10016555	rs4694022	rs1903579	rs1870796	rs13103126	rs7663699	rs6827827	rs6853817	rs17016827	rs12639691	rs17016857	rs1381353	rs11097248	rs12642565	rs17016933	rs1973146	rs17016992	rs17016994	rs6843585	rs2870249	rs6857926	rs17017055	rs10031148	rs17232612	rs10010423	rs6845935	rs7697633	rs17017217	rs11932492	rs17017247	rs12647155	rs1039147	rs9884326	rs17017280	rs7670537	rs17017282	rs41467344	rs13101584	rs1039146	rs950127	rs10028192	rs1399409	rs1039149	rs1567930	rs1849809	rs1849810	rs17017396	rs3733451	rs17017426	rs1399417	rs10516877	rs17185435	rs10025445	rs6532241	rs17185519	rs7664025	rs17245295	rs17245443	rs7661902	rs1454341	rs2123959	rs2123960	rs2123961	rs11946210	rs6821319	rs10516879	rs17247544	rs17187951	rs17188252	rs17017714	rs17017717	rs17017726	rs41342445	rs17196007	rs1304349	rs7673643	rs2100452	rs13135875	rs41342448	rs2035117	rs7679165	rs41391446	rs41489045	rs34473363	rs11097281	rs11097282	rs17198799	rs1454334	rs1461595	rs7676210	rs17017846	rs1381297	rs17265591	rs10516882	rs17265766	rs17265801	rs2054332	rs41338244	rs4693252	rs6830306	rs10031177	rs10516885	rs10516884	rs41496251	rs10014892	rs13106577	rs1461588	rs11729972	rs10446698	rs17018019	rs1988225	rs17183233	rs13115351	rs4693264	rs17243008	rs6848271	rs17183429	rs7667572	rs17018076	rs2107008	rs13104402	rs9998701	rs7699169	rs10856882	rs17268740	rs4693266	rs4693272	rs1544017	rs1528582	rs17269905	rs17018321	rs1969531	rs1534558	rs10029578	rs7669836	rs12642154	rs11725743	rs6532293	rs17018345	rs6833290	rs41393746	rs1406317	rs1406316	rs1528561	rs6841781	rs6532301	rs7672780	rs7668527	rs17018459	rs2904382	rs17281623	rs10516896	rs1997497	rs1997496	rs2204873	rs6842809	rs1922233	rs1922232	rs1955376	rs1997499	rs12646638	rs12649871	rs12646710	rs13123986	rs17018544	rs17018547	rs17018549	rs13103495	rs12644077	rs1997498	rs7677760	rs1922224	rs12644099	rs1400353	rs17018584	rs1516700	rs1516699	rs17018613	rs17218334	rs17018621	rs7693738	rs1914237	rs6532321	rs10009859	rs9991015	rs10014070
MGC50559	MGC50559	rs10843992	rs11051514	rs11051515	rs11051516	rs10843993	rs7298857	rs11051517	rs900610	rs900609	rs7970095	rs10843994
MGC70863	MGC70863	rs9616985
MGC87631	MGC87631	rs17763869	rs16962541
MGC88374	MGC88374	rs1457420	rs3737161	rs6573679	rs7146723
MGLL	MGLL	rs782440	rs782439	rs782437	rs782434	rs2171131	rs1071912	rs7630666	rs2276745	rs3773131	rs3773135	rs534018	rs541925	rs555183	rs11916152	rs16827188	rs796701	rs9759081	rs512726	rs7637817	rs664954	rs547801	rs520154	rs13066225	rs693742	rs9869280	rs541855	rs586919	rs17203666	rs9842365	rs9289317	rs1474333	rs9882914	rs16835913	rs11922836
[truncated: 972,684 more chars]
