# Supplementary material for: RS-SNP: a random-set method for genome-wide association studies
Source: BMC Genomics. 2011 Mar 30;12:166. doi: 10.1186/1471-2164-12-166 (PMC3079664; doi:10.1186/1471-2164-12-166)
Supplement: Additional file 3 — RS-SNP package. The proposed RS-SNP software is contained in this compressed file, together with: • the help documentation, • example files with the SNP-gene mapping and gene-pathway mapping; • example of input files. [file 1471-2164-12-166-S3.ZIP › daddabbo_bmc_genomics_af3_rev1/minor_allele_comp.m]

function [minor_allele]=minor_allele_comp(allele_A,allele_B,n_A,n_B)

%PURPOSE: this function finds the minor allele for a given marker in the 
%	  association study
%
%INPUT: 'A' and 'B' alleles of a given marker; number of A and number of B
%
%OUTPUT: minor allele name for a given marker.


frequency_A=n_A/(n_A+n_B);
frequency_B=n_B/(n_A+n_B);

%-------------------computation of Minor Allele

if(frequency_A<=frequency_B)
    minor_allele=allele_A;
else
    minor_allele=allele_B;
end
