# Supplementary material for: RS-SNP: a random-set method for genome-wide association studies
Source: BMC Genomics. 2011 Mar 30;12:166. doi: 10.1186/1471-2164-12-166 (PMC3079664; doi:10.1186/1471-2164-12-166)
Supplement: Additional file 3 — RS-SNP package. The proposed RS-SNP software is contained in this compressed file, together with: • the help documentation, • example files with the SNP-gene mapping and gene-pathway mapping; • example of input files. [file 1471-2164-12-166-S3.ZIP › daddabbo_bmc_genomics_af3_rev1/perm_index_det.m]

function perm_index = perm_index_det(number_of_samples,number_rand_perm)

%PURPOSE: this function constructs a set of permutation indices of sample phenotypes
%
%INPUT: the number of samples; the number of phenotype random permutations.
%
%OUTPUT: a set of permutation indices of sample phenotypes.

perm_index = [];
for i = 1:number_rand_perm
    p = randperm(number_of_samples);
    perm_index=[perm_index; p];
end
