# Supplementary material for: RS-SNP: a random-set method for genome-wide association studies
Source: BMC Genomics. 2011 Mar 30;12:166. doi: 10.1186/1471-2164-12-166 (PMC3079664; doi:10.1186/1471-2164-12-166)
Supplement: Additional file 3 — RS-SNP package. The proposed RS-SNP software is contained in this compressed file, together with: • the help documentation, • example files with the SNP-gene mapping and gene-pathway mapping; • example of input files. [file 1471-2164-12-166-S3.ZIP › daddabbo_bmc_genomics_af3_rev1/random_set.m]

function [set_size,restand_stat,set_stat,total_number_element, number_element_under_th]=...
    random_set(index_element_in_each_set,element_stat,stat_param)

%PURPOSE: this function applies a Random Set method to perform pathway-based 
%	  association test.
%
%INPUT:   a vector indicating if each marker in the considered set belonging 
%	  to a considered pathway; a vector containing the computed statistical
%	  value for each locus; the parameter regulating the RS computation (for
%	  example the pvalue threshold)
%
%OUTPUT:  size of considered pathways, statistical and restandardized statistical values
%         for each pathway, total number of analysed loci, number of element under the parameter regulating the RS 
%	  computation

% case 'indicator_pval'

pvalue_th = stat_param;

total_number_element = size(element_stat,1); %M in hygecdf
[row,col]=find(element_stat <= pvalue_th);
number_element_under_th = histc(col,1:1:size(element_stat,2));

for i=1:size(number_element_under_th,1)
    element_under_stat_th{i,1}=row(find(col==i));
end

for i=1:size(index_element_in_each_set,1)
    set_size(i,1) = size(index_element_in_each_set{i,1},2); % N in hygecdf
end

[set_stat,mu,var] = indicator_stat_comp(index_element_in_each_set,set_size,total_number_element,element_under_stat_th,number_element_under_th);
restand_stat = (set_stat - mu) ./ sqrt(var);
