# Supplementary material for: RS-SNP: a random-set method for genome-wide association studies
Source: BMC Genomics. 2011 Mar 30;12:166. doi: 10.1186/1471-2164-12-166 (PMC3079664; doi:10.1186/1471-2164-12-166)
Supplement: Additional file 3 — RS-SNP package. The proposed RS-SNP software is contained in this compressed file, together with: • the help documentation, • example files with the SNP-gene mapping and gene-pathway mapping; • example of input files. [file 1471-2164-12-166-S3.ZIP › daddabbo_bmc_genomics_af3_rev1/read_gmt_file.m]

function [list_name, synonymous, list_size, probe_list] = read_gmt_file(file_name);

%PURPOSE: this function reads a gmt file
%
%INPUT:   gmt file.
%
%OUTPUT:  the whole set of information included in a gmt file.

i = 0;

% read the file containing the gene lists.
file_pntr = fopen(file_name, 'rt');

while (feof(file_pntr) == 0)

    i = i + 1;

    line = fgets(file_pntr);

    tmp = strread(line, '%s', 'delimiter', '\t');

    list_name(i, 1) = tmp(1);
    synonymous(i, 1) = tmp(2);
    list_size(i, 1) = size(tmp, 1)-2;

    % read the probes of the current list;
    for j = 1:list_size(i)

        probe_list{i}{j} = tmp{2 + j};

    end

end

fclose(file_pntr);
