# Supplementary material for: RS-SNP: a random-set method for genome-wide association studies
Source: BMC Genomics. 2011 Mar 30;12:166. doi: 10.1186/1471-2164-12-166 (PMC3079664; doi:10.1186/1471-2164-12-166)
Supplement: Additional file 3 — RS-SNP package. The proposed RS-SNP software is contained in this compressed file, together with: • the help documentation, • example files with the SNP-gene mapping and gene-pathway mapping; • example of input files. [file 1471-2164-12-166-S3.ZIP › daddabbo_bmc_genomics_af3_rev1/read_gwa_result_file.m]

function [marker_list,chi2,P,rand_perm_chi2,rand_perm_P]=read_gwa_result_file(gwa_result_filename,stat_flag)

%PURPOSE: this function reads a file containing the genome-wide association study
%	  results.
%
%INPUT:   association results file, that is a six-columns tab-separated format: 
%	  marker-id, chromosome,  position and alleles, statistic value and pvalue
%	  or a file with 8 columns containg also the statistic value and pvalue 
%	  obtained by performing phenotypic permutations.
%	  stat_flag indicating the type of statistic computed.
%
%OUTPUT:  list of markers, actual statistic and p values and permuted statistic and p 
%	  values 

fid=fopen(gwa_result_filename,'rt');
firstline=fgetl(fid);
ind=findstr(firstline, 'P');
s=size(ind,2);

if(s==2)
    data=textscan(fid,'%s%*s%*s%*s%f%f');
    rand_perm_chi2=[];
    rand_perm_P=[];
elseif(s==5)
    data=textscan(fid,'%s%*s%*s%*s%f%f%s%s');
    for i = 1:size(data{1,4},1)
        rand_perm_chi2(i,:) = str2num(data{1,4}{i,1});
        rand_perm_P(i,:) = str2num(data{1,5}{i,1});
    end
elseif(s==6)
    if(strcmpi(stat_flag,'full_genotypic'))
        data=textscan(fid,'%s%*s%*s%*s%f%f%*f%*f%*f%*f%*f%*f%*f%*f');    
    elseif(strcmpi(stat_flag,'allelic'))
        data=textscan(fid,'%s%*s%*s%*s%*f%*f%f%f%*f%*f%*f%*f%*f%*f');
    elseif(strcmpi(stat_flag,'dominant'))
        data=textscan(fid,'%s%*s%*s%*s%*f%*f%*f%*f%f%f%*f%*f%*f%*f');
    elseif(strcmpi(stat_flag,'recessive'))
        data=textscan(fid,'%s%*s%*s%*s%*f%*f%*f%*f%*f%*f%f%f%*f%*f');
    else
        data=textscan(fid,'%s%*s%*s%*s%*f%*f%*f%*f%*f%*f%*f%*f%f%f');
    end
    rand_perm_chi2=[];
    rand_perm_P=[];
end

fclose(fid);

marker_list=data{1,1};
chi2(:,1)= data{1,2}(:,1);
P(:,1) = data{1,3}(:,1);
