# Supplementary material for: RS-SNP: a random-set method for genome-wide association studies
Source: BMC Genomics. 2011 Mar 30;12:166. doi: 10.1186/1471-2164-12-166 (PMC3079664; doi:10.1186/1471-2164-12-166)
Supplement: Additional file 3 — RS-SNP package. The proposed RS-SNP software is contained in this compressed file, together with: • the help documentation, • example files with the SNP-gene mapping and gene-pathway mapping; • example of input files. [file 1471-2164-12-166-S3.ZIP › daddabbo_bmc_genomics_af3_rev1/read_sample_list.m]

function [name,sex,phenotype,number]=read_sample_list(sample_list_filename)

%PURPOSE: this function reads the name of the subjects.
%
%INPUT: the name of the sample header file.
%
%OUTPUT: name, sex, phenotype of each sample and the sample size.


[name,sex,phenotype] = textread(sample_list_filename,'%s%d%d%*[^\n]','delimiter','\t');
number=size(name,1);
